# Supplementary material for: Gene Co-Expression Network Analysis Provides Novel Insights into Myostatin Regulation at Three Different Mouse Developmental Timepoints
Source: PLoS One. 2015 Feb 19;10(2):e0117607. doi: 10.1371/journal.pone.0117607 (PMC4335066; doi:10.1371/journal.pone.0117607)
Supplement: S1 Table — (XLSX) [file pone.0117607.s002.xlsx]

## Sheet: Reusults of microarray data fro
Note: Fold change > 1 indicates higher expression in the WT compared to the null. Fold change < 1 indicates higher expression in the null genotype compared to the WT.
Results of Microarray Data (Fold changes are presented as WT/null)
ProbesetID	d13.5	d17.5	d35	d13.5	d17.5	d35	Gene	Gene
	Fold.Change	Fold.Change	Fold.Change	q.value	q.value	q.value	Symbol	Description
1419356_at	1.9431	1.499	1.6767	1.44e-05	0.999999	0.00480246	Klf7	Kruppel-like factor 7 (ubiquitous)
1456257_at	0.6184	0.651	1.0637	0.0118034	0.931263	0.494567	Fam126b	family with sequence similarity 126, member B
1418170_a_at	1.2583	0.9026	1.0422	0.0129904	0.999999	0.459171	Zcchc14	zinc finger, CCHC domain containing 14
1419038_a_at	1.5777	0.8673	1.0081	0.0129904	0.999999	0.639287	Csnk2a1	casein kinase 2, alpha 1 polypeptide
1422528_a_at	1.2842	1.0485	1.1963	0.0129904	0.999999	0.211636	Zfp36l1	zinc finger protein 36, C3H type-like 1
1426756_at	1.411	0.8943	0.9636	0.0129904	0.999999	0.596081	Galnt2	UDP-N-acetyl-alpha-D-galactosamine:polypeptide N-acetylgalactosaminyltransferase 2
1427353_at	1.2743	0.9819	0.936	0.0129904	0.999999	0.383019	Clasp1	CLIP associating protein 1
1431326_a_at	1.2928	0.9775	0.9918	0.0129904	0.999999	0.620777	Tmod2	tropomodulin 2
1431686_a_at	1.2219	0.9326	1.0076	0.0129904	0.999999	0.617506	Gmfb	glia maturation factor, beta
1436746_at	1.4103	1.0615	0.9827	0.0129904	0.999999	0.618099	Wnk1	WNK lysine deficient protein kinase 1
1449118_at	1.3415	1.0847	1.1978	0.0129904	0.999999	0.125543	Dbt	dihydrolipoamide branched chain transacylase E2
1451730_at	1.2864	0.9813	1.0776	0.0129904	0.999999	0.426805	Zfp62	zinc finger protein 62
1456398_at	1.2861	1.0019	0.9437	0.0129904	0.999999	0.48627	---	---
1424398_at	1.26	0.9276	0.9961	0.0135072	0.999999	0.639245	Dhx36	DEAH (Asp-Glu-Ala-His) box polypeptide 36
1431239_at	1.178	0.9595	1.0682	0.0135072	0.999999	0.448465	Nono	non-POU-domain-containing, octamer binding protein
1426777_a_at	1.4253	0.9133	1.0671	0.0139222	0.999999	0.492774	Wasl	Wiskott-Aldrich syndrome-like (human)
1417623_at	1.1838	0.9623	0.9577	0.0142189	0.999999	0.562537	Slc12a2	solute carrier family 12, member 2
1455886_at	1.2633	0.9975	1.2518	0.0142189	0.999999	0.227038	Cbl	Casitas B-lineage lymphoma
1437129_at	1.2605	0.983	1.1669	0.0148549	0.933335	0.0573302	E330018D03Rik	RIKEN cDNA E330018D03 gene
1437884_at	1.392	0.9651	1.1059	0.0148549	0.931263	0.203472	Arl5b	ADP-ribosylation factor-like 5B
1438207_at	1.399	0.8726	0.923	0.0148549	0.931263	0.462733	Gbf1	golgi-specific brefeldin A-resistance factor 1
1440314_at	1.2815	0.9199	1.1049	0.0148549	0.931263	0.307249	---	---
1440365_at	1.3519	0.9709	1.0075	0.0148549	0.937142	0.617481	---	---
1442569_at	1.274	1.0002	1.02	0.0148549	0.949142	0.574391	---	---
1445199_at	1.2152	1.0092	0.9351	0.0148549	0.943357	0.358895	---	---
1447164_at	1.2388	0.9698	0.9819	0.0148549	0.931263	0.578321	---	---
1453189_at	1.2747	0.9419	1.0732	0.0148549	0.931263	0.398296	LOC100044900 /// Ube2i	SUMO-conjugating enzyme UBC9-like /// ubiquitin-conjugating enzyme E2I
1457513_at	1.223	1.0386	0.9385	0.0148549	0.931263	0.250881	Fam40a	family with sequence similarity 40, member A
1417385_at	1.2354	0.9381	1.1081	0.0151454	0.999999	0.276729	Npepps	aminopeptidase puromycin sensitive
1450849_at	1.3589	1.022	1.0511	0.0151454	0.999999	0.563723	Hnrnpu	heterogeneous nuclear ribonucleoprotein U
1420816_at	1.2705	0.8166	0.7326	0.0151907	0.999999	0.0634349	Ywhag	tyrosine 3-monooxygenase/tryptophan 5-monooxygenase activation protein, gamma polypeptide
1425565_at	1.272	0.9386	1.0199	0.0151907	0.999999	0.593952	Rest	RE1-silencing transcription factor
1424504_at	1.1735	1.091	0.9558	0.0159204	0.999999	0.463101	Rab22a	RAB22A, member RAS oncogene family
1418188_a_at	1.3378	1.2284	1.0797	0.0163721	0.999999	0.537243	Malat1	metastasis associated lung adenocarcinoma transcript 1 (non-coding RNA)
1423065_at	1.319	1.0094	1.21	0.017496	0.999999	0.18049	Dnmt3a	DNA methyltransferase 3A
1423325_at	1.2505	1.0153	1.0219	0.017496	0.999999	0.518713	Pnn	pinin
1433468_at	1.2352	0.8409	1.0544	0.0175592	0.931263	0.368951	6430527G18Rik	RIKEN cDNA 6430527G18 gene
1437311_at	1.3217	1.024	0.9519	0.0175592	0.931263	0.446788	Snhg11	small nucleolar RNA host gene 11
1456099_at	1.2061	0.9192	1.1087	0.0175592	0.931263	0.203422	D930017J03Rik	RIKEN cDNA D930017J03 gene
1447869_x_at	1.4389	0.9198	0.8791	0.0175937	0.931263	0.253047	Rhobtb3	Rho-related BTB domain containing 3
1422945_a_at	1.526	1.0982	1.055	0.0176452	0.999999	0.329971	Kif5c	kinesin family member 5C
1416160_at	1.3287	1.0802	0.9058	0.0179411	0.999999	0.311808	Nr2f2	nuclear receptor subfamily 2, group F, member 2
1416180_a_at	1.3245	0.9015	0.8044	0.0179411	0.999999	0.142827	Rdx	radixin
1417084_at	1.2608	1.0363	0.8259	0.0179411	0.999999	0.222494	Eif4ebp2	eukaryotic translation initiation factor 4E binding protein 2
1417136_s_at	1.3437	0.9848	0.9261	0.0179411	0.999999	0.407568	Srpk2	serine/arginine-rich protein specific kinase 2
1422733_at	1.3117	0.8693	1.0053	0.0179411	0.999999	0.634088	Fjx1	four jointed box 1 (Drosophila)
1422910_s_at	1.3135	0.8699	1.0281	0.0179411	0.999999	0.590744	Smc6	structural maintenance of chromosomes 6
1423249_at	1.243	1.0041	1.1737	0.0179411	0.999999	0.182945	Nktr	natural killer tumor recognition sequence
1423433_at	1.2076	1.0045	0.9382	0.0179411	0.999999	0.298148	Trove2	TROVE domain family, member 2
1424598_at	1.2861	1.01	1.0225	0.0179411	0.999999	0.614757	Ddx6	DEAD (Asp-Glu-Ala-Asp) box polypeptide 6
1425523_at	1.2548	0.9548	1.0732	0.0179411	0.999999	0.443355	Rbm25	RNA binding motif protein 25
1425991_a_at	1.2129	0.9741	0.9752	0.0179411	0.999999	0.553139	Kank2	KN motif and ankyrin repeat domains 2
1426523_a_at	1.3052	0.9534	1.0965	0.0179411	0.999999	0.226247	Gnpda2	glucosamine-6-phosphate deaminase 2
1427037_at	1.21	1.0773	0.8937	0.0179411	0.999999	0.229404	Eif4g1	eukaryotic translation initiation factor 4, gamma 1
1427267_at	1.3062	1.0167	1.0446	0.0179411	0.999999	0.498364	Tnrc18	trinucleotide repeat containing 18
1427276_at	1.2963	1.0589	0.9905	0.0179411	0.999999	0.621245	Smc4	structural maintenance of chromosomes 4
1427708_a_at	1.188	0.9576	0.9716	0.0179411	0.999999	0.45585	Nf2	neurofibromatosis 2
1430820_a_at	1.5372	1.008	1.1181	0.0179411	0.999999	0.288633	Bbx	bobby sox homolog (Drosophila)
1434300_at	1.205	1.0393	1.1302	0.0179411	0.999999	0.159384	2610101N10Rik	RIKEN cDNA 2610101N10 gene
1438645_x_at	0.8437	0.9525	0.9639	0.0179411	0.999999	0.479754	Bace2	beta-site APP-cleaving enzyme 2
1439075_at	1.2447	0.9991	1.0934	0.0179411	0.999999	0.324865	Polr3f	polymerase (RNA) III (DNA directed) polypeptide F
1439122_at	1.3666	0.9305	1.1454	0.0179411	0.999999	0.405965	Ddx6	DEAD (Asp-Glu-Ala-Asp) box polypeptide 6
1450051_at	1.2345	1.0674	0.9924	0.0179411	0.999999	0.626033	Atrx	alpha thalassemia/mental retardation syndrome X-linked homolog (human)
1450906_at	1.366	1.0419	1.0827	0.0179411	0.999999	0.457871	Plxnc1	plexin C1
1451799_at	1.2239	0.9795	0.992	0.0179411	0.999999	0.607578	Ccdc25	coiled-coil domain containing 25
1451832_at	1.2389	0.9872	1.0783	0.0179411	0.999999	0.270827	Cklf	chemokine-like factor
1452364_at	1.1861	1.0541	1.0078	0.0179411	0.999999	0.626709	Suz12	suppressor of zeste 12 homolog (Drosophila)
1452837_at	1.3785	1.1123	1.0535	0.0179411	0.999999	0.469627	Lpin2	lipin 2
1456054_a_at	1.348	1.0013	1.1456	0.0179411	0.999999	0.384643	Pum1	pumilio 1 (Drosophila)
1456623_at	1.2508	0.9006	1.0286	0.0179411	0.999999	0.60757	Tpm1	tropomyosin 1, alpha
1437894_at	1.2378	1.0949	0.9904	0.0186406	0.931263	0.611536	Prox1	prospero-related homeobox 1
1418285_at	1.2269	0.9226	1.0455	0.0186732	0.999999	0.456372	Efnb1	ephrin B1
1425610_s_at	1.4412	0.9114	0.8871	0.0186732	0.999999	0.302631	Galnt2	UDP-N-acetyl-alpha-D-galactosamine:polypeptide N-acetylgalactosaminyltransferase 2
1436343_at	1.3583	0.9144	0.9926	0.0186732	0.999999	0.627041	Chd4	chromodomain helicase DNA binding protein 4
1440966_at	1.2519	0.8943	1.2521	0.0187137	0.931948	0.14576	2013-03-07	membrane-associated ring finger (C3HC4) 7
1416661_at	1.4618	0.9963	0.791	0.019239	0.999999	0.197667	Eif3a	eukaryotic translation initiation factor 3, subunit A
1424207_at	1.2045	0.9856	1.0929	0.019239	0.999999	0.407678	Smarca5	SWI/SNF related, matrix associated, actin dependent regulator of chromatin, subfamily a, member 5
1425526_a_at	1.4623	0.8738	1.1531	0.019239	0.999999	0.303978	Prrx1	paired related homeobox 1
1426366_at	1.4007	0.973	0.8979	0.019239	0.999999	0.443256	Eif2c2	eukaryotic translation initiation factor 2C, 2
1434643_at	1.2787	0.9798	1.103	0.019239	0.999999	0.270827	Tbl1x	transducin (beta)-like 1 X-linked
1437958_at	1.1576	0.9762	1.0492	0.019239	0.999999	0.420353	Xpr1	xenotropic and polytropic retrovirus receptor 1
1439450_x_at	1.1962	1.0135	1.081	0.019239	0.999999	0.299621	A230046K03Rik	RIKEN cDNA A230046K03 gene
1450397_at	1.43	1.0672	0.925	0.019239	0.999999	0.275215	Mtap1b	microtubule-associated protein 1B
1452360_a_at	1.3721	0.9291	1.1207	0.019239	0.999999	0.309747	Kdm5a	lysine (K)-specific demethylase 5A
1452885_at	1.2377	0.9951	1.1234	0.019239	0.999999	0.279503	Scaf11	SR-related CTD-associated factor 11
1436790_a_at	1.4056	0.9685	0.9888	0.0198449	0.999999	0.588567	Sox11	SRY-box containing gene 11
1437497_a_at	1.2172	0.9418	1.2603	0.0198449	0.999999	0.302911	Hsp90aa1	heat shock protein 90, alpha (cytosolic), class A member 1
1456112_at	1.2512	0.9179	1.1391	0.0198449	0.999999	0.288272	Tpr	translocated promoter region
1429764_at	1.359	0.8614	1.2705	0.0198833	0.931263	0.142633	Fam101b	family with sequence similarity 101, member B
1437001_at	1.3073	0.8094	1.0424	0.0198833	0.931263	0.53191	Gsk3b	glycogen synthase kinase 3 beta
1416081_at	1.2209	0.9251	0.9971	0.0215766	0.999999	0.6418	Smad1	SMAD family member 1
1416484_at	1.1954	0.9385	0.9323	0.0217494	0.999999	0.344429	Ttc3	tetratricopeptide repeat domain 3
1421918_at	1.171	0.9506	1.0581	0.0225941	0.999999	0.398791	Anp32a	acidic (leucine-rich) nuclear phosphoprotein 32 family, member A
1422705_at	1.2677	0.9366	1.2619	0.0225941	0.999999	0.0611396	Pmepa1	prostate transmembrane protein, androgen induced 1
1451458_at	1.2433	0.9495	1.0608	0.0225941	0.999999	0.444107	Tmem2	transmembrane protein 2
1451569_at	1.2948	0.9924	0.98	0.0225941	0.999999	0.601929	Nr2c2	nuclear receptor subfamily 2, group C, member 2
1449042_at	1.3347	0.9862	1.0763	0.0227676	0.999999	0.446961	Ctcf	CCCTC-binding factor
1458007_at	1.2737	1.093	1.123	0.0227754	0.931263	0.16549	Myo1b	myosin IB
1451524_at	1.2539	0.9586	0.9907	0.0228931	0.999999	0.610178	Fbxw2	F-box and WD-40 domain protein 2
1437544_at	1.1773	1.0789	1.0504	0.0234471	0.999999	0.400626	Fubp1	far upstream element (FUSE) binding protein 1
1429009_at	1.3596	0.9328	1.1316	0.0235737	0.931263	0.255358	Snrnp70	small nuclear ribonucleoprotein 70 (U1)
1439972_at	1.2531	0.9077	1.1258	0.0235737	0.931263	0.273684	Etnk1	ethanolamine kinase 1
1441274_at	1.277	0.8676	1.058	0.0235737	0.931263	0.304617	---	---
1446031_at	1.2046	0.9509	1.0296	0.0235737	0.931263	0.460113	---	---
1429627_at	0.823	0.8166	0.9622	0.0245829	0.931263	0.444812	Ppil3	peptidylprolyl isomerase (cyclophilin)-like 3
1426545_at	1.2156	1.1502	0.99	0.0246031	0.999999	0.603832	Tnrc6b	trinucleotide repeat containing 6b
1429560_at	1.2266	1.0281	1.1815	0.0246031	0.999999	0.136289	Zfp955b	zinc finger protein 955B
1451485_at	1.2682	0.9912	1.0552	0.0250418	0.999999	0.520512	Luc7l3	LUC7-like 3 (S. cerevisiae)
1433462_a_at	1.1402	0.9544	1.0601	0.0251402	0.999999	0.308947	Pi4k2a	phosphatidylinositol 4-kinase type 2 alpha
1460191_at	1.1949	0.8479	0.868	0.0251402	0.999999	0.132644	Ykt6	YKT6 homolog (S. Cerevisiae)
1425795_a_at	1.3068	0.8544	0.9008	0.0251687	0.999999	0.343923	Map3k7	mitogen-activated protein kinase kinase kinase 7
1460328_at	1.2244	0.9605	1.0167	0.0251687	0.999999	0.559747	Brd3	bromodomain containing 3
1423117_at	1.4228	0.9675	1.0148	0.0259538	0.999999	0.612578	Pum1	pumilio 1 (Drosophila)
1420917_at	1.4227	0.9943	0.9568	0.0264689	0.999999	0.522956	Prpf40a	PRP40 pre-mRNA processing factor 40 homolog A (yeast)
1437210_a_at	1.21	0.9885	1.1074	0.0264689	0.999999	0.373582	Brd2	bromodomain containing 2
1448794_s_at	1.3638	1.0499	0.8818	0.0264689	0.999999	0.43194	Dnajc2	DnaJ (Hsp40) homolog, subfamily C, member 2
1449999_a_at	1.188	0.8788	0.739	0.0264689	0.999999	0.0584109	Cacna2d1	calcium channel, voltage-dependent, alpha2/delta subunit 1
1452115_a_at	1.2446	0.9715	0.9495	0.0264689	0.999999	0.395154	Plk4	polo-like kinase 4
1453413_at	1.3722	0.8899	1.1349	0.0264689	0.999999	0.168163	Gnas	GNAS (guanine nucleotide binding protein, alpha stimulating) complex locus
1455204_at	1.1467	1.1312	1.2436	0.0264689	0.999999	0.0100362	Pitpnc1	phosphatidylinositol transfer protein, cytoplasmic 1
1424663_at	1.1943	0.9832	0.9516	0.0267549	0.999999	0.432874	BC017647	cDNA sequence BC017647
1427143_at	1.1801	0.8856	1.1381	0.0269494	0.999999	0.0750975	Kdm5b	lysine (K)-specific demethylase 5B
1417419_at	1.1957	0.9793	1.003	0.0271606	0.999999	0.641786	Ccnd1	cyclin D1
1417832_at	1.2114	0.9215	0.9549	0.0271606	0.999999	0.504842	Smc1a	structural maintenance of chromosomes 1A
1423441_at	1.2064	0.9533	0.994	0.0271606	0.999999	0.627041	Tfb2m	transcription factor B2, mitochondrial
1426559_at	1.1914	1.012	1.0492	0.0271606	0.999999	0.489082	Sbno1	sno, strawberry notch homolog 1 (Drosophila)
1436382_at	1.4066	0.9961	0.9307	0.0271606	0.999999	0.471293	Zbtb12	zinc finger and BTB domain containing 12
1455242_at	1.1739	1.0683	1.3909	0.0271606	0.999999	0.0965708	Foxp1	forkhead box P1
1422842_at	1.1475	0.907	1.0488	0.0279926	0.999999	0.553285	Xrn2	5'-3' exoribonuclease 2
1423072_at	1.3521	0.9862	1.1998	0.0279926	0.999999	0.119472	6720475J19Rik	RIKEN cDNA 6720475J19 gene
1426061_x_at	1.2577	1.0084	1.0312	0.0279926	0.999999	0.522476	---	---
1428741_at	1.2323	1.0381	0.9923	0.0279926	0.999999	0.609005	Elavl4	ELAV (embryonic lethal, abnormal vision, Drosophila)-like 4 (Hu antigen D)
1437288_at	1.2626	0.8939	0.9418	0.0280427	0.999999	0.508942	Impad1	inositol monophosphatase domain containing 1
1425084_at	0.8754	1.0226	1.1511	0.0281625	0.999999	0.260422	Gimap7	GTPase, IMAP family member 7
1426485_at	1.2515	0.9672	0.8966	0.0281625	0.999999	0.324858	Ubxn4	UBX domain protein 4
1438824_at	1.1806	0.922	1.0995	0.0281625	0.999999	0.289414	Slc20a1	solute carrier family 20, member 1
1425060_s_at	1.1714	0.9771	1.0015	0.0283154	0.999999	0.647503	Clip1	CAP-GLY domain containing linker protein 1
1419156_at	1.1744	0.9784	1.1193	0.0286003	0.999999	0.192326	Sox4	SRY-box containing gene 4
1424609_a_at	1.2368	1.2187	1.3616	0.0286003	0.999999	0.0870624	Gm4354	predicted gene 4354
1426060_at	1.3146	1.0694	1.1113	0.0286003	0.999999	0.137786	---	---
1426259_at	1.2153	0.9508	1.232	0.0286003	0.999999	0.294014	Pank3	pantothenate kinase 3
1427254_at	1.1806	0.8997	1.0266	0.0286003	0.999999	0.573564	Zfp445	zinc finger protein 445
1434942_at	1.1912	1.0239	0.9971	0.0286003	0.999999	0.640032	Esf1	ESF1, nucleolar pre-rRNA processing protein, homolog (S. cerevisiae)
1438686_at	1.2121	1.0366	0.8926	0.0286003	0.999999	0.166952	Eif4g1	eukaryotic translation initiation factor 4, gamma 1
1420626_at	1.1633	0.9209	0.9178	0.0286587	0.999999	0.176194	Gtf3c6	general transcription factor IIIC, polypeptide 6, alpha
1425019_at	1.2121	0.9675	0.9988	0.0286587	0.999999	0.647258	Ubxn2a	UBX domain protein 2A
1432646_a_at	1.3179	0.8935	0.6091	0.0286587	0.999999	0.0277328	2900097C17Rik	RIKEN cDNA 2900097C17 gene
1416682_at	1.1894	0.9202	0.9837	0.0289822	0.999999	0.597319	Ube3a	ubiquitin protein ligase E3A
1438265_at	1.1848	0.8712	1.0869	0.0290601	0.931263	0.226862	---	---
1449311_at	1.2662	0.8985	1.0195	0.0296457	0.999999	0.61666	Bach1	BTB and CNC homology 1
1450035_a_at	1.251	1.0047	1.1867	0.0296457	0.999999	0.272939	Prpf40a	PRP40 pre-mRNA processing factor 40 homolog A (yeast)
1424486_a_at	1.1382	0.9131	0.9649	0.0297303	0.999999	0.510116	Txnrd1	thioredoxin reductase 1
1429415_at	1.2131	1.0706	1.0948	0.0299253	0.931263	0.244591	Zmynd8	zinc finger, MYND-type containing 8
1423250_a_at	1.2263	0.9569	0.7539	0.0302957	0.999999	0.00969934	Tgfb2	transforming growth factor, beta 2
1424142_at	1.2865	1.0147	0.9019	0.0303926	0.999999	0.258189	Ikbkap	inhibitor of kappa light polypeptide enhancer in B cells, kinase complex-associated protein
1449446_at	1.2249	0.9714	0.9916	0.0303926	0.999999	0.614181	Ccdc59	coiled-coil domain containing 59
1430577_at	1.1685	0.926	0.9706	0.0304059	0.931263	0.477678	Haus2	HAUS augmin-like complex, subunit 2
1418189_s_at	1.3874	1.0673	1.1826	0.0317449	0.999999	0.366301	Malat1	metastasis associated lung adenocarcinoma transcript 1 (non-coding RNA)
1418427_at	1.2091	0.9379	0.8762	0.0325989	0.999999	0.193334	Kif5b	kinesin family member 5B
1420937_at	1.2573	0.9896	0.9072	0.032705	0.999999	0.312775	Cpsf2	cleavage and polyadenylation specific factor 2
1423417_at	1.3699	0.895	0.9517	0.032705	0.999999	0.423704	Smarcc1	SWI/SNF related, matrix associated, actin dependent regulator of chromatin, subfamily c, member 1
1423432_at	1.2595	1.0198	1.0884	0.032705	0.999999	0.213758	Phip	pleckstrin homology domain interacting protein
1450400_at	1.21	0.9664	0.9646	0.032705	0.999999	0.490238	Tgs1	trimethylguanosine synthase homolog (S. cerevisiae)
1424616_s_at	1.1922	0.9805	0.9998	0.0327715	0.999999	0.648967	Pgap2	post-GPI attachment to proteins 2
1451056_at	1.1696	0.8902	0.8072	0.0327715	0.999999	0.0515639	Psmd7	proteasome (prosome, macropain) 26S subunit, non-ATPase, 7
1460393_a_at	1.1699	0.8305	0.8418	0.0327715	0.999999	0.171761	Dusp7	dual specificity phosphatase 7
1438390_s_at	0.8165	1.0762	1.0697	0.033127	0.999999	0.438368	Pttg1	pituitary tumor-transforming gene 1
1426795_at	1.1612	1.0221	0.9399	0.0331607	0.999999	0.397543	Ptprs	protein tyrosine phosphatase, receptor type, S
1443522_s_at	1.2183	0.7809	0.9663	0.0334712	0.931263	0.523921	Phip	pleckstrin homology domain interacting protein
1423597_at	1.2905	1.1603	0.7542	0.0336455	0.999999	0.128838	Atp8a1	ATPase, aminophospholipid transporter (APLT), class I, type 8A, member 1
1419612_at	1.2692	1.0013	1.0366	0.0336943	0.999999	0.511138	4632415L05Rik	RRS1 ribosome biogenesis regulator homolog pseudogene
1422751_at	1.3734	0.9741	0.8651	0.0336943	0.999999	0.267995	Tle1	transducin-like enhancer of split 1, homolog of Drosophila E(spl)
1438403_s_at	1.269	1.0506	1.0734	0.0336943	0.999999	0.515914	Malat1	metastasis associated lung adenocarcinoma transcript 1 (non-coding RNA)
1438736_at	1.213	1.0777	1.1326	0.0336943	0.999999	0.158785	Thoc2	THO complex 2
1440034_at	1.1853	1.0034	0.9989	0.0338618	0.948638	0.646999	Stam2	signal transducing adaptor molecule (SH3 domain and ITAM motif) 2
1424607_a_at	1.177	1.2416	1.5469	0.0343875	0.999999	0.0532504	Gm4354	predicted gene 4354
1438246_at	1.2627	0.9242	0.9851	0.0343875	0.999999	0.596066	Csnk1g1	casein kinase 1, gamma 1
1453470_a_at	1.1545	0.955	0.8698	0.0343875	0.999999	0.0578079	Gna13	guanine nucleotide binding protein, alpha 13
1418245_a_at	1.2737	0.8005	0.9202	0.0344054	0.999999	0.362821	Rbfox2	RNA binding protein, fox-1 homolog (C. elegans) 2
1427868_x_at	0.8346	0.8541	1.1525	0.0346143	0.999999	0.025851	Myh1	myosin, heavy polypeptide 1, skeletal muscle, adult
1452350_at	1.1711	1.0361	1.0391	0.0356097	0.999999	0.501593	Brd8	bromodomain containing 8
1438728_at	0.8233	0.8755	0.9489	0.0360348	0.931263	0.360125	Nif3l1	Ngg1 interacting factor 3-like 1 (S. pombe)
1421929_at	1.2934	0.9319	1.0299	0.0368637	0.999999	0.509903	Epha4	Eph receptor A4
1422769_at	1.1777	0.9448	0.8379	0.0368637	0.999999	0.0964753	Syncrip	synaptotagmin binding, cytoplasmic RNA interacting protein
1424657_at	1.2463	0.9572	1.0188	0.0368637	0.999999	0.601521	Taok1	TAO kinase 1
1438680_at	1.1944	1.0667	0.9048	0.0368637	0.999999	0.314091	Auts2	autism susceptibility candidate 2
1449069_at	1.2322	0.9616	1.1136	0.0368637	0.999999	0.198312	Zfp148	zinc finger protein 148
1450437_a_at	1.2077	0.96	0.9105	0.0368637	0.999999	0.192326	Ncam1	neural cell adhesion molecule 1
1450634_at	1.201	1.0312	0.9293	0.0368637	0.999999	0.374545	Atp6v1a	ATPase, H+ transporting, lysosomal V1 subunit A
1450944_at	1.1494	0.968	1.0698	0.0368637	0.999999	0.345185	Cspg4	chondroitin sulfate proteoglycan 4
1451972_at	1.1813	1.0124	1.1217	0.0368637	0.999999	0.235226	Glcci1	glucocorticoid induced transcript 1
1452161_at	1.2314	0.8672	1.0568	0.0368637	0.999999	0.49958	Tiparp	TCDD-inducible poly(ADP-ribose) polymerase
1426574_a_at	1.1723	0.9654	1.1578	0.0376462	0.999999	0.163991	Add3	adducin 3 (gamma)
1417587_at	1.1591	0.9782	0.9874	0.0382412	0.999999	0.601929	Timeless	timeless homolog (Drosophila)
1419640_at	1.1717	0.9264	1.0243	0.0382412	0.999999	0.584048	Purb	purine rich element binding protein B
1424755_at	1.1576	0.9125	1.0187	0.0382412	0.999999	0.595642	Hip1	huntingtin interacting protein 1
1421908_a_at	1.1791	0.9109	0.9075	0.0382585	0.999999	0.135912	Tcf12	transcription factor 12
1429298_at	0.8143	1.1119	1.3089	0.0384374	0.931263	0.00776908	Ddah1	dimethylarginine dimethylaminohydrolase 1
1436983_at	1.3153	0.9974	1.1086	0.0384374	0.949103	0.451114	Crebbp	CREB binding protein
1437769_at	1.1959	0.9101	1.0256	0.0384374	0.931263	0.522244	---	---
1416568_a_at	1.1997	1.0639	1.0047	0.0385504	0.999999	0.633398	Acin1	apoptotic chromatin condensation inducer 1
1431385_a_at	1.2522	0.8288	0.8122	0.0385504	0.999999	0.0379673	Mbtps1	membrane-bound transcription factor peptidase, site 1
1417831_at	1.2762	0.953	0.9898	0.0385848	0.999999	0.62239	Smc1a	structural maintenance of chromosomes 1A
1418514_at	1.2492	0.962	1.0137	0.0385848	0.999999	0.601944	Mtf2	metal response element binding transcription factor 2
1418536_at	0.8387	1.0693	1.6303	0.0385848	0.999999	0.33592	H2-Q7 /// H2-Q8 /// H2-Q9 /// LOC68395	histocompatibility 2, Q region locus 7 /// histocompatibility 2, Q region locus 8 /// histocompatibility 2, Q region locus 9 /// histocompatibility 2, Q region locus 6-like
1419280_at	1.3208	0.9888	1.2603	0.0385848	0.999999	0.333561	Pip4k2a	phosphatidylinositol-5-phosphate 4-kinase, type II, alpha
1420713_a_at	0.8435	0.9389	0.9477	0.0385848	0.999999	0.398989	Mdfi	MyoD family inhibitor
1422748_at	1.2651	0.9096	1.1177	0.0385848	0.999999	0.450113	Zeb2	zinc finger E-box binding homeobox 2
1423474_at	1.16	1.0066	0.959	0.0385848	0.999999	0.500886	Top1	topoisomerase (DNA) I
1424296_at	1.284	1.0954	1.1173	0.0385848	0.999999	0.337498	Gclc	glutamate-cysteine ligase, catalytic subunit
1426805_at	1.47	0.9634	0.9304	0.0385848	0.999999	0.445561	Smarca4	SWI/SNF related, matrix associated, actin dependent regulator of chromatin, subfamily a, member 4
1427319_at	1.1833	1.0539	0.9266	0.0385848	0.999999	0.158785	A230046K03Rik	RIKEN cDNA A230046K03 gene
1431830_at	1.1347	1.0729	0.9893	0.0385848	0.999999	0.62275	Zfp329	zinc finger protein 329
1436910_at	1.131	0.9801	1.1656	0.0385848	0.999999	0.0560845	Rasal2	RAS protein activator like 2
1439032_at	1.2223	0.9629	1.0007	0.0385848	0.999999	0.647242	Haus2	HAUS augmin-like complex, subunit 2
1449870_a_at	1.1779	0.9854	0.9844	0.0385848	0.999999	0.606581	Atp6v0a2	ATPase, H+ transporting, lysosomal V0 subunit A2
1450743_s_at	1.2038	0.9673	0.8554	0.0385848	0.999999	0.219492	Syncrip	synaptotagmin binding, cytoplasmic RNA interacting protein
1451639_at	1.2563	0.9766	0.9387	0.0385848	0.999999	0.383891	Cebpg	CCAAT/enhancer binding protein (C/EBP), gamma
1452497_a_at	1.2615	1.0102	1.0292	0.0385848	0.999999	0.596081	Nfatc3	nuclear factor of activated T cells, cytoplasmic, calcineurin dependent 3
1455252_at	1.1682	1.117	0.9482	0.0385848	0.999999	0.428802	Tsc1	tuberous sclerosis 1
1448425_at	1.1548	1.0308	0.938	0.0394013	0.999999	0.386059	Eif3a	eukaryotic translation initiation factor 3, subunit A
1437248_at	1.2312	1.0626	0.9861	0.0396632	0.931263	0.593531	2700049A03Rik	RIKEN cDNA 2700049A03 gene
1453753_at	1.1898	1.0521	1.0226	0.0396668	0.999999	0.53318	Dtl	denticleless homolog (Drosophila)
1425383_a_at	1.2113	1.0399	0.9384	0.0398044	0.999999	0.226752	Pbx1	pre B cell leukemia homeobox 1
1452581_at	1.1915	0.961	0.9458	0.0398061	0.999999	0.427509	Rprd1b	regulation of nuclear pre-mRNA domain containing 1B
1417028_a_at	1.188	1.0687	1.1156	0.0399817	0.999999	0.0615463	Trim2	tripartite motif-containing 2
1425533_a_at	1.2622	0.9564	1.0057	0.0399817	0.999999	0.625378	Stau2	staufen (RNA binding protein) homolog 2 (Drosophila)
1419164_at	1.1511	0.9197	0.9708	0.0406415	0.999999	0.536181	Zfp260	zinc finger protein 260
1416755_at	1.1227	1.001	1.2641	0.0414138	0.999999	0.0646664	Dnajb1	DnaJ (Hsp40) homolog, subfamily B, member 1
1422890_at	1.1999	0.9299	1.03	0.0414138	0.999999	0.520603	Pcdh18	protocadherin 18
1450656_at	1.1653	0.9664	1.0818	0.0414138	0.999999	0.289023	Gna13	guanine nucleotide binding protein, alpha 13
1426544_a_at	1.1638	0.9	1.2226	0.0418957	0.999999	0.149941	Ttc14	tetratricopeptide repeat domain 14
1429003_at	1.2237	0.8952	0.9497	0.0420756	0.999999	0.513568	Snw1	SNW domain containing 1
1421060_at	1.2125	1.0201	0.9182	0.0424114	0.999999	0.27229	Mllt1	myeloid/lymphoid or mixed-lineage leukemia (trithorax homolog, Drosophila); translocated to, 1
1449492_a_at	0.8521	1.0247	1.0216	0.0433149	0.999999	0.542992	Lect2	leukocyte cell-derived chemotaxin 2
1420578_at	0.875	1.1011	0.9838	0.0436069	0.999999	0.581708	Optc	opticin
1455831_at	1.1367	1.0351	1.2281	0.0436069	0.999999	0.0515639	Fus	fusion, derived from t(12;16) malignant liposarcoma (human)
1419616_at	1.2194	1.0645	1.0143	0.0441559	0.999999	0.598007	Bmpr2	bone morphogenic protein receptor, type II (serine/threonine kinase)
1427414_at	1.1546	1.0252	0.7997	0.044403	0.999999	0.0819815	Prkar2a	protein kinase, cAMP dependent regulatory, type II alpha
1418024_at	1.254	0.9164	1.0011	0.0448751	0.999999	0.646739	Naa15	N(alpha)-acetyltransferase 15, NatA auxiliary subunit
1438012_at	1.2382	0.8179	0.8556	0.0455222	0.931263	0.0563565	Ppm1l	protein phosphatase 1 (formerly 2C)-like
1440984_at	1.3047	0.948	1.0759	0.0455222	0.931263	0.363677	Baz2b	bromodomain adjacent to zinc finger domain, 2B
1447517_at	0.6875	0.9626	1.0134	0.0455222	0.931948	0.59389	Skiv2l2	superkiller viralicidic activity 2-like 2 (S. cerevisiae)
1418760_at	1.1927	1.163	1.0076	0.0466457	0.999999	0.614559	Rdh11	retinol dehydrogenase 11
1417248_at	1.2547	0.9178	0.9941	0.0466727	0.999999	0.629957	Ralbp1	ralA binding protein 1
1418239_at	0.8476	2.3214	0.9614	0.0466727	0.999999	0.468391	Apof	apolipoprotein F
1423137_at	1.1725	0.9609	1.0158	0.0466727	0.999999	0.580759	Rala	v-ral simian leukemia viral oncogene homolog A (ras related)
1437101_at	1.1726	0.9231	0.9917	0.0466727	0.999999	0.629577	Lats2	large tumor suppressor 2
1449264_at	1.2581	0.9419	1.0149	0.0466727	0.999999	0.596081	Syt11	synaptotagmin XI
1440227_at	1.2247	1.0185	1.11	0.0468445	0.943357	0.332894	Slc5a3	solute carrier family 5 (inositol transporters), member 3
1454295_at	1.1981	0.9937	1.1458	0.0468445	0.947131	0.190082	Nrip1	nuclear receptor interacting protein 1
1416724_x_at	1.1777	0.935	1.1824	0.0470103	0.999999	0.0181264	Tcf4	transcription factor 4
1418761_at	1.2311	0.9468	0.9781	0.0470103	0.999999	0.555442	Igf2bp1	insulin-like growth factor 2 mRNA binding protein 1
1426541_a_at	1.1689	1.0586	1.4571	0.0470103	0.999999	0.0273383	Endod1	endonuclease domain containing 1
1434419_s_at	1.14	0.9496	0.8812	0.0470103	0.999999	0.115463	Tardbp	TAR DNA binding protein
1437082_at	1.3465	0.9981	1.0397	0.0470103	0.999999	0.55793	Akap9	A kinase (PRKA) anchor protein (yotiao) 9
1420177_at	0.8484	1.053	0.95	0.0470158	0.999999	0.340235	Igll1	Immunoglobulin lambda-like polypeptide 1
1424349_a_at	1.1991	1.0284	1.2126	0.0470158	0.999999	0.0474345	Lpgat1	lysophosphatidylglycerol acyltransferase 1
1434357_a_at	1.1564	0.8786	0.8572	0.0470158	0.999999	0.153002	Kpnb1	karyopherin (importin) beta 1
1437110_at	1.1523	0.9896	1.2323	0.0470158	0.999999	0.185464	2810474O19Rik	RIKEN cDNA 2810474O19 gene
1421323_a_at	1.1463	0.8948	1.0252	0.0475607	0.999999	0.5069	G3bp2	GTPase activating protein (SH3 domain) binding protein 2
1427076_at	0.8726	1.1742	1.1603	0.0475607	0.999999	0.488709	Mpeg1	macrophage expressed gene 1
1434101_at	1.2598	0.9173	1.0604	0.0476665	0.931948	0.509248	Nfib	nuclear factor I/B
1442549_at	1.236	0.8963	1.0759	0.0476665	0.931263	0.256007	Mbnl3	muscleblind-like 3 (Drosophila)
1437774_at	1.22	0.8663	0.9831	0.0477699	0.931263	0.613132	1700020I14Rik	RIKEN cDNA 1700020I14 gene
1456281_at	1.1929	1.0064	0.9282	0.0477699	0.944637	0.264408	Fbxl18	F-box and leucine-rich repeat protein 18
1417087_at	1.1839	1.0461	0.9973	0.0479709	0.999999	0.639521	Glg1	golgi apparatus protein 1
1449876_at	1.1997	0.9023	1.2857	0.0479709	0.999999	0.148454	Prkg1	protein kinase, cGMP-dependent, type I
1416365_at	1.1647	0.9319	0.9435	0.0482608	0.999999	0.472735	Hsp90ab1	heat shock protein 90 alpha (cytosolic), class B member 1
1418225_at	1.1223	1.0783	1.0168	0.0482782	0.999999	0.579483	Orc2	origin recognition complex, subunit 2
1424217_at	1.1877	0.9831	1.1795	0.0482782	0.999999	0.180862	Papola	poly (A) polymerase alpha
1426713_s_at	1.1528	1.0075	0.7527	0.0482782	0.999999	0.0420553	Eprs	glutamyl-prolyl-tRNA synthetase
1427136_s_at	1.1665	0.964	1.1604	0.0482782	0.999999	0.227861	Srek1	splicing regulatory glutamine/lysine-rich protein 1
1434020_at	1.3725	0.879	0.8363	0.0482782	0.999999	0.222804	Pdap1	PDGFA associated protein 1
1450079_at	1.3124	0.8741	0.9829	0.0482782	0.999999	0.597319	Nrk	Nik related kinase
1450522_a_at	1.1044	0.9603	0.8821	0.0482782	0.999999	0.0278112	H1f0	H1 histone family, member 0
1452058_a_at	1.143	0.9348	1.0137	0.0482782	0.999999	0.603046	Rnf11	ring finger protein 11
1453200_at	1.1691	0.9475	1.1152	0.0482782	0.999999	0.165385	Rai1	retinoic acid induced 1
1426406_at	1.2336	0.958	0.945	0.0486732	0.999999	0.426094	Setd8	SET domain containing (lysine methyltransferase) 8
1427102_at	0.8473	1.0708	0.8233	0.0486732	0.999999	0.0641619	Slfn4	schlafen 4
1426613_a_at	1.1422	0.9174	0.9353	0.0493	0.999999	0.265626	Snrpb2	U2 small nuclear ribonucleoprotein B
1427253_s_at	1.1987	1.0862	1.0014	0.0493	0.999999	0.646952	Suz12	suppressor of zeste 12 homolog (Drosophila)
1453853_a_at	1.1703	1.0309	1.0828	0.0493	0.999999	0.261938	Arhgef12	Rho guanine nucleotide exchange factor (GEF) 12
1420613_at	1.1499	0.9453	0.9452	0.0508647	0.999999	0.411058	Ptp4a2	protein tyrosine phosphatase 4a2
1450793_at	0.8784	1.0901	1.0306	0.0511198	0.999999	0.488967	4930550L24Rik	RIKEN cDNA 4930550L24 gene
1452370_s_at	1.1737	0.937	0.8647	0.0516576	0.999999	0.144039	Rabl6	RAB, member of RAS oncogene family-like 6
1426896_at	1.1733	0.9772	1.057	0.0520113	0.999999	0.385699	Zfp191	zinc finger protein 191
1450624_at	0.8155	1.775	0.9772	0.0521085	0.999999	0.553552	Bhmt	betaine-homocysteine methyltransferase
1450063_at	1.1646	1.0465	1.0427	0.053097	0.999999	0.489508	Fmn2	formin 2
1453988_a_at	1.2081	1.0105	0.763	0.053097	0.999999	0.101198	Ide	insulin degrading enzyme
1453954_a_at	1.1236	1.0014	0.9863	0.0533331	0.999999	0.597446	Mrps5	mitochondrial ribosomal protein S5
1418494_at	1.1601	0.9969	1.1832	0.0533929	0.999999	0.0857133	Ebf2	early B cell factor 2
1423654_a_at	1.1402	0.9255	1.0914	0.0533929	0.999999	0.250521	Rnf4	ring finger protein 4
1424112_at	1.1958	1.0349	1.006	0.0533929	0.999999	0.624535	Igf2r	insulin-like growth factor 2 receptor
1431646_a_at	1.1479	0.9282	0.9705	0.0533929	0.999999	0.481896	Stx6	syntaxin 6
1449308_at	0.8693	0.9713	1.0622	0.0533929	0.999999	0.348664	C6	complement component 6
1415773_at	1.149	0.9469	0.8647	0.0534206	0.999999	0.174892	Ncl	nucleolin
1416482_at	1.2542	0.9745	0.9384	0.053668	0.999999	0.389007	Ttc3	tetratricopeptide repeat domain 3
1422177_at	0.86	1.0434	0.8599	0.053668	0.999999	0.0928052	Il13ra2	interleukin 13 receptor, alpha 2
1420650_at	1.2738	0.9173	1.0736	0.0545565	0.999999	0.448354	Zfhx3	zinc finger homeobox 3
1416660_at	1.1375	0.9504	0.9272	0.0546116	0.999999	0.343923	Eif3a	eukaryotic translation initiation factor 3, subunit A
1424911_a_at	0.8843	1.0367	0.9249	0.0546116	0.999999	0.289633	Lyzl4	lysozyme-like 4
1415931_at	1.2564	0.9877	0.562	0.0546942	0.999999	0.00400419	Igf2	insulin-like growth factor 2
1448494_at	1.1786	0.8924	0.9999	0.0546942	0.999999	0.648983	Gas1	growth arrest specific 1
1451839_a_at	1.1699	0.9151	0.9662	0.0546942	0.999999	0.532462	Pde7a	phosphodiesterase 7A
1453993_a_at	1.1607	0.8828	0.9398	0.0546942	0.999999	0.295697	Bnip2	BCL2/adenovirus E1B interacting protein 2
1459578_at	1.2004	1.1408	0.9362	0.0550267	0.931263	0.229086	AA407175	expressed sequence AA407175
1459984_at	1.3142	0.9389	1.0026	0.0550267	0.938316	0.650031	Mia3	melanoma inhibitory activity 3
1455819_at	1.1408	1.1089	1.2793	0.0550653	0.999999	0.166464	Rod1	ROD1 regulator of differentiation 1 (S. pombe)
1433570_s_at	1.2702	0.9371	0.9769	0.0551374	0.999999	0.583245	Naa35	N(alpha)-acetyltransferase 35, NatC auxiliary subunit
1426477_at	1.1427	1.0448	1.0849	0.0552754	0.999999	0.213606	Rasa1	RAS p21 protein activator 1
1417936_at	0.8908	1.2153	1.1064	0.0555378	0.999999	0.297891	Ccl9	chemokine (C-C motif) ligand 9
1424077_at	1.1492	1.0355	0.9806	0.0556271	0.999999	0.582769	Gdpd1	glycerophosphodiester phosphodiesterase domain containing 1
1417519_at	1.1337	1.0997	1.0291	0.0561211	0.999999	0.478309	Plagl2	pleiomorphic adenoma gene-like 2
1421881_a_at	1.155	1.1103	0.8851	0.0561211	0.999999	0.089273	Elavl2	ELAV (embryonic lethal, abnormal vision, Drosophila)-like 2 (Hu antigen B)
1429369_at	1.1795	0.9475	0.9706	0.0561211	0.999999	0.515926	Tnpo3	transportin 3
1451022_at	1.1611	1.0467	1.0921	0.0561211	0.999999	0.352468	Lrp6	low density lipoprotein receptor-related protein 6
1453238_s_at	1.141	1.0833	1.7918	0.0564895	0.999999	0.0702561	A130040M12Rik	RIKEN cDNA A130040M12 gene
1451849_a_at	1.1515	0.8894	0.9259	0.0567775	0.999999	0.343923	Lmnb2	lamin B2
1452178_at	0.8342	1.2253	1.2665	0.0567775	0.999999	0.0457567	Parp10 /// Plec	poly (ADP-ribose) polymerase family, member 10 /// plectin
1417261_at	1.1301	0.8698	1.0443	0.0569026	0.999999	0.43967	Mbtd1	mbt domain containing 1
1418258_s_at	1.1344	0.9663	0.9452	0.057329	0.999999	0.397543	Dynll2	dynein light chain LC8-type 2
1418969_at	1.1864	0.8605	1.0181	0.057329	0.999999	0.572881	Skp2	S-phase kinase-associated protein 2 (p45)
1420484_a_at	0.8549	2.1254	1.2122	0.057329	0.999999	0.0337933	Vtn	vitronectin
1420985_at	1.1458	1.023	1.0872	0.057329	0.999999	0.165228	Ash1l	ash1 (absent, small, or homeotic)-like (Drosophila)
1438070_at	1.1321	0.9884	0.9751	0.057329	0.999999	0.48425	Phf3	PHD finger protein 3
1448818_at	1.2467	0.8757	1.0003	0.057329	0.999999	0.648382	Wnt5a	wingless-related MMTV integration site 5A
1452103_at	1.1293	0.9794	1.0432	0.057329	0.999999	0.397543	Arl16	ADP-ribosylation factor-like 16
1457899_at	1.1608	1.0241	1.0046	0.057329	0.999999	0.633541	Kalrn	kalirin, RhoGEF kinase
1426514_at	1.2205	1.0598	1.0759	0.0573588	0.999999	0.254119	Chst15	carbohydrate (N-acetylgalactosamine 4-sulfate 6-O) sulfotransferase 15
1419031_at	1.132	1.1303	1.0292	0.0575618	0.999999	0.523224	Fads2	fatty acid desaturase 2
1420947_at	1.1288	1.0652	1.1281	0.057735	0.999999	0.204962	Atrx	alpha thalassemia/mental retardation syndrome X-linked homolog (human)
1426165_a_at	1.2391	0.8908	0.9744	0.0577415	0.999999	0.506397	Casp3	caspase 3
1427677_a_at	1.1485	1.1142	0.7981	0.0577415	0.999999	0.0345351	Sox6	SRY-box containing gene 6
1429239_a_at	1.1497	1.1183	0.9723	0.0577415	0.999999	0.533058	Stard4	StAR-related lipid transfer (START) domain containing 4
1429707_at	1.1302	0.9468	0.95	0.0580224	0.999999	0.328377	Plaa	phospholipase A2, activating protein
1448990_a_at	1.1428	0.9683	0.9762	0.0580224	0.999999	0.572881	Myo1b	myosin IB
1417129_a_at	1.1852	1.035	0.8567	0.0581139	0.999999	0.0445102	Meis2	Meis homeobox 2
1419550_a_at	1.1229	0.9553	1.014	0.0581139	0.999999	0.583793	Stk39	serine/threonine kinase 39
1423173_at	1.1122	1.013	1.0381	0.0581139	0.999999	0.498377	Napb	N-ethylmaleimide sensitive fusion protein attachment protein beta
1424800_at	1.1629	0.9315	0.8875	0.0581139	0.999999	0.228706	Enah	enabled homolog (Drosophila)
1448000_at	0.9066	0.9943	0.9908	0.0581139	0.999999	0.604315	Cdca3	cell division cycle associated 3
1417513_at	1.1212	1.0375	1.1995	0.0581462	0.999999	0.0667713	Evi5	ecotropic viral integration site 5
1434092_at	0.8572	0.977	1.0582	0.0581462	0.999999	0.33324	Atg9b	autophagy related 9B
1449293_a_at	1.2005	0.8447	1	0.0585608	0.999999	0.649266	Skp2	S-phase kinase-associated protein 2 (p45)
1455836_at	1.1204	1.0298	0.9392	0.0587476	0.999999	0.37138	Papola	poly (A) polymerase alpha
1424922_a_at	1.1659	1.0118	1.1596	0.0589792	0.999999	0.0651877	Brd4	bromodomain containing 4
1415988_at	1.2088	0.9613	0.7543	0.0590747	0.999999	0.0544434	Hdlbp	high density lipoprotein (HDL) binding protein
1416723_at	1.1413	0.8895	1.1514	0.0590747	0.999999	0.0549845	Tcf4	transcription factor 4
1419157_at	1.1914	0.9933	1.0316	0.0590747	0.999999	0.543153	Sox4	SRY-box containing gene 4
1420530_at	1.1235	0.9971	0.8768	0.0590747	0.999999	0.181426	Dpf1	D4, zinc and double PHD fingers family 1
1422305_at	0.8703	0.8968	0.9732	0.0590747	0.999999	0.534458	Ifnb1	interferon beta 1, fibroblast
1424614_at	1.2399	0.9631	0.9833	0.0590747	0.999999	0.588567	Pgap2	post-GPI attachment to proteins 2
1425293_a_at	1.1566	1.0302	0.9741	0.0590747	0.999999	0.528872	Zcchc18	zinc finger, CCHC domain containing 18
1448395_at	1.1723	0.9988	1.0671	0.0590747	0.999999	0.288448	Sfrp1	secreted frizzled-related protein 1
1449140_at	1.1164	0.877	0.9572	0.0590747	0.999999	0.374108	Nudcd2	NudC domain containing 2
1449273_at	1.2203	1.0508	1.2271	0.0590747	0.999999	0.161995	Cyfip2	cytoplasmic FMR1 interacting protein 2
1449458_at	0.8681	1.0341	0.9375	0.0590747	0.999999	0.292034	Foxi1	forkhead box I1
1449591_at	0.8852	1.0019	1.1183	0.0590747	0.999999	0.18665	Casp4	caspase 4, apoptosis-related cysteine peptidase
1450740_a_at	1.0998	1.0069	0.973	0.0590747	0.999999	0.553833	Mapre1	microtubule-associated protein, RP/EB family, member 1
1454267_a_at	0.8913	0.9811	1.0169	0.0590747	0.999999	0.599824	Prss32	protease, serine, 32
1460338_a_at	1.1187	1.0068	1.32	0.0598622	0.999999	0.244688	Crlf3	cytokine receptor-like factor 3
1426865_a_at	1.1707	0.9764	1.0059	0.0599126	0.999999	0.627243	Ncam1	neural cell adhesion molecule 1
1450401_at	1.2217	0.9153	1.0048	0.0599126	0.999999	0.631208	Tgs1	trimethylguanosine synthase homolog (S. cerevisiae)
1430680_a_at	1.2053	0.9939	0.9961	0.0599865	0.947198	0.635006	5830417I10Rik /// Gon4l	gon-4-like pseudogene /// gon-4-like (C.elegans)
1433388_at	1.1727	0.9883	0.8722	0.0599865	0.943357	0.0524341	2900022M07Rik	RIKEN cDNA 2900022M07 gene
1435082_at	1.1933	0.8735	0.9744	0.0599865	0.931263	0.562592	Sypl	synaptophysin-like protein
1440001_at	1.1893	0.9437	1.0223	0.0599865	0.931263	0.541425	Rian	RNA imprinted and accumulated in nucleus
1442151_at	1.1741	0.9663	1.0851	0.0599865	0.931263	0.21662	D230040A04Rik	RIKEN cDNA D230040A04 gene
1442277_at	1.1719	1.0119	1.025	0.0599865	0.947198	0.530181	Chka	choline kinase alpha
1444017_at	1.1655	0.976	1.0912	0.0599865	0.931263	0.401379	---	---
1457316_at	1.1861	1.0452	1.0166	0.0599865	0.931263	0.548701	Mtap6	microtubule-associated protein 6
1418018_at	1.3279	0.9797	0.9329	0.0604014	0.999999	0.510116	Cpd	carboxypeptidase D
1438888_at	1.1908	1.1015	1.1423	0.0605029	0.999999	0.154927	Gmcl1	germ cell-less homolog 1 (Drosophila)
1421327_at	1.1408	1.0035	0.9045	0.0606732	0.999999	0.284697	A730034C02 /// Mtap2	uncharacterized protein A730034C02 /// microtubule-associated protein 2
1429739_a_at	1.1561	1.0935	1.0759	0.0607195	0.999999	0.358638	Patz1	POZ (BTB) and AT hook containing zinc finger 1
1450384_at	1.1268	1.0154	0.7815	0.0612553	0.999999	0.0430816	Bace1	beta-site APP cleaving enzyme 1
1438050_x_at	1.2124	1.0105	1.1186	0.0622732	0.999999	0.243138	Gm9222	predicted gene 9222
1421809_at	1.0986	0.9744	0.9391	0.0625936	0.999999	0.411007	Dgcr2	DiGeorge syndrome critical region gene 2
1422626_at	1.1223	0.8926	1.0071	0.0625936	0.999999	0.62275	Mmp16	matrix metallopeptidase 16
1423633_at	1.1202	0.9973	0.9256	0.0625936	0.999999	0.254215	Snrnp48	small nuclear ribonucleoprotein 48 (U11/U12)
1426184_a_at	1.1186	1.0036	0.9176	0.0625936	0.999999	0.162163	Pdcd6ip	programmed cell death 6 interacting protein
1430436_at	1.2548	1.0176	1.0672	0.0628755	0.943357	0.318091	Fam115a	family with sequence similarity 115, member A
1438496_a_at	1.1601	0.8341	1.0382	0.0633934	0.931263	0.441359	Ddx26b	DEAD/H (Asp-Glu-Ala-Asp/His) box polypeptide 26B
1446882_at	1.1966	0.9958	0.9783	0.0633934	0.947497	0.514653	---	---
1417270_at	1.1286	1.0214	1.0089	0.0640754	0.999999	0.601856	Wdr12	WD repeat domain 12
1437728_at	1.17	1.0063	0.8546	0.0640992	0.999999	0.200695	Alkbh5	alkB, alkylation repair homolog 5 (E. coli)
1417409_at	1.1366	0.8899	1.0922	0.0645208	0.999999	0.343923	Jun	Jun oncogene
1437719_x_at	1.1746	0.9365	1.027	0.0645208	0.999999	0.559134	A230046K03Rik	RIKEN cDNA A230046K03 gene
1460339_at	1.2879	0.9328	0.7523	0.0645208	0.999999	0.041887	Psma4	proteasome (prosome, macropain) subunit, alpha type 4
1450650_at	1.1451	0.9814	0.9799	0.0647323	0.999999	0.562688	Myo10	myosin X
1430309_at	1.218	0.8993	1.1737	0.0648414	0.931263	0.23289	Nipbl	Nipped-B homolog (Drosophila)
1441467_at	1.19	0.9339	1.0074	0.0648414	0.931263	0.629541	---	---
1456713_at	1.2278	0.9362	1.0115	0.0648414	0.931263	0.604709	Pola2	polymerase (DNA directed), alpha 2
1437521_s_at	1.126	1.029	1.1434	0.0651359	0.999999	0.160914	Ammecr1l	AMME chromosomal region gene 1-like
1427640_a_at	1.3162	0.9224	0.9944	0.0656083	0.999999	0.632862	Runx1t1	runt-related transcription factor 1; translocated to, 1 (cyclin D-related)
1441986_at	1.1492	1.0507	1.0986	0.0658504	0.999999	0.300858	Zcchc6	zinc finger, CCHC domain containing 6
1424089_a_at	1.1543	0.9868	1.1524	0.0661851	0.999999	0.126686	Tcf4	transcription factor 4
1452382_at	1.2261	0.8341	1.021	0.0663174	0.999999	0.58597	Dnm3os	dynamin 3, opposite strand
1423667_at	1.1679	0.9025	0.784	0.0668131	0.999999	0.0885511	Mat2a	methionine adenosyltransferase II, alpha
1450605_at	0.8873	1.0151	0.9783	0.0670873	0.999999	0.565219	Tas2r108	taste receptor, type 2, member 108
1451140_s_at	1.1195	0.9525	0.9821	0.0670873	0.999999	0.563883	Prkag2	protein kinase, AMP-activated, gamma 2 non-catalytic subunit
1419971_s_at	1.1944	0.9533	1.3427	0.0672468	0.999999	0.163971	Slc35a5	solute carrier family 35, member A5
1417141_at	0.8364	0.9671	1.0507	0.0677703	0.999999	0.519688	Igtp	interferon gamma induced GTPase
1449960_at	0.8607	0.9577	0.9516	0.0677703	0.999999	0.477288	Nptx2	neuronal pentraxin 2
1415885_at	1.1213	1.3554	0.9592	0.0678676	0.999999	0.455345	Chgb	chromogranin B
1419283_s_at	1.1244	1.033	1.2689	0.0678676	0.999999	0.0227528	Tns1	tensin 1
1433598_at	1.1509	0.9655	1.0922	0.0678676	0.999999	0.336392	Arglu1	arginine and glutamate rich 1
1436505_at	1.2297	0.9203	1.0874	0.0678676	0.999999	0.438368	Ppig	peptidyl-prolyl isomerase G (cyclophilin G)
1448898_at	0.8495	1.1219	1.0136	0.0678676	0.999999	0.602951	Ccl9	chemokine (C-C motif) ligand 9
1425981_a_at	1.1228	1.0014	1.0383	0.068174	0.999999	0.517045	Rbl2	retinoblastoma-like 2
1431890_a_at	1.1649	0.8997	0.9048	0.0694224	0.999999	0.15173	Mllt3	myeloid/lymphoid or mixed-lineage leukemia (trithorax homolog, Drosophila); translocated to, 3
1421329_a_at	0.8884	0.9426	0.6551	0.0698073	0.999999	0.025851	Smyd1	SET and MYND domain containing 1
1448768_at	0.8922	0.9502	0.8916	0.0698073	0.999999	0.0993331	Mog	myelin oligodendrocyte glycoprotein
1456262_at	1.1552	1.0672	1.1009	0.0699418	0.999999	0.181426	Rbm5	RNA binding motif protein 5
1422896_at	1.1639	0.976	1.0144	0.07019	0.999999	0.606537	Vamp4	vesicle-associated membrane protein 4
1433945_at	0.8672	1.0874	0.9849	0.0702682	0.931263	0.585699	Fam189a1	family with sequence similarity 189, member A1
1442352_at	1.2649	1.0296	1.0475	0.0702682	0.931948	0.435887	9430091N11Rik	RIKEN cDNA 9430091N11 gene
1442489_at	1.1713	0.9542	1.0383	0.0702682	0.940555	0.53969	D1Ertd564e	DNA segment, Chr 1, ERATO Doi 564, expressed
1446095_at	1.1954	0.9635	1.0603	0.0702682	0.931263	0.316909	Airn	antisense Igf2r RNA
1455933_at	1.2174	0.9	1.0401	0.0702682	0.931263	0.450338	---	---
1456256_at	1.2191	0.9408	1.05	0.0702682	0.931263	0.503661	Eif5	eukaryotic translation initiation factor 5
1436519_a_at	1.1373	0.9901	1.1514	0.0706909	0.999999	0.0595277	1110057K04Rik	RIKEN cDNA 1110057K04 gene
1455531_at	0.889	0.9836	1.1138	0.0709846	0.999999	0.173985	Mfsd4	major facilitator superfamily domain containing 4
1428077_at	1.1121	1.0371	1.0188	0.0711771	0.999999	0.55774	Tmem163	transmembrane protein 163
1417559_at	0.7483	1.2935	1.3923	0.0715178	0.999999	0.0816173	Sfxn1	sideroflexin 1
1418633_at	1.1378	0.932	1.1423	0.0715178	0.999999	0.108029	Notch1	notch 1
1431028_a_at	1.1831	0.9863	1.4648	0.0715178	0.999999	0.0264136	Pank1	pantothenate kinase 1
1436976_a_at	0.7707	1.0049	1.0482	0.0715207	0.948638	0.33248	Yod1	YOD1 OTU deubiquitinating enzyme 1 homologue (S. cerevisiae)
1442095_at	1.2167	0.9547	0.923	0.0715207	0.931263	0.229824	Asxl3	additional sex combs like 3 (Drosophila)
1437612_at	0.8587	1.1067	0.8654	0.071614	0.999999	0.232901	Il4i1	Interleukin 4 induced 1
1418431_at	1.195	0.9567	0.9601	0.072389	0.999999	0.556498	Kif5b	kinesin family member 5B
1426343_at	1.1549	0.9756	0.8823	0.072389	0.999999	0.129686	Stt3b	STT3, subunit of the oligosaccharyltransferase complex, homolog B (S. cerevisiae)
1438264_a_at	1.1833	0.9688	1.0051	0.0727494	0.999999	0.635542	Tpp2	tripeptidyl peptidase II
1448229_s_at	1.3645	0.8999	1.1094	0.0727494	0.999999	0.329136	Ccnd2	cyclin D2
1441071_at	1.2533	0.9789	1.2101	0.0728209	0.932029	0.0389842	Kcnq5	potassium voltage-gated channel, subfamily Q, member 5
1419950_s_at	1.1162	0.9786	1.13	0.0728555	0.999999	0.129035	Tnpo3	transportin 3
1423594_a_at	1.2339	0.9696	1.1158	0.0728555	0.999999	0.237785	Ednrb	endothelin receptor type B
1426824_at	1.1459	1.0134	0.8171	0.0728555	0.999999	0.0477446	Psme4	proteasome (prosome, macropain) activator subunit 4
1427877_at	1.193	0.9203	0.8467	0.0728555	0.999999	0.194011	Zc3h15	zinc finger CCCH-type containing 15
1448378_at	1.1097	0.9986	1.065	0.0728555	0.999999	0.485898	Fscn1	fascin homolog 1, actin bundling protein (Strongylocentrotus purpuratus)
1449376_at	1.1501	1.0917	0.984	0.0728555	0.999999	0.575615	Nicn1	nicolin 1
1421399_at	1.1545	1.0093	1.0011	0.0729435	0.999999	0.645251	Insm1	insulinoma-associated 1
1430164_a_at	1.1913	0.9286	0.962	0.0729528	0.999999	0.489892	Grb10	growth factor receptor bound protein 10
1417266_at	0.91	1.0935	1.1649	0.0731016	0.999999	0.227038	Ccl6	chemokine (C-C motif) ligand 6
1417651_at	0.8926	1.0981	1.0066	0.0731016	0.999999	0.625379	Cyp2c29	cytochrome P450, family 2, subfamily c, polypeptide 29
1419642_at	1.1434	0.9942	1.1021	0.0731016	0.999999	0.35229	Purb	purine rich element binding protein B
1420022_s_at	1.1628	0.9896	0.968	0.0731016	0.999999	0.534827	Suz12	Suppressor of zeste 12 homolog (Drosophila)
1422449_s_at	1.1547	0.8505	0.8448	0.0731016	0.999999	0.0298353	Rcn2	reticulocalbin 2
1423379_at	1.1305	0.9901	1.0019	0.0731016	0.999999	0.640795	Nfatc4	nuclear factor of activated T cells, cytoplasmic, calcineurin dependent 4
1425319_s_at	1.1942	1.0264	1.0039	0.0731016	0.999999	0.63872	Snrnp48	small nuclear ribonucleoprotein 48 (U11/U12)
1430045_at	1.1011	0.968	1.1344	0.0731016	0.999999	0.0819815	Tsnax	translin-associated factor X
1455151_at	1.1346	1.0398	1.0061	0.0731016	0.999999	0.63531	Akap9	A kinase (PRKA) anchor protein (yotiao) 9
1416437_a_at	1.1214	0.9569	0.968	0.0732237	0.999999	0.50046	Mapk8ip3	mitogen-activated protein kinase 8 interacting protein 3
1423089_at	1.229	0.8905	1.1166	0.0732237	0.999999	0.475687	Tmod3	tropomodulin 3
1426484_at	1.2274	1.0333	0.945	0.0736979	0.999999	0.444107	Ubxn4	UBX domain protein 4
1438398_at	0.8176	0.9947	1.185	0.0736979	0.999999	0.225962	---	---
1429448_s_at	1.208	0.9567	0.9161	0.07403	0.931263	0.216583	Tet1	tet methylcytosine dioxygenase 1
1437047_at	1.2448	1.0154	1.0031	0.0742045	0.931948	0.640107	Zfp664	zinc finger protein 664
1455129_at	1.188	0.952	0.8702	0.0742353	0.999999	0.117227	Mtdh	metadherin
1438039_at	1.2095	0.8772	1.1227	0.0747137	0.931263	0.353266	Hectd1	HECT domain containing 1
1438662_at	1.1431	1.0654	1.0042	0.0747137	0.931263	0.638723	Ajap1	adherens junction associated protein 1
1445897_s_at	0.7758	1.0164	1.128	0.0747137	0.943357	0.337037	Ifi35	interferon-induced protein 35
1447258_at	1.189	0.902	1.1128	0.0747137	0.931263	0.108513	---	---
1458920_at	1.1802	0.9709	1.015	0.0747137	0.931948	0.591464	---	---
1446102_at	1.1908	0.9677	0.9925	0.0751921	0.934298	0.625394	D9Ertd292e	DNA segment, Chr 9, ERATO Doi 292, expressed
1424917_a_at	1.2684	0.9008	0.9358	0.0753976	0.999999	0.38832	Wipi1	WD repeat domain, phosphoinositide interacting 1
1417071_s_at	0.8934	1.1857	1.3785	0.0756814	0.999999	0.0119662	Cyp4v3	cytochrome P450, family 4, subfamily v, polypeptide 3
1420863_at	1.1178	1.033	0.9498	0.0756814	0.999999	0.373254	Dctn4	dynactin 4
1424832_at	0.8684	0.9852	1.0223	0.0757378	0.999999	0.550415	Cd300ld	CD300 molecule-like family member d
1434499_a_at	1.1791	1.1201	2.0281	0.0757405	0.999999	0.000133785	Ldhb	lactate dehydrogenase B
1451888_a_at	1.164	1.1355	1.0532	0.0757405	0.999999	0.352455	Odz4	odd Oz/ten-m homolog 4 (Drosophila)
1428532_at	1.0927	1.0257	0.9409	0.076037	0.999999	0.264058	Ints7	integrator complex subunit 7
1417556_at	0.7942	1.3892	0.9676	0.0762105	0.999999	0.492776	Fabp1	fatty acid binding protein 1, liver
1420611_at	1.1452	0.9425	1.0045	0.0762105	0.999999	0.637021	Prkacb	protein kinase, cAMP dependent, catalytic, beta
1422272_at	0.8645	1.0593	1.0674	0.0762105	0.999999	0.234913	Phxr4	per-hexamer repeat gene 4
1423437_at	0.8781	1.2393	1.0891	0.0762105	0.999999	0.196249	Gsta3	glutathione S-transferase, alpha 3
1425545_x_at	0.8254	1.1239	1.3902	0.0762105	0.999999	0.180113	H2-D1	histocompatibility 2, D region locus 1
1448885_at	1.1216	0.9166	1.0005	0.0762105	0.999999	0.647743	Rap2b	RAP2B, member of RAS oncogene family
1451003_at	1.1405	1.0219	0.9295	0.0762105	0.999999	0.202445	Tab2	TGF-beta activated kinase 1/MAP3K7 binding protein 2
1452021_a_at	1.1164	0.9813	0.9858	0.0762105	0.999999	0.570917	Hes6	hairy and enhancer of split 6 (Drosophila)
1457872_at	0.8686	1.0606	1.0165	0.0762105	0.999999	0.576029	---	---
1460407_at	0.8955	1.051	1.444	0.0762105	0.999999	0.227861	Spib	Spi-B transcription factor (Spi-1/PU.1 related)
1423555_a_at	0.8952	1.0226	1.0916	0.0768016	0.999999	0.367575	Ifi44	interferon-induced protein 44
1438677_at	1.2073	0.9976	1.0753	0.0768016	0.999999	0.446961	Pkp4	plakophilin 4
1416123_at	1.4152	1.0139	0.9711	0.0770066	0.999999	0.488843	Ccnd2	cyclin D2
1429545_at	1.1799	1.0008	0.9815	0.0770831	0.949103	0.57321	LOC100044900 /// Ube2i	SUMO-conjugating enzyme UBC9-like /// ubiquitin-conjugating enzyme E2I
1422101_at	0.8439	1.0258	0.9869	0.0773459	0.999999	0.584716	Tnfrsf23	tumor necrosis factor receptor superfamily, member 23
1425595_at	0.8767	1.0241	0.9796	0.0776032	0.999999	0.561538	Gabbr1	gamma-aminobutyric acid (GABA) B receptor, 1
1458408_at	1.1879	0.9331	0.8727	0.0782646	0.931263	0.132152	Samd8	sterile alpha motif domain containing 8
1436723_at	0.8741	0.962	0.9606	0.0783836	0.931263	0.439059	Cenpi	centromere protein I
1445123_at	1.3547	0.9466	0.9873	0.0783836	0.931263	0.605936	---	---
1452961_at	1.1168	0.9372	0.9389	0.0785155	0.999999	0.340043	Tril	TLR4 interactor with leucine-rich repeats
1416812_at	0.7474	1.012	1.1559	0.0791181	0.999999	0.375103	Tia1	cytotoxic granule-associated RNA binding protein 1
1434705_at	1.1999	0.9753	1.1147	0.0800078	0.999999	0.292225	Ctbp2	C-terminal binding protein 2
1449209_a_at	1.1502	1.05	0.9846	0.0802871	0.999999	0.578996	Rdh11	retinol dehydrogenase 11
1422211_a_at	0.8815	0.9634	1.055	0.0802959	0.999999	0.447386	B3gnt3	UDP-GlcNAc:betaGal beta-1,3-N-acetylglucosaminyltransferase 3
1425686_at	1.1592	0.9379	1.1331	0.0802959	0.999999	0.285393	Cflar	CASP8 and FADD-like apoptosis regulator
1456488_at	1.2106	0.9685	0.9146	0.0802959	0.999999	0.31781	Wdr33	WD repeat domain 33
1426334_a_at	1.1375	0.9002	0.9352	0.0805424	0.999999	0.285544	Bcl2l11	BCL2-like 11 (apoptosis facilitator)
1429505_at	1.2105	0.8727	1.0874	0.0809282	0.931263	0.363649	Nbeal1	neurobeachin like 1
1429720_at	1.2131	0.8754	1.0029	0.0809282	0.931263	0.643516	Naa35	N(alpha)-acetyltransferase 35, NatC auxiliary subunit
1434375_at	1.1439	0.9729	1.0488	0.0809282	0.940958	0.466379	Fam168a	family with sequence similarity 168, member A
1434996_at	0.8688	0.9862	1.1261	0.0809282	0.944637	0.172207	Slc25a16	solute carrier family 25 (mitochondrial carrier, Graves disease autoantigen), member 16
1436865_at	1.1706	0.9599	0.9573	0.0809282	0.931263	0.30946	Slc26a11	solute carrier family 26, member 11
1437020_at	1.1897	1.0054	1.0848	0.0809282	0.947497	0.30946	Ep400	E1A binding protein p400
1437118_at	1.3183	1.0212	0.9425	0.0809282	0.937142	0.524572	Usp7	ubiquitin specific peptidase 7
1440547_at	1.132	1.0046	1.0291	0.0809282	0.946211	0.51854	---	---
1441726_at	1.2502	0.964	1.0488	0.0809282	0.931263	0.440606	---	---
1443366_at	1.1647	0.9384	1.1195	0.0809282	0.931263	0.191951	Napg	N-ethylmaleimide sensitive fusion protein attachment protein gamma
1446240_at	1.2248	0.8707	1.0602	0.0809282	0.931263	0.408745	---	---
1453263_at	1.1892	0.9244	0.9606	0.0809282	0.931263	0.493808	Naa35	N(alpha)-acetyltransferase 35, NatC auxiliary subunit
1454665_at	1.1481	0.8858	1.0492	0.0809282	0.931263	0.496519	Irf2bp2	interferon regulatory factor 2 binding protein 2
1442445_at	0.8409	0.9853	1.0775	0.0815212	0.943357	0.209432	2610027H17Rik	RIKEN cDNA 2610027H17 gene
1444811_at	1.2623	1.109	1.0946	0.0815212	0.931263	0.296531	Sec62	SEC62 homolog (S. cerevisiae)
1447793_x_at	1.2365	0.9943	1.1427	0.0815212	0.946704	0.14576	Gm9840 /// Rbx1	predicted gene 9840 /// ring-box 1
1455499_at	1.1824	1.2233	0.9725	0.0815212	0.931263	0.499207	Nrxn2	neurexin II
1456022_at	1.2569	1.0081	0.9109	0.0815212	0.947497	0.407423	Hipk2	homeodomain interacting protein kinase 2
1459187_at	1.1529	1.0476	1.1485	0.0815212	0.931263	0.0693132	---	---
1424431_at	0.8913	0.9403	0.9728	0.08186	0.999999	0.500351	Csgalnact2	chondroitin sulfate N-acetylgalactosaminyltransferase 2
1424484_at	1.135	0.9396	0.9613	0.0822264	0.999999	0.480336	Mob1a	MOB kinase activator 1A
1430568_at	1.2074	1.1093	1.0255	0.0822783	0.931263	0.528654	Zc3h13	zinc finger CCCH type containing 13
1437676_at	0.813	0.985	1.0637	0.0822783	0.939499	0.290129	Spag9	sperm associated antigen 9
1459733_at	1.1542	0.9706	1.0989	0.0822783	0.931948	0.26417	---	---
1416915_at	1.1098	0.947	1.1839	0.0827497	0.999999	0.0632185	Msh6	mutS homolog 6 (E. coli)
1426992_at	1.2017	1.0829	0.9699	0.0827497	0.999999	0.544725	Xpr1	xenotropic and polytropic retrovirus receptor 1
1427684_at	0.883	0.9776	0.9025	0.0827497	0.999999	0.177062	Zfp264	zinc finger protein 264
1452475_at	0.8586	1.2976	0.9631	0.0827497	0.999999	0.471634	Pcsk5	proprotein convertase subtilisin/kexin type 5
1417450_a_at	1.1447	1.0124	1.0824	0.0827632	0.999999	0.20012	Tacc3	transforming, acidic coiled-coil containing protein 3
1416561_at	1.1665	0.9889	0.9399	0.0829779	0.999999	0.217919	Gad1	glutamate decarboxylase 1
1438416_at	1.2544	1.0086	0.9018	0.083332	0.999999	0.171761	Med16	mediator complex subunit 16
1415798_at	1.1145	0.9666	0.946	0.0833885	0.999999	0.402274	Ddr1	discoidin domain receptor family, member 1
1418627_at	1.1458	1.2891	0.8586	0.0833885	0.999999	0.0921648	Gclm	glutamate-cysteine ligase, modifier subunit
1419112_at	1.1741	0.9861	1.0947	0.0833885	0.999999	0.271566	Nlk	nemo like kinase
1420385_at	0.8665	1.0185	0.9136	0.0833885	0.999999	0.260398	Gna14	guanine nucleotide binding protein, alpha 14
1427293_a_at	1.1875	1.0086	0.8642	0.0833885	0.999999	0.251288	Auts2	autism susceptibility candidate 2
1431722_a_at	0.8977	0.9789	1.0017	0.0833885	0.999999	0.642383	Afmid	arylformamidase
1437949_x_at	0.8823	1.1058	1.0419	0.0833885	0.999999	0.49958	Rnf114	ring finger protein 114
1430460_at	0.8678	0.9498	0.9967	0.0841781	0.931263	0.635006	Fam188a	family with sequence similarity 188, member A
1437545_at	1.1609	0.9891	1.1039	0.0841814	0.999999	0.346708	Rcor1	REST corepressor 1
1424067_at	0.894	0.9943	1.2168	0.0842457	0.999999	0.299295	Icam1	intercellular adhesion molecule 1
1430032_at	1.1375	0.9822	1.052	0.0844852	0.999999	0.364096	Rbm4b	RNA binding motif protein 4B
1450071_at	1.1364	1.0002	0.9947	0.0846957	0.999999	0.629866	Ash1l	ash1 (absent, small, or homeotic)-like (Drosophila)
1418432_at	1.1586	1.0134	1.137	0.0849756	0.999999	0.116116	Cab39	calcium binding protein 39
1419660_at	1.1102	0.8944	0.94	0.085077	0.999999	0.388759	1600012F09Rik	RIKEN cDNA 1600012F09 gene
1425461_at	1.1048	0.9595	0.7134	0.0851475	0.999999	0.0255424	Fbxw11	F-box and WD-40 domain protein 11
1426862_at	1.1705	1.0216	1.0399	0.0851475	0.999999	0.448354	Aftph	aftiphilin
1450754_at	1.2448	1.015	1.0333	0.0851475	0.999999	0.507722	Cacna2d2	calcium channel, voltage-dependent, alpha 2/delta subunit 2
1424442_a_at	1.1128	0.9159	0.9713	0.0855402	0.999999	0.507134	Pja2	praja 2, RING-H2 motif containing
1458389_at	1.2188	1.0631	1.0251	0.085645	0.931263	0.468479	---	---
1428402_at	1.1771	1.0136	1.0096	0.0861918	0.999999	0.611869	Zcchc3	zinc finger, CCHC domain containing 3
1435176_a_at	1.1265	1.0108	1.5456	0.0861918	0.999999	0.108817	Id2	inhibitor of DNA binding 2
1419102_at	1.141	0.949	1.089	0.0869827	0.999999	0.284463	Sin3a	transcriptional regulator, SIN3A (yeast)
1419701_s_at	0.8872	1.0443	1.0715	0.0869827	0.999999	0.318262	Anks3	ankyrin repeat and sterile alpha motif domain containing 3
1422850_at	1.1522	1.0589	1.1894	0.0869827	0.999999	0.111136	Pabpn1	poly(A) binding protein, nuclear 1
1428092_at	1.1106	0.9999	0.9921	0.0869827	0.999999	0.610722	Cdc5l	cell division cycle 5-like (S. pombe)
1448474_at	1.1687	0.9622	1.0464	0.0873229	0.999999	0.475235	Nek7	NIMA (never in mitosis gene a)-related expressed kinase 7
1449546_a_at	1.2469	0.883	0.8517	0.0873229	0.999999	0.152831	Zfp617	zinc finger protein 617
1426548_a_at	1.135	0.9478	1.021	0.0874592	0.999999	0.534091	Atpbd4	ATP binding domain 4
1424135_at	1.1829	1.0041	0.9728	0.0875399	0.999999	0.567207	Rspry1	ring finger and SPRY domain containing 1
1425075_at	1.1314	0.9411	1.034	0.0875399	0.999999	0.481767	Gatad2b	GATA zinc finger domain containing 2B
1434005_at	1.1261	1.0671	1.1512	0.0875399	0.999999	0.159927	Rbms1	RNA binding motif, single stranded interacting protein 1
1441023_at	1.1047	1.0108	1.095	0.0875399	0.999999	0.21507	Eif2s2 /// Gm9892	eukaryotic translation initiation factor 2, subunit 2 (beta) /// predicted gene 9892
1453957_a_at	1.1727	0.9246	1.0135	0.0875399	0.999999	0.595782	Igf2bp3	insulin-like growth factor 2 mRNA binding protein 3
1421043_s_at	1.1091	0.9512	1.2213	0.0881607	0.999999	0.0296992	Arhgef2	rho/rac guanine nucleotide exchange factor (GEF) 2
1452428_a_at	0.891	1.0124	1.3294	0.0881607	0.999999	0.121805	B2m	beta-2 microglobulin
1424342_at	1.2121	0.877	0.9206	0.0889458	0.999999	0.274103	Fyttd1	forty-two-three domain containing 1
1424778_at	1.1402	0.9998	1.1381	0.0891766	0.999999	0.134961	Reep3	receptor accessory protein 3
1457851_at	1.1633	1.1355	1.1096	0.0893023	0.931263	0.193917	---	---
1452349_x_at	0.8884	1.0099	1.7176	0.0900465	0.999999	0.0139106	Ifi205 /// Mnda	interferon activated gene 205 /// myeloid cell nuclear differentiation antigen
1423162_s_at	1.1332	0.9848	0.9576	0.0902022	0.999999	0.406292	Spred1	sprouty protein with EVH-1 domain 1, related sequence
1449370_at	1.1374	0.9478	1.062	0.0902022	0.999999	0.314091	Sox4	SRY-box containing gene 4
1449983_a_at	0.8837	1.061	0.9953	0.0902022	0.999999	0.621558	Nqo2	NAD(P)H dehydrogenase, quinone 2
1425746_at	0.8805	1.0194	0.9344	0.0902559	0.999999	0.369548	D730039F16Rik	RIKEN cDNA D730039F16 gene
1424606_at	0.8836	1.065	1.0305	0.0908596	0.999999	0.515914	Cplx3	complexin 3
1433668_at	1.1001	1.0113	0.9988	0.0908596	0.999999	0.646945	Pnrc1	proline-rich nuclear receptor coactivator 1
1424134_at	1.1044	0.9777	1.026	0.0908695	0.999999	0.542414	Rspry1	ring finger and SPRY domain containing 1
1425911_a_at	1.1269	0.8562	0.9504	0.0908695	0.999999	0.413259	Fgfr1	fibroblast growth factor receptor 1
1415811_at	1.1298	1.0099	1.0028	0.0910009	0.999999	0.638616	Uhrf1	ubiquitin-like, containing PHD and RING finger domains, 1
1418186_at	0.8794	1.4922	1.0084	0.0913824	0.999999	0.616237	Gstt1	glutathione S-transferase, theta 1
1422051_a_at	1.1009	1.008	1.0028	0.0913824	0.999999	0.636892	Gabbr1	gamma-aminobutyric acid (GABA) B receptor, 1
1451979_at	1.1415	1.0006	1.1392	0.0914132	0.999999	0.250491	Kras	v-Ki-ras2 Kirsten rat sarcoma viral oncogene homolog
1443897_at	1.1425	1.0057	1.1051	0.0914358	0.946139	0.242983	Ddit3	DNA-damage inducible transcript 3
1446147_at	1.1367	1.0308	1.1582	0.0925263	0.999999	0.230696	Rbm39	RNA binding motif protein 39
1437759_at	1.2063	0.9961	0.9976	0.0926178	0.947497	0.644774	Pfkp	Phosphofructokinase, platelet
1437794_at	1.1479	1.0777	1.0317	0.0926178	0.931263	0.454944	Cabin1	calcineurin binding protein 1
1444532_at	1.1454	1.0269	1.045	0.0926178	0.931263	0.379515	Ncstn	nicastrin
1456110_at	1.1756	0.9994	1.075	0.0926178	0.949142	0.251678	Ankrd11	ankyrin repeat domain 11
1457150_at	1.1825	0.9363	0.9883	0.0926178	0.931263	0.606207	AI428301	expressed sequence AI428301
1459644_at	1.1315	1.0004	0.8914	0.0926178	0.949103	0.0941647	C2cd3	C2 calcium-dependent domain containing 3
1422851_at	1.2204	1.0012	0.9932	0.0931016	0.999999	0.615696	Hmga2	high mobility group AT-hook 2
1422848_a_at	1.1135	1.0082	0.9944	0.0934514	0.999999	0.632041	Pabpn1	poly(A) binding protein, nuclear 1
1429724_at	1.1673	0.9178	0.9518	0.0937711	0.931263	0.454327	Prpf4	PRP4 pre-mRNA processing factor 4 homolog (yeast)
1434374_at	1.1549	0.973	0.9388	0.0937711	0.931263	0.285898	Fam168a	family with sequence similarity 168, member A
1435166_at	1.1435	1.0127	0.9855	0.0937711	0.940555	0.571176	Cntn2	contactin 2
1436985_at	1.1517	0.9119	1.1309	0.0937711	0.931263	0.177331	Zfp644	zinc finger protein 644
1437213_at	1.2684	0.8979	0.9754	0.0937711	0.931263	0.574252	Nudt21	nudix (nucleoside diphosphate linked moiety X)-type motif 21
1437745_at	1.2656	1.0211	0.9889	0.0937711	0.931948	0.625394	Chd7	chromodomain helicase DNA binding protein 7
1438781_at	0.8425	0.9497	1.2469	0.0937711	0.931263	0.106266	Tet2	Tet methylcytosine dioxygenase 2
1440341_at	0.8334	1.0562	1.0357	0.0937711	0.931263	0.51105	---	---
1445143_at	1.1608	0.9793	0.9514	0.0937711	0.931263	0.38175	Vash1	vasohibin 1
1457514_at	1.154	0.9985	1.0567	0.0937711	0.948638	0.297532	Ylpm1	YLP motif containing 1
1426010_a_at	1.1006	0.9897	1.0638	0.0938146	0.999999	0.348347	Epb4.1l3	erythrocyte protein band 4.1-like 3
1426951_at	1.1771	0.9687	1.3009	0.0939907	0.999999	0.061999	Crim1	cysteine rich transmembrane BMP regulator 1 (chordin like)
1422164_at	1.1375	0.9181	0.9385	0.09423	0.999999	0.365148	Pou3f4	POU domain, class 3, transcription factor 4
1429883_at	0.7661	1.0119	1.0784	0.0942647	0.94556	0.257641	Actl6a	actin-like 6A
1416931_at	0.8983	1.0026	0.9095	0.0945166	0.999999	0.220105	Nif3l1	Ngg1 interacting factor 3-like 1 (S. pombe)
1424572_a_at	1.1912	1.089	0.9717	0.0945166	0.999999	0.553207	H2afy	H2A histone family, member Y
1427248_at	1.1042	0.9769	1.0882	0.0945166	0.999999	0.151905	Whsc2	Wolf-Hirschhorn syndrome candidate 2 (human)
1449615_s_at	1.1631	0.9927	0.8165	0.0945166	0.999999	0.0692594	Hdlbp	high density lipoprotein (HDL) binding protein
1451317_at	1.1135	0.956	0.8924	0.0945166	0.999999	0.135158	Ythdf2	YTH domain family 2
1455905_at	1.2417	1.0027	0.8676	0.0945166	0.999999	0.376677	2610507B11Rik	RIKEN cDNA 2610507B11 gene
1426790_at	1.1022	1.0192	0.9837	0.0946137	0.999999	0.597859	Ssrp1	structure specific recognition protein 1
1452478_at	0.9103	1.0393	1.0489	0.0955977	0.999999	0.43274	Alpk2	alpha-kinase 2
1427497_at	0.8742	0.943	0.9393	0.0957185	0.999999	0.339091	2610015P09Rik	RIKEN cDNA 2610015P09 gene
1456658_at	0.9015	1.0293	1.0462	0.0957185	0.999999	0.419134	Acta2	actin, alpha 2, smooth muscle, aorta
1429661_at	1.2658	1.0134	0.9441	0.096302	0.946704	0.404116	Rhobtb3	Rho-related BTB domain containing 3
1435485_at	0.846	0.9324	1.109	0.096302	0.931263	0.230103	C230096C10Rik	RIKEN cDNA C230096C10 gene
1455251_at	0.8617	0.9936	1.24	0.096302	0.948638	0.101777	Itga1	integrin alpha 1
1452642_at	0.8943	0.9688	0.9722	0.0964073	0.999999	0.567982	Gm17546	predicted gene, 17546
1419155_a_at	1.1508	1.0114	1.0498	0.0965615	0.999999	0.419442	Sox4	SRY-box containing gene 4
1421185_at	0.9063	1.0418	0.9672	0.0965615	0.999999	0.515914	Mettl7a1	methyltransferase like 7A1
1421276_a_at	1.1368	0.9294	1.0543	0.0965615	0.999999	0.489082	Dst	dystonin
1424028_at	0.8489	1.1401	0.9693	0.0965615	0.999999	0.543883	Chtf8	CTF8, chromosome transmission fidelity factor 8
1450594_at	0.8783	1.0615	0.9763	0.0965615	0.999999	0.525775	Magea4	melanoma antigen, family A, 4
1448803_at	1.2044	1.1244	0.8832	0.0971153	0.999999	0.270825	Golga4	golgi autoantigen, golgin subfamily a, 4
1418227_at	0.8831	1.1328	0.9893	0.0971598	0.999999	0.610864	Orc2	origin recognition complex, subunit 2
1431469_a_at	1.11	1.051	0.9751	0.0971598	0.999999	0.544076	Cxxc5	CXXC finger 5
1427742_a_at	1.1626	0.9039	1.0869	0.0974416	0.999999	0.34032	Klf6	Kruppel-like factor 6
1417393_a_at	0.8514	0.8935	1.1356	0.0977303	0.999999	0.197623	Fam132a	family with sequence similarity 132, member A
1418350_at	1.1232	0.9632	0.7972	0.0977303	0.999999	0.259049	Hbegf	heparin-binding EGF-like growth factor
1419196_at	0.9015	0.9762	1.0045	0.0977303	0.999999	0.631086	Hamp	hepcidin antimicrobial peptide
1420352_at	0.8907	1.0554	0.9681	0.0977303	0.999999	0.492301	Prss22	protease, serine, 22
1452640_at	0.9063	1.0634	0.9804	0.0977303	0.999999	0.570618	3110007F17Rik /// Gm2411 /// Gm6604 /// LOC100862497	RIKEN cDNA 3110007F17 gene /// predicted gene 2411 /// predicted gene 6604 /// uncharacterized LOC100862497
1420522_at	1.0898	0.9164	0.9258	0.0982228	0.999999	0.348642	Ccdc50	coiled-coil domain containing 50
1423526_at	1.133	1.0085	0.9803	0.0982228	0.999999	0.536928	Arid3b	AT rich interactive domain 3B (BRIGHT-like)
1442948_at	0.8482	1.0959	1.0078	0.0982228	0.999999	0.620126	C79452	expressed sequence C79452
1455546_s_at	1.0949	1.0056	0.9368	0.0982356	0.999999	0.233711	Sf3a2	splicing factor 3a, subunit 2
1428616_at	1.1007	0.9182	1.0205	0.0986726	0.999999	0.551984	Zfp131	zinc finger protein 131
1453095_at	1.1314	0.9907	0.8551	0.0986726	0.999999	0.0636137	Rab10	RAB10, member RAS oncogene family
1442061_at	1.1704	0.9111	0.886	0.0996147	0.931263	0.220721	Btbd7	BTB (POZ) domain containing 7
1442063_at	0.867	0.8608	0.8196	0.0996147	0.931263	0.119176	Adamtsl1	ADAMTS-like 1
1453506_at	1.1731	1.098	0.9312	0.0996147	0.931263	0.287661	Fam154a	family with sequence similarity 154, member A
1429499_at	1.2182	0.9114	0.9921	0.0998593	0.931263	0.623781	Fbxo5	F-box protein 5
1429660_s_at	1.2178	1.0104	0.9644	0.0998593	0.941992	0.437432	Smc2	structural maintenance of chromosomes 2
1430932_at	1.1663	0.9783	1.1273	0.0998593	0.931948	0.20295	Slc9a8	solute carrier family 9 (sodium/hydrogen exchanger), member 8
1432572_at	1.169	0.8764	1.0228	0.0998593	0.931263	0.556614	4931406H21Rik	RIKEN cDNA 4931406H21 gene
1439990_at	0.8329	0.8286	1.0045	0.0998593	0.931263	0.631185	---	---
1441557_at	1.1695	0.9855	1.0062	0.0998593	0.931948	0.621873	Setd8	SET domain containing (lysine methyltransferase) 8
1443898_at	1.1396	0.9185	0.9246	0.0998593	0.931263	0.298067	Bcl7c	B cell CLL/lymphoma 7C
1444326_at	1.149	0.9668	1.0521	0.0998593	0.931263	0.396365	---	---
1447473_at	1.1387	0.9711	0.9693	0.0998593	0.931263	0.493862	---	---
1453727_at	1.1966	1.0327	0.9765	0.0998593	0.935817	0.529684	Esf1	ESF1, nucleolar pre-rRNA processing protein, homolog (S. cerevisiae)
1456389_at	0.8727	0.8091	1.2793	0.0998593	0.931263	0.05067	Zeb2	zinc finger E-box binding homeobox 2
1456503_at	1.1583	1.001	1.0131	0.0998593	0.949103	0.609615	Nup214	nucleoporin 214
1419584_at	1.1374	1.0107	1.1601	0.100284	0.999999	0.0967208	Ttc28	tetratricopeptide repeat domain 28
1448725_at	1.1107	1.0422	0.9127	0.100284	0.999999	0.181426	Parg	poly (ADP-ribose) glycohydrolase
1446190_at	0.8889	0.9946	0.9869	0.100489	0.948638	0.591464	Dclk1	doublecortin-like kinase 1
1423237_at	1.1307	1.0358	1.0151	0.101167	0.999999	0.606337	Galnt1	UDP-N-acetyl-alpha-D-galactosamine:polypeptide N-acetylgalactosaminyltransferase 1
1448578_at	1.1111	0.9819	0.9884	0.101802	0.999999	0.606581	Pafah1b1	platelet-activating factor acetylhydrolase, isoform 1b, subunit 1
1421249_at	0.8777	1.0534	0.9354	0.101919	0.999999	0.33383	Slc39a9	solute carrier family 39 (zinc transporter), member 9
1439856_at	1.1567	0.973	0.8656	0.101985	0.931263	0.046277	Acvr2b	activin receptor IIB
1452811_at	1.1975	0.8812	0.9237	0.102185	0.931263	0.233403	Atic	5-aminoimidazole-4-carboxamide ribonucleotide formyltransferase/IMP cyclohydrolase
1424770_at	1.2008	0.9468	1.1143	0.102511	0.999999	0.169315	Cald1	caldesmon 1
1430875_a_at	1.0965	0.9794	0.9262	0.102511	0.999999	0.216349	Pak1ip1	PAK1 interacting protein 1
1452781_a_at	1.1412	1.0579	1.1527	0.102511	0.999999	0.150716	Gtf3c2	general transcription factor IIIC, polypeptide 2, beta
1456006_at	1.1581	1.0315	1.0479	0.102511	0.999999	0.390455	Bcl2l11	BCL2-like 11 (apoptosis facilitator)
1428490_at	0.8204	1.0833	1.1313	0.102853	0.931263	0.217438	C1galt1	core 1 synthase, glycoprotein-N-acetylgalactosamine 3-beta-galactosyltransferase, 1
1437581_at	1.1837	1.0139	1.0618	0.102853	0.937142	0.338722	Zfp800	zinc finger protein 800
1417754_at	1.1402	0.9723	0.9475	0.102945	0.999999	0.331885	Topors	topoisomerase I binding, arginine/serine-rich
1418429_at	1.2189	0.9333	1.0721	0.102945	0.999999	0.236106	Kif5b	kinesin family member 5B
1422864_at	1.1545	0.9931	1.0578	0.102945	0.999999	0.463199	Runx1	runt related transcription factor 1
1425072_at	1.1002	0.9553	0.9497	0.102945	0.999999	0.288858	Skp2	S-phase kinase-associated protein 2 (p45)
1425495_at	1.1984	0.8962	1.0696	0.102945	0.999999	0.283573	Zfp62	zinc finger protein 62
1427633_a_at	0.9177	0.9874	1.057	0.102945	0.999999	0.342244	Pappa	pregnancy-associated plasma protein A
1448606_at	1.0957	0.9536	1.0861	0.102945	0.999999	0.310158	Lpar1	lysophosphatidic acid receptor 1
1451285_at	1.1047	0.951	0.9171	0.102945	0.999999	0.328545	Fus	fusion, derived from t(12;16) malignant liposarcoma (human)
1452900_at	0.9108	1.0165	0.9448	0.102945	0.999999	0.361735	Dgcr6	DiGeorge syndrome critical region gene 6
1455725_a_at	1.0912	0.9535	1.0177	0.102945	0.999999	0.604143	Gm12657 /// Gm6749 /// Gm8029 /// H3f3a /// H3f3b /// H3f3c	predicted gene 12657 /// predicted pseudogene 6749 /// predicted gene 8029 /// H3 histone, family 3A /// H3 histone, family 3B /// H3 histone, family 3C
1456088_at	1.096	1.0064	1.0223	0.102945	0.999999	0.579752	Xiap	X-linked inhibitor of apoptosis
1460741_x_at	1.1146	1.0543	1.0729	0.102945	0.999999	0.285091	D17Wsu92e	DNA segment, Chr 17, Wayne State University 92, expressed
1418623_at	0.8866	0.9904	0.8729	0.102997	0.999999	0.162833	Rab2a	RAB2A, member RAS oncogene family
1451577_at	1.1102	0.9459	1.029	0.102997	0.999999	0.551699	Zbtb20	zinc finger and BTB domain containing 20
1426001_at	1.1381	1.0229	0.9868	0.103095	0.999999	0.602184	Eomes	eomesodermin homolog (Xenopus laevis)
1448061_at	0.8828	1.0578	0.9856	0.103095	0.999999	0.607112	Msr1	macrophage scavenger receptor 1
1421188_at	0.9098	0.9922	1.001	0.103152	0.999999	0.645439	Ccr2	chemokine (C-C motif) receptor 2
1416594_at	1.1126	0.9669	1.0044	0.103286	0.999999	0.632041	Sfrp1	secreted frizzled-related protein 1
1451961_a_at	0.9155	0.9898	1.0208	0.103301	0.999999	0.584967	Mbp	myelin basic protein
1455283_x_at	0.9126	1.0303	1.1879	0.103301	0.999999	0.0363757	Ndufs8	NADH dehydrogenase (ubiquinone) Fe-S protein 8
1426408_at	1.1419	1.0769	1.0044	0.103419	0.999999	0.635213	Celf1	CUGBP, Elav-like family member 1
1439040_at	1.2448	0.9483	1.0694	0.103419	0.999999	0.231812	Cenpe	centromere protein E
1448088_at	0.9099	1.0616	0.9863	0.103419	0.999999	0.599824	C78228	expressed sequence C78228
1450747_at	1.181	0.9533	0.8036	0.103419	0.999999	0.048543	Keap1	kelch-like ECH-associated protein 1
1436165_at	1.1335	1.039	0.9148	0.103433	0.999999	0.27623	Luc7l2	LUC7-like 2 (S. cerevisiae)
1426271_at	1.1256	0.9219	0.9658	0.103441	0.999999	0.557226	Smc5	structural maintenance of chromosomes 5
1421142_s_at	1.1124	1.0019	1.1452	0.103521	0.999999	0.304079	Foxp1	forkhead box P1
1420659_at	0.9019	1.1018	1.063	0.103995	0.999999	0.416415	Slamf6	SLAM family member 6
1421907_at	1.143	0.9047	1.1185	0.103995	0.999999	0.185254	Med1	mediator complex subunit 1
1423461_a_at	1.1109	0.891	0.9541	0.103995	0.999999	0.436505	Ubl3	ubiquitin-like 3
1424747_at	0.8893	1.0714	0.9695	0.103995	0.999999	0.520512	Kif1c	kinesin family member 1C
1425767_a_at	1.1163	0.9663	1.0428	0.103995	0.999999	0.457871	Six4	sine oculis-related homeobox 4 homolog (Drosophila)
1427668_at	0.8997	1.0578	0.9556	0.103995	0.999999	0.474271	Siglec1	sialic acid binding Ig-like lectin 1, sialoadhesin
1431033_x_at	1.1134	0.9511	0.7426	0.103995	0.999999	0.00688294	Agl	amylo-1,6-glucosidase, 4-alpha-glucanotransferase
1452465_at	0.8916	0.994	1.0555	0.103995	0.999999	0.542015	Myh1	myosin, heavy polypeptide 1, skeletal muscle, adult
1454858_x_at	1.0996	1.0504	1.0987	0.103995	0.999999	0.387365	Mettl7a1	methyltransferase like 7A1
1452462_a_at	1.1519	0.9606	1.0054	0.10417	0.999999	0.629867	Banp	BTG3 associated nuclear protein
1459092_at	0.8999	0.937	0.9577	0.10417	0.999999	0.4618	Slco6c1	Solute carrier organic anion transporter family, member 6c1
1434149_at	1.1264	0.8926	1.1118	0.104262	0.999999	0.240158	Tcf4	transcription factor 4
1436884_x_at	1.1166	0.9652	1.0707	0.104262	0.999999	0.229815	Ewsr1	Ewing sarcoma breakpoint region 1
1438887_a_at	1.2822	0.9794	1.002	0.104262	0.999999	0.641888	Gmcl1	germ cell-less homolog 1 (Drosophila)
1448207_at	1.1436	0.9424	0.9294	0.104262	0.999999	0.300858	Lasp1	LIM and SH3 protein 1
1456492_at	1.1734	0.8839	1.1427	0.104262	0.999999	0.315852	Mau2	MAU2 chromatid cohesion factor homolog (C. elegans)
1460335_at	1.1627	1.0285	1.1131	0.104262	0.999999	0.260398	Lysmd3	LysM, putative peptidoglycan-binding, domain containing 3
1446828_at	0.9114	0.9986	0.971	0.104718	0.999999	0.493597	---	---
1448571_a_at	1.0842	0.9665	0.9452	0.104718	0.999999	0.338363	Gmfb	glia maturation factor, beta
1453437_at	1.1584	0.9563	0.9295	0.105015	0.931263	0.217237	Fam115a	family with sequence similarity 115, member A
1452708_a_at	1.1597	0.9045	1.054	0.105245	0.999999	0.373713	Luc7l	Luc7 homolog (S. cerevisiae)-like
1452291_at	0.9138	1.1742	1.097	0.105246	0.999999	0.310128	Arap2	ArfGAP with RhoGAP domain, ankyrin repeat and PH domain 2
1422687_at	1.1699	1.0684	0.8724	0.105288	0.999999	0.0641619	Nras	neuroblastoma ras oncogene
1420797_at	0.8957	1.068	0.9455	0.105384	0.999999	0.424568	Otog	otogelin
1423567_a_at	1.1595	0.9063	0.9878	0.105384	0.999999	0.588479	Psma7	proteasome (prosome, macropain) subunit, alpha type 7
1450453_a_at	0.921	0.9655	0.9626	0.105384	0.999999	0.487704	Pde6g	phosphodiesterase 6G, cGMP-specific, rod, gamma
1451413_at	1.1084	1.0017	1.0639	0.105384	0.999999	0.308947	Cast	calpastatin
1451628_a_at	1.1483	0.991	0.9914	0.105384	0.999999	0.623893	Ank3	ankyrin 3, epithelial
1453744_a_at	1.1445	0.86	1.0496	0.105384	0.999999	0.379802	Ankrd40	ankyrin repeat domain 40
1418371_at	1.1536	0.9702	0.8658	0.10554	0.999999	0.0613577	Dynll2	dynein light chain LC8-type 2
1419086_at	0.8843	0.9528	1.1207	0.10554	0.999999	0.309289	Fgfbp1	fibroblast growth factor binding protein 1
1448339_at	1.1239	0.9761	0.976	0.10554	0.999999	0.517869	Tmem30a	transmembrane protein 30A
1451784_x_at	0.8202	1.151	1.4632	0.10554	0.999999	0.13649	H2-D1	histocompatibility 2, D region locus 1
1450759_at	0.8896	1.0272	1.0878	0.105584	0.999999	0.322915	Bmp6	bone morphogenetic protein 6
1417701_at	0.9186	0.9044	0.8141	0.106099	0.999999	0.0363276	Ppp1r14c	protein phosphatase 1, regulatory (inhibitor) subunit 14c
1426595_at	0.8862	1.0921	0.9361	0.106131	0.999999	0.314091	Slc18a1	solute carrier family 18 (vesicular monoamine), member 1
1450272_at	0.879	0.9974	1.0769	0.106131	0.999999	0.245667	Tnfsf8	tumor necrosis factor (ligand) superfamily, member 8
1422954_at	1.1307	0.9419	0.964	0.10614	0.999999	0.459518	Zfp60	zinc finger protein 60
1426560_a_at	1.1374	1.0669	0.9906	0.106224	0.999999	0.620696	Npnt	nephronectin
1436898_at	1.1601	0.9477	1.4507	0.106343	0.999999	0.0632383	Sfpq	splicing factor proline/glutamine rich (polypyrimidine tract binding protein associated)
1418610_at	1.1307	0.9529	0.9856	0.106921	0.999999	0.583946	Slc17a6	solute carrier family 17 (sodium-dependent inorganic phosphate cotransporter), member 6
1423520_at	1.1831	1.0961	0.9918	0.107007	0.999999	0.616355	Lmnb1	lamin B1
1420614_at	1.1197	0.9073	0.9623	0.10715	0.999999	0.474397	Dynlt3	dynein light chain Tctex-type 3
1446512_at	1.2616	1.0086	1.0172	0.107335	0.948209	0.587029	Zc3h15	zinc finger CCCH-type containing 15
1451975_at	1.1227	1.0291	0.9333	0.107365	0.999999	0.289314	2810453I06Rik	RIKEN cDNA 2810453I06 gene
1426592_a_at	1.1645	0.9002	0.8972	0.107619	0.999999	0.0945768	Fbxo22	F-box protein 22
1456361_at	1.1902	0.9974	0.9294	0.108051	0.948638	0.318801	Afap1	actin filament associated protein 1
1418372_at	1.0906	0.948	0.9186	0.108104	0.999999	0.365148	Adsl	adenylosuccinate lyase
1421141_a_at	1.1465	1.0256	1.2278	0.108104	0.999999	0.173888	Foxp1	forkhead box P1
1422901_at	1.1242	0.9881	0.9193	0.108104	0.999999	0.166222	Mgea5	meningioma expressed antigen 5 (hyaluronidase)
1431415_a_at	1.0992	0.9714	0.9454	0.108104	0.999999	0.391543	Tbpl1	TATA box binding protein-like 1
1437204_a_at	1.1097	0.9515	0.9046	0.108104	0.999999	0.321402	Tcf25	transcription factor 25 (basic helix-loop-helix)
1448852_at	0.8285	1.5886	0.9463	0.108104	0.999999	0.401277	Rgn	regucalcin
1451625_a_at	0.8843	1.4217	0.9679	0.108104	0.999999	0.457927	C8g	complement component 8, gamma polypeptide
1451688_s_at	1.1156	0.9313	0.9566	0.108104	0.999999	0.400814	Cant1	calcium activated nucleotidase 1
1456005_a_at	1.1563	1.1067	1.1131	0.108104	0.999999	0.386596	Bcl2l11	BCL2-like 11 (apoptosis facilitator)
1421664_a_at	1.1487	1.0046	0.8929	0.108326	0.999999	0.185766	Gm14698 /// Styx	predicted gene 14698 /// serine/threonine/tyrosine interaction protein
1422192_at	1.1109	0.9026	0.9801	0.108326	0.999999	0.564767	Gja5	gap junction protein, alpha 5
1439036_a_at	1.1331	1.3096	1.5602	0.108326	0.999999	0.00259535	Atp1b1	ATPase, Na+/K+ transporting, beta 1 polypeptide
1448562_at	0.8994	0.9843	0.9927	0.108326	0.999999	0.61804	Upp1	uridine phosphorylase 1
1448880_at	1.1417	1.0172	0.8756	0.108326	0.999999	0.0625515	Gm10015 /// Gm10145 /// Gm10705 /// Gm5858 /// LOC100045901 /// Ube2l3	predicted gene 10015 /// predicted gene 10145 /// predicted gene 10705 /// predicted gene 5858 /// ubiquitin-conjugating enzyme E2 L3-like /// ubiquitin-conjugating enzyme E2L 3
1450850_at	1.1765	1.197	1.4891	0.108326	0.999999	0.294398	Ezr	ezrin
1452378_at	1.1508	1.096	1.0788	0.108326	0.999999	0.510213	Malat1	metastasis associated lung adenocarcinoma transcript 1 (non-coding RNA)
1454030_at	1.1975	1.0161	1.0188	0.108326	0.999999	0.588127	Ppp6r3	protein phosphatase 6, regulatory subunit 3
1454067_a_at	1.1397	1.0317	1.4907	0.108326	0.999999	0.0377461	4931406C07Rik	RIKEN cDNA 4931406C07 gene
1429803_at	1.1358	0.9644	0.913	0.108543	0.931263	0.296339	1700021F07Rik	RIKEN cDNA 1700021F07 gene
1422485_at	1.1167	0.9745	1.001	0.109175	0.999999	0.645805	Smad4	SMAD family member 4
1427324_at	0.9094	0.9657	1.1234	0.109175	0.999999	0.219228	Tmem120b	transmembrane protein 120B
1443969_at	1.1041	0.9377	1.1317	0.109175	0.999999	0.114665	Irs2	insulin receptor substrate 2
1452138_a_at	0.8924	1.2666	1.005	0.109175	0.999999	0.632041	Ace2	angiotensin I converting enzyme (peptidyl-dipeptidase A) 2
1452735_at	1.1157	0.9644	1.147	0.109175	0.999999	0.221198	Pcnp	PEST proteolytic signal containing nuclear protein
1456697_x_at	0.8779	0.9615	0.9396	0.109175	0.999999	0.447115	Dmtf1	cyclin D binding myb-like transcription factor 1
1460650_at	1.1302	1.0668	0.8054	0.109175	0.999999	0.0446594	Atp6v0a1	ATPase, H+ transporting, lysosomal V0 subunit A1
1426407_at	1.1028	0.9898	0.9918	0.109636	0.999999	0.617401	Celf1	CUGBP, Elav-like family member 1
1428909_at	0.8389	1.0917	2.1183	0.109674	0.931263	0.127635	A130040M12Rik	RIKEN cDNA A130040M12 gene
1443805_at	1.1704	0.9472	0.9534	0.109674	0.931263	0.365457	Dact3	dapper homolog 3, antagonist of beta-catenin (xenopus)
1456544_at	0.8462	0.8808	0.9137	0.109674	0.931263	0.203472	Tmem38b	transmembrane protein 38B
1457174_at	0.7925	1.0351	1.044	0.109674	0.931263	0.43848	AU015680	expressed sequence AU015680
1458910_at	1.131	0.9463	1.0061	0.109674	0.931263	0.621661	---	---
1426849_at	1.0892	0.9373	0.9974	0.10982	0.999999	0.638499	Sec24b	Sec24 related gene family, member B (S. cerevisiae)
1427672_a_at	1.2875	1.0301	1.1144	0.10982	0.999999	0.179315	Kdm6a	lysine (K)-specific demethylase 6A
1449578_at	1.1274	1.3571	0.9666	0.110373	0.999999	0.463974	Supt16h	suppressor of Ty 16 homolog (S. cerevisiae)
1415981_at	1.0832	0.9783	0.8879	0.110802	0.999999	0.192182	Herpud2	HERPUD family member 2
1453313_at	1.198	0.7862	1.1473	0.111178	0.931263	0.364594	Sesn3	sestrin 3
1419480_at	0.885	1.2111	1.2223	0.111392	0.999999	0.370752	Sell	selectin, lymphocyte
1420249_s_at	0.8826	1.0196	1.0117	0.111392	0.999999	0.612065	Ccl6	chemokine (C-C motif) ligand 6
1423622_a_at	1.1492	1.031	1.2664	0.111392	0.999999	0.0908819	Ccnl1	cyclin L1
1427733_a_at	1.1212	0.9726	0.9446	0.111392	0.999999	0.410654	Nfia	nuclear factor I/A
1438721_a_at	1.116	0.95	1.0965	0.111392	0.999999	0.268136	Irf3	interferon regulatory factor 3
1449028_at	1.1173	1.0012	1.1444	0.111392	0.999999	0.0314555	Rhou	ras homolog gene family, member U
1449515_at	1.0959	1.1107	1.0778	0.111392	0.999999	0.167713	Zfp292	zinc finger protein 292
1452338_s_at	1.1464	1.0667	1.118	0.111392	0.999999	0.135401	Itsn1	intersectin 1 (SH3 domain protein 1A)
1459994_x_at	0.8902	1.4588	1.0288	0.111392	0.999999	0.534715	Tfr2	transferrin receptor 2
1448227_at	0.8948	1.2469	1.0511	0.111616	0.999999	0.424598	Grb7	growth factor receptor bound protein 7
1425480_at	0.8305	1.0064	1.148	0.111676	0.999999	0.305245	Cnot6l	CCR4-NOT transcription complex, subunit 6-like
1415893_at	1.1286	0.9753	0.946	0.113011	0.999999	0.25358	Sgpl1	sphingosine phosphate lyase 1
1419141_at	0.832	1.0079	1.0641	0.113011	0.999999	0.358244	Crygd	crystallin, gamma D
1420358_at	0.8953	0.7533	0.9878	0.113011	0.999999	0.605763	Krtap13	keratin associated protein 13
1423220_at	1.1022	0.9642	0.9214	0.113011	0.999999	0.268123	Eif4e	eukaryotic translation initiation factor 4E
1426487_a_at	1.1078	1.0128	1.0351	0.113011	0.999999	0.475235	Rbbp6	retinoblastoma binding protein 6
1427368_x_at	0.9056	1.0077	0.9861	0.113011	0.999999	0.588636	Fes	feline sarcoma oncogene
1427852_x_at	0.8946	1.1257	1.0749	0.113011	0.999999	0.36277	Igh-VJ558	immunoglobulin heavy chain (J558 family)
1429897_a_at	1.1158	1.0149	1.1665	0.113011	0.999999	0.25395	D16Ertd472e	DNA segment, Chr 16, ERATO Doi 472, expressed
1430427_a_at	1.1937	0.9818	0.8503	0.113011	0.999999	0.0520077	Pcdh18	protocadherin 18
1435449_at	1.1519	0.9949	1.0034	0.113011	0.999999	0.63901	Bcl2l11	BCL2-like 11 (apoptosis facilitator)
1450508_at	0.8839	1	0.9733	0.113011	0.999999	0.567558	Foxn1	forkhead box N1
1450802_at	0.8766	1.0328	0.9681	0.113011	0.999999	0.473052	Prss28	protease, serine, 28
1451819_at	1.1799	0.9716	1.1024	0.113011	0.999999	0.0900417	Zswim6	zinc finger, SWIM domain containing 6
1453124_at	1.1904	1.0886	0.9884	0.113011	0.999999	0.61176	Tnpo3	transportin 3
1427011_a_at	0.9138	0.9469	0.7883	0.11303	0.999999	0.013643	Lancl1	LanC (bacterial lantibiotic synthetase component C)-like 1
1429620_at	0.8973	1.0367	1.0333	0.113051	0.999999	0.49828	8430406I07Rik	RIKEN cDNA 8430406I07 gene
1435594_at	0.8917	1.0862	0.9862	0.113333	0.931263	0.609505	Atl2	atlastin GTPase 2
1438735_at	1.1824	1.0293	1.0672	0.113333	0.932029	0.363677	Rsf1	remodeling and spacing factor 1
1444385_at	1.1901	0.9883	0.9848	0.113333	0.933335	0.587029	---	---
1458779_at	1.1588	0.9704	0.9567	0.113333	0.931263	0.423382	8030445P17Rik	RIKEN cDNA 8030445P17 gene
1420497_a_at	1.1857	1.026	1.0415	0.113524	0.999999	0.540594	Cebpz	CCAAT/enhancer binding protein zeta
1421970_a_at	1.102	1.0826	0.9566	0.113884	0.999999	0.438698	Gria2	glutamate receptor, ionotropic, AMPA2 (alpha 2)
1452374_at	1.089	0.9734	0.9464	0.113884	0.999999	0.373765	Zfp322a	zinc finger protein 322A
1426245_s_at	1.0982	1.0421	1.0033	0.114317	0.999999	0.635931	Mapre2	microtubule-associated protein, RP/EB family, member 2
1416516_at	1.2126	0.9199	0.8979	0.115562	0.999999	0.113077	Fscn1	fascin homolog 1, actin bundling protein (Strongylocentrotus purpuratus)
1420851_at	1.102	0.9261	1.0673	0.115562	0.999999	0.199534	Pard6g	par-6 partitioning defective 6 homolog gamma (C. elegans)
1427164_at	0.9056	1.0735	1.0668	0.115562	0.999999	0.224872	Il13ra1	interleukin 13 receptor, alpha 1
1455573_at	0.8991	1.0014	1.0117	0.115562	0.999999	0.598617	Krt14	keratin 14
1422985_at	1.108	0.9297	1.0277	0.115857	0.999999	0.567465	Fzd1	frizzled homolog 1 (Drosophila)
1425768_at	1.1189	0.999	1.0491	0.116224	0.999999	0.416544	Diablo	diablo homolog (Drosophila)
1436896_at	1.1244	1.0241	0.958	0.116224	0.999999	0.423704	Ints9	integrator complex subunit 9
1426327_s_at	1.1113	0.9587	1.0142	0.116268	0.999999	0.618387	U05342 /// Zfp91	sequence U05342 /// zinc finger protein 91
1449379_at	1.1047	1.0838	1.1482	0.116268	0.999999	0.0456917	Kdr	kinase insert domain protein receptor
1451020_at	1.1391	1.0374	0.9221	0.116268	0.999999	0.257013	Gsk3b	glycogen synthase kinase 3 beta
1420474_at	1.1501	0.9383	1.0585	0.116328	0.999999	0.457871	Mtpn	myotrophin
1435169_at	0.9115	1.1029	1.0333	0.116328	0.999999	0.398002	A930001N09Rik	RIKEN cDNA A930001N09 gene
1434393_at	1.1149	1.0407	0.9977	0.116923	0.999999	0.640033	Usp34	ubiquitin specific peptidase 34
1448700_at	0.8836	1.0701	1.4021	0.116967	0.999999	0.187579	G0s2	G0/G1 switch gene 2
1426361_at	1.1031	0.9602	1.0194	0.117125	0.999999	0.588839	Zbed6 /// Zc3h11a	zinc finger, BED domain containing 6 /// zinc finger CCCH type containing 11A
1450924_at	1.1371	0.9431	1.022	0.117125	0.999999	0.563178	Hdgfrp3	hepatoma-derived growth factor, related protein 3
1417755_at	1.1173	0.9108	0.9931	0.117568	0.999999	0.625074	Topors	topoisomerase I binding, arginine/serine-rich
1444552_at	1.2392	0.9415	1.0263	0.118153	0.931263	0.530577	---	---
1441170_a_at	1.2246	0.93	0.9987	0.118169	0.931263	0.650488	Dab2ip	disabled 2 interacting protein
1441579_at	1.127	1.0841	0.9732	0.118169	0.931263	0.513407	Dmrta1	doublesex and mab-3 related transcription factor like family A1
1445604_at	0.8925	1.0045	1.0629	0.118169	0.945496	0.368487	---	---
1453448_at	1.1639	0.8961	1.1208	0.118169	0.931263	0.25943	2310067E19Rik	RIKEN cDNA 2310067E19 gene
1422111_at	0.8962	1.0337	1.0242	0.118315	0.999999	0.557568	Ccbp2	chemokine binding protein 2
1422124_a_at	0.8935	1.1671	1.7558	0.118315	0.999999	0.380677	Ptprc	protein tyrosine phosphatase, receptor type, C
1423723_s_at	1.0987	0.9894	1.0958	0.118315	0.999999	0.265057	Tardbp	TAR DNA binding protein
1425652_s_at	1.1091	1.0366	1.0181	0.118315	0.999999	0.554079	Rbpms	RNA binding protein gene with multiple splicing
1426135_a_at	0.912	0.9653	1.0398	0.118315	0.999999	0.413796	Park2	Parkinson disease (autosomal recessive, juvenile) 2, parkin
1426645_at	1.1058	0.9759	1.2199	0.118315	0.999999	0.264058	Hsp90aa1	heat shock protein 90, alpha (cytosolic), class A member 1
1427266_at	1.1122	1.0383	0.9996	0.118315	0.999999	0.647637	Pbrm1	polybromo 1
1427688_a_at	1.1013	0.8935	1.0003	0.118315	0.999999	0.648595	Ptprs	protein tyrosine phosphatase, receptor type, S
1429349_at	0.8993	1.0071	0.9718	0.118315	0.999999	0.48108	Hmgb4	high-mobility group box 4
1433496_at	1.1566	0.9659	0.8994	0.118315	0.999999	0.126246	Glt25d1	glycosyltransferase 25 domain containing 1
1434752_at	1.142	0.9675	1.147	0.118315	0.999999	0.101732	Zfp207	zinc finger protein 207
1438009_at	1.0993	0.973	1.0616	0.118315	0.999999	0.583946	Hist1h2ab /// Hist1h2ac /// Hist1h2ad /// Hist1h2ae /// Hist1h2ag /// Hist1h2ah /// Hist1h2ai /// Hist1h2an /// Hist1h2ao /// Hist1h2ap	histone cluster 1, H2ab /// histone cluster 1, H2ac /// histone cluster 1, H2ad /// histone cluster 1, H2ae /// histone cluster 1, H2ag /// histone cluster 1, H2ah /// histone cluster 1, H2ai /// histone cluster 1, H2an /// histone cluster 1, H2ao /// histone cluster 1, H2ap
1449893_a_at	1.11	0.8651	0.8072	0.118315	0.999999	0.0279402	Lrig1	leucine-rich repeats and immunoglobulin-like domains 1
1450420_at	1.1051	0.9412	1.0071	0.118315	0.999999	0.619352	Stag1	stromal antigen 1
1450904_at	1.0958	0.9113	0.9698	0.118315	0.999999	0.516133	Tmem167	transmembrane protein 167
1455826_a_at	1.1543	1.1143	0.7936	0.118315	0.999999	0.0331243	Bace1	beta-site APP cleaving enzyme 1
1460247_a_at	1.1952	0.8507	1.0338	0.118315	0.999999	0.544007	Skp2	S-phase kinase-associated protein 2 (p45)
1420559_a_at	1.223	0.906	0.993	0.118429	0.999999	0.617654	Shox2	short stature homeobox 2
1432235_at	0.8775	0.989	1.0616	0.118509	0.999999	0.395711	Epsti1	epithelial stromal interaction 1 (breast)
1417131_at	1.1347	1.0891	1.0803	0.118935	0.999999	0.345519	Cdc25a	cell division cycle 25A
1417288_at	0.9103	1.1416	1.0821	0.118935	0.999999	0.465701	Plekha2	pleckstrin homology domain-containing, family A (phosphoinositide binding specific) member 2
1418852_at	0.9064	0.9068	0.7823	0.118935	0.999999	0.0139106	Chrna1	cholinergic receptor, nicotinic, alpha polypeptide 1 (muscle)
1422330_at	0.8663	1.0851	0.9834	0.118935	0.999999	0.561181	Glp1r	glucagon-like peptide 1 receptor
1422755_at	0.8812	1.1104	1.1206	0.118935	0.999999	0.233831	Btk	Bruton agammaglobulinemia tyrosine kinase
1426241_a_at	0.9087	1.0351	0.9843	0.118935	0.999999	0.581243	Scmh1	sex comb on midleg homolog 1
1430979_a_at	1.096	0.9819	1.0194	0.118935	0.999999	0.535761	Prdx2	peroxiredoxin 2
1448541_at	1.1171	0.9173	0.8377	0.118935	0.999999	0.0514496	Klc1	kinesin light chain 1
1449102_at	1.0998	0.9872	1.061	0.118935	0.999999	0.416372	Ebf2	early B cell factor 2
1449665_at	0.8905	0.976	1.0093	0.118935	0.999999	0.611622	---	---
1450986_at	1.1684	1.1084	0.9311	0.118935	0.999999	0.360095	Nop58	NOP58 ribonucleoprotein homolog (yeast)
1451621_at	1.1102	1.0202	0.9325	0.118935	0.999999	0.231253	Pppde1	PPPDE peptidase domain containing 1
1448991_a_at	1.1051	1.2285	0.933	0.119133	0.999999	0.239752	Ina	internexin neuronal intermediate filament protein, alpha
1450311_at	0.908	1.0586	0.8531	0.119449	0.999999	0.0872408	Slc8a3	solute carrier family 8 (sodium/calcium exchanger), member 3
1423168_at	1.1676	0.9805	0.9083	0.119472	0.999999	0.189048	Mob4	MOB family member 4, phocein
1439771_s_at	0.9106	1.0574	0.9733	0.119472	0.999999	0.573684	D13Ertd608e	DNA segment, Chr 13, ERATO Doi 608, expressed
1427582_at	0.904	0.8589	0.8383	0.120512	0.999999	0.0616117	Fgf6	fibroblast growth factor 6
1448516_at	1.0927	0.9567	0.9716	0.120512	0.999999	0.458222	Tsn	translin
1416467_at	1.149	0.9788	0.9934	0.120812	0.999999	0.62695	Ddx3x	DEAD/H (Asp-Glu-Ala-Asp/His) box polypeptide 3, X-linked
1417135_at	1.1311	1.0895	0.9593	0.120812	0.999999	0.522476	Srpk2	serine/arginine-rich protein specific kinase 2
1418950_at	0.9081	1.093	1.0179	0.120812	0.999999	0.57853	Drd2	dopamine receptor D2
1420456_at	0.9009	0.9822	0.9613	0.120812	0.999999	0.410375	Gcm2	glial cells missing homolog 2 (Drosophila)
1420934_a_at	1.1339	1.0234	1.0218	0.120812	0.999999	0.543839	Srrm1	serine/arginine repetitive matrix 1
1421503_at	0.8843	1.0466	1.0051	0.120812	0.999999	0.618854	Pcdh15	protocadherin 15
1427351_s_at	0.8928	1.1662	1.8169	0.120812	0.999999	0.226037	Ighm	immunoglobulin heavy constant mu
1431032_at	1.0942	0.9252	0.8312	0.120812	0.999999	0.0338962	Agl	amylo-1,6-glucosidase, 4-alpha-glucanotransferase
1433656_a_at	0.9175	0.9481	0.8743	0.120812	0.999999	0.0837514	Gnl3	guanine nucleotide binding protein-like 3 (nucleolar)
1434704_at	1.155	1.0844	1.2028	0.120812	0.999999	0.0462059	Mll5	myeloid/lymphoid or mixed-lineage leukemia 5
1450459_at	1.1471	0.9311	0.8503	0.120812	0.999999	0.189079	2010106G01Rik	RIKEN cDNA 2010106G01 gene
1450629_at	1.0939	0.9986	1.0117	0.120812	0.999999	0.592063	Lima1	LIM domain and actin binding 1
1450644_at	1.2185	0.9872	1.2906	0.120812	0.999999	0.112547	Zfp36l1	zinc finger protein 36, C3H type-like 1
1450935_at	1.1054	1.0093	1.0808	0.120812	0.999999	0.385362	Ercc5	excision repair cross-complementing rodent repair deficiency, complementation group 5
1452263_at	0.8758	1.031	0.8644	0.120812	0.999999	0.108477	Slc35f4	solute carrier family 35, member F4
1454664_a_at	1.1467	0.9556	0.9681	0.120812	0.999999	0.559326	Eif5 /// LOC100047658	eukaryotic translation initiation factor 5 /// eukaryotic translation initiation factor 5-like
1424206_at	1.0987	1.0065	1.0446	0.121077	0.999999	0.433169	Smarca5	SWI/SNF related, matrix associated, actin dependent regulator of chromatin, subfamily a, member 5
1425918_at	0.9018	1.0475	1.087	0.121325	0.999999	0.345455	---	---
1416687_at	1.1515	1.0268	1.1955	0.121634	0.999999	0.0936109	Plod2	procollagen lysine, 2-oxoglutarate 5-dioxygenase 2
1439206_at	0.9272	0.8596	1.0463	0.121634	0.999999	0.378282	Gna12	Guanine nucleotide binding protein, alpha 12
1456458_at	0.8956	0.9993	0.9575	0.121634	0.999999	0.460498	Ccdc53	coiled-coil domain containing 53
1453684_s_at	1.2267	0.8165	0.8885	0.121937	0.931263	0.325849	Zc3h15	zinc finger CCCH-type containing 15
1427594_at	0.8672	0.9735	1.0209	0.122008	0.999999	0.575653	---	---
1419594_at	0.8154	1.1478	0.987	0.122673	0.999999	0.588936	Ctsg	cathepsin G
1425692_a_at	0.8541	1.0406	1.0275	0.122673	0.999999	0.545688	Dnahc8	dynein, axonemal, heavy chain 8
1422859_a_at	1.2081	0.9692	1.0433	0.122844	0.999999	0.404808	LOC100044627 /// LOC100862455 /// Rpl23	60S ribosomal protein L23-like /// 60S ribosomal protein L23-like /// ribosomal protein L23
1419330_a_at	0.906	1.0287	0.9892	0.122885	0.999999	0.613407	Gpa33	glycoprotein A33 (transmembrane)
1423066_at	1.1676	1.0105	1.2073	0.122885	0.999999	0.0498272	Dnmt3a	DNA methyltransferase 3A
1423859_a_at	0.8761	0.9656	1.0478	0.122885	0.999999	0.373499	Ptgds	prostaglandin D2 synthase (brain)
1450886_at	1.1228	1.0014	0.9672	0.122885	0.999999	0.521369	Gsg2	germ cell-specific gene 2
1439463_x_at	1.1665	0.8508	0.9469	0.123104	0.999999	0.430914	Gm2710 /// Gm6115 /// Hmgb1 /// LOC100046019 /// LOC100862258 /// LOC637733	predicted gene 2710 /// predicted gene 6115 /// high mobility group box 1 /// high mobility group protein B1-like /// high mobility group protein B1-like /// high mobility group protein B1-like
1420470_at	0.8795	0.9326	1.0289	0.123383	0.999999	0.513293	Sult1c1	sulfotransferase family, cytosolic, 1C, member 1
1427974_s_at	0.8971	1.0906	1.0052	0.123383	0.999999	0.627041	Cacna1d	calcium channel, voltage-dependent, L type, alpha 1D subunit
1441421_at	0.9023	0.99	1.0038	0.123383	0.999999	0.635494	C530030P08Rik	RIKEN cDNA C530030P08 gene
1450192_at	0.9193	1.0193	0.9889	0.123383	0.999999	0.598007	Lhcgr	luteinizing hormone/choriogonadotropin receptor
1420454_at	1.1294	0.9876	0.991	0.123461	0.999999	0.598552	Rai1	retinoic acid induced 1
1435323_a_at	1.0812	0.9603	0.8758	0.123461	0.999999	0.057481	Mboat1	membrane bound O-acyltransferase domain containing 1
1437512_x_at	0.9167	0.9726	0.9904	0.123461	0.999999	0.609391	Ebna1bp2	EBNA1 binding protein 2
1443317_at	0.8846	1.0081	1.038	0.123461	0.999999	0.45278	D6Ertd47e	DNA segment, Chr 6, ERATO Doi 47, expressed
1450083_at	1.1507	0.9592	1.0129	0.123461	0.999999	0.587967	Cnot4	CCR4-NOT transcription complex, subunit 4
1451709_at	0.8782	0.9911	0.9698	0.123461	0.999999	0.476911	Oprm1	opioid receptor, mu 1
1452512_a_at	1.1171	1.0942	1.0133	0.123461	0.999999	0.582302	Ank1	ankyrin 1, erythroid
1416201_at	1.1558	0.8572	0.9638	0.124076	0.999999	0.537186	Crk	v-crk sarcoma virus CT10 oncogene homolog (avian)
1437198_at	1.101	1.0094	0.9066	0.124113	0.999999	0.094806	Lig3	ligase III, DNA, ATP-dependent
1460378_a_at	1.1678	0.9954	1.046	0.124113	0.999999	0.432451	Tes	testis derived transcript
1457744_at	1.1673	1.0186	0.9981	0.12438	0.931263	0.645276	Ddx46	DEAD (Asp-Glu-Ala-Asp) box polypeptide 46
1423436_at	0.8725	1.7531	1.0199	0.124383	0.999999	0.564956	Gsta3	glutathione S-transferase, alpha 3
1423836_at	1.1483	1.0315	1.122	0.124567	0.999999	0.354626	Zfp503	zinc finger protein 503
1426057_a_at	1.1429	0.9325	1.0359	0.124567	0.999999	0.476407	Epha3	Eph receptor A3
1427285_s_at	1.1369	0.9791	0.9963	0.124567	0.999999	0.641778	Malat1	metastasis associated lung adenocarcinoma transcript 1 (non-coding RNA)
1432488_a_at	1.1028	0.9832	0.8974	0.124733	0.999999	0.192326	Sf3a3	splicing factor 3a, subunit 3
1454697_at	1.0989	0.9989	0.9853	0.124789	0.999999	0.575653	Sec62	SEC62 homolog (S. cerevisiae)
1429062_at	1.0818	1.0054	0.972	0.124919	0.999999	0.544465	Kif16b	kinesin family member 16B
1452079_s_at	1.134	0.8656	0.8147	0.125017	0.999999	0.0374044	Dcun1d1	DCN1, defective in cullin neddylation 1, domain containing 1 (S. cerevisiae)
1424779_at	1.0997	1.032	1.1225	0.126628	0.999999	0.0521436	Reep3	receptor accessory protein 3
1448850_a_at	1.1219	0.9748	0.964	0.126628	0.999999	0.515836	Dnajc5	DnaJ (Hsp40) homolog, subfamily C, member 5
1448851_a_at	1.1384	0.9756	1.0453	0.126628	0.999999	0.410253	Dnajc5	DnaJ (Hsp40) homolog, subfamily C, member 5
1429432_at	1.1614	1.0722	0.9664	0.126718	0.931263	0.531832	Prrc2c	proline-rich coiled-coil 2C
1447381_at	1.135	0.9847	0.9333	0.126718	0.937651	0.231681	---	---
1457588_at	1.1683	0.9636	1.1598	0.126995	0.999999	0.0480873	Vcp	valosin containing protein
1424244_at	1.1356	0.985	0.9637	0.127661	0.999999	0.544886	Rwdd4a	RWD domain containing 4A
1452813_a_at	1.149	0.9864	0.821	0.127661	0.999999	0.0924448	Tmem188	transmembrane protein 188
1423536_at	1.1024	0.9116	0.8943	0.12775	0.999999	0.161352	Strn3	striatin, calmodulin binding protein 3
1450100_a_at	1.1205	1.0197	0.9889	0.12775	0.999999	0.608595	Tcerg1	transcription elongation regulator 1 (CA150)
1438476_a_at	1.1668	0.9689	1.03	0.12847	0.999999	0.545688	Chd4	chromodomain helicase DNA binding protein 4
1449168_a_at	1.125	0.9916	1.2158	0.12847	0.999999	0.045238	Akap2	A kinase (PRKA) anchor protein 2
1450613_x_at	0.8854	0.9914	0.9656	0.12847	0.999999	0.462422	Ifnab	interferon alpha B
1439470_at	1.1097	0.9858	0.9658	0.128872	0.934662	0.431866	---	---
1422537_a_at	1.1434	0.9134	1.1617	0.12912	0.999999	0.195487	Id2	inhibitor of DNA binding 2
1426888_at	1.0861	1.0339	0.9367	0.12912	0.999999	0.265057	Ehmt2	euchromatic histone lysine N-methyltransferase 2
1427365_at	0.8957	1.0769	0.9713	0.12912	0.999999	0.54282	Krt86	keratin 86
1434151_at	1.1251	1.0266	1.2234	0.12912	0.999999	0.0982749	Mettl7a1	methyltransferase like 7A1
1452560_a_at	1.0847	0.9518	1.1272	0.12912	0.999999	0.105447	Nfya	nuclear transcription factor-Y alpha
1459590_at	1.1727	1.0556	0.9138	0.130261	0.931263	0.175872	---	---
1420138_at	0.916	1.055	1.0137	0.130388	0.999999	0.568274	Slc19a1	solute carrier family 19 (folate transporter), member 1
1423030_at	1.1129	0.9848	0.8878	0.130388	0.999999	0.205757	Vcp	valosin containing protein
1459926_at	0.9203	0.9986	1.0551	0.130388	0.999999	0.407847	C77068	expressed sequence C77068
1415824_at	1.1463	1.1422	0.8899	0.130749	0.999999	0.221295	Scd2	stearoyl-Coenzyme A desaturase 2
1418562_at	1.1118	0.9887	1.2121	0.130749	0.999999	0.0638593	Sf3b1	splicing factor 3b, subunit 1
1427520_a_at	0.8825	0.8501	1.0783	0.130749	0.999999	0.263686	Myh1	myosin, heavy polypeptide 1, skeletal muscle, adult
1416515_at	1.2071	0.8795	0.954	0.130981	0.999999	0.487161	Fscn1	fascin homolog 1, actin bundling protein (Strongylocentrotus purpuratus)
1426582_at	1.1253	1.0856	1.0719	0.130981	0.999999	0.441343	Atf2 /// LOC100047997	activating transcription factor 2 /// cyclic AMP-dependent transcription factor ATF-2-like
1451060_at	0.8778	0.971	0.9465	0.130981	0.999999	0.407148	Gpr146	G protein-coupled receptor 146
1451437_at	1.2237	0.915	1.0051	0.130981	0.999999	0.629255	Zdhhc20	zinc finger, DHHC domain containing 20
1456395_at	0.8921	1.2336	1.3572	0.130981	0.999999	0.0854398	Ppargc1a	peroxisome proliferative activated receptor, gamma, coactivator 1 alpha
1421028_a_at	1.1399	0.8901	0.8446	0.131457	0.999999	0.0663272	Mef2c	myocyte enhancer factor 2C
1423194_at	1.1334	1.0161	1.0592	0.131556	0.999999	0.328684	Arhgap5	Rho GTPase activating protein 5
1426412_at	1.1227	1.0881	0.9473	0.131556	0.999999	0.300162	Neurod1	neurogenic differentiation 1
1429659_at	1.176	0.9412	1.0019	0.131596	0.931263	0.642236	Smc2	structural maintenance of chromosomes 2
1437888_at	1.2314	1.0097	0.9125	0.131596	0.94339	0.293142	Wnk1	WNK lysine deficient protein kinase 1
1438051_at	1.1606	1.0057	0.9905	0.131596	0.948638	0.624445	Ttc14	tetratricopeptide repeat domain 14
1439108_at	1.1598	0.906	1.2522	0.131596	0.931263	0.11765	Mll5	myeloid/lymphoid or mixed-lineage leukemia 5
1445160_at	0.8891	1.0059	0.9633	0.131596	0.947497	0.456672	Nav3	neuron navigator 3
1445499_at	1.1207	1.0493	1.0804	0.131596	0.931263	0.346404	Zc3h13	zinc finger CCCH type containing 13
1449486_at	0.9274	1.0324	1.0379	0.131598	0.999999	0.43875	Ces1g	carboxylesterase 1G
1450480_a_at	1.1267	0.9738	1.0545	0.132002	0.999999	0.296341	Grk6	G protein-coupled receptor kinase 6
1420789_at	0.8881	1.0091	1.0109	0.132026	0.999999	0.612219	Klra5	killer cell lectin-like receptor, subfamily A, member 5
1422724_at	0.8812	0.9601	0.9014	0.132026	0.999999	0.21583	Mak	male germ cell-associated kinase
1436261_at	1.1324	0.9902	1.0283	0.132228	0.999999	0.450585	---	---
1441693_at	0.8489	1.048	0.9975	0.132904	0.931263	0.641213	Adamts3	a disintegrin-like and metallopeptidase (reprolysin type) with thrombospondin type 1 motif, 3
1419337_at	0.9222	0.9972	1.0523	0.133083	0.999999	0.401277	1700080E11Rik	RIKEN cDNA 1700080E11 gene
1421267_a_at	1.1417	0.9506	0.7568	0.133083	0.999999	0.0779266	Cited2	Cbp/p300-interacting transactivator, with Glu/Asp-rich carboxy-terminal domain, 2
1424243_at	1.1083	0.9647	1.0264	0.133083	0.999999	0.581237	Rwdd4a	RWD domain containing 4A
1424535_at	0.9303	1.0203	0.9426	0.133083	0.999999	0.301902	Tctn3	tectonic family member 3
1448673_at	1.0922	0.9527	1.0018	0.133083	0.999999	0.641778	Pvrl3	poliovirus receptor-related 3
1449859_at	1.1238	0.9396	0.9474	0.133083	0.999999	0.432681	Golt1b	golgi transport 1 homolog B (S. cerevisiae)
1416211_a_at	1.1114	0.9235	0.9774	0.133361	0.999999	0.560878	Ptn	pleiotrophin
1421475_at	0.8955	1.1265	1.0053	0.133361	0.999999	0.632873	Ms4a2	membrane-spanning 4-domains, subfamily A, member 2
1422627_a_at	1.1066	0.9667	0.9691	0.133361	0.999999	0.490262	Mkks	McKusick-Kaufman syndrome protein
1448769_at	1.0964	1.0225	0.8454	0.133361	0.999999	0.0134372	Slc35b1	solute carrier family 35, member B1
1452553_at	0.9233	0.9835	0.9853	0.133361	0.999999	0.588936	---	---
1437202_at	1.1866	0.872	1.1362	0.133483	0.931263	0.227054	Mysm1	myb-like, SWIRM and MPN domains 1
1441643_at	1.1266	1.0397	1.1108	0.133483	0.937142	0.203489	2013-03-03	membrane-associated ring finger (C3HC4) 3
1429624_at	1.1654	0.8673	1.0894	0.133587	0.931263	0.323251	Sltm	SAFB-like, transcription modulator
1444430_at	1.1141	0.985	1.0556	0.133587	0.943357	0.316622	---	---
1455057_at	1.1719	0.7087	1.1388	0.133587	0.931263	0.283145	Gmps	guanine monophosphate synthetase
1424877_a_at	0.8209	1.5349	1.1294	0.134003	0.999999	0.24298	Alad	aminolevulinate, delta-, dehydratase
1426420_at	1.0782	0.9858	1.0237	0.134239	0.999999	0.515321	Gm17066	predicted gene 17066
1427236_a_at	1.119	0.9659	1.1083	0.134239	0.999999	0.221295	Mll5	myeloid/lymphoid or mixed-lineage leukemia 5
1427882_at	1.1413	0.9548	0.9033	0.134239	0.999999	0.173117	Dnttip2	deoxynucleotidyltransferase, terminal, interacting protein 2
1453589_a_at	1.1489	0.8929	1.0276	0.134498	0.999999	0.485411	2610005L07Rik /// 6820431F20Rik /// LOC100861653	cadherin 11 pseudogene /// cadherin 11 pseudogene /// uncharacterized LOC100861653
1417792_at	1.1423	1.0518	0.9086	0.135091	0.999999	0.268215	Zfml	zinc finger, matrin-like
1421086_at	0.8872	0.9801	0.9007	0.135343	0.999999	0.0623507	Per3	period homolog 3 (Drosophila)
1427927_at	0.9251	1.0482	1.0012	0.135343	0.999999	0.643396	Hscb	HscB iron-sulfur cluster co-chaperone homolog (E. coli)
1432350_at	0.9169	0.9718	0.9551	0.135409	0.999999	0.411461	Sync	syncoilin
1420581_at	0.9233	0.9564	0.9956	0.135742	0.999999	0.631987	Gpr143	G protein-coupled receptor 143
1416659_at	1.0823	0.9789	0.9655	0.136376	0.999999	0.479854	Eif3a	eukaryotic translation initiation factor 3, subunit A
1428052_a_at	1.1429	1.0664	1.0355	0.136376	0.999999	0.530886	Zmym1	zinc finger, MYM domain containing 1
1421230_a_at	1.1067	1.0248	0.9727	0.136714	0.999999	0.577026	Msi2	Musashi homolog 2 (Drosophila)
1422082_a_at	1.0996	1.0517	1.0316	0.136714	0.999999	0.513568	Nfya	nuclear transcription factor-Y alpha
1417377_at	1.1568	1.0562	0.9371	0.136739	0.999999	0.219582	Cadm1	cell adhesion molecule 1
1430404_at	1.1464	0.8945	1.2235	0.13679	0.931263	0.145625	LOC75771	uncharacterized LOC75771
1430996_at	1.1845	0.9142	1.0333	0.13679	0.931263	0.528969	Etnk1	ethanolamine kinase 1
1434106_at	1.1579	0.8506	0.9881	0.13679	0.931263	0.598917	Epm2aip1	EPM2A (laforin) interacting protein 1
1438921_at	0.8268	1.0542	1.0423	0.13679	0.931263	0.405004	Atr	Ataxia telangiectasia and Rad3 related
1445618_at	1.1586	0.9751	0.9372	0.13679	0.931263	0.368421	---	---
1456662_at	0.8357	0.9942	1.0414	0.13679	0.947497	0.504191	AA386476 /// LOC100504975	expressed sequence AA386476 /// uncharacterized LOC100504975
1446295_at	1.1545	0.9224	1.0477	0.136996	0.931263	0.42699	Trim24	tripartite motif-containing 24
1430127_a_at	1.1182	1.008	1.2048	0.137392	0.999999	0.212087	Ccnd2	cyclin D2
1422245_a_at	1.14	1.0138	1.0948	0.13777	0.999999	0.149941	Mrvi1	MRV integration site 1
1416302_at	1.1061	1.0416	1.2652	0.137884	0.999999	0.0443132	Ebf1	early B cell factor 1
1437491_at	1.1129	0.974	0.9612	0.137884	0.999999	0.503835	Bicd2	bicaudal D homolog 2 (Drosophila)
1425599_a_at	1.082	0.9019	0.9071	0.137998	0.999999	0.254744	Gatad1	GATA zinc finger domain containing 1
1460239_at	1.1409	0.9563	0.9413	0.137998	0.999999	0.336467	Tspan13	tetraspanin 13
1417420_at	1.103	0.9462	0.9858	0.138086	0.999999	0.630317	Ccnd1	cyclin D1
1418516_at	1.1114	0.933	0.966	0.138086	0.999999	0.443095	Mtf2	metal response element binding transcription factor 2
1419572_a_at	1.169	0.9787	1.0293	0.138086	0.999999	0.523882	Abcd4	ATP-binding cassette, sub-family D (ALD), member 4
1419779_at	0.8988	1.0624	1.0368	0.138086	0.999999	0.458732	---	---
1421440_at	0.8784	0.9748	0.9256	0.138086	0.999999	0.322926	Wnt8b	wingless related MMTV integration site 8b
1422977_at	0.9248	1.0997	0.9872	0.138086	0.999999	0.583746	Gp1bb	glycoprotein Ib, beta polypeptide
1423445_at	1.1105	1.1171	1.1994	0.138086	0.999999	0.069375	Rock1	Rho-associated coiled-coil containing protein kinase 1
1424271_at	0.8493	0.9395	1.0958	0.138086	0.999999	0.340043	Dclk1	doublecortin-like kinase 1
1424856_at	0.927	1.0278	1.0214	0.138086	0.999999	0.550824	Atp1a3	ATPase, Na+/K+ transporting, alpha 3 polypeptide
1425687_at	1.0927	0.9174	1.1603	0.138086	0.999999	0.255108	Cflar	CASP8 and FADD-like apoptosis regulator
1425876_a_at	0.9112	1.0635	1.0155	0.138086	0.999999	0.583251	Glce	glucuronyl C5-epimerase
1426073_at	0.9043	0.9187	0.9785	0.138086	0.999999	0.544589	Twsg1	twisted gastrulation homolog 1 (Drosophila)
1426342_at	1.0901	1.0219	0.9567	0.138086	0.999999	0.487822	Stt3b	STT3, subunit of the oligosaccharyltransferase complex, homolog B (S. cerevisiae)
1427706_a_at	0.902	1.0005	0.8956	0.138086	0.999999	0.133772	Siglec1	sialic acid binding Ig-like lectin 1, sialoadhesin
1431782_s_at	1.1176	0.9543	1.017	0.138086	0.999999	0.58731	Ypel1	yippee-like 1 (Drosophila)
1436137_at	0.9228	1.0027	0.9891	0.138086	0.999999	0.597781	Slc6a17	solute carrier family 6 (neurotransmitter transporter), member 17
1436909_at	1.1017	1.0613	1.0175	0.138086	0.999999	0.600897	Slc25a44	solute carrier family 25, member 44
1439116_at	0.9034	1.0281	0.9478	0.138086	0.999999	0.353333	---	---
1450583_s_at	0.9254	1.0251	1.04	0.138086	0.999999	0.458014	Fpr3	formyl peptide receptor 3
1451178_at	0.9303	0.9535	0.9603	0.138086	0.999999	0.479889	Ccdc142 /// Mrpl53	coiled-coil domain containing 142 /// mitochondrial ribosomal protein L53
1451634_at	1.13	1.0226	1.142	0.138086	0.999999	0.104176	Airn	antisense Igf2r RNA
1451793_at	1.1002	0.9276	0.9997	0.138086	0.999999	0.648595	Klhl24	kelch-like 24 (Drosophila)
1451858_at	0.913	1.0324	0.9633	0.138086	0.999999	0.423704	Mrgpra2a /// Mrgpra2b	MAS-related GPR, member A2A /// MAS-related GPR, member A2B
1452292_at	1.094	1.0436	1.0437	0.138086	0.999999	0.486442	Ap2b1	adaptor-related protein complex 2, beta 1 subunit
1452656_at	1.118	0.9902	1.0849	0.138086	0.999999	0.298422	Zdhhc2	zinc finger, DHHC domain containing 2
1454970_at	0.9209	0.9901	1.0299	0.138086	0.999999	0.486634	Bud31 /// LOC100045848	BUD31 homolog (yeast) /// protein BUD31 homolog
1455332_x_at	0.9149	1.0154	1.1384	0.138086	0.999999	0.0788807	Fcgr2b	Fc receptor, IgG, low affinity IIb
1455462_at	0.9162	0.9836	0.9557	0.138086	0.999999	0.473306	Adcy2	adenylate cyclase 2
1455981_at	0.9011	1.0197	1.1109	0.138086	0.999999	0.152864	Rps6 /// Rps6-ps4	ribosomal protein S6 /// ribosomal protein S6, pseudogene 4
1456747_x_at	1.1385	1.012	0.8967	0.138086	0.999999	0.311154	Cd99l2	CD99 antigen-like 2
1460636_at	0.9147	0.9773	0.9258	0.138086	0.999999	0.189417	Map2k2	mitogen-activated protein kinase kinase 2
1419637_s_at	1.1301	1.0163	1.0615	0.13826	0.999999	0.380677	4833420G17Rik	RIKEN cDNA 4833420G17 gene
1451542_at	1.0918	1.0653	1.0322	0.13879	0.999999	0.480404	Ssbp2	single-stranded DNA binding protein 2
1425782_at	0.9177	0.9951	0.9693	0.13887	0.999999	0.467118	Plcb1	phospholipase C, beta 1
1437508_at	1.1153	0.9748	1.0079	0.13887	0.999999	0.613655	Sp4	trans-acting transcription factor 4
1420412_at	0.9095	0.9858	0.9062	0.139032	0.999999	0.110362	Tnfsf10	tumor necrosis factor (ligand) superfamily, member 10
1451029_at	1.1749	0.9696	1.0731	0.139032	0.999999	0.317312	Bcl2l2	BCL2-like 2
1417060_at	1.1183	0.9877	1.005	0.139106	0.999999	0.634659	Ppp1r11	protein phosphatase 1, regulatory (inhibitor) subunit 11
1418564_s_at	1.1126	0.989	0.8386	0.139106	0.999999	0.0482725	Serbp1	serpine1 mRNA binding protein 1
1418771_a_at	0.8386	1.8811	0.957	0.139106	0.999999	0.371993	Cpb2	carboxypeptidase B2 (plasma)
1421556_at	0.9191	1.0529	1.0028	0.139106	0.999999	0.635494	Serpina3a	serine (or cysteine) peptidase inhibitor, clade A, member 3A
1425138_at	0.9146	0.9553	0.9654	0.139106	0.999999	0.493235	Guca1b	guanylate cyclase activator 1B
1434213_x_at	0.922	0.9865	1.076	0.139106	0.999999	0.267814	Ndufs8	NADH dehydrogenase (ubiquinone) Fe-S protein 8
1436301_at	1.1083	0.9803	0.9747	0.139106	0.999999	0.508207	Dstyk	dual serine/threonine and tyrosine protein kinase
1436727_x_at	0.924	1.01	1.0246	0.139106	0.999999	0.529774	Sptlc1	serine palmitoyltransferase, long chain base subunit 1
1449500_at	0.9078	1.0143	0.949	0.139106	0.999999	0.391698	Serpinb7	serine (or cysteine) peptidase inhibitor, clade B, member 7
1451092_a_at	1.117	1.0172	0.9511	0.139106	0.999999	0.334714	Rangap1	RAN GTPase activating protein 1
1452037_at	1.1117	0.8902	1.1344	0.139106	0.999999	0.187311	Mgat2	mannoside acetylglucosaminyltransferase 2
1452158_at	1.2138	1.0206	0.7873	0.139106	0.999999	0.0335018	Eprs	glutamyl-prolyl-tRNA synthetase
1420981_a_at	1.1329	0.9805	1.1251	0.139126	0.999999	0.0626192	Lmo4	LIM domain only 4
1423393_at	1.0862	1.0091	1.092	0.139126	0.999999	0.283409	Clic4	chloride intracellular channel 4 (mitochondrial)
1425237_at	0.9211	1.0461	1.155	0.139126	0.999999	0.284854	Krtap16-8	keratin associated protein 16-8
1425520_a_at	0.9104	1.1031	1.0031	0.139126	0.999999	0.635542	Dhdds	dehydrodolichyl diphosphate synthase
1438792_at	0.9051	1.0343	0.8969	0.139126	0.999999	0.106867	Ergic1	endoplasmic reticulum-golgi intermediate compartment (ERGIC) 1
1450163_a_at	0.9081	1.0585	0.9597	0.139126	0.999999	0.473007	Wrn	Werner syndrome homolog (human)
1417362_at	0.8967	1.1229	1.0214	0.140376	0.999999	0.555945	Rhcg	Rhesus blood group-associated C glycoprotein
1417191_at	1.102	1.2058	1.0235	0.140893	0.999999	0.53372	Dnajb9	DnaJ (Hsp40) homolog, subfamily B, member 9
1422604_at	0.9022	1.9867	1.0087	0.140924	0.999999	0.615422	Uox	urate oxidase
1432160_at	1.1312	1.0489	1.0739	0.140924	0.999999	0.322293	Git2	G protein-coupled receptor kinase-interactor 2
1450164_at	1.1493	0.9522	1.0001	0.140924	0.999999	0.649073	Ascl1	achaete-scute complex homolog 1 (Drosophila)
1453550_a_at	1.1798	0.8734	1.0664	0.140924	0.999999	0.309147	Far1	fatty acyl CoA reductase 1
1453913_a_at	0.9029	0.9797	1.1486	0.140924	0.999999	0.144665	Tap2	transporter 2, ATP-binding cassette, sub-family B (MDR/TAP)
1452368_at	1.1115	1.0048	1.0968	0.141544	0.999999	0.312775	Bcr	breakpoint cluster region
1425393_a_at	1.1134	0.9654	0.9408	0.142035	0.999999	0.331383	Map2k7	mitogen-activated protein kinase kinase 7
1431726_a_at	1.0841	0.99	1.0585	0.14241	0.999999	0.343969	Tmem80	transmembrane protein 80
1418150_at	1.1148	1.0333	1.026	0.142563	0.999999	0.522476	Mtmr4	myotubularin related protein 4
1450315_at	0.9057	1.0598	0.963	0.143418	0.999999	0.43274	Vmn1r148	vomeronasal 1 receptor 148
1440464_at	0.8569	0.9201	1.0952	0.143437	0.931263	0.208756	Elavl1	ELAV (embryonic lethal, abnormal vision)-like 1 (Hu antigen R)
1417901_a_at	0.9264	0.9672	1.0052	0.143482	0.999999	0.621659	Ica1	islet cell autoantigen 1
1439642_at	1.1394	1.0398	1.0505	0.143673	0.931263	0.389862	5930403N24Rik	RIKEN cDNA 5930403N24 gene
1446868_at	1.1365	0.9168	0.9859	0.143673	0.931263	0.59368	---	---
1455998_at	1.1677	0.9247	1.1424	0.143673	0.931948	0.228523	Zbed6	zinc finger, BED domain containing 6
1457760_at	1.1452	0.9388	1.04	0.143673	0.931263	0.542871	A930004J17Rik	RIKEN cDNA A930004J17 gene
1426653_at	1.1048	1.0246	0.9682	0.144553	0.999999	0.499559	Mcm3	minichromosome maintenance deficient 3 (S. cerevisiae)
1453924_a_at	0.875	0.957	0.9949	0.144553	0.999999	0.632428	Ptgfr	prostaglandin F receptor
1455310_at	1.0911	1.0024	1.0134	0.145263	0.999999	0.573284	Scaf8	SR-related CTD-associated factor 8
1454415_at	1.1534	0.9471	0.9825	0.14553	0.931263	0.549613	Safb	scaffold attachment factor B
1420375_at	1.2078	1.0021	0.9086	0.14558	0.999999	0.110975	Kif3a	kinesin family member 3A
1423674_at	1.0913	0.9711	1.1144	0.14558	0.999999	0.179649	Usp1	ubiquitin specific peptidase 1
1450548_at	0.8904	0.9755	1.013	0.14558	0.999999	0.586928	Htr1f	5-hydroxytryptamine (serotonin) receptor 1F
1451763_at	0.9103	0.9358	1.0772	0.145927	0.999999	0.344486	Cnga1	cyclic nucleotide gated channel alpha 1
1424585_at	0.9207	1.1521	0.9568	0.146117	0.999999	0.48411	Ranbp10	RAN binding protein 10
1422034_a_at	1.1101	0.9441	1.0271	0.14662	0.999999	0.532543	Palm	paralemmin
1416879_at	1.1181	0.9785	0.9899	0.147106	0.999999	0.611559	Mrpl51	mitochondrial ribosomal protein L51
1418289_at	1.1068	0.9511	0.976	0.147106	0.999999	0.53318	Nes	nestin
1420612_s_at	1.0887	0.947	0.7675	0.147106	0.999999	0.028745	Ptp4a2	protein tyrosine phosphatase 4a2
1421477_at	1.1283	0.9782	1.0024	0.147106	0.999999	0.639284	Cplx2	complexin 2
1425014_at	1.2107	0.9045	0.9605	0.147106	0.999999	0.407337	Nr2c2	nuclear receptor subfamily 2, group C, member 2
1436272_at	0.9144	1.078	0.9284	0.147106	0.999999	0.248057	Rab3gap2	RAB3 GTPase activating protein subunit 2
1449015_at	0.9001	1.049	1.3576	0.147106	0.999999	0.0860526	Retnla	resistin like alpha
1430752_at	1.1529	0.9804	1.1325	0.147394	0.933335	0.145392	C330006D17Rik	RIKEN cDNA C330006D17 gene
1436449_at	0.8864	1.0085	1.024	0.147394	0.947277	0.55361	Pcdh11x	protocadherin 11 X-linked
1441448_at	1.1267	0.9775	1.0615	0.147394	0.940555	0.216752	Pum2	Pumilio 2 (Drosophila)
1453654_at	1.1935	0.997	0.9062	0.147394	0.948638	0.157834	Cnot10	CCR4-NOT transcription complex, subunit 10
1458532_at	1.1331	0.8998	0.9547	0.147394	0.931263	0.479005	Mtr	5-methyltetrahydrofolate-homocysteine methyltransferase
1419138_at	0.8937	1.0393	0.9313	0.147419	0.999999	0.31075	B3galt4	UDP-Gal:betaGlcNAc beta 1,3-galactosyltransferase, polypeptide 4
1429478_at	0.845	1.0431	0.9879	0.147727	0.931263	0.577893	6720463M24Rik	RIKEN cDNA 6720463M24 gene
1429951_at	0.7211	0.9368	1.1391	0.147727	0.931627	0.138729	Ssbp2	single-stranded DNA binding protein 2
1432338_at	1.1399	1.0453	0.9593	0.147727	0.931263	0.448616	4833419O12Rik	RIKEN cDNA 4833419O12 gene
1437657_at	1.1564	0.9728	1.041	0.147727	0.931263	0.417659	Scaper	S phase cyclin A-associated protein in the ER
1440081_at	0.7939	0.9423	1.0179	0.147727	0.931263	0.577033	Cep192	Centrosomal protein 192
1441297_at	1.1375	0.8966	1.0604	0.147727	0.931263	0.295686	---	---
1442338_at	0.8184	0.8567	1.0813	0.147727	0.931263	0.448616	---	---
1442358_at	1.1346	0.9876	1.0599	0.147727	0.943357	0.430502	AA409587	expressed sequence AA409587
1442939_at	1.187	0.9289	1.0264	0.147727	0.931263	0.542741	Rif1	Rap1 interacting factor 1 homolog (yeast)
1443053_at	1.1902	0.8714	0.9697	0.147727	0.931263	0.500576	---	---
1444101_at	1.1225	0.9567	1.0295	0.147727	0.931263	0.484135	Odf2	outer dense fiber of sperm tails 2
1446605_at	1.145	0.9762	1.015	0.147727	0.931263	0.573804	---	---
1446644_at	1.1478	0.9735	0.9398	0.147727	0.931263	0.269026	---	---
1456477_at	1.1637	0.9869	1.0632	0.147727	0.944637	0.436611	Ccnt1	cyclin T1
1459859_x_at	0.8922	0.969	0.9031	0.147727	0.931948	0.178674	Chrac1	chromatin accessibility complex 1
1425286_at	0.9185	0.9307	0.9151	0.147787	0.999999	0.285194	Crygn	crystallin, gamma N
1421933_at	1.1503	0.9848	0.9743	0.147925	0.999999	0.542961	Cbx5	chromobox 5
1456421_at	1.1485	1.0063	1.0463	0.148192	0.945009	0.492053	4930578M01Rik	RIKEN cDNA 4930578M01 gene
1449054_a_at	1.1208	0.9564	1.1281	0.148303	0.999999	0.169837	Pcbp4	poly(rC) binding protein 4
1426565_at	1.1249	0.9957	0.9475	0.148441	0.999999	0.43823	Igf1r	insulin-like growth factor I receptor
1417626_at	0.9072	0.9751	0.9168	0.148645	0.999999	0.125801	Pde4dip	phosphodiesterase 4D interacting protein (myomegalin)
1419089_at	1.1168	0.9422	1.1262	0.148645	0.999999	0.333169	Timp3	tissue inhibitor of metalloproteinase 3
1426171_x_at	0.9136	1.039	0.9545	0.148645	0.999999	0.347745	Klra7	killer cell lectin-like receptor, subfamily A, member 7
1449512_a_at	1.1022	0.9615	0.992	0.148645	0.999999	0.613935	Zfx	zinc finger protein X-linked
1454904_at	1.1585	1.0715	0.9106	0.148645	0.999999	0.334582	Mtm1	X-linked myotubular myopathy gene 1
1416983_s_at	0.9238	1.1349	1.2968	0.14874	0.999999	0.112641	Foxo1	forkhead box O1
1421869_at	1.1032	0.9984	1.0091	0.14874	0.999999	0.600993	Trim44	tripartite motif-containing 44
1434306_at	1.1119	1.0856	1.1275	0.14874	0.999999	0.128163	Rab3ip	RAB3A interacting protein
1439422_a_at	0.787	0.8644	1.2322	0.14874	0.999999	0.198326	Fam132a	family with sequence similarity 132, member A
1443589_at	1.1171	0.9822	1.1172	0.14874	0.999999	0.0464478	DXErtd242e	DNA segment, Chr X, ERATO Doi 242, expressed
1427449_a_at	1.0908	0.9288	0.9416	0.149031	0.999999	0.291627	Adprhl2	ADP-ribosylhydrolase like 2
1428187_at	0.9214	1.2209	1.2168	0.149031	0.999999	0.179639	Cd47	CD47 antigen (Rh-related antigen, integrin-associated signal transducer)
1428354_at	1.087	1.0152	0.9158	0.149031	0.999999	0.263358	Foxk2	forkhead box K2
1449117_at	1.1042	0.9896	1.0568	0.149031	0.999999	0.464815	Jund	Jun proto-oncogene related gene d
1432439_at	1.1496	0.9901	1.028	0.149501	0.940557	0.53754	Zfp715	zinc finger protein 715
1433434_at	0.885	0.8531	0.6486	0.149501	0.931263	0.0018724	AW551984	expressed sequence AW551984
1434098_at	0.8396	1.1289	1.0107	0.149501	0.931263	0.602651	Glra2	glycine receptor, alpha 2 subunit
1435752_s_at	0.8716	1.0187	0.9351	0.149501	0.944637	0.269701	Abcc9	ATP-binding cassette, sub-family C (CFTR/MRP), member 9
1435931_at	0.812	0.9741	0.9329	0.149501	0.931263	0.378712	---	---
1437387_at	0.8945	0.9913	1.0549	0.149501	0.940829	0.317248	Susd5	sushi domain containing 5
1440807_at	1.198	1.0326	1.0463	0.149501	0.931263	0.349385	---	---
1440942_at	1.1299	1.028	0.946	0.149501	0.931263	0.421029	Dact2	dapper homolog 2, antagonist of beta-catenin (xenopus)
1441425_at	1.1128	0.9625	0.9598	0.149501	0.931263	0.363129	---	---
1441764_at	1.1382	1.0147	0.9605	0.149501	0.934662	0.41219	Prdm10	PR domain containing 10
1443348_at	1.1247	0.9655	1.0239	0.149501	0.931263	0.529997	D030028M11Rik	RIKEN cDNA D030028M11 gene
1454051_at	1.1384	0.9893	0.9363	0.149501	0.934298	0.303353	Fam123a	family with sequence similarity 123, member A
1455117_at	0.8594	0.8972	0.9545	0.149501	0.931263	0.48297	Mcm9	minichromosome maintenance complex component 9
1455682_at	1.1273	0.9308	1.0378	0.149501	0.931263	0.463838	Abl2	v-abl Abelson murine leukemia viral oncogene 2 (arg, Abelson-related gene)
1458039_at	1.1217	0.9406	1.1195	0.149501	0.931263	0.0800334	---	---
1459745_at	1.1269	0.9513	0.9658	0.149501	0.931263	0.504191	---	---
1419687_at	0.9111	0.9664	0.9882	0.150476	0.999999	0.590128	Macrod1	MACRO domain containing 1
1419716_a_at	1.0999	1.0215	0.95	0.150476	0.999999	0.24395	Pou2f1	POU domain, class 2, transcription factor 1
1451374_x_at	1.0855	0.994	1.0197	0.150476	0.999999	0.583249	Cklf	chemokine-like factor
1455855_x_at	1.1021	0.9853	0.9822	0.150476	0.999999	0.573684	Hnrnpab	heterogeneous nuclear ribonucleoprotein A/B
1441683_at	1.1322	1.0364	1.164	0.151055	0.935134	0.187018	---	---
1442992_at	0.8665	0.9055	1.0312	0.151055	0.931263	0.52868	130004C03	uncharacterized LOC403343
1450585_at	0.922	0.9606	0.9475	0.151272	0.999999	0.373499	Tas2r119	taste receptor, type 2, member 119
1427470_s_at	1.1604	0.9359	0.9272	0.151652	0.999999	0.253177	Napb	N-ethylmaleimide sensitive fusion protein attachment protein beta
1448377_at	0.8905	1.0313	1.0125	0.151683	0.999999	0.597681	Slpi	secretory leukocyte peptidase inhibitor
1449350_at	1.1482	0.8315	0.9939	0.151683	0.999999	0.630317	Osr1	odd-skipped related 1 (Drosophila)
1450783_at	0.9177	1.1044	1.2141	0.151683	0.999999	0.0621543	Ifit1	interferon-induced protein with tetratricopeptide repeats 1
1455930_at	1.217	1.1774	0.8538	0.151683	0.999999	0.248177	---	---
1446050_at	1.1492	1.1002	0.9822	0.151773	0.931263	0.572725	---	---
1435684_at	0.9129	0.9855	1.0488	0.152186	0.999999	0.417989	Abcc5	ATP-binding cassette, sub-family C (CFTR/MRP), member 5
1453998_at	0.9082	1.037	1.0296	0.152186	0.999999	0.518158	Smap1	stromal membrane-associated protein 1
1425451_s_at	0.8978	1.0791	0.8892	0.152652	0.999999	0.0759351	Chi3l3 /// Chi3l4	chitinase 3-like 3 /// chitinase 3-like 4
1424050_s_at	1.1073	0.9645	1.1242	0.152692	0.999999	0.120447	Fgfr1	fibroblast growth factor receptor 1
1427550_at	1.1856	0.9311	0.9434	0.153584	0.999999	0.398447	Peg10	paternally expressed 10
1448591_at	0.9089	1.0604	1.5077	0.153584	0.999999	0.282665	Ctss	cathepsin S
1428776_at	0.9231	0.997	1.0583	0.154427	0.999999	0.474271	Slc10a6	solute carrier family 10 (sodium/bile acid cotransporter family), member 6
1460329_at	1.1046	1.0427	1.0435	0.154427	0.999999	0.525057	B4galt6	UDP-Gal:betaGlcNAc beta 1,4-galactosyltransferase, polypeptide 6
1457047_at	1.3725	0.9091	1.0788	0.154626	0.931263	0.215891	---	---
1416801_at	1.147	0.9584	1.0698	0.154954	0.999999	0.472817	Trpm7	transient receptor potential cation channel, subfamily M, member 7
1419806_at	1.0904	0.9607	0.9529	0.154954	0.999999	0.356968	Hdlbp	high density lipoprotein (HDL) binding protein
1420074_at	0.9099	0.9961	0.9458	0.154954	0.999999	0.395694	D8Ertd738e	DNA segment, Chr 8, ERATO Doi 738, expressed
1420880_a_at	1.0782	0.9857	1.1582	0.154954	0.999999	0.122957	Ywhab	tyrosine 3-monooxygenase/tryptophan 5-monooxygenase activation protein, beta polypeptide
1422384_at	0.8997	1.0553	0.9457	0.154954	0.999999	0.337022	Olfr1509	olfactory receptor 1509
1427831_s_at	1.1239	0.9237	0.8905	0.154954	0.999999	0.182117	Zfp260	zinc finger protein 260
1448335_s_at	1.0985	1.0292	1.2127	0.154954	0.999999	0.0717203	Ccni	cyclin I
1451110_at	1.0909	0.9892	1.1711	0.155032	0.999999	0.0979425	Egln1	EGL nine homolog 1 (C. elegans)
1452097_a_at	1.087	0.9164	0.8865	0.155264	0.999999	0.140868	Dusp7	dual specificity phosphatase 7
1452415_at	1.0879	0.9421	1.1817	0.155264	0.999999	0.0461713	Actn1	actinin, alpha 1
1449201_at	0.9341	1.1821	0.9492	0.155457	0.999999	0.378031	Star	steroidogenic acute regulatory protein
1449319_at	1.0991	1.0343	0.994	0.155457	0.999999	0.624309	Rspo1	R-spondin homolog (Xenopus laevis)
1426587_a_at	1.1095	0.9614	1.2538	0.15554	0.999999	0.104818	Stat3	signal transducer and activator of transcription 3
1424605_at	0.9234	1.0519	1.0001	0.155568	0.999999	0.649073	Pcsk5	proprotein convertase subtilisin/kexin type 5
1425499_at	0.921	1.0211	0.9833	0.155568	0.999999	0.568096	---	---
1425525_a_at	0.8931	1.0448	1.1602	0.155568	0.999999	0.135517	P2rx4	purinergic receptor P2X, ligand-gated ion channel 4
1427303_at	0.9059	1.007	1.0146	0.155568	0.999999	0.573085	Enpp3	ectonucleotide pyrophosphatase/phosphodiesterase 3
1460221_at	1.1063	0.9304	0.9398	0.155568	0.999999	0.396996	Gm9769 /// LOC100048119 /// Ptges3	predicted pseudogene 9769 /// prostaglandin E synthase 3-like /// prostaglandin E synthase 3 (cytosolic)
1427486_at	0.9092	1.0105	1.1625	0.15574	0.999999	0.11678	Ptprb	protein tyrosine phosphatase, receptor type, B
1448705_at	0.9249	1.1191	0.8985	0.156402	0.999999	0.134601	Zbtb22	zinc finger and BTB domain containing 22
1424402_at	1.1249	1.0497	1.037	0.156431	0.999999	0.398157	Rufy3	RUN and FYVE domain containing 3
1450405_at	1.1684	0.8518	0.9697	0.156431	0.999999	0.557882	Mrpl19	mitochondrial ribosomal protein L19
1444020_at	1.1923	1.0056	0.9229	0.156631	0.947497	0.278095	LOC100861688	uncharacterized LOC100861688
1429257_at	1.1951	0.9231	0.9142	0.157259	0.931263	0.120198	Meg3	maternally expressed 3
1453451_at	1.1367	0.9983	1.0015	0.157259	0.948638	0.645289	6820402I19Rik	RIKEN cDNA 6820402I19 gene
1427334_s_at	1.1171	0.9975	1.0293	0.157289	0.999999	0.583526	2810474O19Rik	RIKEN cDNA 2810474O19 gene
1418267_at	0.9115	1.396	0.963	0.157592	0.999999	0.441719	Mst1	macrophage stimulating 1 (hepatocyte growth factor-like)
1418628_at	1.124	1.0447	1.0383	0.157601	0.999999	0.492301	Khdrbs1	KH domain containing, RNA binding, signal transduction associated 1
1425457_a_at	1.1792	0.8584	0.8452	0.157601	0.999999	0.1194	Grb10	growth factor receptor bound protein 10
1454833_at	0.8987	1.0099	1.0014	0.157601	0.999999	0.643396	Rpl35	ribosomal protein L35
1419296_at	0.9065	0.9705	1.0448	0.157666	0.999999	0.52199	Arhgap4	Rho GTPase activating protein 4
1419677_at	0.8937	1.3132	0.9342	0.157728	0.999999	0.368054	Masp1	mannan-binding lectin serine peptidase 1
1439372_at	0.9272	0.9916	0.957	0.157728	0.999999	0.438768	Sumo3	SMT3 suppressor of mif two 3 homolog 3 (yeast)
1446148_x_at	1.1457	1.0354	1.1032	0.157728	0.999999	0.286416	Rbm39	RNA binding motif protein 39
1452267_at	1.1038	0.9911	0.9734	0.157728	0.999999	0.534227	Flywch1	FLYWCH-type zinc finger 1
1420440_at	0.9052	0.9822	0.9176	0.157995	0.999999	0.225859	Ppy	pancreatic polypeptide
1425264_s_at	0.9144	1.0933	1.1381	0.158029	0.999999	0.165877	Mbp	myelin basic protein
1431687_at	0.8857	1.0524	1.0585	0.15819	0.999999	0.279953	Gmfb	glia maturation factor, beta
1427019_at	1.1251	0.9696	1.0172	0.15844	0.999999	0.583249	Ptprz1	protein tyrosine phosphatase, receptor type Z, polypeptide 1
1427461_at	1.1108	0.9844	0.9796	0.158609	0.999999	0.537185	BC005561	cDNA sequence BC005561
1430976_a_at	1.0833	1.0032	0.9426	0.158609	0.999999	0.378702	Mrpl9	mitochondrial ribosomal protein L9
1424617_at	0.8852	1.047	1.0048	0.158636	0.999999	0.633947	Ifi35	interferon-induced protein 35
1427310_at	1.1452	1.0522	1.1374	0.158636	0.999999	0.14534	Bptf	bromodomain PHD finger transcription factor
1449109_at	1.1182	1.1125	1.1827	0.158636	0.999999	0.223362	Socs2	suppressor of cytokine signaling 2
1456193_x_at	0.9237	1.017	1.1239	0.158636	0.999999	0.0844424	Gpx4	glutathione peroxidase 4
1418234_s_at	1.0999	0.9747	0.9298	0.159019	0.999999	0.257949	Bcas2	breast carcinoma amplified sequence 2
1429775_a_at	1.1629	0.9868	0.9704	0.159164	0.999999	0.534227	Gpr137b /// Gpr137b-ps	G protein-coupled receptor 137B /// G protein-coupled receptor 137B, pseudogene
1451987_at	1.1214	1.0808	1.1566	0.159164	0.999999	0.354892	Arrb2	arrestin, beta 2
1417727_at	1.0763	0.9577	1.1359	0.159289	0.999999	0.191986	Srsf9	serine/arginine-rich splicing factor 9
1427730_a_at	1.1153	0.9623	1.0295	0.159312	0.999999	0.536928	Zfp148	zinc finger protein 148
1434792_at	0.875	0.9639	0.9595	0.159313	0.931263	0.458328	2010320M18Rik	RIKEN cDNA 2010320M18 gene
1419666_x_at	0.9113	1.0186	1.1873	0.159419	0.999999	0.0263499	Nupr1	nuclear protein 1
1456655_at	1.1315	0.9405	1.1545	0.159434	0.931263	0.0727345	LOC100505027	uncharacterized LOC100505027
1421026_at	1.0808	1.0242	0.9172	0.159436	0.999999	0.385362	Gna12	guanine nucleotide binding protein, alpha 12
1417982_at	1.075	0.9795	0.8879	0.159634	0.999999	0.110573	Insig2	insulin induced gene 2
1452012_a_at	1.0944	0.9258	0.9464	0.159634	0.999999	0.264502	Exosc1	exosome component 1
1426597_s_at	1.1358	0.9701	1.0555	0.159898	0.999999	0.41917	Iffo2	intermediate filament family orphan 2
1418914_s_at	0.8574	1.6738	1.0031	0.159904	0.999999	0.637583	Bhmt2	betaine-homocysteine methyltransferase 2
1452140_at	1.0926	0.9773	1.0159	0.159931	0.999999	0.581364	Tbc1d20	TBC1 domain family, member 20
1424195_a_at	0.9201	0.9724	1.0108	0.160255	0.999999	0.587266	Inpp5d	inositol polyphosphate-5-phosphatase D
1425326_at	1.1131	1.0511	1.3466	0.160255	0.999999	0.369957	Acly	ATP citrate lyase
1423883_at	0.8832	1.3115	1.2572	0.160474	0.999999	0.0111952	Acsl1	acyl-CoA synthetase long-chain family member 1
1428251_at	0.884	0.8986	1.2946	0.160633	0.931263	0.0962091	Smchd1	SMC hinge domain containing 1
1457988_at	1.1748	0.9209	1.1494	0.16072	0.931263	0.15853	---	---
1449837_at	0.9229	1.0101	1.0074	0.160907	0.999999	0.609733	Spesp1	sperm equatorial segment protein 1
1418826_at	0.9114	0.9298	1.4831	0.161384	0.999999	0.381734	Ms4a6b	membrane-spanning 4-domains, subfamily A, member 6B
1420021_s_at	1.1043	1.0334	1.0605	0.161384	0.999999	0.452869	Suz12	suppressor of zeste 12 homolog (Drosophila)
1421122_at	1.0936	1.0021	1.1011	0.161384	0.999999	0.135158	Cbll1	Casitas B-lineage lymphoma-like 1
1426068_at	0.9165	1.0978	0.9389	0.161494	0.999999	0.254102	Slc7a4	solute carrier family 7 (cationic amino acid transporter, y+ system), member 4
1417975_at	1.1069	1.0569	0.8738	0.161608	0.999999	0.148454	Kpna4	karyopherin (importin) alpha 4
1420303_x_at	0.8908	1.0608	0.9743	0.161608	0.999999	0.532543	Rps4x	ribosomal protein S4, X-linked
1425544_at	1.0992	0.9729	1.0719	0.161608	0.999999	0.26633	Plekha5	pleckstrin homology domain containing, family A member 5
1425840_a_at	1.0998	0.9014	1.0539	0.161608	0.999999	0.376452	Sema3f	sema domain, immunoglobulin domain (Ig), short basic domain, secreted, (semaphorin) 3F
1434500_at	0.8926	1.0325	0.7409	0.161608	0.999999	0.00688025	LOC100862618 /// Ttyh2	protein tweety homolog 2-like /// tweety homolog 2 (Drosophila)
1438076_at	0.9059	1.0263	1.0969	0.161608	0.999999	0.132364	Gm6109 /// Gm7429 /// Rpl30	predicted gene 6109 /// predicted pseudogene 7429 /// ribosomal protein L30
1451240_a_at	1.1842	1.2012	1.1399	0.161608	0.999999	0.519677	Glo1	glyoxalase 1
1451969_s_at	0.8908	1.0791	0.9398	0.161608	0.999999	0.229013	Parp3	poly (ADP-ribose) polymerase family, member 3
1452629_at	1.0954	1.0034	0.9799	0.161608	0.999999	0.534064	Safb2	scaffold attachment factor B2
1418876_at	1.1428	1.042	0.9825	0.161899	0.999999	0.563178	Foxd1	forkhead box D1
1453155_at	1.1496	0.9132	1.0532	0.162011	0.931263	0.422738	Tmem50a	transmembrane protein 50A
1419866_s_at	1.1142	1.0251	1.0609	0.162192	0.999999	0.302884	Atxn2	ataxin 2
1423726_at	1.0829	1.0544	1.0106	0.162192	0.999999	0.617502	Vat1	vesicle amine transport protein 1 homolog (T californica)
1425225_at	0.9144	1.0484	0.9746	0.162192	0.999999	0.539975	Fcgr4	Fc receptor, IgG, low affinity IV
1437622_x_at	0.9141	0.9973	1.1023	0.162192	0.999999	0.143509	Mrpl28	mitochondrial ribosomal protein L28
1448921_a_at	0.8966	0.9868	1.1942	0.162192	0.999999	0.0146413	Mrps9	mitochondrial ribosomal protein S9
1451206_s_at	0.9046	0.9551	1.3235	0.162192	0.999999	0.41917	Cytip	cytohesin 1 interacting protein
1422555_s_at	1.0765	1.0321	1.1671	0.162312	0.999999	0.13649	Gna13	guanine nucleotide binding protein, alpha 13
1425586_a_at	0.918	1.0498	0.911	0.162713	0.999999	0.281996	Mlph	melanophilin
1451644_a_at	0.919	1.0145	1.1532	0.162713	0.999999	0.0706345	H2-Q4 /// H2-Q6 /// LOC68395	histocompatibility 2, Q region locus 4 /// histocompatibility 2, Q region locus 6 /// histocompatibility 2, Q region locus 6-like
1418389_at	0.8904	1.0417	1.0087	0.162994	0.999999	0.605714	2810453I06Rik	RIKEN cDNA 2810453I06 gene
1418447_at	0.9326	1.0438	0.9255	0.163042	0.999999	0.206862	Golga5	golgi autoantigen, golgin subfamily a, 5
1419703_at	0.9154	1.0235	0.9169	0.163042	0.999999	0.431956	Col5a3	collagen, type V, alpha 3
1460099_at	1.1389	0.9996	1.012	0.163115	0.949142	0.582753	---	---
1452377_at	1.1387	1.0269	1.1752	0.163304	0.999999	0.170979	Mll1	myeloid/lymphoid or mixed-lineage leukemia 1
1421347_at	0.8956	1.0006	1.022	0.163356	0.999999	0.570491	Ftmt	ferritin mitochondrial
1421168_at	0.9135	1.0018	0.9727	0.163408	0.999999	0.52575	Abcg3	ATP-binding cassette, sub-family G (WHITE), member 3
1450336_at	1.1098	1.0353	1.0607	0.163408	0.999999	0.26633	Setd1a	SET domain containing 1A
1417548_at	1.1411	1.0349	1.0038	0.163814	0.999999	0.635781	Sart3	squamous cell carcinoma antigen recognized by T cells 3
1427279_at	1.1346	0.9714	1.2761	0.163814	0.999999	0.0142874	Clip4	CAP-GLY domain containing linker protein family, member 4
1450928_at	1.1356	1.1544	1.0552	0.163814	0.999999	0.470131	Id4	inhibitor of DNA binding 4
1459908_at	0.9097	1.0752	1.063	0.163814	0.999999	0.331212	---	---
1448469_at	1.1674	0.9355	0.9904	0.1641	0.999999	0.622312	Nid1	nidogen 1
1426631_at	1.0886	1.0048	0.9605	0.164248	0.999999	0.453318	Pus7	pseudouridylate synthase 7 homolog (S. cerevisiae)
1420722_at	0.9107	1.1248	1.4372	0.16431	0.999999	0.00408829	Elovl3	elongation of very long chain fatty acids (FEN1/Elo2, SUR4/Elo3, yeast)-like 3
1417376_a_at	1.0862	1.0809	0.8361	0.164588	0.999999	0.025851	Cadm1	cell adhesion molecule 1
1419403_at	0.9197	1.0686	1.011	0.164588	0.999999	0.595593	BC017612	cDNA sequence BC017612
1419896_at	0.9239	1.0516	1.0008	0.164588	0.999999	0.64626	Tet1	tet methylcytosine dioxygenase 1
1420011_s_at	1.1085	1.1523	0.9049	0.164588	0.999999	0.113072	Xbp1	X-box binding protein 1
1421865_at	0.9214	0.9866	1.1567	0.164588	0.999999	0.0680874	Dbil5	diazepam binding inhibitor-like 5
1423970_at	0.9092	1.0294	0.988	0.164588	0.999999	0.588567	Thoc3	THO complex 3
1424105_a_at	0.8388	0.9482	1.0212	0.164588	0.999999	0.601856	Pttg1	pituitary tumor-transforming gene 1
1425634_a_at	0.9151	1.0132	0.9417	0.164588	0.999999	0.300561	Tnk1	tyrosine kinase, non-receptor, 1
1426085_a_at	1.0893	0.9357	0.8807	0.164588	0.999999	0.0902558	Pxn	paxillin
1436479_a_at	0.9144	1.1277	1.0699	0.164588	0.999999	0.353333	Dpp7	dipeptidylpeptidase 7
1437548_at	1.1341	1.0321	1.0297	0.164588	0.999999	0.443968	Bicd1	bicaudal D homolog 1 (Drosophila)
1429802_at	1.12	1.0109	0.835	0.164788	0.94333	0.0718266	Hsd17b14	hydroxysteroid (17-beta) dehydrogenase 14
1460005_at	1.1894	0.9052	1.0238	0.164788	0.931263	0.557383	Bod1l	biorientation of chromosomes in cell division 1-like
1441520_at	1.143	1.071	1.0316	0.165354	0.931263	0.428019	Aspm	asp (abnormal spindle)-like, microcephaly associated (Drosophila)
1421719_at	0.902	1.0038	0.8925	0.16536	0.999999	0.209512	Vmn2r26	vomeronasal 2, receptor 26
1423366_at	0.9061	1.0056	1.0408	0.16536	0.999999	0.405206	Scd3	stearoyl-coenzyme A desaturase 3
1450678_at	0.9177	1.1459	1.3293	0.165378	0.999999	0.294398	Itgb2	integrin beta 2
1422238_at	0.8881	1.1049	0.9829	0.165681	0.999999	0.577885	---	---
1422275_at	0.9148	1.002	0.9604	0.165681	0.999999	0.441949	Gpr44	G protein-coupled receptor 44
1422645_at	0.9069	1.0471	0.9332	0.165681	0.999999	0.437015	Hfe	hemochromatosis
1427850_x_at	0.9217	1.0061	0.9846	0.165681	0.999999	0.58136	Igh-VJ558	immunoglobulin heavy chain (J558 family)
1451753_at	1.1411	0.9834	0.9779	0.165681	0.999999	0.54585	Plxna2	plexin A2
1452482_at	0.9105	0.9737	0.9754	0.165681	0.999999	0.563178	Erbb3	v-erb-b2 erythroblastic leukemia viral oncogene homolog 3 (avian)
1417395_at	1.0928	0.9545	1.0158	0.165886	0.999999	0.623676	Klf4	Kruppel-like factor 4 (gut)
1422736_at	1.0782	0.9894	0.9149	0.165886	0.999999	0.351489	Ranbp9	RAN binding protein 9
1425017_at	0.9254	0.9828	1.0625	0.165886	0.999999	0.335968	Pcdha1 /// Pcdha10 /// Pcdha11 /// Pcdha12 /// Pcdha2 /// Pcdha4 /// Pcdha9 /// Pcdhac1 /// Pcdhac2	protocadherin alpha 1 /// protocadherin alpha 10 /// protocadherin alpha 11 /// protocadherin alpha 12 /// protocadherin alpha 2 /// protocadherin alpha 4 /// protocadherin alpha 9 /// protocadherin alpha subfamily C, 1 /// protocadherin alpha subfamily C, 2
1436929_x_at	0.9	0.9457	0.9509	0.165886	0.999999	0.39392	Adcy3	adenylate cyclase 3
1449151_at	0.9106	1.1235	1.0308	0.165886	0.999999	0.533046	Cdk18	cyclin-dependent kinase 18
1452269_at	0.9302	1.0391	1.067	0.165886	0.999999	0.288858	Spnb3	spectrin beta 3
1452864_at	0.9302	1.0039	1.0497	0.165886	0.999999	0.38245	Med12l	mediator of RNA polymerase II transcription, subunit 12 homolog (yeast)-like
1460613_x_at	0.9028	1.027	0.949	0.165886	0.999999	0.415746	Gh	growth hormone
1433662_s_at	1.1069	1.0119	1.2925	0.165942	0.999999	0.0408381	Timp2	tissue inhibitor of metalloproteinase 2
1429008_at	0.88	0.9061	0.8702	0.16604	0.931263	0.250008	1810074P20Rik	RIKEN cDNA 1810074P20 gene
1436728_s_at	0.8925	0.988	1.023	0.16604	0.937142	0.515787	Rtel1	regulator of telomere elongation helicase 1
1442309_at	1.1294	0.943	1.1843	0.16604	0.931263	0.0168776	---	---
1446108_at	1.1324	1.0464	0.943	0.16604	0.931263	0.339035	---	---
1446507_at	0.896	0.9257	1.0682	0.16604	0.931263	0.331338	---	---
1455238_at	0.8749	0.7706	0.8693	0.16604	0.931263	0.289258	Mum1l1	melanoma associated antigen (mutated) 1-like 1
1458605_at	1.2374	1.0471	0.9958	0.16604	0.931263	0.630838	---	---
1458874_at	1.1358	1.0115	0.9455	0.16604	0.934662	0.279702	---	---
1453384_at	0.8414	0.9262	1.1003	0.16618	0.931263	0.289258	Dennd1b	DENN/MADD domain containing 1B
1425940_a_at	1.1795	0.9885	1.0391	0.166762	0.999999	0.461171	Ssbp3	single-stranded DNA binding protein 3
1416489_at	0.9281	1.0459	1.0846	0.166767	0.999999	0.157229	Pi4k2b	phosphatidylinositol 4-kinase type 2 beta
1438184_a_at	0.8712	1.0655	1.0567	0.166767	0.999999	0.288448	Ankrd5	ankyrin repeat domain 5
1449058_at	1.0803	0.909	1.0239	0.166767	0.999999	0.551207	Gli1	GLI-Kruppel family member GLI1
1450600_at	0.8853	1.0093	1.0027	0.166767	0.999999	0.640603	Olfr1508	olfactory receptor 1508
1452029_a_at	1.1248	0.9465	1.0066	0.166769	0.999999	0.618421	Purg	purine-rich element binding protein G
1460681_at	0.9244	1.0544	0.9631	0.166846	0.999999	0.457754	Ceacam1	carcinoembryonic antigen-related cell adhesion molecule 1
1418191_at	0.8407	1.106	1.147	0.167358	0.999999	0.296144	Usp18	ubiquitin specific peptidase 18
1429205_at	0.8971	0.8975	0.9295	0.167382	0.931263	0.314632	Mllt3	myeloid/lymphoid or mixed-lineage leukemia (trithorax homolog, Drosophila); translocated to, 3
1430222_at	1.1124	1.108	1.1162	0.167382	0.931263	0.150768	9130007G19Rik	RIKEN cDNA 9130007G19 gene
1447467_at	1.1191	1.0295	1.0309	0.167525	0.931263	0.431243	Ptpra	protein tyrosine phosphatase, receptor type, A
1456754_at	1.134	0.8133	1.0305	0.167525	0.931263	0.441381	Zfyve20	zinc finger, FYVE domain containing 20
1439615_at	1.1427	1.0226	1.0675	0.167642	0.932029	0.385305	Gan	giant axonal neuropathy
1418099_at	0.9159	1.0186	1.1635	0.1677	0.999999	0.255783	Tnfrsf1b	tumor necrosis factor receptor superfamily, member 1b
1449325_at	1.0982	1.0593	0.9487	0.1677	0.999999	0.312153	Fads2	fatty acid desaturase 2
1449455_at	0.8963	1.061	0.9978	0.1677	0.999999	0.644821	Hck	hemopoietic cell kinase
1424386_at	1.0947	0.9886	1.0108	0.167746	0.999999	0.609589	Reep2	receptor accessory protein 2
1423942_a_at	0.9056	0.9605	0.9188	0.167861	0.999999	0.322168	Camk2g	calcium/calmodulin-dependent protein kinase II gamma
1425769_x_at	1.1161	0.9253	1.0393	0.167861	0.999999	0.492922	Cklf	chemokine-like factor
1427686_at	0.9343	1.0218	1.0421	0.167861	0.999999	0.497064	Vmn2r88	vomeronasal 2, receptor 88
1456746_a_at	1.3306	0.948	0.7879	0.167861	0.999999	0.199862	Cd99l2	CD99 antigen-like 2
1423260_at	1.1194	0.9814	1.1546	0.168302	0.999999	0.0873377	Id4	inhibitor of DNA binding 4
1424128_x_at	0.9186	0.9252	1.0009	0.168302	0.999999	0.646952	Aurkb	aurora kinase B
1425524_at	1.1329	1.0027	1.0401	0.168302	0.999999	0.431338	Rbm25	RNA binding motif protein 25
1426531_at	1.0979	1.0249	1.059	0.168302	0.999999	0.285925	Zmynd11	zinc finger, MYND domain containing 11
1427587_at	0.9127	1.0093	0.9735	0.168302	0.999999	0.558191	Zfp28	zinc finger protein 28
1434616_at	0.9091	0.9534	1.0191	0.168302	0.999999	0.563178	Slc38a10	solute carrier family 38, member 10
1436773_x_at	0.9193	1.0071	0.9661	0.168302	0.999999	0.5069	Marveld1	MARVEL (membrane-associating) domain containing 1
1448235_s_at	1.1623	0.842	0.8999	0.168302	0.999999	0.140352	4932431P20Rik /// Gm6115 /// Hmgb1 /// LOC100862258 /// LOC637733	RIKEN cDNA 4932431P20 gene /// predicted gene 6115 /// high mobility group box 1 /// high mobility group protein B1-like /// high mobility group protein B1-like
1450901_a_at	1.0844	0.9387	1.0349	0.168302	0.999999	0.505936	Smek2	SMEK homolog 2, suppressor of mek1 (Dictyostelium)
1451558_at	1.0871	0.9338	0.8377	0.168302	0.999999	0.070373	Fbxw7	F-box and WD-40 domain protein 7
1452742_at	1.1123	0.9488	1.0439	0.168302	0.999999	0.476928	Trak1	trafficking protein, kinesin binding 1
1428084_at	1.075	0.9286	0.9205	0.168439	0.999999	0.268123	Krr1	KRR1, small subunit (SSU) processome component, homolog (yeast)
1456650_at	0.8671	0.95	1.0012	0.168652	0.931263	0.646113	---	---
1438069_a_at	1.1448	1.0108	1.3367	0.168836	0.999999	0.106167	Rbm5	RNA binding motif protein 5
1423043_s_at	1.1205	0.9848	1.2532	0.168893	0.999999	0.00861803	Ddx3x	DEAD/H (Asp-Glu-Ala-Asp/His) box polypeptide 3, X-linked
1426121_at	0.9075	1.0148	0.9321	0.168893	0.999999	0.294211	Mrgpra3	MAS-related GPR, member A3
1432399_a_at	0.9271	1.0287	0.9709	0.168893	0.999999	0.542264	Epha1	Eph receptor A1
1435232_x_at	0.9313	0.8954	1.0002	0.168893	0.999999	0.648598	Mrpl15	mitochondrial ribosomal protein L15
1448992_at	1.1151	1.0774	0.9497	0.168893	0.999999	0.33383	Ina	internexin neuronal intermediate filament protein, alpha
1454048_a_at	0.91	0.9736	0.955	0.168893	0.999999	0.36018	4931408A02Rik	RIKEN cDNA 4931408A02 gene
1423632_at	0.8944	1.1411	0.9158	0.169019	0.999999	0.228128	Gpr146	G protein-coupled receptor 146
1420558_at	0.911	1.052	1.0395	0.169095	0.999999	0.478485	Selp	selectin, platelet
1422849_a_at	1.0787	1.0428	0.878	0.169095	0.999999	0.210237	Pabpn1	poly(A) binding protein, nuclear 1
1419368_a_at	1.0923	0.9769	0.9518	0.169141	0.999999	0.274859	Rnf138	ring finger protein 138
1422026_at	0.9363	0.9952	0.9923	0.169141	0.999999	0.604143	Pi16	peptidase inhibitor 16
1435853_at	0.89	0.9314	0.9376	0.169141	0.999999	0.260874	Cyp2d12	cytochrome P450, family 2, subfamily d, polypeptide 12
1448580_at	1.1016	0.9874	0.9475	0.169141	0.999999	0.395292	Glg1	golgi apparatus protein 1
1449748_at	0.9075	1.0241	0.9615	0.169141	0.999999	0.408764	AA517023	expressed sequence AA517023
1449485_at	0.9294	1.0287	1.1128	0.169261	0.999999	0.138941	Ripk1	receptor (TNFRSF)-interacting serine-threonine kinase 1
1450550_at	0.9186	1.0118	0.8952	0.169261	0.999999	0.0925276	Il5	interleukin 5
1419319_at	0.9165	1.01	0.9913	0.169422	0.999999	0.609391	Saa4	serum amyloid A 4
1422715_s_at	1.1629	1.0486	0.9208	0.169422	0.999999	0.361343	Acp1 /// LOC631286	acid phosphatase 1, soluble /// low molecular weight phosphotyrosine protein phosphatase-like
1433191_at	1.1272	0.9826	1.0152	0.169461	0.931263	0.563321	A430105P17Rik	RIKEN cDNA A430105P17 gene
1439953_at	1.167	1.0022	1.02	0.169834	0.948638	0.553668	Pmm2	phosphomannomutase 2
1428154_s_at	0.8914	0.9354	1.0464	0.169968	0.931263	0.39305	Ppapdc1b	phosphatidic acid phosphatase type 2 domain containing 1B
1422994_at	0.9241	0.934	0.9429	0.170217	0.999999	0.30873	Pikfyve	phosphoinositide kinase, FYVE finger containing
1417594_at	1.1038	0.9361	1.0566	0.170232	0.999999	0.307824	Gkap1	G kinase anchoring protein 1
1417703_at	1.0832	1.0935	1.1103	0.170232	0.999999	0.157431	Pvrl2	poliovirus receptor-related 2
1421800_at	0.9035	0.9568	1.0196	0.170232	0.999999	0.566514	Phxr1	per-hexamer repeat gene 1
1431208_a_at	1.1004	0.9825	1.1111	0.170232	0.999999	0.25124	Slc9a3r2	solute carrier family 9 (sodium/hydrogen exchanger), member 3 regulator 2
1420588_at	0.9028	1.0606	0.9648	0.170618	0.999999	0.476582	Spinlw1	serine protease inhibitor-like, with Kunitz and WAP domains 1 (eppin)
1419491_at	0.911	1.2701	0.9145	0.170661	0.999999	0.331109	Defb1	defensin beta 1
1424002_at	1.073	0.9261	0.9448	0.170661	0.999999	0.36277	Pdcl3	phosducin-like 3
1425329_a_at	1.1133	0.9468	0.8851	0.170661	0.999999	0.113072	Cyb5r3	cytochrome b5 reductase 3
1451920_a_at	1.1356	0.9252	1.0813	0.170661	0.999999	0.391672	Rfc1	replication factor C (activator 1) 1
1447755_at	1.2211	0.9359	1.0453	0.170782	0.931263	0.435887	---	---
1457434_s_at	0.8612	0.9068	0.7465	0.170782	0.931263	0.00101284	Ptpla	protein tyrosine phosphatase-like (proline instead of catalytic arginine), member a
1426975_at	1.0822	1.004	1.0147	0.170875	0.999999	0.58052	Os9	amplified in osteosarcoma
1418756_at	0.9015	1.0664	1.0228	0.171063	0.999999	0.562688	Trh	thyrotropin releasing hormone
1454369_a_at	1.1126	0.9493	0.9672	0.171063	0.999999	0.506009	Nfatc4	nuclear factor of activated T cells, cytoplasmic, calcineurin dependent 4
1420946_at	1.1037	1.0819	1.0087	0.171089	0.999999	0.616975	Atrx	alpha thalassemia/mental retardation syndrome X-linked homolog (human)
1422950_at	0.9372	1.0524	0.9893	0.171089	0.999999	0.597913	Hes7	hairy and enhancer of split 7 (Drosophila)
1423240_at	1.0818	0.9922	1.0084	0.171089	0.999999	0.609589	Src	Rous sarcoma oncogene
1424768_at	1.1117	0.9841	1.2614	0.171089	0.999999	0.0290372	Cald1	caldesmon 1
1425394_at	0.9063	1.0608	0.5078	0.171089	0.999999	0.0100675	BC023105	cDNA sequence BC023105
1427456_at	1.0955	0.9936	0.986	0.171089	0.999999	0.586641	Wdfy3	WD repeat and FYVE domain containing 3
1451885_at	0.9258	1.0446	0.9681	0.171089	0.999999	0.492955	---	---
1452376_at	1.0812	0.9576	0.9474	0.171089	0.999999	0.341091	Zfp444	zinc finger protein 444
1451014_at	0.9096	0.8983	0.9129	0.171099	0.999999	0.294664	Ror1	receptor tyrosine kinase-like orphan receptor 1
1423769_at	0.9166	1.0067	0.9918	0.171299	0.999999	0.604347	Ptcd2	pentatricopeptide repeat domain 2
1432004_a_at	1.1064	1.044	0.9244	0.171299	0.999999	0.376821	Dnm2	dynamin 2
1423492_at	1.1454	0.9514	0.9799	0.171465	0.999999	0.557099	Mrpl45	mitochondrial ribosomal protein L45
1425012_at	0.9152	1.0446	1.054	0.172031	0.999999	0.307824	Gm13342 /// Gm15776 /// Gng5 /// LOC100048410	predicted gene 13342 /// predicted gene 15776 /// guanine nucleotide binding protein (G protein), gamma 5 /// guanine nucleotide-binding protein G(I)/G(S)/G(O) subunit gamma-5-like
1441111_at	0.8456	0.8111	1.067	0.17205	0.931263	0.480328	Mylk4	myosin light chain kinase family, member 4
1426193_at	0.9118	0.9741	0.9891	0.172437	0.999999	0.612219	Otos	otospiralin
1415803_at	0.9132	1.0708	0.9356	0.172528	0.999999	0.310167	Cx3cl1	chemokine (C-X3-C motif) ligand 1
1421828_at	1.0914	0.9517	0.8103	0.172528	0.999999	0.0465507	Kpna3	karyopherin (importin) alpha 3
1424990_at	1.0831	0.9484	0.8923	0.172528	0.999999	0.190828	Orai1	ORAI calcium release-activated calcium modulator 1
1427301_at	0.8882	0.98	1.1943	0.172586	0.999999	0.373254	Cd48	CD48 antigen
1427997_at	1.0982	0.988	1.1086	0.172991	0.999999	0.180362	Ndufaf4	NADH dehydrogenase (ubiquinone) 1 alpha subcomplex, assembly factor 4
1424612_at	0.9023	0.9922	0.9434	0.17319	0.999999	0.36701	Nipal2	NIPA-like domain containing 2
1424934_at	0.8763	1.1694	1.0237	0.17319	0.999999	0.506665	Ugt2b1	UDP glucuronosyltransferase 2 family, polypeptide B1
1425597_a_at	1.09	1.0395	1.5511	0.17319	0.999999	0.0791371	Qk	quaking
1427286_at	1.1075	0.9904	1.0497	0.17319	0.999999	0.328297	Rbfox3	RNA binding protein, fox-1 homolog (C. elegans) 3
1427764_a_at	1.1115	0.9486	0.9754	0.17319	0.999999	0.530203	Tcf3	transcription factor 3
1451055_at	0.8798	0.905	0.942	0.17319	0.999999	0.354877	Slc45a2	solute carrier family 45, member 2
1428153_at	0.8758	0.8955	0.9961	0.17332	0.931263	0.640036	Mrps10	mitochondrial ribosomal protein S10
1441769_at	0.7933	0.9176	1.0722	0.17332	0.931263	0.234451	---	---
1442312_at	1.2334	0.8219	0.9375	0.17332	0.931263	0.438679	Tbl1xr1	transducin (beta)-like 1X-linked receptor 1
1443586_at	0.8741	1.0366	1.046	0.17332	0.931263	0.435433	Fip1l1	FIP1 like 1 (S. cerevisiae)
1447448_s_at	0.8597	0.9406	1.1941	0.17332	0.931263	0.220721	Klf6	Kruppel-like factor 6
1452722_a_at	1.1966	0.8669	0.9684	0.17332	0.931263	0.504232	Cul5	cullin 5
1453590_at	1.1458	0.8458	0.9656	0.17332	0.931263	0.405353	Arl5b	ADP-ribosylation factor-like 5B
1459307_at	1.1408	0.9191	1.0561	0.17332	0.931263	0.459759	---	---
1459467_at	1.1472	0.9464	0.9752	0.17332	0.931263	0.498657	AA986715	expressed sequence AA986715
1434195_at	0.9062	0.9486	1.0611	0.173776	0.999999	0.384191	Prss35	protease, serine, 35
1422261_a_at	1.1122	1.0076	0.9699	0.17384	0.999999	0.529774	Msh3	mutS homolog 3 (E. coli)
1421234_at	0.8911	1.0572	0.9088	0.173903	0.999999	0.27138	Hnf1a	HNF1 homeobox A
1428046_a_at	1.118	0.9593	0.9888	0.173903	0.999999	0.606459	Zfx	zinc finger protein X-linked
1436933_at	0.8411	1.0718	1.1377	0.17414	0.931263	0.0664091	---	---
1434208_at	1.1097	0.9114	0.9634	0.174601	0.931263	0.500134	Rnf169	ring finger protein 169
1423244_at	0.8737	1.7325	1.0328	0.175194	0.999999	0.462472	Cyp2c68	cytochrome P450, family 2, subfamily c, polypeptide 68
1449872_at	0.9182	0.811	0.6968	0.175413	0.999999	0.00212656	Hspb3	heat shock protein 3
1430183_at	1.1681	0.9209	1.0369	0.175573	0.931263	0.431448	---	---
1458045_at	1.1447	0.9545	0.9432	0.175573	0.931263	0.241582	---	---
1447981_at	0.9168	1.0717	1.0129	0.175582	0.999999	0.590464	C78441	expressed sequence C78441
1423630_at	1.2503	0.9443	1.0279	0.175728	0.999999	0.588567	Cygb	cytoglobin
1448118_a_at	0.921	1.0379	1.0953	0.175774	0.999999	0.115379	Ctsd	cathepsin D
1419505_a_at	1.0786	0.891	0.8381	0.175824	0.999999	0.111878	Ggps1	geranylgeranyl diphosphate synthase 1
1442006_at	1.0711	1.0627	1.0027	0.175824	0.999999	0.635209	---	---
1451131_at	1.0951	0.995	1.1354	0.175864	0.999999	0.199863	Arl6ip1	ADP-ribosylation factor-like 6 interacting protein 1
1419942_at	0.9168	0.9702	0.9685	0.176067	0.999999	0.45532	Srxn1	Sulfiredoxin 1 homolog (S. cerevisiae)
1449235_at	0.9233	1.0082	0.9544	0.176067	0.999999	0.318931	Fasl	Fas ligand (TNF superfamily, member 6)
1449899_at	0.9096	1.0023	1.0299	0.176067	0.999999	0.51814	Grin3b	glutamate receptor, ionotropic, NMDA3B
1417105_at	0.933	0.9663	0.9627	0.176136	0.999999	0.42039	Trappc2l	trafficking protein particle complex 2-like
1422731_at	1.0894	0.9923	0.9752	0.176136	0.999999	0.504592	Limd1	LIM domains containing 1
1423559_at	1.0767	0.9825	1.0275	0.176136	0.999999	0.583946	Kcnc1	potassium voltage gated channel, Shaw-related subfamily, member 1
1427264_at	0.8675	0.9633	0.9882	0.176136	0.999999	0.598027	Crygb	crystallin, gamma B
1452251_at	1.1227	0.9698	1.0435	0.176136	0.999999	0.446961	Nbea	neurobeachin
1415781_a_at	1.0743	0.9703	0.9878	0.176908	0.999999	0.588936	Gm13430 /// Sumo2	predicted gene 13430 /// SMT3 suppressor of mif two 3 homolog 2 (yeast)
1419120_at	0.9107	1.1596	1.1259	0.176908	0.999999	0.228356	Lyl1	lymphoblastomic leukemia 1
1424301_at	1.106	1.0291	0.9734	0.176908	0.999999	0.493767	Zfp219	zinc finger protein 219
1422680_at	1.0888	1.0592	0.9705	0.17766	0.999999	0.523909	Ctr9	Ctr9, Paf1/RNA polymerase II complex component, homolog (S. cerevisiae)
1439517_at	1.1425	0.9697	0.9035	0.177761	0.931263	0.169071	---	---
1444693_at	0.8369	0.9969	1	0.177761	0.948638	0.653668	---	---
1424516_at	1.0894	1.0919	1.0137	0.177815	0.999999	0.593241	B230354K17Rik	RIKEN cDNA B230354K17 gene
1425233_at	0.9155	1.0993	0.9462	0.17837	0.999999	0.385881	2210407C18Rik	RIKEN cDNA 2210407C18 gene
1418935_at	0.9043	0.9971	1.0566	0.178405	0.999999	0.428331	Trpm1	transient receptor potential cation channel, subfamily M, member 1
1434282_at	1.1226	1.1226	0.8964	0.178709	0.999999	0.223067	Ibtk	inhibitor of Bruton agammaglobulinemia tyrosine kinase
1417932_at	0.9234	0.9019	1.0739	0.178873	0.999999	0.270678	Il18	interleukin 18
1418213_at	0.9115	0.9446	0.9557	0.178873	0.999999	0.42684	Krt23	keratin 23
1426607_at	1.1951	0.9244	1.1719	0.178873	0.999999	0.301261	Gm7120	predicted gene 7120
1425137_a_at	0.8825	1.6989	1.3231	0.178994	0.999999	0.169837	H2-Q10	histocompatibility 2, Q region locus 10
1417432_a_at	1.1117	1.0016	1.231	0.179074	0.999999	0.104818	Gnb1	guanine nucleotide binding protein (G protein), beta 1
1427702_at	1.0826	0.9708	1.0154	0.179074	0.999999	0.565098	Zfp1	zinc finger protein 1
1439376_x_at	1.0871	1.0152	0.9832	0.179074	0.999999	0.569824	Dmtf1	cyclin D binding myb-like transcription factor 1
1416734_at	0.9145	1.0472	0.9164	0.179104	0.999999	0.272659	Mkln1	muskelin 1, intracellular mediator containing kelch motifs
1417424_at	1.1229	0.8788	0.9412	0.179104	0.999999	0.434816	Ier3ip1	immediate early response 3 interacting protein 1
1417973_at	0.9015	1.4141	0.9597	0.179104	0.999999	0.494104	Itih1	inter-alpha trypsin inhibitor, heavy chain 1
1418077_at	0.8975	1.0075	1.0136	0.179104	0.999999	0.582152	Trim21	tripartite motif-containing 21
1418652_at	0.9201	1.0324	1.1863	0.179104	0.999999	0.288448	Cxcl9	chemokine (C-X-C motif) ligand 9
1418945_at	0.9106	1.0171	1.0485	0.179104	0.999999	0.361735	Mmp3	matrix metallopeptidase 3
1421147_at	1.1247	1.0341	0.971	0.179104	0.999999	0.508594	Terf2	telomeric repeat binding factor 2
1421527_at	0.9154	1.0121	0.9842	0.179104	0.999999	0.597593	Epha6	Eph receptor A6
1422070_at	0.8994	0.9228	1.0166	0.179104	0.999999	0.597385	Adh4	alcohol dehydrogenase 4 (class II), pi polypeptide
1424159_at	1.1258	1.0565	0.9919	0.179104	0.999999	0.617117	Fam134c	family with sequence similarity 134, member C
1424308_at	0.9187	1.0529	1.2965	0.179104	0.999999	0.0211338	Slc24a3	solute carrier family 24 (sodium/potassium/calcium exchanger), member 3
1424495_a_at	1.1304	0.9213	1.0251	0.179104	0.999999	0.576029	Cklf	chemokine-like factor
1424850_at	1.1103	1.0822	1.3246	0.179104	0.999999	0.109665	Map3k1	mitogen-activated protein kinase kinase kinase 1
1425013_at	0.9027	0.987	1.0155	0.179104	0.999999	0.56564	Slc25a2	solute carrier family 25 (mitochondrial carrier, ornithine transporter) member 2
1425336_x_at	0.9162	1.2291	1.5466	0.179104	0.999999	0.162088	H2-K1	histocompatibility 2, K1, K region
1426175_a_at	0.9094	0.9032	0.9499	0.179104	0.999999	0.343181	Tpsab1	tryptase alpha/beta 1
1426418_at	0.9333	1.0391	0.994	0.179104	0.999999	0.61804	Atoh8	atonal homolog 8 (Drosophila)
1426969_at	1.0972	0.9078	1.0031	0.179104	0.999999	0.637727	Trim23	tripartite motif-containing 23
1427488_a_at	1.1056	1.0688	1.0458	0.179104	0.999999	0.504314	Birc6	baculoviral IAP repeat-containing 6
1429052_at	1.0922	0.9596	1.0799	0.179104	0.999999	0.357039	Ptprd	protein tyrosine phosphatase, receptor type, D
1430259_at	0.9186	0.9906	0.9111	0.179104	0.999999	0.0898103	Tnfrsf11a	tumor necrosis factor receptor superfamily, member 11a
1430838_x_at	0.926	1.022	0.9984	0.179104	0.999999	0.643114	Mbd1	methyl-CpG binding domain protein 1
1433655_at	0.9182	1.1043	0.9226	0.179104	0.999999	0.231485	Rnf141	ring finger protein 141
1433816_at	0.9273	1.0942	1.2181	0.179104	0.999999	0.0671701	Mcart1	mitochondrial carrier triple repeat 1
1435330_at	0.8954	0.9293	1.4182	0.179104	0.999999	0.347598	Pyhin1	pyrin and HIN domain family, member 1
1435885_s_at	1.0746	1.0919	1.0434	0.179104	0.999999	0.351825	Itsn1	intersectin 1 (SH3 domain protein 1A)
1438743_at	0.9307	0.9493	0.9675	0.179104	0.999999	0.441719	Cyp7a1	cytochrome P450, family 7, subfamily a, polypeptide 1
1449462_at	0.9237	1.0639	0.8986	0.179104	0.999999	0.150326	Pbld2	phenazine biosynthesis-like protein domain containing 2
1450733_at	1.1241	0.9459	1.039	0.179104	0.999999	0.480404	Bicd2	bicaudal D homolog 2 (Drosophila)
1451207_at	0.9291	0.9767	0.9605	0.179104	0.999999	0.424086	Micu1	mitochondrial calcium uptake 1
1452247_at	1.0854	0.8474	0.8385	0.179104	0.999999	0.0984104	Fxr1	fragile X mental retardation gene 1, autosomal homolog
1418569_at	1.1215	0.975	1.0827	0.179593	0.999999	0.291823	Fblim1	filamin binding LIM protein 1
1420550_at	0.9075	0.8484	0.9848	0.179593	0.999999	0.573684	Lce1f	late cornified envelope 1F
1427710_at	0.9183	1.018	0.8932	0.179593	0.999999	0.0833324	Ccdc114	coiled-coil domain containing 114
1429999_at	0.9169	1.0584	0.8277	0.179593	0.999999	0.0348121	Tlk2	tousled-like kinase 2 (Arabidopsis)
1432411_a_at	1.1091	0.9881	0.8595	0.179593	0.999999	0.188261	Fbxw2	F-box and WD-40 domain protein 2
1434212_at	0.9273	1.0008	1.0005	0.179593	0.999999	0.647466	Ndufs8	NADH dehydrogenase (ubiquinone) Fe-S protein 8
1450511_at	0.9267	0.9321	0.8955	0.179593	0.999999	0.0842872	Musk	muscle, skeletal, receptor tyrosine kinase
1450543_at	0.9114	0.996	0.9115	0.179593	0.999999	0.290112	Myo1h	myosin 1H
1451011_at	1.0919	0.9784	0.9555	0.179593	0.999999	0.369342	Zfp358	zinc finger protein 358
1452986_at	0.8967	1.4283	0.994	0.179593	0.999999	0.623969	Hgd	homogentisate 1, 2-dioxygenase
1454638_a_at	0.8198	1.7017	0.9247	0.179593	0.999999	0.34164	Pah	phenylalanine hydroxylase
1459220_at	0.9171	1.0708	1.0128	0.179593	0.999999	0.599851	C78651	expressed sequence C78651
1420490_at	1.0765	1.0234	0.9499	0.179966	0.999999	0.406961	Klk1b16	kallikrein 1-related peptidase b16
1436950_at	1.0897	0.9968	0.9862	0.179966	0.999999	0.587916	Crkl	v-crk sarcoma virus CT10 oncogene homolog (avian)-like
1453920_a_at	0.9156	1.0087	1.004	0.179966	0.999999	0.631381	Mospd2	motile sperm domain containing 2
1416677_at	0.8237	2.2543	1.0131	0.179984	0.999999	0.588857	Apoh	apolipoprotein H
1417301_at	0.9221	1.0766	1.0378	0.179984	0.999999	0.443145	Fzd6	frizzled homolog 6 (Drosophila)
1418892_at	1.1182	0.8657	1.0948	0.179984	0.999999	0.215839	Rhoj	ras homolog gene family, member J
1419110_at	1.1218	0.9734	1.0227	0.179984	0.999999	0.521782	Riok1	RIO kinase 1 (yeast)
1422661_at	0.9368	0.9799	0.9963	0.179984	0.999999	0.63513	Lgals8	lectin, galactose binding, soluble 8
1423184_at	1.1377	1.0077	1.327	0.179984	0.999999	0.0772347	Itsn2	intersectin 2
1423389_at	1.098	1.0249	1.1185	0.179984	0.999999	0.0403886	Smad7	SMAD family member 7
1423456_at	1.1352	0.96	0.8282	0.179984	0.999999	0.0236918	Bzw2	basic leucine zipper and W2 domains 2
1424083_at	1.0731	1.0078	1.0473	0.179984	0.999999	0.489684	Rod1	ROD1 regulator of differentiation 1 (S. pombe)
1425105_at	0.9082	0.9886	0.9822	0.179984	0.999999	0.547067	Rbp3	retinol binding protein 3, interstitial
1425173_s_at	1.0946	1.0391	1.0067	0.179984	0.999999	0.620453	Golph3l	golgi phosphoprotein 3-like
1426470_at	0.9286	0.976	1.0146	0.179984	0.999999	0.573284	Tbp	TATA box binding protein
1426702_at	1.1411	0.9838	1.0698	0.179984	0.999999	0.30115	Fam160a2	family with sequence similarity 160, member A2
1427087_at	1.0938	1.0965	0.9534	0.179984	0.999999	0.522956	Luc7l2	LUC7-like 2 (S. cerevisiae)
1428125_at	1.1038	0.9449	1.1172	0.179984	0.999999	0.270864	Atxn7l3b	ataxin 7-like 3B
1432829_at	0.8948	1.0241	1.0089	0.179984	0.999999	0.616667	Eno1 /// Gm5506	enolase 1, alpha non-neuron /// predicted gene 5506
1437148_at	1.1009	1.0208	1.0377	0.179984	0.999999	0.5614	Arpc2	actin related protein 2/3 complex, subunit 2
1439080_at	1.0859	0.9969	1.029	0.179984	0.999999	0.504667	Erbb2ip	Erbb2 interacting protein
1448123_s_at	1.0896	1.0215	1.3085	0.179984	0.999999	0.0494377	Tgfbi	transforming growth factor, beta induced
1448406_at	1.1428	0.966	1.0413	0.179984	0.999999	0.545212	Eid1	EP300 interacting inhibitor of differentiation 1
1452132_at	0.8908	1.1023	1.2712	0.179984	0.999999	0.0359427	Tlcd1	TLC domain containing 1
1455457_at	0.9201	1.0513	0.8919	0.179984	0.999999	0.236862	Cyp2c54	cytochrome P450, family 2, subfamily c, polypeptide 54
1449143_at	0.9192	0.9437	0.9686	0.179997	0.999999	0.509957	Rtp4	receptor transporter protein 4
1416797_at	1.0857	0.9502	0.9001	0.1801	0.999999	0.262511	Nck2	non-catalytic region of tyrosine kinase adaptor protein 2
1418573_a_at	0.9127	0.978	0.9935	0.1801	0.999999	0.615807	Raly	hnRNP-associated with lethal yellow
1418937_at	0.9036	1.0641	1.5062	0.1801	0.999999	0.019316	Dio2	deiodinase, iodothyronine, type II
1424109_a_at	1.1524	1.0677	0.957	0.1801	0.999999	0.603333	Glo1	glyoxalase 1
1425175_at	0.8988	1.0296	0.9876	0.1801	0.999999	0.608595	C1ql3	C1q-like 3
1431092_at	1.0841	1.0194	1.0146	0.1801	0.999999	0.568221	Ppp1r12c	protein phosphatase 1, regulatory (inhibitor) subunit 12C
1452311_at	0.8977	1.1181	1.0175	0.1801	0.999999	0.580048	Dmgdh	dimethylglycine dehydrogenase precursor
1418643_at	1.1253	0.9886	0.9831	0.18013	0.999999	0.581364	Tspan13	tetraspanin 13
1423743_at	1.0699	0.974	0.9108	0.180481	0.999999	0.19564	Arcn1	archain 1
1416588_at	0.9167	1.0322	0.994	0.180637	0.999999	0.62379	Ptprn	protein tyrosine phosphatase, receptor type, N
1433765_at	1.0828	1.1177	1.0185	0.180637	0.999999	0.555972	Ube2o	ubiquitin-conjugating enzyme E2O
1453427_at	1.132	0.9494	1.0025	0.180706	0.999999	0.63901	Csnk2a1	casein kinase 2, alpha 1 polypeptide
1428055_at	1.1083	0.9221	0.9894	0.18092	0.999999	0.608136	Rian	RNA imprinted and accumulated in nucleus
1433804_at	1.1182	1.1178	0.8802	0.18092	0.999999	0.155693	Jak1	Janus kinase 1
1448698_at	1.0871	1.0134	1.0394	0.18092	0.999999	0.568912	Ccnd1	cyclin D1
1450891_at	1.0794	0.9136	0.9566	0.18092	0.999999	0.401741	Srp19	signal recognition particle 19
1421494_at	0.9279	1.0424	1.0094	0.181171	0.999999	0.616765	Krtap4-2	keratin associated protein 4-2
1416315_at	0.9241	1.1175	1.1484	0.181176	0.999999	0.0665055	Abhd4	abhydrolase domain containing 4
1417063_at	0.9085	0.9783	1.2633	0.181176	0.999999	0.258523	C1qb	complement component 1, q subcomponent, beta polypeptide
1417494_a_at	0.9226	1.8582	1.2201	0.181176	0.999999	0.0462059	Cp	ceruloplasmin
1419166_at	0.9161	1.0447	0.9814	0.181176	0.999999	0.559265	Slc5a2	solute carrier family 5 (sodium/glucose cotransporter), member 2
1420770_at	0.9102	0.9371	1.0303	0.181176	0.999999	0.511726	Klk1b24	kallikrein 1-related peptidase b24
1424424_at	0.9303	0.9809	0.9433	0.181176	0.999999	0.314415	Slc39a1	solute carrier family 39 (zinc transporter), member 1
1424675_at	1.0911	0.9722	0.9838	0.181176	0.999999	0.562652	Slc39a6	solute carrier family 39 (metal ion transporter), member 6
1425051_at	0.9325	0.9582	1.0331	0.181176	0.999999	0.498222	Isoc1	isochorismatase domain containing 1
1425116_a_at	0.9369	1.0038	0.9621	0.181176	0.999999	0.486874	Spnb4	spectrin beta 4
1426316_at	0.9035	1.1793	1.0395	0.181176	0.999999	0.451269	6330416G13Rik	RIKEN cDNA 6330416G13 gene
1427084_a_at	1.08	0.9439	0.9754	0.181176	0.999999	0.554033	Map4k5	mitogen-activated protein kinase kinase kinase kinase 5
1431598_a_at	1.0896	1.0068	0.9226	0.181176	0.999999	0.222097	Lhx9	LIM homeobox protein 9
1434516_at	0.9089	0.936	0.938	0.181176	0.999999	0.398317	Pstk	phosphoseryl-tRNA kinase
1448756_at	0.849	2.2682	1.1313	0.181176	0.999999	0.534227	S100a9	S100 calcium binding protein A9 (calgranulin B)
1448827_s_at	1.1436	1.2894	1.7315	0.181176	0.999999	0.00817067	Myh6 /// Myh7	myosin, heavy polypeptide 6, cardiac muscle, alpha /// myosin, heavy polypeptide 7, cardiac muscle, beta
1450625_at	0.9182	0.9378	1.0283	0.181176	0.999999	0.576221	Col5a2	collagen, type V, alpha 2
1450918_s_at	1.0856	1.0298	0.9974	0.181176	0.999999	0.638616	Src	Rous sarcoma oncogene
1435827_at	0.8802	1.0261	0.9859	0.181387	0.931263	0.572986	4933404O12Rik	RIKEN cDNA 4933404O12 gene
1421116_a_at	1.0948	0.9153	0.7525	0.181687	0.999999	0.0318453	Rtn4	reticulon 4
1423161_s_at	1.1048	0.906	1.002	0.18171	0.999999	0.642222	Spred1	sprouty protein with EVH-1 domain 1, related sequence
1443330_at	1.1486	0.9372	1.0199	0.181734	0.931263	0.534668	D1Ertd646e	DNA segment, Chr 1, ERATO Doi 646, expressed
1448908_at	0.9012	1.0561	1.2624	0.182122	0.999999	0.0469887	Ppap2b	phosphatidic acid phosphatase type 2B
1423645_a_at	1.1049	1.0023	1.1059	0.182135	0.999999	0.293605	Ddx5	DEAD (Asp-Glu-Ala-Asp) box polypeptide 5
1426311_s_at	0.9326	0.9874	0.9819	0.182201	0.999999	0.544396	Zdhhc5	zinc finger, DHHC domain containing 5
1434899_s_at	1.0858	0.9552	1.0008	0.182201	0.999999	0.647637	Tnrc6a	trinucleotide repeat containing 6a
1452087_at	0.8829	0.9865	1.2333	0.182201	0.999999	0.4688	Epsti1	epithelial stromal interaction 1 (breast)
1416040_at	0.91	1.0022	1.0352	0.182574	0.999999	0.525776	Lipf	lipase, gastric
1418930_at	0.9131	0.9889	1.0375	0.182574	0.999999	0.515914	Cxcl10	chemokine (C-X-C motif) ligand 10
1433627_at	1.0921	0.9931	0.9638	0.182574	0.999999	0.416415	Sec23ip	Sec23 interacting protein
1437721_at	0.8356	0.9643	0.8897	0.182574	0.999999	0.341927	Coro1c	coronin, actin binding protein 1C
1423331_a_at	1.1215	0.943	0.9254	0.182641	0.999999	0.438602	Pvrl3	poliovirus receptor-related 3
1449112_at	0.9322	1.2866	1.0494	0.182641	0.999999	0.428348	Slc27a5	solute carrier family 27 (fatty acid transporter), member 5
1449712_s_at	0.9254	1.0786	1.0118	0.182641	0.999999	0.576029	Atp6v1e1	ATPase, H+ transporting, lysosomal V1 subunit E1
1427865_at	1.125	0.984	0.9836	0.182837	0.999999	0.602651	Gm19831	predicted gene, 19831
1449912_at	0.8964	0.969	0.9953	0.182837	0.999999	0.632071	Ssxb1	synovial sarcoma, X member B, breakpoint 1
1421433_at	1.1183	1.052	0.9116	0.182875	0.999999	0.22672	Zfhx4	zinc finger homeodomain 4
1419394_s_at	0.8644	2.0077	1.1599	0.183076	0.999999	0.520512	S100a8	S100 calcium binding protein A8 (calgranulin A)
1452379_at	1.0967	0.9787	0.9703	0.183076	0.999999	0.520286	Auts2	autism susceptibility candidate 2
1427189_at	1.0859	0.9671	0.8297	0.183207	0.999999	0.0253708	Arih1	ariadne ubiquitin-conjugating enzyme E2 binding protein homolog 1 (Drosophila)
1440140_at	1.1063	1.0291	0.882	0.183211	0.931948	0.064321	---	---
1455107_at	0.8835	0.924	1.0691	0.183211	0.931263	0.344896	Srpk1	serine/arginine-rich protein specific kinase 1
1456752_at	0.8944	0.9421	0.9372	0.183211	0.931263	0.203637	Gm19544	predicted gene, 19544
1456159_at	0.8392	1.0714	1.1625	0.183312	0.931263	0.196228	---	---
1442121_at	1.1808	0.8807	1.1653	0.183463	0.931263	0.130205	Arpp21	cyclic AMP-regulated phosphoprotein, 21
1444536_at	1.1214	1.0619	0.9609	0.183463	0.931263	0.366539	Gm15122	predicted gene 15122
1419882_at	0.9136	0.9713	0.927	0.183539	0.999999	0.17459	---	---
1448764_a_at	0.8444	1.3004	1.0057	0.18363	0.999999	0.61967	Fabp1	fatty acid binding protein 1, liver
1419256_at	1.1096	1.0253	1.4848	0.183939	0.999999	0.0418325	Spnb2	spectrin beta 2
1426360_at	1.0937	1.0325	1.048	0.183939	0.999999	0.481803	Zbed6 /// Zc3h11a	zinc finger, BED domain containing 6 /// zinc finger CCCH type containing 11A
1437235_x_at	0.9262	0.9964	0.8896	0.184181	0.999999	0.054555	Lpp	LIM domain containing preferred translocation partner in lipoma
1418162_at	0.9198	1.0373	1.145	0.184215	0.999999	0.0899909	Tlr4	toll-like receptor 4
1443428_at	0.9038	1.0466	0.9628	0.184469	0.999999	0.451118	D8Ertd67e	DNA segment, Chr 8, ERATO Doi 67, expressed
1454106_a_at	1.1219	0.9039	0.8323	0.184621	0.999999	0.0708795	Cxxc1	CXXC finger 1 (PHD domain)
1423551_at	0.9061	0.9363	0.8459	0.184787	0.999999	0.166387	Cdh13	cadherin 13
1450764_at	0.8929	0.9713	1.0067	0.184787	0.999999	0.619264	Aoah	acyloxyacyl hydrolase
1434447_at	0.8824	1.1462	1.0853	0.184931	0.931263	0.409192	Met	met proto-oncogene
1435632_at	0.8933	0.8715	0.9672	0.18508	0.931263	0.440606	Nufip2	nuclear fragile X mental retardation protein interacting protein 2
1457309_at	1.1118	1.0207	0.9824	0.18508	0.931263	0.522193	AU015228	expressed sequence AU015228
1419254_at	1.166	0.9698	0.8828	0.185276	0.999999	0.388177	Mthfd2	methylenetetrahydrofolate dehydrogenase (NAD+ dependent), methenyltetrahydrofolate cyclohydrolase
1427231_at	1.1556	0.9901	0.9895	0.185292	0.999999	0.598683	Robo1	roundabout homolog 1 (Drosophila)
1416897_at	0.8985	1.082	1.0904	0.185471	0.999999	0.206084	Parp9	poly (ADP-ribose) polymerase family, member 9
1417319_at	1.1203	0.9701	1.0208	0.185471	0.999999	0.533322	Pvrl3	poliovirus receptor-related 3
1420032_at	0.8949	0.9924	0.9568	0.185471	0.999999	0.480716	Chek1	Checkpoint kinase 1
1423506_a_at	1.1123	1.0691	1.2322	0.185471	0.999999	0.189443	Nnat	neuronatin
1423568_at	1.1082	0.9219	0.9261	0.185471	0.999999	0.199559	Psma7	proteasome (prosome, macropain) subunit, alpha type 7
1428455_at	0.8815	0.9939	1.0252	0.185471	0.999999	0.508207	Col14a1	collagen, type XIV, alpha 1
1449947_s_at	1.1452	1.0157	1.0222	0.185471	0.999999	0.526059	Zfhx3	zinc finger homeobox 3
1426164_a_at	1.1324	0.9044	0.8581	0.185536	0.999999	0.103975	Usf1	upstream transcription factor 1
1435906_x_at	0.903	0.9962	0.9736	0.185651	0.999999	0.614559	Gbp2	guanylate binding protein 2
1421845_at	1.1023	1.0075	0.8298	0.185858	0.999999	0.140352	Golph3	golgi phosphoprotein 3
1422902_s_at	1.0889	1.026	0.9233	0.185858	0.999999	0.243498	Mgea5	meningioma expressed antigen 5 (hyaluronidase)
1426413_at	1.1173	1.0691	0.9679	0.185858	0.999999	0.413205	Neurod1	neurogenic differentiation 1
1450203_at	0.8859	1.0405	0.649	0.185858	0.999999	0.0295058	Smyd1	SET and MYND domain containing 1
1450710_at	1.12	1.0829	0.9342	0.185858	0.999999	0.334198	Jarid2	jumonji, AT rich interactive domain 2
1451230_a_at	1.0725	0.9951	0.8782	0.185858	0.999999	0.0731432	Wbp5	WW domain binding protein 5
1455715_at	1.1143	0.9361	0.9244	0.185858	0.999999	0.268123	Gm1976	predicted gene 1976
1417370_at	0.9247	1.016	0.9765	0.186121	0.999999	0.560423	Tff3	trefoil factor 3, intestinal
1419999_at	0.9284	0.9785	1.0195	0.186121	0.999999	0.56564	Igbp1	immunoglobulin (CD79A) binding protein 1
1431505_at	0.8993	0.9649	1.008	0.186121	0.999999	0.617222	Gm17748 /// Ppih	predicted gene, 17748 /// peptidyl prolyl isomerase H
1431644_a_at	1.0832	0.9567	0.9831	0.186121	0.999999	0.573472	Ica1	islet cell autoantigen 1
1431744_a_at	1.0851	0.9922	0.9765	0.186121	0.999999	0.511621	Smap1	stromal membrane-associated protein 1
1417029_a_at	1.1162	1.0207	0.972	0.186778	0.999999	0.514918	Trim2	tripartite motif-containing 2
1423281_at	1.1277	1.1117	1.2806	0.186778	0.999999	0.0144143	Stmn2	stathmin-like 2
1418360_at	0.9233	1.0361	1.0626	0.187196	0.999999	0.340617	Rnf112	ring finger protein 112
1421008_at	0.8912	1.0885	1.0607	0.187196	0.999999	0.259247	Rsad2	radical S-adenosyl methionine domain containing 2
1421707_at	0.8938	1.0203	0.9986	0.187196	0.999999	0.643396	Tmc2	transmembrane channel-like gene family 2
1421882_a_at	1.1425	1.1719	1.001	0.187196	0.999999	0.645602	Elavl2	ELAV (embryonic lethal, abnormal vision, Drosophila)-like 2 (Hu antigen B)
1423060_at	1.1041	0.946	0.988	0.187196	0.999999	0.598639	Pa2g4	proliferation-associated 2G4
1423407_a_at	1.0993	0.9013	0.8941	0.187196	0.999999	0.0717419	Fbln2	fibulin 2
1424248_at	0.9343	0.914	0.8957	0.187196	0.999999	0.191986	Arpp21	cyclic AMP-regulated phosphoprotein, 21
1424684_at	0.9	1.0499	0.9747	0.187196	0.999999	0.571411	Rab5c	RAB5C, member RAS oncogene family
1426970_a_at	0.921	0.9724	1.1235	0.187196	0.999999	0.179977	Uba7	ubiquitin-like modifier activating enzyme 7
1431117_x_at	1.1084	1.0101	1.0168	0.187196	0.999999	0.533072	1810029B16Rik	RIKEN cDNA 1810029B16 gene
1434745_at	1.0969	0.9845	1.3398	0.187196	0.999999	0.119035	Ccnd2	cyclin D2
1452281_at	1.1374	0.965	1.0237	0.187196	0.999999	0.577026	Sos2	son of sevenless homolog 2 (Drosophila)
1452347_at	1.0881	0.9006	0.9049	0.187196	0.999999	0.122488	Mef2a	myocyte enhancer factor 2A
1452667_at	1.0992	1.1531	1.0859	0.187196	0.999999	0.216279	Rab2b	RAB2B, member RAS oncogene family
1418696_at	0.8649	1.3648	0.9681	0.187269	0.999999	0.515321	Ttc36	tetratricopeptide repeat domain 36
1419909_at	0.9219	1.1398	1.0155	0.187269	0.999999	0.583729	Mphosph9	M-phase phosphoprotein 9
1421101_a_at	1.1195	1.0132	1.122	0.187269	0.999999	0.154431	Ldb2	LIM domain binding 2
1422615_at	1.0894	0.9495	1.1173	0.187269	0.999999	0.220276	Map4k4	mitogen-activated protein kinase kinase kinase kinase 4
1424560_at	0.9003	1.0023	1.1085	0.187269	0.999999	0.328778	Pstpip1	proline-serine-threonine phosphatase-interacting protein 1
1433482_a_at	1.1007	0.9325	1.1578	0.187269	0.999999	0.0945768	Fubp1	far upstream element (FUSE) binding protein 1
1450864_at	1.0943	0.9866	0.7002	0.187269	0.999999	0.00547981	Calm1 /// Calm2 /// Calm3	calmodulin 1 /// calmodulin 2 /// calmodulin 3
1452460_at	1.069	0.9462	0.949	0.187269	0.999999	0.434645	Ankrd26	ankyrin repeat domain 26
1460666_a_at	1.115	0.9013	0.9819	0.187269	0.999999	0.603285	Ebf3	early B cell factor 3
1428515_at	0.9224	0.9409	0.911	0.18727	0.999999	0.217369	Zswim7	zinc finger, SWIM-type containing 7
1417355_at	1.09	0.9763	0.6785	0.18728	0.999999	0.00206597	Peg3	paternally expressed 3
1420605_at	0.9179	0.9462	1.0173	0.18728	0.999999	0.588839	Mtag2	metastasis associated gene 2
1420627_a_at	0.919	0.975	1.0007	0.18728	0.999999	0.6472	Csn1s1	casein alpha s1
1423310_at	1.0757	0.959	0.963	0.18728	0.999999	0.42841	Tpbg	trophoblast glycoprotein
1425036_a_at	1.1084	0.9908	1.161	0.18728	0.999999	0.196015	Tnrc6a	trinucleotide repeat containing 6a
1433052_at	0.9054	1.0733	0.9642	0.18728	0.999999	0.432317	Elavl2	ELAV (embryonic lethal, abnormal vision, Drosophila)-like 2 (Hu antigen B)
1438211_s_at	1.0879	1.0371	1.3508	0.18728	0.999999	0.277098	Dbp	D site albumin promoter binding protein
1449292_at	1.1565	1.1277	1.1323	0.18728	0.999999	0.32845	Rb1cc1	RB1-inducible coiled-coil 1
1449637_at	0.9224	0.9468	1.0013	0.18728	0.999999	0.641806	Cdh4	cadherin 4
1423825_at	1.0915	0.9402	0.9977	0.18731	0.999999	0.639825	Wls	wntless homolog (Drosophila)
1449025_at	0.8939	0.9456	1.0675	0.18731	0.999999	0.447403	Ifit3	interferon-induced protein with tetratricopeptide repeats 3
1455198_a_at	1.1043	0.9469	0.9894	0.18731	0.999999	0.599328	Ppp2r3d	protein phosphatase 2 (formerly 2A), regulatory subunit B'', delta
1415872_at	1.0877	0.9989	1.0768	0.187436	0.999999	0.288863	Hnrnph1	heterogeneous nuclear ribonucleoprotein H1
1453240_a_at	1.1273	0.9947	1.0116	0.187748	0.947497	0.592229	Gcap14	granule cell antiserum positive 14
1415786_at	0.9038	0.9897	1.0198	0.187801	0.999999	0.58089	Pgc	progastricsin (pepsinogen C)
1418157_at	1.1222	1.1499	1.0988	0.187801	0.999999	0.136229	Nr2f1	nuclear receptor subfamily 2, group F, member 1
1452418_at	1.1008	1.0128	1.1536	0.187801	0.999999	0.267477	---	---
1437661_at	0.9192	1.0025	1.0433	0.187836	0.999999	0.361481	AU021092	expressed sequence AU021092
1431238_at	0.914	1.0254	0.9968	0.18812	0.999999	0.637693	Pqlc1	PQ loop repeat containing 1
1421955_a_at	1.0807	1.0348	0.9542	0.188218	0.999999	0.406961	Nedd4	neural precursor cell expressed, developmentally down-regulated 4
1449573_at	0.9234	0.9684	1.0569	0.188218	0.999999	0.34723	Alpk3	alpha-kinase 3
1429428_at	1.1237	1.0696	1.0198	0.18824	0.999999	0.576029	Tcf7l2	transcription factor 7 like 2, T cell specific, HMG box
1436212_at	0.9078	0.9994	1.0552	0.188577	0.999999	0.536928	Tmem71	transmembrane protein 71
1450604_at	0.9229	1.055	0.9434	0.188602	0.999999	0.34032	Olfr140	olfactory receptor 140
1431316_at	1.2001	0.9937	1.1371	0.188889	0.948057	0.322227	Itch	itchy, E3 ubiquitin protein ligase
1434700_at	1.193	0.9453	0.9793	0.188889	0.931948	0.582711	G2e3	G2/M-phase specific E3 ubiquitin ligase
1458128_at	1.1215	1.063	1.0613	0.188889	0.931263	0.278694	Kansl1l	KAT8 regulatory NSL complex subunit 1-like
1448010_at	0.9178	1.0521	1.1672	0.188936	0.999999	0.0978408	A430104N18Rik /// Mir142	RIKEN cDNA A430104N18 gene /// microRNA 142
1452488_at	0.9191	1.0126	1.0243	0.188936	0.999999	0.519444	---	---
1425720_at	0.8954	1.0758	0.947	0.189033	0.999999	0.472714	---	---
1418948_at	0.9231	1.009	0.9354	0.189057	0.999999	0.372093	Fscn3	fascin homolog 3, actin-bundling protein, testicular (Strongylocentrotus purpuratus)
1421667_at	0.9242	0.9369	0.9369	0.189057	0.999999	0.304322	Nmur1	neuromedin U receptor 1
1426754_x_at	1.0807	0.9561	0.97	0.189057	0.999999	0.551701	Ckap4	cytoskeleton-associated protein 4
1427547_a_at	0.9062	1.1887	0.9933	0.189057	0.999999	0.62507	Slc26a3	solute carrier family 26, member 3
1439506_at	0.9312	1.1259	1.0129	0.189057	0.999999	0.601422	Gm98	predicted gene 98
1449334_at	1.1046	0.9642	0.9571	0.189057	0.999999	0.532543	Timp3	tissue inhibitor of metalloproteinase 3
1426588_at	0.9137	1.079	1.0378	0.189756	0.999999	0.444106	Tspan10	tetraspanin 10
1426844_a_at	1.1033	0.8845	0.8514	0.189756	0.999999	0.149719	Pdcd2l	programmed cell death 2-like
1426019_at	0.9088	0.977	1.097	0.1898	0.999999	0.173421	Plaa	phospholipase A2, activating protein
1447986_at	0.9327	1.0452	0.9889	0.1898	0.999999	0.597583	D17892	expressed sequence D17892
1417995_at	0.93	1.0518	1.1638	0.189832	0.999999	0.383891	Ptpn22	protein tyrosine phosphatase, non-receptor type 22 (lymphoid)
1456001_at	0.8997	1.112	0.9993	0.190586	0.999999	0.646952	Lce3a	late cornified envelope 3A
1419998_at	0.9279	0.99	0.8947	0.190618	0.999999	0.094841	---	---
1416887_at	0.9196	0.995	1.0109	0.190842	0.999999	0.607545	C1d	C1D nuclear receptor co-repressor
1419004_s_at	0.9267	0.9268	1.1353	0.190842	0.999999	0.454498	Bcl2a1a /// Bcl2a1b /// Bcl2a1d	B cell leukemia/lymphoma 2 related protein A1a /// B cell leukemia/lymphoma 2 related protein A1b /// B cell leukemia/lymphoma 2 related protein A1d
1421396_at	0.9009	0.9972	1.0639	0.190842	0.999999	0.365272	Pcsk1	proprotein convertase subtilisin/kexin type 1
1427437_at	1.1157	1.079	0.9251	0.190842	0.999999	0.335959	---	---
1428537_at	1.0729	0.9393	0.8476	0.190842	0.999999	0.0442431	Csnk1a1	casein kinase 1, alpha 1
1435881_at	0.9267	0.9863	1.0044	0.190842	0.999999	0.630354	Pcbp2	poly(rC) binding protein 2
1448124_at	0.9125	1.1298	0.9818	0.190842	0.999999	0.59736	Gusb	glucuronidase, beta
1452356_at	0.9108	1.0255	0.9767	0.190842	0.999999	0.531885	Iqcc	IQ motif containing C
1454940_at	0.9289	1.0383	0.9942	0.190842	0.999999	0.621755	Psma5	proteasome (prosome, macropain) subunit, alpha type 5
1421959_s_at	0.904	0.9977	1.0205	0.190903	0.999999	0.603832	Adcy3	adenylate cyclase 3
1423995_at	1.0797	0.9839	0.9456	0.190903	0.999999	0.454822	Kif1b	kinesin family member 1B
1424392_at	0.9178	1.1091	1.1899	0.190903	0.999999	0.146348	Adhfe1	alcohol dehydrogenase, iron containing, 1
1428904_at	1.0729	0.9813	0.9999	0.190903	0.999999	0.648715	Ammecr1l	AMME chromosomal region gene 1-like
1420537_at	0.925	1.09	0.976	0.191185	0.999999	0.503835	Kctd4	potassium channel tetramerisation domain containing 4
1418567_a_at	0.9384	0.95	0.9296	0.191513	0.999999	0.252522	LOC100504988 /// Srp14	signal recognition particle 14 kDa protein-like /// signal recognition particle 14
1424908_at	1.0797	1.0876	1.1366	0.191513	0.999999	0.154421	Mtfmt	mitochondrial methionyl-tRNA formyltransferase
1425050_at	1.1317	1.032	0.9537	0.191513	0.999999	0.427509	Isoc1	isochorismatase domain containing 1
1450916_at	1.0961	0.9763	0.8244	0.191776	0.999999	0.0136437	Stau2	staufen (RNA binding protein) homolog 2 (Drosophila)
1439756_at	1.1156	1.105	0.9557	0.191967	0.931263	0.445129	Slc25a41	solute carrier family 25, member 41
1444435_at	1.1266	1.0555	0.9984	0.191967	0.931263	0.644381	Vps13b	vacuolar protein sorting 13B (yeast)
1435836_at	0.8751	1.0033	1.2254	0.192151	0.948638	0.0128851	Pdk1	pyruvate dehydrogenase kinase, isoenzyme 1
1440404_at	0.8775	0.9371	1.0523	0.192151	0.931263	0.444335	---	---
1454404_at	1.1244	1.0114	0.8807	0.192151	0.94516	0.155917	2610011E03Rik	RIKEN cDNA 2610011E03 gene
1455757_at	1.1433	0.8117	1.1245	0.192151	0.931263	0.182114	D3Ertd254e	DNA segment, Chr 3, ERATO Doi 254, expressed
1418063_at	0.8996	0.9195	1.3264	0.192202	0.999999	0.0950911	Kera	keratocan
1421608_at	0.9285	1.0693	0.9634	0.19237	0.999999	0.406292	Il20	interleukin 20
1423458_at	0.9004	1.0432	0.9637	0.19237	0.999999	0.536159	Slc35a5	solute carrier family 35, member A5
1426143_at	0.9185	0.9987	0.8944	0.19237	0.999999	0.0693764	Trdn	triadin
1425366_a_at	1.0878	0.9136	0.9828	0.19251	0.999999	0.579177	Hus1	Hus1 homolog (S. pombe)
1426112_a_at	0.918	0.9976	1.163	0.192718	0.999999	0.348642	Cd72	CD72 antigen
1426542_at	1.0862	1.0574	1.0321	0.192752	0.999999	0.461603	Endod1	endonuclease domain containing 1
1433878_at	0.9349	0.9307	1.0314	0.192752	0.999999	0.507864	Mrps26	mitochondrial ribosomal protein S26
1418838_at	0.9241	1.0198	1.0885	0.192847	0.999999	0.125731	Abcd1	ATP-binding cassette, sub-family D (ALD), member 1
1422296_at	0.9427	0.9594	1.0379	0.192847	0.999999	0.476582	Sike1	suppressor of IKBKE 1
1422344_s_at	0.9359	1.0352	0.9619	0.192847	0.999999	0.471707	Tnfrsf10b	tumor necrosis factor receptor superfamily, member 10b
1423626_at	1.144	0.9562	1.1339	0.192847	0.999999	0.179315	Dst	dystonin
1427695_a_at	1.123	1.1006	1.0274	0.192847	0.999999	0.485419	Pou2f1	POU domain, class 2, transcription factor 1
1449386_at	0.8948	1.0513	0.9648	0.192847	0.999999	0.489337	Hsd17b6	hydroxysteroid (17-beta) dehydrogenase 6
1452179_at	1.0845	0.9498	0.9281	0.192847	0.999999	0.281265	Phf17	PHD finger protein 17
1453856_at	0.8791	1.0205	0.9446	0.192847	0.999999	0.367937	Zbtb46	zinc finger and BTB domain containing 46
1421280_at	0.9349	1.0435	0.9521	0.193129	0.999999	0.441328	Gabra1	gamma-aminobutyric acid (GABA) A receptor, subunit alpha 1
1422199_at	0.9389	1.0176	1.015	0.193129	0.999999	0.590998	Omp	olfactory marker protein
1424650_at	0.9144	1.0839	1.0825	0.193129	0.999999	0.178292	Pdia5	protein disulfide isomerase associated 5
1438646_x_at	0.8993	0.9726	1.0011	0.193129	0.999999	0.644285	2510039O18Rik	RIKEN cDNA 2510039O18 gene
1448352_at	1.0982	1.0174	1.0703	0.193129	0.999999	0.346321	Luzp1	leucine zipper protein 1
1448503_at	1.0797	0.9931	1.0357	0.193129	0.999999	0.462081	Mcl1	myeloid cell leukemia sequence 1
1451836_at	0.9249	1.0187	0.9719	0.193129	0.999999	0.523977	Tmem150b	transmembrane protein 150B
1452651_a_at	0.8808	0.899	0.928	0.193129	0.999999	0.17907	Myl1	myosin, light polypeptide 1
1449074_at	0.9305	1.0258	1.0731	0.19314	0.999999	0.344542	1700019N12Rik	RIKEN cDNA 1700019N12 gene
1420515_a_at	0.9195	1.1546	1.1226	0.19317	0.999999	0.27915	Pglyrp2	peptidoglycan recognition protein 2
1417784_at	1.139	0.9753	1.0564	0.193228	0.999999	0.440034	Als2	amyotrophic lateral sclerosis 2 (juvenile)
1420582_at	0.8824	1.0476	0.9282	0.193228	0.999999	0.295936	Cd209e	CD209e antigen
1424421_at	0.9233	1.065	0.9784	0.193228	0.999999	0.518717	Flad1	RFad1, flavin adenine dinucleotide synthetase, homolog (yeast)
1426326_at	1.1189	1.1041	1.0101	0.193228	0.999999	0.618421	Zfp91	zinc finger protein 91
1449953_at	0.9282	1.0032	0.9705	0.193228	0.999999	0.475235	Itgb3bp	integrin beta 3 binding protein (beta3-endonexin)
1450674_at	0.9282	0.9527	1.0503	0.193228	0.999999	0.436709	Cdk5	cyclin-dependent kinase 5
1450677_at	1.0685	1.0649	0.9895	0.193228	0.999999	0.600491	Chek1	checkpoint kinase 1
1451281_at	0.9078	0.9749	0.9379	0.193228	0.999999	0.359256	Zscan12	zinc finger and SCAN domain containing 12
1421353_at	0.9137	0.9879	0.9635	0.193325	0.999999	0.457448	Pde7b	phosphodiesterase 7B
1426038_at	0.9343	0.9945	1.0182	0.193579	0.999999	0.584669	---	---
1434230_at	0.9269	0.9809	1.0069	0.19373	0.999999	0.61176	Polb	polymerase (DNA directed), beta
1420784_at	0.9209	1.0687	0.958	0.193852	0.999999	0.498998	Scn11a	sodium channel, voltage-gated, type XI, alpha
1444952_a_at	1.1146	0.9619	1.0574	0.194057	0.999999	0.473829	Nucks1	nuclear casein kinase and cyclin-dependent kinase substrate 1
1448528_at	1.0852	0.9761	1.0212	0.194057	0.999999	0.542777	Pdcd10	programmed cell death 10
1429859_a_at	1.0947	0.9501	0.8043	0.194275	0.999999	0.022517	Arl2bp	ADP-ribosylation factor-like 2 binding protein
1442604_at	1.2116	0.9698	1.1373	0.194543	0.931948	0.154885	Ercc6	excision repair cross-complementing rodent repair deficiency, complementation group 6
1425447_at	0.9351	0.9844	0.9539	0.194791	0.999999	0.410153	Dkk4	dickkopf homolog 4 (Xenopus laevis)
1415855_at	0.9092	1.0765	1.366	0.194866	0.999999	0.0203563	Kitl	kit ligand
1443696_s_at	0.9331	1.0848	0.9956	0.194866	0.999999	0.631615	Habp2	hyaluronic acid binding protein 2
1416301_a_at	1.2123	1.0304	1.2142	0.195231	0.999999	0.259468	Ebf1	early B cell factor 1
1417302_at	1.1023	1.0139	1.0629	0.195231	0.999999	0.33107	Rcor2	REST corepressor 2
1417697_at	1.1218	1.0841	1.0476	0.195231	0.999999	0.493987	Soat1	sterol O-acyltransferase 1
1418473_at	0.9358	1.024	0.9132	0.195231	0.999999	0.336467	Cutc	cutC copper transporter homolog (E.coli)
1418991_at	1.0922	1.0473	0.8972	0.195231	0.999999	0.259435	Bak1	BCL2-antagonist/killer 1
1419569_a_at	0.8563	1.2372	1.0778	0.195231	0.999999	0.398568	Isg20	interferon-stimulated protein
1420569_at	0.8946	0.9841	1.1261	0.195231	0.999999	0.194305	Chad	chondroadherin
1425863_a_at	1.1002	0.9818	1.0322	0.195231	0.999999	0.532543	Ptpro	protein tyrosine phosphatase, receptor type, O
1426604_at	1.1796	1.1934	1.0524	0.195231	0.999999	0.471115	Rnasel	ribonuclease L (2', 5'-oligoisoadenylate synthetase-dependent)
1448428_at	0.9337	0.9431	1.0132	0.195231	0.999999	0.570754	Nbl1	neuroblastoma, suppression of tumorigenicity 1
1452866_at	0.9194	1.0077	0.917	0.195231	0.999999	0.114133	Nars	asparaginyl-tRNA synthetase
1419636_at	1.2093	0.9284	1.1052	0.195797	0.999999	0.251524	4833420G17Rik	RIKEN cDNA 4833420G17 gene
1417913_at	0.9349	0.975	0.9502	0.195951	0.999999	0.405965	Gins4	GINS complex subunit 4 (Sld5 homolog)
1424256_at	0.8945	0.9905	0.9397	0.195951	0.999999	0.3153	Rdh12	retinol dehydrogenase 12
1439111_at	1.0777	0.9976	1.1021	0.196302	0.999999	0.192326	Gm19597 /// Tsc22d1	predicted gene, 19597 /// TSC22 domain family, member 1
1428102_at	0.9342	1.111	0.9533	0.196587	0.999999	0.450985	Cpb1	carboxypeptidase B1 (tissue)
1415859_at	1.1185	0.9725	0.9403	0.196929	0.999999	0.412499	Eif3c	eukaryotic translation initiation factor 3, subunit C
1416670_at	1.0904	0.9445	0.9986	0.196929	0.999999	0.645144	Setdb1	SET domain, bifurcated 1
1419542_at	0.908	1.0101	0.9398	0.196929	0.999999	0.343799	Dazl	deleted in azoospermia-like
1434681_at	0.9073	0.9653	1.1642	0.196929	0.999999	0.062996	Txlng	taxilin gamma
1448237_x_at	1.0899	1.0983	1.8612	0.196929	0.999999	0.000680273	Ldhb	lactate dehydrogenase B
1422278_at	0.9185	0.9878	0.9593	0.197165	0.999999	0.429842	Drd3	dopamine receptor D3
1442673_at	1.1036	0.9661	1.0946	0.197416	0.931263	0.25569	---	---
1417403_at	1.0813	1.1815	2.1767	0.197541	0.999999	0.0286704	Elovl6	ELOVL family member 6, elongation of long chain fatty acids (yeast)
1424093_x_at	0.925	0.9897	0.9232	0.197541	0.999999	0.279751	Cd151	CD151 antigen
1424400_a_at	0.9223	1.3716	1.2467	0.197541	0.999999	0.022488	Aldh1l1	aldehyde dehydrogenase 1 family, member L1
1450196_s_at	1.0816	0.9	0.9293	0.197541	0.999999	0.417174	Gys1	glycogen synthase 1, muscle
1427422_at	0.9243	1.1154	1.0665	0.197671	0.999999	0.481639	Gm6484	predicted gene 6484
1421576_at	0.9127	1.0242	0.9918	0.197732	0.999999	0.616444	4930524B15Rik	RIKEN cDNA 4930524B15 gene
1415978_at	1.137	0.9942	0.9428	0.197741	0.999999	0.298864	Tubb3	tubulin, beta 3 class III
1416298_at	0.923	0.9828	1.1726	0.197741	0.999999	0.0210515	Mmp9	matrix metallopeptidase 9
1417835_at	0.9162	0.9944	0.9689	0.197741	0.999999	0.457871	Mug1	murinoglobulin 1
1418390_at	1.0962	1.0718	1.0789	0.197741	0.999999	0.166464	Phf21a	PHD finger protein 21A
1418636_at	0.9148	0.8371	0.9861	0.197741	0.999999	0.601944	Etv3	ets variant gene 3
1421117_at	0.912	0.9271	0.9719	0.197741	0.999999	0.521386	Dst	dystonin
1421905_at	1.1353	0.9854	1.0379	0.197741	0.999999	0.426091	Tgs1	trimethylguanosine synthase homolog (S. cerevisiae)
1422723_at	1.0919	0.9947	1.0081	0.197741	0.999999	0.61804	Stra6	stimulated by retinoic acid gene 6
1424803_at	0.9041	1.0057	0.9766	0.197741	0.999999	0.544385	Mios	missing oocyte, meiosis regulator, homolog (Drosophila)
1425513_at	1.1046	0.9665	1.0418	0.197741	0.999999	0.454373	Map2k7	mitogen-activated protein kinase kinase 7
1425682_a_at	1.1597	0.9464	0.8784	0.197741	0.999999	0.140792	Tprkb	Tp53rk binding protein
1425803_a_at	1.0967	0.9276	0.877	0.197741	0.999999	0.138934	Mbd2	methyl-CpG binding domain protein 2
1426297_at	1.0971	0.9791	1.0615	0.197741	0.999999	0.371215	Tcf3	transcription factor 3
1428045_a_at	1.0836	1.0991	0.9955	0.197741	0.999999	0.63901	Elf2	E74-like factor 2
1436153_a_at	1.1017	0.9918	1.2494	0.197741	0.999999	0.0100279	Zmynd11	zinc finger, MYND domain containing 11
1441583_at	0.9198	0.9304	1.0067	0.197741	0.999999	0.617133	---	---
1448478_at	1.0619	1.0416	0.9849	0.197741	0.999999	0.599851	Med20	mediator complex subunit 20
1448672_a_at	0.9361	1.0555	0.7725	0.197741	0.999999	0.00501357	Arfgap2	ADP-ribosylation factor GTPase activating protein 2
1456283_at	0.9111	1.0437	0.9134	0.197741	0.999999	0.109328	Neto1	neuropilin (NRP) and tolloid (TLL)-like 1
1449367_at	0.9203	1.0361	0.9445	0.198092	0.999999	0.284255	Trex2	three prime repair exonuclease 2
1418655_at	0.9133	1.066	1.2475	0.198532	0.999999	0.421839	B4galnt1	beta-1,4-N-acetyl-galactosaminyl transferase 1
1418881_at	0.9223	1.0137	0.9432	0.198532	0.999999	0.389777	Necab2	N-terminal EF-hand calcium binding protein 2
1420802_at	0.9211	0.9768	0.9711	0.198532	0.999999	0.432346	Il13	interleukin 13
1421346_a_at	1.0982	1.0504	0.9608	0.198532	0.999999	0.514918	Slc6a6	solute carrier family 6 (neurotransmitter transporter, taurine), member 6
1421891_at	1.084	1.0353	0.9595	0.198532	0.999999	0.466418	St3gal2	ST3 beta-galactoside alpha-2,3-sialyltransferase 2
1424857_a_at	0.9236	1.1903	1.3104	0.198532	0.999999	0.191706	Trim34a	tripartite motif-containing 34A
1426908_at	1.1187	1.0428	0.936	0.198532	0.999999	0.302118	Galnt7	UDP-N-acetyl-alpha-D-galactosamine: polypeptide N-acetylgalactosaminyltransferase 7
1427275_at	1.0999	0.9675	1.2535	0.198532	0.999999	0.294211	Smc4	structural maintenance of chromosomes 4
1430999_a_at	1.1117	1.0636	0.9402	0.198532	0.999999	0.365158	Scoc	short coiled-coil protein
1434641_x_at	0.9157	1.1526	1.0999	0.198532	0.999999	0.285194	Sez6l2	seizure related 6 homolog like 2
1449422_at	1.101	1.0172	0.8178	0.198532	0.999999	0.013945	Cdh4	cadherin 4
1449551_at	1.0875	0.9939	0.9473	0.198532	0.999999	0.450755	Myo1c	myosin IC
1449593_at	0.9352	0.9661	0.9566	0.198532	0.999999	0.424049	---	---
1450739_at	1.0787	0.9419	0.9583	0.198532	0.999999	0.507715	Tbl1xr1	transducin (beta)-like 1X-linked receptor 1
1452236_at	1.1269	0.9617	1.0376	0.198532	0.999999	0.471735	Abcf1	ATP-binding cassette, sub-family F (GCN20), member 1
1456316_a_at	1.0859	0.9496	1.0013	0.198532	0.999999	0.644	Acbd3	acyl-Coenzyme A binding domain containing 3
1438674_a_at	1.0744	0.9913	1.039	0.198582	0.999999	0.465053	Sfswap	splicing factor, suppressor of white-apricot homolog (Drosophila)
1419623_at	0.9306	0.9842	1.0094	0.198976	0.999999	0.601971	Prss21	protease, serine, 21
1424032_at	0.9083	1.0434	1.2609	0.198976	0.999999	0.279988	Hvcn1	hydrogen voltage-gated channel 1
1437218_at	0.8746	1.0823	1.1706	0.198976	0.999999	0.109665	Fn1	fibronectin 1
1418143_at	0.9356	0.9613	1.0216	0.199675	0.999999	0.53664	Vps45	vacuolar protein sorting 45 (yeast)
1448941_at	1.0904	0.9329	0.8738	0.199675	0.999999	0.115859	B4galt2	UDP-Gal:betaGlcNAc beta 1,4- galactosyltransferase, polypeptide 2
1415823_at	1.0798	1.1425	0.8741	0.199723	0.999999	0.255108	Scd2	stearoyl-Coenzyme A desaturase 2
1422056_at	1.0866	0.9508	0.9813	0.199723	0.999999	0.576029	Ntn3	netrin 3
1427572_at	0.9146	1.0858	0.8766	0.199793	0.999999	0.148414	---	---
1448884_at	1.0853	0.9676	0.8851	0.199947	0.999999	0.199144	Gtf2e2	general transcription factor II E, polypeptide 2 (beta subunit)
1422869_at	1.1043	1.197	1.2059	0.200262	0.999999	0.225206	Mertk	c-mer proto-oncogene tyrosine kinase
1438793_x_at	0.8745	0.978	0.8987	0.200262	0.999999	0.0596932	Ergic1	endoplasmic reticulum-golgi intermediate compartment (ERGIC) 1
1425341_at	0.9258	1.0775	1.3824	0.200279	0.999999	0.12926	Kcnk3	potassium channel, subfamily K, member 3
1456470_x_at	0.9272	1.0116	0.9977	0.200283	0.999999	0.637651	Tubb4b	tubulin, beta 4B class IVB
1427476_a_at	1.1099	1.023	0.9471	0.200485	0.999999	0.345713	Trim32	tripartite motif-containing 32
1438276_at	1.1195	1.05	1.0087	0.200597	0.931263	0.616176	---	---
1447075_at	1.1118	0.9694	1.0878	0.200597	0.931263	0.335559	---	---
1422757_at	0.9269	1.0292	1.073	0.200612	0.999999	0.302885	Slc5a4b	solute carrier family 5 (neutral amino acid transporters, system A), member 4b
1450078_at	1.1784	0.8411	0.9585	0.200804	0.999999	0.415606	Nrk	Nik related kinase
1433005_at	1.101	0.937	0.9718	0.200873	0.931263	0.531636	4833446E11Rik	RIKEN cDNA 4833446E11 gene
1420735_at	0.9289	1.0464	0.4793	0.201036	0.999999	0.000367876	Gabrr2	gamma-aminobutyric acid (GABA) C receptor, subunit rho 2
1425411_at	0.9161	1.033	1.0004	0.201036	0.999999	0.648142	Arl4a	ADP-ribosylation factor-like 4A
1456385_x_at	0.916	1.1023	0.9726	0.201036	0.999999	0.515914	Ubxn10	UBX domain protein 10
1437289_at	1.1051	1.0064	1.0071	0.201053	0.999999	0.622312	Impad1	inositol monophosphatase domain containing 1
1449525_at	0.923	1.0302	0.9672	0.201053	0.999999	0.414402	Fmo3	flavin containing monooxygenase 3
1427474_s_at	0.9177	1.1337	1.0103	0.201134	0.999999	0.586641	Gstm3	glutathione S-transferase, mu 3
1417293_at	1.0669	1.1627	0.9322	0.201261	0.999999	0.243406	Hs6st1	heparan sulfate 6-O-sulfotransferase 1
1420475_at	1.0708	0.9744	1.0182	0.201261	0.999999	0.540634	Mtpn	myotrophin
1422335_at	0.906	0.9932	0.9317	0.201261	0.999999	0.267641	Adra2c	adrenergic receptor, alpha 2c
1438056_x_at	0.9412	1.0093	0.9294	0.201261	0.999999	0.225588	Abcc5	ATP-binding cassette, sub-family C (CFTR/MRP), member 5
1448680_at	0.7976	2.3083	0.9484	0.201261	0.999999	0.479011	Serpina1c	serine (or cysteine) peptidase inhibitor, clade A, member 1C
1448916_at	1.0923	1.0898	0.9079	0.201261	0.999999	0.259849	Mafg	v-maf musculoaponeurotic fibrosarcoma oncogene family, protein G (avian)
1450305_at	0.9102	1.0759	0.9121	0.201261	0.999999	0.227038	4930591A17Rik	RIKEN cDNA 4930591A17 gene
1451018_at	1.0865	0.9789	1.0614	0.201261	0.999999	0.262511	Leprotl1	leptin receptor overlapping transcript-like 1
1451955_a_at	0.9231	0.9338	0.9366	0.201261	0.999999	0.300001	Cacna2d2	calcium channel, voltage-dependent, alpha 2/delta subunit 2
1453343_s_at	0.9064	0.9843	0.9216	0.201261	0.999999	0.27623	Vrk2	vaccinia related kinase 2
1460202_at	0.9259	0.7791	0.8275	0.201261	0.999999	0.0100279	Myoz1	myozenin 1
1460684_at	0.9218	1.1991	0.948	0.201261	0.999999	0.368505	Tm7sf2	transmembrane 7 superfamily member 2
1419530_at	0.9247	1.0593	1.0229	0.201488	0.999999	0.533802	Il12b	interleukin 12b
1417166_at	1.0837	1.0102	1.0083	0.20159	0.999999	0.613201	Psip1	PC4 and SFRS1 interacting protein 1
1436806_at	0.925	0.9655	0.8819	0.20159	0.999999	0.0704936	Trim62	tripartite motif-containing 62
1423547_at	0.9337	1.1689	1.2913	0.20164	0.999999	0.365207	Lyz2	lysozyme 2
1422379_x_at	0.9124	0.9273	0.9426	0.20184	0.999999	0.377137	Vmn1r41	vomeronasal 1 receptor 41
1422681_at	1.0928	0.9259	0.978	0.20184	0.999999	0.526237	Ctr9	Ctr9, Paf1/RNA polymerase II complex component, homolog (S. cerevisiae)
1426310_at	1.0779	1.0154	0.9081	0.20184	0.999999	0.192337	Zdhhc5	zinc finger, DHHC domain containing 5
1428340_s_at	0.9323	1.0498	0.9452	0.20184	0.999999	0.303505	Atp13a2	ATPase type 13A2
1416640_at	1.0779	0.6851	0.8108	0.201965	0.999999	0.0723081	Kcne1l	potassium voltage-gated channel, Isk-related family, member 1-like, pseudogene
1416701_at	1.1046	0.9059	0.9646	0.201965	0.999999	0.505018	Rnd3	Rho family GTPase 3
1416738_at	1.0781	1.0407	1.004	0.201965	0.999999	0.631784	Brap	BRCA1 associated protein
1419459_a_at	1.1168	1.074	0.9312	0.201965	0.999999	0.313043	Magt1	magnesium transporter 1
1421570_at	0.9122	0.9957	1.0322	0.201965	0.999999	0.518713	Il9r	interleukin 9 receptor
1422884_at	1.107	0.9175	0.8453	0.201965	0.999999	0.0473141	Snrpd3	small nuclear ribonucleoprotein D3
1423754_at	0.8554	0.9696	1.1957	0.201965	0.999999	0.104364	Ifitm3	interferon induced transmembrane protein 3
1436336_at	0.9196	1.0126	1.0155	0.201965	0.999999	0.594619	Ptrh1	peptidyl-tRNA hydrolase 1 homolog (S. cerevisiae)
1448230_at	1.0891	0.9777	0.9111	0.201965	0.999999	0.180437	Usp10	ubiquitin specific peptidase 10
1450971_at	1.1089	0.9681	1.0176	0.201965	0.999999	0.6047	Gadd45b	growth arrest and DNA-damage-inducible 45 beta
1455991_at	0.9221	1.1875	1.2639	0.201965	0.999999	0.0461023	Ccbl2	cysteine conjugate-beta lyase 2
1418662_at	0.8654	1.0899	0.9685	0.202055	0.999999	0.522708	2210012G02Rik	RIKEN cDNA 2210012G02 gene
1419934_at	0.8857	1.0114	1.0582	0.202055	0.999999	0.251659	Pdrg1	P53 and DNA damage regulated 1
1420924_at	1.1062	0.9002	0.9783	0.202055	0.999999	0.590998	Timp2	tissue inhibitor of metalloproteinase 2
1426362_at	0.9053	1.0229	0.9981	0.202055	0.999999	0.642222	Tmem144	transmembrane protein 144
1449847_a_at	0.9276	1.056	0.9878	0.202055	0.999999	0.603032	Col4a3bp	collagen, type IV, alpha 3 (Goodpasture antigen) binding protein
1418091_at	0.9175	1.2845	1.0675	0.202361	0.999999	0.428133	Tfcp2l1	transcription factor CP2-like 1
1455965_at	1.0714	0.9443	0.9487	0.202412	0.999999	0.407337	Adamts4	a disintegrin-like and metallopeptidase (reprolysin type) with thrombospondin type 1 motif, 4
1422269_at	0.9213	0.9418	1.036	0.202627	0.999999	0.507563	Insm2	insulinoma-associated 2
1453528_at	0.9277	0.9838	0.9875	0.202627	0.999999	0.602651	Lta4h	leukotriene A4 hydrolase
1451716_at	1.103	1.0504	0.9647	0.20264	0.999999	0.578167	Mafb	v-maf musculoaponeurotic fibrosarcoma oncogene family, protein B (avian)
1426718_at	1.0698	0.9899	0.9131	0.202905	0.999999	0.230498	Skiv2l2	superkiller viralicidic activity 2-like 2 (S. cerevisiae)
1418264_at	1.0741	1.0153	0.9628	0.203352	0.999999	0.512027	Cenpk	centromere protein K
1418405_at	0.8866	1.8509	1.0349	0.203352	0.999999	0.542856	Hgfac	hepatocyte growth factor activator
1422662_at	0.9024	1.0698	0.9917	0.203352	0.999999	0.612219	Lgals8	lectin, galactose binding, soluble 8
1423841_at	1.0902	0.9854	1.0019	0.203352	0.999999	0.640756	Brix1	BRX1, biogenesis of ribosomes, homolog (S. cerevisiae)
1428121_at	0.9381	1.0288	0.9176	0.203352	0.999999	0.168259	Fam125b	family with sequence similarity 125, member B
1435734_x_at	0.9296	1.0326	1.0291	0.203352	0.999999	0.463929	Dus1l	dihydrouridine synthase 1-like (S. cerevisiae)
1438067_at	0.914	1.0028	1.0166	0.203352	0.999999	0.569899	Nf1	neurofibromatosis 1
1451591_a_at	1.1049	0.9594	1.1296	0.203352	0.999999	0.13649	Efnb1	ephrin B1
1456442_at	1.0697	1.0464	1.0595	0.203352	0.999999	0.310582	Rab3il1	RAB3A interacting protein (rabin3)-like 1
1415904_at	0.9183	1.1072	1.3325	0.203453	0.999999	0.0158111	Lpl	lipoprotein lipase
1423918_at	0.9311	1.0271	0.9944	0.203453	0.999999	0.614635	Rhbdd1	rhomboid domain containing 1
1428060_at	0.9053	0.9862	1.0175	0.203453	0.999999	0.571388	---	---
1429035_at	0.9239	1.0215	1.0227	0.203453	0.999999	0.57093	Dpep3	dipeptidase 3
1430533_a_at	1.0942	1.0026	0.9039	0.203453	0.999999	0.40892	Ctnnb1	catenin (cadherin associated protein), beta 1
1459931_a_at	0.9168	1.0765	0.9961	0.203453	0.999999	0.63756	---	---
1421991_a_at	1.0883	0.9795	0.9817	0.203453	0.999999	0.564776	Igfbp4	insulin-like growth factor binding protein 4
1423270_at	0.9335	1.0035	1.0143	0.203453	0.999999	0.603285	Nedd4l	neural precursor cell expressed, developmentally down-regulated gene 4-like
1429742_at	1.1093	1.0692	1.05	0.203908	0.931263	0.345781	Rcbtb2	regulator of chromosome condensation (RCC1) and BTB (POZ) domain containing protein 2
1419449_a_at	1.1839	1.0835	1.0089	0.203988	0.999999	0.619671	Gnai2	guanine nucleotide binding protein (G protein), alpha inhibiting 2
1440500_at	1.1438	0.894	0.9826	0.204019	0.931263	0.558914	Map3k10	mitogen-activated protein kinase kinase kinase 10
1422399_a_at	1.1089	0.9253	0.9367	0.204148	0.999999	0.312153	Rab23	RAB23, member RAS oncogene family
1422691_at	0.9299	0.987	1.0143	0.204148	0.999999	0.570461	Sptlc1	serine palmitoyltransferase, long chain base subunit 1
1426276_at	0.907	1.0602	1.0007	0.204148	0.999999	0.646162	Ifih1	interferon induced with helicase C domain 1
1427439_s_at	1.0728	0.983	0.7892	0.204148	0.999999	0.0119662	Prmt5	protein arginine N-methyltransferase 5
1436372_a_at	1.0849	0.9953	0.8982	0.204148	0.999999	0.230217	Pdxdc1	pyridoxal-dependent decarboxylase domain containing 1
1438948_x_at	0.8938	0.8804	1.2744	0.204148	0.999999	0.089273	Tspo	translocator protein
1449803_x_at	0.9276	0.8857	0.9744	0.204148	0.999999	0.551998	Tap1	transporter 1, ATP-binding cassette, sub-family B (MDR/TAP)
1450798_at	0.9376	0.9415	0.9116	0.204148	0.999999	0.269399	Tnxb	tenascin XB
1451642_at	1.1024	0.8517	0.9048	0.204148	0.999999	0.335588	Kif1b	kinesin family member 1B
1455099_at	0.9134	1.3089	1.042	0.204148	0.999999	0.441729	Mogat2	monoacylglycerol O-acyltransferase 2
1418620_at	0.9144	1.0192	0.9194	0.204369	0.999999	0.26633	Phox2a	paired-like homeobox 2a
1424111_at	0.9254	1.0787	0.9626	0.204369	0.999999	0.480407	Igf2r	insulin-like growth factor 2 receptor
1438314_at	0.8925	1.004	1.0138	0.204369	0.999999	0.597781	Cdk16	Cyclin-dependent kinase 16
1438845_at	0.9148	1.0783	0.9491	0.204369	0.999999	0.38802	Ip6k1	inositol hexaphosphate kinase 1
1450074_at	1.0816	1.0811	1.0593	0.204369	0.999999	0.342111	Kif3b	kinesin family member 3B
1438015_at	1.1578	0.867	0.9991	0.205134	0.931263	0.650234	Dkc1	dyskeratosis congenita 1, dyskerin homolog (human)
1441238_at	1.1897	0.925	1.0085	0.205134	0.931263	0.617666	Pds5a	PDS5, regulator of cohesion maintenance, homolog A (S. cerevisiae)
1441635_at	1.112	0.9988	0.9821	0.205134	0.948638	0.554524	---	---
1457409_at	1.1325	0.9921	0.9481	0.205134	0.947497	0.36353	Fut9	fucosyltransferase 9
1420890_at	1.0758	0.9559	1.0994	0.205186	0.999999	0.316598	Hccs	holocytochrome c synthetase
1421367_at	0.921	1.0032	0.9653	0.205186	0.999999	0.497832	4930549C01Rik	RIKEN cDNA 4930549C01 gene
1426202_at	0.9426	0.9432	0.9721	0.205186	0.999999	0.455445	H2-Ea-ps	histocompatibility 2, class II antigen E alpha, pseudogene
1450290_at	0.9158	1.0342	0.9689	0.205186	0.999999	0.517839	Pdcd1lg2	programmed cell death 1 ligand 2
1448834_at	1.0665	1.0536	1.0189	0.205304	0.999999	0.560864	Foxm1	forkhead box M1
1452047_at	1.0911	0.9216	0.8929	0.205861	0.999999	0.137352	Cacybp	calcyclin binding protein
1437938_x_at	1.0679	1.0501	0.9587	0.206089	0.999999	0.385663	Dnm2	dynamin 2
1416849_at	1.0883	1.0013	1.0557	0.206374	0.999999	0.414402	Cisd1	CDGSH iron sulfur domain 1
1440569_at	0.9055	0.975	0.8603	0.206402	0.931263	0.219454	Slc16a10	solute carrier family 16 (monocarboxylic acid transporters), member 10
1440833_at	1.1248	1.0651	1.0568	0.206402	0.931263	0.372331	Cdk13	cyclin-dependent kinase 13
1443248_at	1.1482	1.0083	1.0119	0.206402	0.945496	0.600962	Tmco3	transmembrane and coiled-coil domains 3
1444675_at	1.1209	1.0176	0.9647	0.206402	0.943357	0.404805	AL023051	expressed sequence AL023051
1445587_at	1.1233	1.0159	0.9912	0.206402	0.937142	0.616523	---	---
1419891_s_at	1.0664	0.9993	1.0227	0.206485	0.999999	0.555645	C77545	expressed sequence C77545
1421773_at	0.9077	1.0603	0.9109	0.206574	0.999999	0.206803	Etv2	ets variant gene 2
1460304_a_at	1.1055	1.0057	1.0297	0.206574	0.999999	0.459022	Ubtf	upstream binding transcription factor, RNA polymerase I
1419962_at	0.9308	1.0051	0.9831	0.20665	0.999999	0.580566	---	---
1422118_at	0.9255	0.9523	0.8349	0.20665	0.999999	0.0275322	Sync	syncoilin
1427814_at	0.9215	1.0037	0.9915	0.20665	0.999999	0.61804	Ofa	oncofetal antigen
1438919_x_at	0.9268	0.9383	0.9904	0.207235	0.999999	0.598944	Fdft1	farnesyl diphosphate farnesyl transferase 1
1448470_at	0.9163	2.4037	0.9282	0.207235	0.999999	0.374251	Fbp1	fructose bisphosphatase 1
1457810_at	0.9272	0.9988	1.0349	0.207235	0.999999	0.45035	Zbtb37	zinc finger and BTB domain containing 37
1418594_a_at	1.0816	1.0262	0.9663	0.20736	0.999999	0.459455	Ncoa1	nuclear receptor coactivator 1
1427867_at	0.925	0.9791	0.6756	0.20736	0.999999	0.0257739	---	---
1417545_at	0.9086	0.8907	1.0022	0.207557	0.999999	0.637657	Trpv4	transient receptor potential cation channel, subfamily V, member 4
1424509_at	0.9126	1.0929	0.9539	0.207557	0.999999	0.403129	Cd177	CD177 antigen
1415932_x_at	1.0711	1.0029	1.1131	0.20759	0.999999	0.206355	Atp9a	ATPase, class II, type 9A
1421928_at	1.1392	1.0206	0.9854	0.20759	0.999999	0.574708	Epha4	Eph receptor A4
1423392_at	1.0842	0.9492	1.0675	0.20759	0.999999	0.318388	Clic4	chloride intracellular channel 4 (mitochondrial)
1425713_a_at	1.0857	0.9787	0.9011	0.20759	0.999999	0.196643	Rnf146	ring finger protein 146
1426854_a_at	1.0745	0.9759	0.952	0.20759	0.999999	0.45278	Set	SET nuclear oncogene
1427412_s_at	1.0821	0.9992	1.0703	0.20759	0.999999	0.299295	Rapgef6	Rap guanine nucleotide exchange factor (GEF) 6
1427601_at	0.9009	1.0009	0.9625	0.20759	0.999999	0.46156	Gjd4	gap junction protein, delta 4
1442484_at	1.1171	0.9745	1.0838	0.20759	0.999999	0.368054	D9Ertd306e	DNA segment, Chr 9, ERATO Doi 306, expressed
1449338_at	1.0722	0.9412	0.9289	0.20759	0.999999	0.138583	Anapc16	anaphase promoting complex subunit 16
1460326_at	1.064	1.0167	1.0162	0.20759	0.999999	0.580759	Pik3ca	phosphatidylinositol 3-kinase, catalytic, alpha polypeptide
1421463_at	0.9335	1.0083	0.9495	0.207668	0.999999	0.381996	Siglece	sialic acid binding Ig-like lectin E
1453560_at	0.9294	0.9589	0.943	0.207668	0.999999	0.356968	Fem1a	feminization 1 homolog a (C. elegans)
1460408_at	0.9213	1.0624	1.0123	0.207668	0.999999	0.60924	Gabrg1	gamma-aminobutyric acid (GABA) A receptor, subunit gamma 1
1417700_at	0.9019	0.9966	0.9907	0.207822	0.999999	0.6047	Rab38	RAB38, member of RAS oncogene family
1419627_s_at	0.9213	1.0352	1.2151	0.207864	0.999999	0.0673427	Clec4n	C-type lectin domain family 4, member n
[truncated: 43,041 more rows]
