# Supplementary material for: Gene Co-Expression Network Analysis Provides Novel Insights into Myostatin Regulation at Three Different Mouse Developmental Timepoints
Source: PLoS One. 2015 Feb 19;10(2):e0117607. doi: 10.1371/journal.pone.0117607 (PMC4335066; doi:10.1371/journal.pone.0117607)
Supplement: S2 Table — (XLSX) [file pone.0117607.s003.xlsx]

## Sheet: Sheet1
DAVID Results at d13.5, DE genes (adj.P, Benjamini <0.05)
Category	Term	Count	PValue	List Total	Pop Hits	Pop Total	Fold Enrichment	Benjamini
BIOCARTA	m_wntPathway:WNT Signaling Pathway	6	0.000359703	34	23	1130	8.67008	0.0329049
GOTERM_BP_FAT	GO:0045449~regulation of transcription	68	1.25555e-07	200	2081	11375	1.85848	5.66239e-05
GOTERM_BP_FAT	GO:0016071~mRNA metabolic process	22	5.55697e-08	200	298	11375	4.19883	7.5183e-05
GOTERM_BP_FAT	GO:0006397~mRNA processing	20	1.24177e-07	200	258	11375	4.40891	8.40022e-05
GOTERM_BP_FAT	GO:0006350~transcription	57	8.60424e-07	200	1690	11375	1.91827	0.000290996
GOTERM_BP_FAT	GO:0010629~negative regulation of gene expression	23	2.06053e-06	200	402	11375	3.25404	0.000557425
GOTERM_BP_FAT	GO:0010558~negative regulation of macromolecule biosynthetic process	23	2.62711e-06	200	408	11375	3.20619	0.000592239
GOTERM_BP_FAT	GO:0006396~RNA processing	23	5.69775e-06	200	428	11375	3.05637	0.000770611
GOTERM_BP_FAT	GO:0031327~negative regulation of cellular biosynthetic process	23	4.20707e-06	200	420	11375	3.11458	0.000812837
GOTERM_BP_FAT	GO:0010605~negative regulation of macromolecule metabolic process	25	5.48597e-06	200	494	11375	2.87829	0.000824386
GOTERM_BP_FAT	GO:0009890~negative regulation of biosynthetic process	23	4.90107e-06	200	424	11375	3.0852	0.000828552
GOTERM_BP_FAT	GO:0008380~RNA splicing	15	9.60156e-06	200	198	11375	4.30871	0.0011803
GOTERM_BP_FAT	GO:0006357~regulation of transcription from RNA polymerase II promoter	27	1.77447e-05	200	602	11375	2.55087	0.00199873
GOTERM_BP_FAT	GO:0006357~regulation of transcription from RNA polymerase II promoter	27	1.77447e-05	200	602	11375	2.55087	0.00199873
GOTERM_BP_FAT	GO:0016481~negative regulation of transcription	20	2.06431e-05	200	364	11375	3.125	0.00214618
GOTERM_BP_FAT	GO:0045934~negative regulation of nucleobase, nucleoside, nucleotide and nucleic acid metabolic process	20	4.97089e-05	200	388	11375	2.9317	0.00479261
GOTERM_BP_FAT	GO:0051172~negative regulation of nitrogen compound metabolic process	20	5.70715e-05	200	392	11375	2.90179	0.00513477
GOTERM_BP_FAT	GO:0051252~regulation of RNA metabolic process	43	0.000151693	200	1360	11375	1.79825	0.0127466
GOTERM_BP_FAT	GO:0051276~chromosome organization	18	0.00034378	200	378	11375	2.70833	0.0269945
GOTERM_BP_FAT	GO:0006355~regulation of transcription, DNA-dependent	41	0.000435304	200	1337	11375	1.74411	0.0321977
GOTERM_BP_FAT	GO:0006355~regulation of transcription, DNA-dependent	41	0.000435304	200	1337	11375	1.74411	0.0321977
GOTERM_BP_FAT	GO:0016568~chromatin modification	13	0.000747808	200	231	11375	3.20076	0.0493489
GOTERM_CC_FAT	GO:0031981~nuclear lumen	33	1.97639e-07	146	866	10486	2.73686	4.64442e-05
GOTERM_CC_FAT	GO:0043233~organelle lumen	35	5.97176e-06	146	1112	10486	2.26058	0.00046768
GOTERM_CC_FAT	GO:0070013~intracellular organelle lumen	35	5.62837e-06	146	1109	10486	2.2667	0.000661117
GOTERM_CC_FAT	GO:0031974~membrane-enclosed lumen	35	1.2137e-05	146	1149	10486	2.18779	0.000712799
GOTERM_CC_FAT	GO:0005654~nucleoplasm	23	1.72634e-05	146	587	10486	2.81415	0.00081106
GOTERM_CC_FAT	GO:0005694~chromosome	17	2.876e-05	146	353	10486	3.45885	0.00112582
GOTERM_CC_FAT	GO:0005694~chromosome	17	2.876e-05	146	353	10486	3.45885	0.00112582
GOTERM_CC_FAT	GO:0044451~nucleoplasm part	18	0.000554023	146	502	10486	2.57529	0.0184325
GOTERM_CC_FAT	GO:0000792~heterochromatin	6	0.000664492	146	51	10486	8.44964	0.0193365
GOTERM_CC_FAT	GO:0000228~nuclear chromosome	8	0.00122809	146	118	10486	4.86928	0.0315772
GOTERM_CC_FAT	GO:0005681~spliceosome	8	0.0014906	146	122	10486	4.70963	0.0344478
GOTERM_CC_FAT	GO:0043232~intracellular non-membrane-bounded organelle	40	0.00257281	146	1821	10486	1.57764	0.0491976
GOTERM_CC_FAT	GO:0043228~non-membrane-bounded organelle	40	0.00257281	146	1821	10486	1.57764	0.0491976
GOTERM_MF_FAT	GO:0000166~nucleotide binding	67	2.4656e-06	206	2088	11124	1.73276	0.000425227
GOTERM_MF_FAT	GO:0003723~RNA binding	27	5.14627e-05	206	608	11124	2.39803	0.00590088
GOTERM_MF_FAT	GO:0003677~DNA binding	52	0.000139953	206	1674	11124	1.67742	0.0119992
GOTERM_MF_FAT	GO:0032559~adenyl ribonucleotide binding	45	0.000252678	206	1406	11124	1.72831	0.0172858
GOTERM_MF_FAT	GO:0032553~ribonucleotide binding	51	0.000538552	206	1723	11124	1.59837	0.0184134
GOTERM_MF_FAT	GO:0032555~purine ribonucleotide binding	51	0.000538552	206	1723	11124	1.59837	0.0184134
GOTERM_MF_FAT	GO:0001882~nucleoside binding	46	0.000496436	206	1494	11124	1.66265	0.0188548
GOTERM_MF_FAT	GO:0001883~purine nucleoside binding	46	0.000441294	206	1486	11124	1.6716	0.018855
GOTERM_MF_FAT	GO:0005524~ATP binding	44	0.000387711	206	1390	11124	1.70935	0.0189308
GOTERM_MF_FAT	GO:0030554~adenyl nucleotide binding	46	0.000374469	206	1475	11124	1.68407	0.0213057
GOTERM_MF_FAT	GO:0017076~purine nucleotide binding	52	0.000737053	206	1792	11124	1.56696	0.0228598
GOTERM_MF_FAT	GO:0016564~transcription repressor activity	12	0.00156659	206	207	11124	3.13043	0.0440739
INTERPRO	IPR001487:Bromodomain	8	1.4712e-06	238	37	15114	13.7306	0.000779434
INTERPRO	IPR012677:Nucleotide-binding, alpha-beta plait	15	3.93334e-06	238	203	15114	4.69243	0.00104179
INTERPRO	IPR018359:Bromodomain, conserved site	7	8.98715e-06	238	32	15114	13.8915	0.00158648
INTERPRO	IPR000504:RNA recognition motif, RNP-1	14	1.83722e-05	238	202	15114	4.40128	0.00243138
PANTHER_BP_ALL	BP00040:mRNA transcription	51	1.51856e-06	199	1472	11422	1.98862	9.9461e-05
PANTHER_BP_ALL	BP00044:mRNA transcription regulation	35	0.000856348	199	1122	11422	1.79046	0.0276675
PANTHER_PATHWAY	P00057:Wnt signaling pathway	15	0.000619662	50	294	2630	2.68367	0.0347148
SMART	SM00297:BROMO	8	6.13276e-06	164	37	8316	10.9637	0.000845965
SMART	SM00360:RRM	14	0.000160087	164	202	8316	3.51437	0.0109861
SP_PIR_KEYWORDS	nucleus	110	2.06819e-13	245	3648	15511	1.90902	2.57508e-11
SP_PIR_KEYWORDS	mrna processing	20	6.68829e-09	245	237	15511	5.34263	3.33077e-07
SP_PIR_KEYWORDS	transcription regulation	55	5.00142e-09	245	1503	15511	2.31674	4.15118e-07
SP_PIR_KEYWORDS	Transcription	58	1.58076e-08	245	1688	15511	2.17535	6.56016e-07
SP_PIR_KEYWORDS	mrna splicing	17	4.69393e-08	245	188	15511	5.72486	1.6697e-06
SP_PIR_KEYWORDS	rna-binding	25	4.6716e-07	245	473	15511	3.34621	1.45402e-05
SP_PIR_KEYWORDS	ubl conjugation	26	5.42845e-07	245	512	15511	3.21497	1.50186e-05
SP_PIR_KEYWORDS	atp-binding	43	2.07756e-06	245	1250	15511	2.17787	5.17301e-05
SP_PIR_KEYWORDS	nucleotide-binding	49	5.57332e-06	245	1578	15511	1.96591	0.000126152
SP_PIR_KEYWORDS	bromodomain	7	1.32481e-05	245	34	15511	13.0345	0.000274863
SP_PIR_KEYWORDS	isopeptide bond	16	2.20679e-05	245	267	15511	3.79387	0.0004226
SP_PIR_KEYWORDS	translation regulation	7	0.000350659	245	60	15511	7.38619	0.00580505
SP_PIR_KEYWORDS	dna-binding	38	0.000438071	245	1326	15511	1.81432	0.00679577
SP_PIR_KEYWORDS	chromatin regulator	11	0.00090217	245	191	15511	3.64614	0.0131331
SP_PIR_KEYWORDS	zinc-finger	33	0.00140429	245	1164	15511	1.79488	0.019252
SP_PIR_KEYWORDS	Spliceosome	8	0.00167178	245	109	15511	4.64662	0.0216887
UP_SEQ_FEATURE	nucleotide phosphate-binding region:ATP	31	5.06247e-05	237	881	15061	2.2361	0.0219301
UP_SEQ_FEATURE	nucleotide phosphate-binding region:ATP	31	5.06247e-05	237	881	15061	2.2361	0.0219301
UP_SEQ_FEATURE	cross-link:Glycyl lysine isopeptide (Lys-Gly) (interchain with G-Cter in ubiquitin)	11	0.000215752	237	160	15061	4.36896	0.0461557
DAVID Results at d35, DE genes (adj.P, Benjamini <0.05)
Category	Term	Count	PValue	List Total	Pop Hits	Pop Total	Fold Enrichment	Benjamini
COG_ONTOLOGY	Lipid metabolism	20	5.39e-06	155	74	1814	3.16303	0.000162
GOTERM_BP_FAT	GO:0007517~muscle organ development	47	1.4e-10	1103	174	11375	2.78564	4.26e-07
GOTERM_BP_FAT	GO:0060537~muscle tissue development	37	1.1e-08	1103	135	11375	2.82647	1.68e-05
GOTERM_BP_FAT	GO:0014706~striated muscle tissue development	34	7.21e-08	1103	126	11375	2.78281	7.32e-05
GOTERM_BP_FAT	GO:0014706~striated muscle tissue development	34	7.21e-08	1103	126	11375	2.78281	7.32e-05
GOTERM_BP_FAT	GO:0006936~muscle contraction	21	2.28e-07	1103	58	11375	3.73394	0.000139
GOTERM_BP_FAT	GO:0003012~muscle system process	22	2.99e-07	1103	64	11375	3.54502	0.000152
GOTERM_BP_FAT	GO:0006631~fatty acid metabolic process	39	1.05e-06	1103	173	11375	2.32485	0.000456
GOTERM_BP_FAT	GO:0006941~striated muscle contraction	11	1.52e-05	1103	22	11375	5.15639	0.00515
GOTERM_BP_FAT	GO:0006941~striated muscle contraction	11	1.52e-05	1103	22	11375	5.15639	0.00515
GOTERM_BP_FAT	GO:0055002~striated muscle cell development	17	2.52e-05	1103	53	11375	3.30787	0.00766
GOTERM_BP_FAT	GO:0042692~muscle cell differentiation	27	3.56e-05	1103	116	11375	2.40039	0.00983
GOTERM_BP_FAT	GO:0006006~glucose metabolic process	29	6.02e-05	1103	133	11375	2.24865	0.0152
GOTERM_BP_FAT	GO:0048738~cardiac muscle tissue development	17	6.78e-05	1103	57	11375	3.07574	0.0158
GOTERM_BP_FAT	GO:0015980~energy derivation by oxidation of organic compounds	22	0.000107	1103	90	11375	2.5209	0.023
GOTERM_BP_FAT	GO:0015980~energy derivation by oxidation of organic compounds	22	0.000107	1103	90	11375	2.5209	0.023
GOTERM_BP_FAT	GO:0055001~muscle cell development	17	0.000133	1103	60	11375	2.92196	0.0266
GOTERM_BP_FAT	GO:0051146~striated muscle cell differentiation	21	0.000226	1103	88	11375	2.46101	0.0422
GOTERM_CC_FAT	GO:0030016~myofibril	34	2.58e-12	1028	88	10486	3.94106	6.06e-10
GOTERM_CC_FAT	GO:0043292~contractile fiber	35	1.95e-12	1028	92	10486	3.88058	9.17e-10
GOTERM_CC_FAT	GO:0044449~contractile fiber part	32	1.94e-11	1028	84	10486	3.88586	3.04e-09
GOTERM_CC_FAT	GO:0030017~sarcomere	29	3.88e-10	1028	78	10486	3.79245	4.56e-08
GOTERM_CC_FAT	GO:0031674~I band	20	1.88e-07	1028	52	10486	3.92323	1.47e-05
GOTERM_CC_FAT	GO:0005739~mitochondrion	175	4.15e-07	1028	1252	10486	1.42577	2.79e-05
GOTERM_CC_FAT	GO:0016529~sarcoplasmic reticulum	15	1.46e-06	1028	34	10486	4.50017	8.56e-05
GOTERM_CC_FAT	GO:0030018~Z disc	17	2.66e-06	1028	45	10486	3.85348	0.000139
GOTERM_CC_FAT	GO:0016528~sarcoplasm	15	3.29e-06	1028	36	10486	4.25016	0.000155
GOTERM_CC_FAT	GO:0044429~mitochondrial part	80	1.51e-05	1028	505	10486	1.6159	0.000643
GOTERM_CC_FAT	GO:0044429~mitochondrial part	80	1.51e-05	1028	505	10486	1.6159	0.000643
GOTERM_CC_FAT	GO:0015629~actin cytoskeleton	40	1.77e-05	1028	199	10486	2.05033	0.000693
GOTERM_CC_FAT	GO:0031090~organelle membrane	110	6.32e-05	1028	780	10486	1.43852	0.00228
GOTERM_CC_FAT	GO:0042579~microbody	24	8.95e-05	1028	101	10486	2.42385	0.003
GOTERM_CC_FAT	GO:0005777~peroxisome	24	8.95e-05	1028	101	10486	2.42385	0.003
GOTERM_CC_FAT	GO:0031966~mitochondrial membrane	58	0.000124	1028	356	10486	1.66186	0.00389
GOTERM_CC_FAT	GO:0005740~mitochondrial envelope	60	0.000194	1028	378	10486	1.61911	0.00567
GOTERM_CC_FAT	GO:0005743~mitochondrial inner membrane	47	0.000488	1028	286	10486	1.67629	0.0134
GOTERM_CC_FAT	GO:0005759~mitochondrial matrix	30	0.000576	1028	157	10486	1.94912	0.0149
GOTERM_CC_FAT	GO:0031980~mitochondrial lumen	30	0.000576	1028	157	10486	1.94912	0.0149
GOTERM_CC_FAT	GO:0019866~organelle inner membrane	48	0.000838	1028	301	10486	1.62664	0.0195
GOTERM_CC_FAT	GO:0005859~muscle myosin complex	6	0.000803	1028	9	10486	6.80026	0.0197
GOTERM_CC_FAT	GO:0032982~myosin filament	7	0.00131	1028	14	10486	5.10019	0.0289
GOTERM_CC_FAT	GO:0030863~cortical cytoskeleton	12	0.00151	1028	41	10486	2.98548	0.0304
GOTERM_CC_FAT	GO:0042598~vesicular fraction	31	0.00149	1028	174	10486	1.81731	0.0314
GOTERM_CC_FAT	GO:0005792~microsome	30	0.00174	1028	168	10486	1.8215	0.0335
GOTERM_CC_FAT	GO:0016460~myosin II complex	6	0.00249	1028	11	10486	5.56385	0.0458
GOTERM_MF_FAT	GO:0008092~cytoskeletal protein binding	72	4.5e-07	1078	405	11124	1.83451	0.000495
GOTERM_MF_FAT	GO:0017076~purine nucleotide binding	223	2.39e-05	1078	1792	11124	1.28413	0.00655
GOTERM_MF_FAT	GO:0003779~actin binding	51	1.84e-05	1078	283	11124	1.85963	0.00674
GOTERM_MF_FAT	GO:0000166~nucleotide binding	256	1.39e-05	1078	2088	11124	1.26518	0.00761
GOTERM_MF_FAT	GO:0048037~cofactor binding	40	6.77e-05	1078	213	11124	1.93786	0.0123
GOTERM_MF_FAT	GO:0001882~nucleoside binding	187	9.82e-05	1078	1494	11124	1.29162	0.0134
GOTERM_MF_FAT	GO:0030554~adenyl nucleotide binding	186	6.53e-05	1078	1475	11124	1.30126	0.0143
GOTERM_MF_FAT	GO:0001883~purine nucleoside binding	186	9.81e-05	1078	1486	11124	1.29162	0.0153
GOTERM_MF_FAT	GO:0032555~purine ribonucleotide binding	210	0.000157	1078	1723	11124	1.2577	0.019
GOTERM_MF_FAT	GO:0032553~ribonucleotide binding	210	0.000157	1078	1723	11124	1.2577	0.019
GOTERM_MF_FAT	GO:0005516~calmodulin binding	25	0.000195	1078	114	11124	2.26296	0.0213
GOTERM_MF_FAT	GO:0032559~adenyl ribonucleotide binding	173	0.000455	1078	1406	11124	1.26971	0.0445
GOTERM_MF_FAT	GO:0032559~adenyl ribonucleotide binding	173	0.000455	1078	1406	11124	1.26971	0.0445
GOTERM_MF_FAT	GO:0050662~coenzyme binding	29	0.0005	1078	150	11124	1.99503	0.0448
KEGG_PATHWAY	mmu00071:Fatty acid metabolism	19	1.42e-07	537	40	4535	4.01141	2.56e-05
KEGG_PATHWAY	mmu04260:Cardiac muscle contraction	22	4.1e-05	537	71	4535	2.61678	0.00368
PANTHER_BP_ALL	BP00020:Fatty acid metabolism	32	0.000236	1123	163	11422	1.99675	0.0167
PANTHER_MF_ALL	MF00261:Actin binding cytoskeletal protein	71	4.85e-12	1144	306	11767	2.38658	1.09e-09
PANTHER_MF_ALL	MF00262:Non-motor actin binding protein	34	1.79e-06	1144	143	11767	2.44558	0.000201
PANTHER_MF_ALL	MF00126:Dehydrogenase	41	6.19e-06	1144	199	11767	2.11919	0.000462
PANTHER_MF_ALL	MF00091:Cytoskeletal protein	98	9.8e-06	1144	651	11767	1.54841	0.000549
PANTHER_MF_ALL	MF00123:Oxidoreductase	81	0.000348	1144	566	11767	1.472	0.0155
SP_PIR_KEYWORDS	muscle protein	19	1.8e-07	1449	49	15511	4.15077	3.17e-05
SP_PIR_KEYWORDS	nucleotide-binding	201	2.36e-06	1449	1578	15511	1.36352	0.000207
SP_PIR_KEYWORDS	fatty acid metabolism	19	2.34e-06	1449	57	15511	3.56821	0.000247
SP_PIR_KEYWORDS	peroxisome	24	1.06e-05	1449	93	15511	2.76248	0.000696
SP_PIR_KEYWORDS	mitochondrion	108	9.53e-06	1449	761	15511	1.51918	0.000717
SP_PIR_KEYWORDS	transit peptide	70	1.55e-05	1449	444	15511	1.68767	0.000816
SP_PIR_KEYWORDS	oxidoreductase	81	1.45e-05	1449	535	15511	1.6207	0.000848
SP_PIR_KEYWORDS	lipid metabolism	28	4.9e-05	1449	129	15511	2.32348	0.00215
SP_PIR_KEYWORDS	atp-binding	157	7.32e-05	1449	1250	15511	1.3445	0.00297
SP_PIR_KEYWORDS	atp-binding	157	7.32e-05	1449	1250	15511	1.3445	0.00297
SP_PIR_KEYWORDS	angiogenesis	17	0.000132	1449	62	15511	2.93514	0.00497
SP_PIR_KEYWORDS	sarcoplasmic reticulum	9	0.000167	1449	19	15511	5.07061	0.00548
SP_PIR_KEYWORDS	actin-binding	39	0.00016	1449	221	15511	1.88905	0.0056
SP_PIR_KEYWORDS	thick filament	7	0.000369	1449	12	15511	6.24436	0.0114
SP_PIR_KEYWORDS	calmodulin-binding	22	0.000472	1449	103	15511	2.28642	0.013
SP_PIR_KEYWORDS	kinase	90	0.000863	1449	687	15511	1.40235	0.0214
SP_PIR_KEYWORDS	kinase	90	0.000863	1449	687	15511	1.40235	0.0214
SP_PIR_KEYWORDS	proteasome	14	0.000932	1449	53	15511	2.82764	0.0221
SP_PIR_KEYWORDS	heparan sulfate	7	0.0023	1449	16	15511	4.68327	0.0494
