# Supplementary material for: Gene Co-Expression Network Analysis Provides Novel Insights into Myostatin Regulation at Three Different Mouse Developmental Timepoints
Source: PLoS One. 2015 Feb 19;10(2):e0117607. doi: 10.1371/journal.pone.0117607 (PMC4335066; doi:10.1371/journal.pone.0117607)
Supplement: S3 Table — (XLSX) [file pone.0117607.s004.xlsx]

## Sheet: sheet1
Sub-network enrichment analysis of differentially expressed genes at 13.5 d.p.c. using Pathway Studio
Name	Type	Total #	# of Measured	Gene Set	Measured Neighbors	Median change	p-value	#
		of Neighbors	Neighbors	Seed
Neighbors of EGF	Pathway	1305	27	EGF	WASL, MAP1B, WNK1, EIF2C2, SRPK2, CTCF, NR2F2, CREBBP, RDX, GSK3B, YWHAG, PMEPA1, MYO1B, REST, CBL, TGFB2, SMAD1, HSP90AA1, PTTG1, EIF4G1, NCAM1, CCND1, NF2, SLC12A2, RALA, PI4K2A, TXNRD1	1.27	0.0366675	9
Neighbors of PI3K	Pathway	1227	23	PI3K	CSNK2A1, WASL, WNK1, SRPK2, CTCF, CREBBP, GSK3B, EPHA4, GCLC, BACH1, EIF4EBP2, NFATC3, TGFB2, ZNF148, SMAD1, HSP90AA1, PTTG1, EIF4G1, NCAM1, CCND1, SLFN12, ARHGEF12, HSP90AB1	1.26	0.0392014	11
Neighbors of TCR	Pathway	808	17	TCR	SMARCA4, SMARCC1, CTCF, CREBBP, DNMT3A, MAP3K7, GSK3B, EPHA4, NFATC3, CBL, ELAVL4, EFNB1, TGFB2, HSP90AA1, CCND1, ATP6V0A2, SLFN12	1.26	0.0165296	7
Neighbors of MAPK3	Pathway	674	11	MAPK3	SMARCA4, MAP1B, NR2F2, CREBBP, GSK3B, BACH1, NFATC3, ZNF148, SMAD1, MYH1, CCND1	1.27	0.0125008	6
Neighbors of NOTCH1	Pathway	484	11	NOTCH1	SOX11, SMARCC1, TLE1, NR2F2, FJX1, EPHA4, TGFB2, SMAD1, NCAM1, CCND1, TCF12	1.29	0.0379142	10
Neighbors of CD28	Pathway	398	9	CD28	WASL, CTCF, CREBBP, DNMT3A, MAP3K7, GSK3B, EPHA4, CBL, CCND1	1.31	0.00272899	1
Neighbors of RAF1	Pathway	352	8	RAF1	CSNK2A1, SMARCA4, CREBBP, MAP3K7, GSK3B, EPHA4, CBL, CCND1	1.31	0.0043222	4
Neighbors of SPI1	Pathway	274	5	SPI1	SMARCA4, CHD4, CREBBP, DNMT3A, NONO	1.32	0.0213502	8
Neighbors of MIR29B1	Pathway	213	5	MIR29B1	SMARCC1, DBT, DNMT3A, ZFP36L1, KDM5B	1.32	0.0458113	13
Neighbors of CDK2	Pathway	210	5	CDK2	SMARCA4, SMARCC1, CREBBP, GSK3B, PLK4	1.32	0.00406321	3
Neighbors of MIRLET7G	Pathway	113	6	MIRLET7G	GALNT2, SMARCC1, CHD4, LUC7L3, TMEM2, IGF2BP1	1.36	0.00849087	5
Neighbors of MIR139	Pathway	64	7	MIR139	SMARCA4, NRK, BAZ2B, STAU2, MARCH7, ATRX, TROVE2	1.26	0.0425444	12
Neighbors of MIR122	Pathway	63	6	MIR122	EIF2C2, HNRNPU, GSK3B, DDX6, NPEPPS, PAPOLA	1.31	0.0459496	14
Neighbors of LRRK2	Pathway	37	5	LRRK2	MAP1B, EIF2C2, RDX, GSK3B, TAOK1	1.32	0.00401042	2
Sub-network enrichment analysis of differentially expressed genes at d35 using Pathway Studio
Name	Type	Total #	# of Measured	Gene Set	Measured Neighbors	Median change	p-value	#
		of Neighbors	Neighbors	Seed
Neighbors of PPARG	Pathway	648	91	PPARG	ATP2A2, IGF2, SCD, CIDEC, AGPAT2, HP, CIDEA, SORBS1, LPL, PDK4, MGLL, RBP4, EPHX2, FABP4, PCK1, ABCA1, CAT, CFD, PLIN5, PPARA, DGAT2, PLIN2, AMY2A, RGS2, ALDH9A1, PDE3B, CD1D, GADD45A, NDRG1, MAF, ELOVL3, ACSL1, ROCK1, FABP3, XDH, PNPLA2, NCEH1, AOX1, CD36, FLT1, ADRB3, FN1, SPP1, DBI, PDGFRB, TGFB2, EPAS1, NFKBIA, SLC27A1, FST, CD38, IRS1, SP1, PEX11A, ACSL4, ACADM, CAV2, UCP3, MYH11, FGF13, BAC…	1.31	0.000540322	7
Neighbors of LEP	Pathway	614	72	LEP	MYL2, IGF2, SCD, HP, MT3, MT2A, LPL, ACSL5, RBP4, PCK1, CAT, CFD, PPARA, DGAT2, PAK1, GNAI1, EGF, CA3, PDE3B, ELOVL5, PPARG, IGFBP4, SLC16A1, HSPB3, PNPLA2, NCEH1, KITLG, CD36, FN1, SPP1, CAV3, FAT4, TGFB2, BSG, IL6R, SLC27A1, NFKBIA, CA4, ACAT1, IRS1, HRAS, SP1, TIMP2, MAT2A, STMN2, ITGB5, UCP3, GYS2, BACE1, IGF1, PON1, ANPEP, SOD2, ELN, SERPINF1, VTN, SCARB1, HES1, BCL2L11, IL12A, SERPINC1, CFL…	1.25	0.0029235	23
Neighbors of calmodulin	Pathway	571	71	calmodulin	MYL2, MYH7, TNNI1, ATP2A2, MB, SMTNL1, MYH2, ESRRG, KCNQ5, PCK1, CAT, GNAI1, EGF, CAMK2A, RGS2, PGD, RORA, NDRG1, ADCY3, ROCK1, AMPD3, XDH, KLF5, CD36, ACHE, MYLK, FN1, FLI1, CAV3, MYH10, VWF, EPAS1, WFS1, CPEB1, MYL12B, SPTBN1, HRAS, CAPN1, TIMP2, DDX5, STMN2, MARCKS, PYGB, PLEC, PPP3CA, CERK, CEBPB, GYS2, ACTN2, RGS4, SPTAN1, FLNA, ADCY6, PHKG1, SCN4A, DPYSL2, KPNA1, ITPKB, TTN, MAP3K5, ACTN1, …	1.26	0.017259	67
Neighbors of GH1	Pathway	550	55	GH1	MYH7, ATP2A2, IGF2, SCD, HP, MYH2, GATM, LPL, PDK4, CAT, CFD, PPARA, GNAI1, EGF, CA3, PGD, DIO2, GADD45A, PPARG, IGFBP4, G6PD, ACSL1, FABP3, CD36, AOX1, ACHE, ADRB3, SPP1, FN1, VWF, IL6ST, TGFB2, SLC27A1, NFKBIA, IRS1, HRAS, CDH15, DECR1, CEBPB, UCP3, TALDO1, GYS2, IGF1, SOD2, CP, TNS1, RALB, VTN, DNMT3A, SCARB1, PHEX, SERPINC1, LDLR, MMP9, MYH1	1.33	2.711e-05	2
Neighbors of HIF1A	Pathway	547	68	HIF1A	MYL2, MYH7, ATP2A2, IGF2, MB, SCD, HP, ACSL5, ABCA1, PPARA, CXCL12, PLIN2, C13orf15, PGD, EGLN3, RORA, PPARG, NDRG1, G6PD, SLC37A4, SLC16A1, NTRK2, KLF5, KITLG, CD36, RBM3, FN1, FLT1, SPP1, FHL1, MYLK, PFKFB4, IL6ST, BSG, TGFB2, EPAS1, STC2, INHA, NRP1, ZEB1, CCNG2, POR, ADK, DDX3X, TEK, BACE1, MCL1, ABCG2, PDK1, ANG, CP, GPI, CTSB, HES1, TTN, MAP3K5, NOTCH1, CDH2, MMP9, SDC4, PGK1, BAK1, KDR, ME…	1.25	0.0111192	50
Neighbors of CEBPA	Pathway	475	54	CEBPA	IGF2, SCD, HP, CES1, MT2A, LPL, CHAC1, ACSS2, FABP4, PCK1, CFD, PPARA, DGAT2, PLIN2, EGF, LETMD1, PDE3B, CD1D, GADD45A, PPARG, ARL4A, ACSL1, TNFRSF19, XDH, CD36, ADRB3, SPP1, IL6R, EPAS1, SLC28A2, IRS1, SP1, EBF1, CEBPB, GYS2, TGFBR3, CUX1, IGF1, PPARGC1B, ANPEP, RARRES2, SOD2, CP, ELN, PROS1, BCL2L11, GPX4, YWHAE, NFIC, CPB2, LDLR, PGK1, TUBA4A, SMAD7	1.29	0.00110268	9
Neighbors of PPARA	Pathway	456	82	PPARA	MYL2, MYH7, MYL3, ELOVL6, SCD, AGPAT2, CIDEA, LPL, ESRRG, PDK4, MGLL, ABCA1, CAT, PLIN5, DGAT2, PANK1, PLIN2, EGF, SLC25A20, ELOVL5, PPARG, SLC16A1, ACADL, ELOVL3, ACSL1, FABP3, CROT, CPT2, PNPLA2, CDS2, NCEH1, PLTP, CD36, SPP1, ACAA1, SLCO2B1, ETFDH, DBI, COASY, PHYH, IL6ST, ACO1, BSG, SLC27A1, NFKBIA, IL6R, ACAT1, FST, ACADVL, IRS1, PEX11A, SP1, GSTM1, ACAD11, HSD17B4, POR, ITGB5, HSD17B11, ACA…	1.33	2.16226e-05	1
Neighbors of NR3C1	Pathway	455	46	NR3C1	IGF2, HP, MT2A, LPL, PDK4, PCK1, FABP4, ABCA1, PPARA, EGF, PPARG, ELOVL3, AMPD3, XDH, LMO2, ACHE, FN1, MYLK, SPP1, RPS6KA5, TGFB2, NFKBIA, ACAT1, SEPP1, CD38, UBE2B, IRS1, SLC9A3R2, CEBPB, UCP3, SLC30A1, MCL1, ABCG2, CP, BCL2L11, HES1, SCARB1, PHEX, PSMD4, NFIC, AKAP12, CPB2, TBX21, MMP9, MAP2K4, NTRK1	1.26	0.025401	83
Neighbors of CEBPB	Pathway	432	53	CEBPB	IGF2, PRKAR2B, CD28, SCD, AGPAT2, HP, LPL, PCK1, FABP4, CAT, CFD, WNT4, PPARA, DGAT2, CXCL12, C13orf15, DIO2, CD1D, GADD45A, PPARG, NDRG1, PTX3, SOX6, XDH, KLF5, CD36, SPP1, IL6R, NFKBIA, LBP, INHA, CD38, IRS1, HRAS, TIMP2, EBF1, TGFBR3, IGF1, PPARGC1B, CP, ELN, SOD2, HSPE1, SCARB1, VTN, TRIM35, IL12A, YWHAE, NFIC, TBX21, LDLR, TRAF3IP2, NFKBIB	1.24	0.000284589	6
Neighbors of LDL	Pathway	361	47	LDL	RBP4, FABP4, ABCA1, CAT, PPARA, PLIN2, CXCL12, EGF, RORA, PPARG, IGFBP4, G6PD, PTX3, PLTP, NCEH1, CD36, ACHE, MYLK, FLT1, FN1, VWF, IL6ST, MYH10, PDGFRB, BSG, NFKBIA, IL6R, DDIT4L, IRS1, HRAS, SP1, CEBPB, CASP12, TFPI, IGF1, SOD2, SERPINF1, CTSB, SERPINC1, SQSTM1, ECE1, SLC11A2, STX12, LDLR, SDC1, KDR, PRDX5	1.26	0.0118124	53
Neighbors of POMC	Pathway	352	37	POMC	ATP2A2, IGF2, SCD, LPL, PCK1, CAT, SEMA3A, WNT4, EGF, PPARG, G6PD, ADCY3, ACHE, FN1, SPP1, IL6ST, COASY, TGFB2, NFKBIA, INHA, IRS1, TIMP2, ACSL4, MARCKS, POR, TEK, IGF1, ADCY6, SOD2, GPI, SCARB1, TCF4, GNAQ, LDLR, MMP9, KDR, KCNA4	1.22	0.0225129	77
Neighbors of retinoid-X receptor	Pathway	327	47	retinoid-X receptor	ATP2A2, SCD, CIDEC, APOC1, LPL, PDK4, PCK1, FABP4, ABCA1, PPARA, PLIN2, DIO2, PPARG, NDRG1, MAF, ELOVL3, DDAH1, PLTP, CD36, ADRB3, FN1, SPP1, PHYH, DBI, ACO1, SLC27A1, ALDH2, FST, SP1, ACADM, RXRG, NDN, UCP3, CEBPB, BACE1, ABCG2, PON1, SERPINF1, ABCC5, SCARB1, SERPINC1, LDLR, TBX21, PRKCA, PKD1, TBL1XR1, MED25	1.34	0.00285687	21
Neighbors of NF-AT	Pathway	268	40	NF-AT	MYL2, MYH7, TNNI1, ATP2A2, IGF2, MB, MYH2, ACP5, ABCA1, PPARA, CXCL12, MYH4, CD1D, PDE3B, PPARG, MAF, NTRK2, ACHE, FN1, SPP1, FLT1, FST, CEBPB, JAM3, MYH11, BACE1, NFAT5, KCNB1, ID3, TMED10, PPP3CB, HES1, PDZD2, ADAMTS5, TBX21, CASQ1, MAP2K6, MMP9, BAK1, MYH1	1.26	0.00723189	40
Neighbors of RA receptor	Pathway	260	24	RA receptor	SCD, PCK1, ABCA1, ANKRD2, EGF, RGS2, RORA, CD1D, PPARG, CD36, FN1, FLI1, SPP1, CD38, SP1, ACADM, CEBPB, TGFBR3, ABCG2, SERPINF1, MKNK1, KRT4, MLL3, PKD1	1.3	0.0120288	55
Neighbors of LXR	Pathway	256	26	LXR	SCD, HP, APOC1, LPL, PDK4, AOC3, ABCA1, PPARA, PLIN2, PPARG, ELOVL3, PLTP, CD36, SPP1, IRS1, SP1, ACSL3, UCP3, ABCG2, ABCC5, SCARB1, STARD3, ALAS1, LDLR, MMP9, FDPS	1.37	0.0103628	48
Neighbors of ADIPOQ	Pathway	255	36	ADIPOQ	SCD, LPL, PDK4, RBP4, ABCA1, CAT, CFD, PPARA, CXCL12, PPARG, FABP3, PNPLA2, CD36, AOX1, FN1, SPP1, CAV3, PDGFRB, VWF, NFKBIA, SLC27A1, TJP1, ACAT1, IRS1, TIMP2, SP1, UCP3, GYS2, GAS6, TFPI, SOD2, ELN, AKT2, ABHD5, MMP9, ACADS	1.34	0.00140888	16
Neighbors of PGR	Pathway	254	20	PGR	ACP5, WNT4, PPARA, C13orf15, PPARG, IGFBP4, NDRG1, PGRMC1, SPP1, FN1, RPS6KA5, NFKBIA, NRP1, ZEB1, IRS1, CEBPB, ABCG2, ANPEP, GPX4, TBX21	1.34	0.00861877	43
Neighbors of PPAR	Pathway	237	39	PPAR	SCD, CES1, CIDEA, LPL, PDK4, FABP4, ABCA1, CAT, PLIN5, PPARA, PLIN2, CD1D, PPARG, IFI27, ELOVL3, ACSL1, FABP3, CPT2, PLTP, CD36, SPP1, FN1, NFKBIA, SLC27A1, ALDH2, FST, IRS1, PEX11A, SP1, ACADM, UCP3, CAV2, PPARGC1B, SOD2, SCARB1, TBX21, PRKCA, MMP9, KDR	1.37	0.000129078	3
Neighbors of VDR	Pathway	237	20	VDR	IGF2, PCK1, PPARA, CD1D, GADD45A, PPARG, ELOVL3, CPT2, CD36, SPP1, DPT, TGFB2, NFKBIA, CCNG2, UCP3, CEBPB, PHEX, SERPINC1, NPR1, BAK1	1.33	0.0157805	65
Neighbors of PPARGC1A	Pathway	232	45	PPARGC1A	TNNI1, MB, SCD, MYH2, CIDEA, SORBS1, ESRRG, PDK4, PCK1, CAT, PPARA, PLIN2, SLC25A20, RORA, PPARG, SLC16A1, ACADL, FABP3, CD36, FN1, CAV3, BSG, INHA, SEPP1, CHRNE, CHRNA1, SIRT3, ACAD11, ACADM, RXRG, AHCY, UCP3, ABCD3, PPARGC1B, SOD2, SCARB1, AKT2, ALAS1, GPX4, NDUFV2, LDLR, SMEK2, ACADS, MEF2C, COX4I1	1.27	0.00540537	33
Neighbors of Rho kinase	Pathway	231	34	Rho kinase	MYL2, MYH7, ATP2A2, IGF2, LPL, ABCA1, PAK1, CXCL12, PPP1R12A, S1PR3, PPP1R12B, ROCK1, CD36, MYLK, FN1, SPP1, TAGLN, TGFB2, NFKBIA, GSN, ACAT1, MYL12B, ARHGAP24, CDH15, MARCKS, PDGFD, TNS1, DPYSL2, VCL, CDH2, LDLR, MMP9, KDR, MYL9	1.32	0.0100478	47
Neighbors of RXRA	Pathway	217	25	RXRA	SCD, APOC1, LPL, PDK4, FABP4, ABCA1, PLIN2, NTRK2, DDAH1, KLF5, CD36, FN1, SAP30, ALDH2, FST, TRIM24, SP1, ACADM, PAPSS2, RXRG, UCP3, CEBPB, MCL1, SCARB1, SERPINC1	1.31	0.00119758	12
Neighbors of SST	Pathway	212	22	SST	IGF2, CD28, GNAI1, EGF, AMY2A, XRCC5, G6PD, SLC16A1, KITLG, FN1, FLT1, DBI, BSG, INHA, HRAS, IRS1, IGF1, SERPINF1, SERPINC1, MMP9, KDR, SMAD7	1.17	0.0285178	90
Neighbors of GHRL	Pathway	211	25	GHRL	IGF2, MB, SCD, LPL, RBP4, ABCA1, AMY2A, PGD, PPARG, G6PD, KITLG, SPP1, ADRB3, NFKBIA, ACAT1, SOD3, IRS1, UCP3, KCNB1, IGF1, SOD2, MAP3K5, LHB, MMP9, NFKBIB	1.33	0.00945838	45
Neighbors of MYB	Pathway	211	18	MYB	IGF2, PCK1, FGF1, CXCL12, CD1D, KITLG, LMO2, FLI1, SPP1, ENOX2, GSTM1, MAT2A, EBF1, CEBPB, ANPEP, IGF1, BCL2L11, PRKCA	1.27	0.0271431	86
Neighbors of HDL	Pathway	206	26	HDL	SCD, CES1, LPL, CAT, PPARA, RORA, PPARG, NTRK2, PTX3, S1PR3, PPP1R12A, NCEH1, CD36, VWF, PDGFRB, TGFB2, NFKBIA, HRAS, MARCKS, PON1, PROS1, CP, KLHDC2, LDLR, MMP9, ANGPTL6	1.34	0.0071365	39
Neighbors of mAChR	Pathway	203	17	mAChR	MYH2, LPL, KCNQ5, PAK1, GNAI1, EGF, AMY2A, RGS2, ROCK1, CD38, IRS1, ALPL, BACE1, ADCY6, GNAQ, PRKCA, KDR	1.26	0.0216301	76
Neighbors of SREBF1	Pathway	196	35	SREBF1	ELOVL6, SCD, CIDEA, LPL, ACSL5, ACSS2, PCK1, ABCA1, DGAT2, EGF, PGD, ELOVL5, PPARG, G6PD, ELOVL3, PRKD1, ACSL1, S1PR3, DDAH1, PLTP, CD36, DBI, HSD17B12, SP1, ACSL4, UCP3, CEBPB, HMGCS1, CYTH1, SCARB1, IDH1, GPAM, LDLR, FDPS, MEF2C	1.39	0.000172454	4
Neighbors of prostaglandin-endoperoxide synthase	Pathway	188	23	prostaglandin-endoperoxide synthase	HP, LPL, ABCA1, FGF1, PPARA, PLIN2, PPARG, IGFBP4, DDC, PTGR2, KITLG, CD36, ACHE, FN1, ADAMTSL1, CEBPB, MCL1, IGF1, ADCY6, SOD2, CTSB, LDLR, MMP9	1.36	0.00473004	31
Neighbors of NR1H4	Pathway	179	20	NR1H4	SCD, APOC1, LPL, PDK4, ABCA1, PPARA, PPARG, DDAH1, PLTP, CD36, SPP1, NFKBIA, TIMP2, PAPSS2, PON1, SCARB1, ALAS1, LDLR, SDC1, MMP9	1.37	0.022992	79
Neighbors of FOXA2	Pathway	173	17	FOXA2	IGF2, LPL, PCK1, ABCA1, DGAT2, AMY2A, SLC25A20, PPARG, DDC, ACHE, ACADVL, IRS1, SP1, GYS2, IGF1, PROS1, HADH	1.29	0.00159344	17
Neighbors of GATA4	Pathway	167	19	GATA4	TNNT1, MYL2, TNNC1, MYH7, MYL3, ATP2A2, DIO2, TAGLN, SGPL1, INHA, TIE1, CTNNA3, ACTC1, MYH11, EGFL7, HES1, PPP3CB, CDH2, MEF2C	1.29	0.0240272	80
Neighbors of MEF2A	Pathway	146	25	MEF2A	MYL2, TNNC1, MYH7, TNNI1, ATP2A2, MB, MYH2, COX6A1, PPARA, SMYD1, ASPH, MYH4, MYLK, TAGLN, MYH10, MYOM2, MYH11, TGFBR3, ACTN1, CKB, ATF4, MYH1, COX7A1, MEF2C, HRC	1.25	0.0215918	75
Neighbors of CXCL10	Pathway	138	10	CXCL10	MT2A, ABCA1, PAK1, CXCL12, FN1, RPS6KA5, VWF, RSAD2, TBX21, MMP9	1.34	0.0340631	98
Neighbors of EDNRA	Pathway	130	16	EDNRA	MYH7, ATP2A2, LPL, GNAI1, EGF, PTGER3, ROCK1, XDH, CD36, FN1, SPP1, TIMP2, ECE1, GNAQ, CDH2, MMP9	1.37	0.0118813	54
Neighbors of Ang II receptor	Pathway	130	17	Ang II receptor	LPL, RGS2, PGD, PPARG, G6PD, PRKD1, DDAH1, FN1, SPP1, ADAMTSL1, CD38, ZEB1, HRAS, PRMT5, GYS2, KDR, SMAD7	1.36	0.0283126	88
Neighbors of DUSP1	Pathway	127	14	DUSP1	MYL2, MYH7, MYH2, MT2A, PPARA, GADD45A, PPARG, PLTP, SP1, CEBPB, NFAT5, MAP3K5, LHB, MAP2K4	1.29	0.0211271	74
Neighbors of TH receptor	Pathway	127	17	TH receptor	MYH7, ATP2A2, PDK4, PCK1, ABCA1, RORA, PPARG, NTRK2, FN1, SP1, NDN, UCP3, MCL1, IGF1, SERPINC1, LDLR, H1F0	1.29	0.0261123	84
Neighbors of VLDL	Pathway	115	12	VLDL	ATP2A2, PPARA, PLIN2, EGF, ALDH9A1, PPARG, FN1, CD38, IRS1, PON1, PRKCA, BAK1	1.36	0.0311302	95
Neighbors of IL6ST	Pathway	109	6	IL6ST	MYH7, HP, CXCL12, KITLG, CEBPB, NOTCH1	1.54	0.034267	100
Neighbors of RETN	Pathway	108	16	RETN	MYH7, SCD, APOC1, LPL, ABCA1, ROCK1, CD36, ADRB3, FLT1, VWF, IL6R, NFKBIA, IRS1, TIMP2, MMP9, KDR	1.36	0.0044401	29
Neighbors of STAT5B	Pathway	107	6	STAT5B	HP, PPARA, PPARG, FN1, ACO1, IGF1	1.47	0.0174928	68
Neighbors of CD36	Pathway	97	14	CD36	LPL, PDK4, ABCA1, CAT, PLIN2, SLC25A20, CPT2, KLF5, FN1, VWF, IRS1, LDLR, MMP9, PRDX2	1.4	0.0146975	61
Neighbors of THRA	Pathway	95	11	THRA	MYH7, ATP2A2, PPARA, DIO2, PPARG, NTRK2, SFRP2, FN1, IL6R, ACADM, H1F0	1.43	0.00409669	28
Neighbors of NR1H3	Pathway	94	14	NR1H3	SCD, CES1, APOC1, LPL, ABCA1, PPARA, ELOVL5, PPARG, PLTP, CD36, SCARB1, ALAS1, LDLR, MMP9	1.49	0.00528876	32
Neighbors of NFATC2	Pathway	92	10	NFATC2	CD28, MYH2, ACP5, ABCA1, PPARG, MAF, SP1, BACE1, NFAT5, TBX21	1.29	0.0133071	58
Neighbors of LDLR	Pathway	92	12	LDLR	IGF2, ABCA1, GNAI1, CD1D, CD36, FLT1, SPP1, SLC27A1, LBP, TFPI, SCARB1, MMP9	1.36	0.0241126	81
Neighbors of F10	Pathway	89	10	F10	MB, ELOVL6, SCD, LPL, PPARA, FLT1, NFKBIA, TIMP2, TFPI, IGF1	1.57	0.00338201	25
Neighbors of dopamine receptor	Pathway	89	9	dopamine receptor	LMOD2, GNAI1, CAMK2A, RGS2, DDC, NTRK2, RGS4, ANPEP, CAMK2G	1.24	0.0331153	97
Neighbors of ESRRA	Pathway	86	18	ESRRA	CIDEA, ESRRG, LPL, PDK4, PPARA, PPARG, FABP3, CPT2, PNPLA2, SPP1, NFKBIA, GSTM1, ACAD11, SIRT3, ACADM, SOD2, NCOA3, COX4I1	1.39	0.00971675	46
Neighbors of C3	Pathway	84	15	C3	SCD, CES1, LPL, DGAT2, CXCL12, PLIN2, PPARG, FABP3, KLF5, CD36, SPP1, TGFB2, TCF4, PRKCA, TUBA4A	1.41	0.00326185	24
Neighbors of LEPR	Pathway	83	8	LEPR	LPL, PPARA, PDE3B, PPARG, SPP1, VWF, IRS1, SOD2	1.47	0.0111173	49
Neighbors of GHRH	Pathway	79	6	GHRH	IGF2, SCD, LPL, KITLG, MYLK, IGF1	1.37	0.00610567	36
Neighbors of nuclear hormone receptor	Pathway	78	15	nuclear hormone receptor	ATP2A2, SCD, PDK4, PRKAG3, ABCA1, PPARG, ACADL, PLTP, CD36, FLI1, PHYH, ACADM, CEBPB, SERPINC1, SDC1	1.37	0.00194514	19
Neighbors of gap junction	Pathway	77	11	gap junction	LPL, CAT, FGF1, CXCL12, PPARG, ACHE, FN1, SPP1, SP1, CEBPB, S100B	1.36	0.00699815	38
Neighbors of LPL	Pathway	75	14	LPL	CES1, PDK4, FABP4, ABCA1, PPARA, ACAA2, KLF5, SLC27A1, NFKBIA, IRS1, UCP3, SOD2, SCARB1, LDLR	1.33	0.0123317	56
Neighbors of SELL	Pathway	75	6	SELL	IGF2, AOC3, CXCL12, FN1, NRP1, RAB7A	1.36	0.0151048	63
Neighbors of MAX	Pathway	74	6	MAX	ABCA1, GADD45A, NDRG1, PDGFRB, CPD, MTDH	1.34	0.0341224	99
Neighbors of MEF2C	Pathway	69	10	MEF2C	MYL2, TNNI1, MB, CSRP3, MYOZ2, MYH2, PPARA, CTNNA3, MYH11, MYH1	1.86	0.000994582	8
Neighbors of GAL	Pathway	66	6	GAL	LPL, GNAI1, EGF, AMY2A, DDC, GNAQ	1.53	0.0116053	52
Neighbors of RORA	Pathway	66	6	RORA	SCD, PPARG, CD36, CAV3, NFKBIA, CEBPB	1.37	0.0262414	85
Neighbors of WNT4	Pathway	63	7	WNT4	SEMA3A, PLIN2, PPARG, SFRP2, FST, HOXC5, SYCP3	1.31	0.0226865	78
Neighbors of adipokine	Pathway	60	7	adipokine	LPL, RBP4, PPARA, EGF, IRS1, ELN, SCARB1	1.22	0.0316101	96
Neighbors of PRKAA2	Pathway	59	9	PRKAA2	SCD, LPL, PPARA, PPARG, FABP3, PRKAB2, FN1, NFKBIA, GPAM	1.41	0.00461397	30
Neighbors of heme oxygenase	Pathway	59	7	heme oxygenase	MB, CAT, CAMK2A, FLT1, FN1, SOD3, POR	1.36	0.00859075	42
Neighbors of SLC2A4	Pathway	59	13	SLC2A4	IGF2, SORBS1, LPL, RBP4, PPP1R12A, ROCK1, CD36, ADRB3, IRS1, UCP3, GYS2, ARF4, GNAQ	1.36	0.0133346	59
Neighbors of SCD	Pathway	59	7	SCD	AGPAT2, PCK1, ABCA1, ADRB3, ACADVL, IRS1, PON1	1.36	0.0184362	70
Neighbors of RYR	Pathway	59	8	RYR	MB, MYH2, SYPL2, ACHE, ADRB3, CD38, CASP12, IGF1	1.3	0.0253201	82
Neighbors of GPER	Pathway	56	6	GPER	WNT4, EGF, RGS2, FN1, IRS1, IGF1	1.23	0.0300345	92
Neighbors of NR1H2	Pathway	55	11	NR1H2	SCD, HP, APOC1, LPL, ABCA1, PPARA, ELOVL5, CD36, ACAA1, SCARB1, MMP9	1.57	0.00114603	10
Neighbors of NFATC4	Pathway	55	11	NFATC4	MYL2, MYH7, MYOZ2, MYH2, MYH4, PPARG, ACHE, MYOZ1, NFAT5, IGF1, PPP3CB	1.24	0.00290263	22
Neighbors of HMGA2	Pathway	51	5	HMGA2	CIDEA, PPARA, XRCC5, ZEB1, LIN28A	1.3	0.0301923	93
Neighbors of NR2C2	Pathway	49	7	NR2C2	SCD, APOC1, PPARA, RORA, PPARG, CD36, SP1	1.47	0.00116564	11
Neighbors of FASN	Pathway	48	8	FASN	SCD, FABP4, ABCA1, PPARA, G6PD, CD36, MMP9, ATF4	1.57	0.0303033	94
Neighbors of FGF21	Pathway	47	5	FGF21	SCD, LPL, PPARG, CD36, IGF1	1.47	0.0150152	62
Neighbors of WAS	Pathway	47	6	WAS	PAK1, CXCL12, S1PR3, ROCK1, FN1, TLN1	1.41	0.0284924	89
Neighbors of TXNIP	Pathway	46	7	TXNIP	SCD, CAT, PPARA, PPARG, FN1, PROS1, MAP3K5	1.47	0.028988	91
Neighbors of MED1	Pathway	45	7	MED1	FABP4, PPARA, PPARG, FLT1, NFKBIA, SP1, IGF1	1.36	0.0278032	87
Neighbors of steroid receptor coactivator	Pathway	37	7	steroid receptor coactivator	ELOVL6, ESRRG, PPARA, RORA, PPARG, HMGCS1, LHB	1.47	0.0155419	64
Neighbors of MLXIPL	Pathway	36	9	MLXIPL	SCD, LPL, DGAT2, PPARA, PPARG, CD36, UCP3, SCARB1, MLXIP	1.47	0.0195013	72
Neighbors of GATA5	Pathway	34	5	GATA5	MYL2, TNNC1, MYH7, MYL3, MYH11	4.36	0.00133295	15
Neighbors of UCP2	Pathway	34	6	UCP2	LPL, PCK1, ABCA1, CAT, IRS1, UCP3	1.62	0.00573252	35
Neighbors of FABP	Pathway	34	7	FABP	SCD, EPHX2, PPARG, G6PD, ACSL1, ACSL4, GPAM	1.45	0.0193359	71
Neighbors of ZFPM2	Pathway	32	6	ZFPM2	TNNT1, TNNC1, MYH7, ATP2A2, INHA, CEBPB	4.36	0.00174258	18
Neighbors of creatine kinase	Pathway	31	5	creatine kinase	MB, LPL, CXCL12, FABP3, LBP	1.54	0.00360482	26
Neighbors of APOA4	Pathway	29	6	APOA4	MT2A, LPL, ABCA1, G6PD, PLTP, SCARB1	1.45	0.00690159	37
Neighbors of LPA	Pathway	29	6	LPA	LPL, ABCA1, PPP1R12A, ROCK1, XDH, SCARB1	1.42	0.0139961	60
Neighbors of L-lactate dehydrogenase	Pathway	29	9	L-lactate dehydrogenase	LDHB, HP, PCK1, G6PD, ACHE, FN1, TIMP2, GPI, LDHD	1.36	0.0199689	73
Neighbors of LPIN1	Pathway	27	6	LPIN1	SCD, LPL, PLIN5, PPARA, PLIN2, PPARG	1.58	0.000254043	5
Neighbors of LIPG	Pathway	26	6	LIPG	LPL, ABCA1, PPARA, CD36, IL6R, SCARB1	1.57	0.0170647	66
Neighbors of sterol O-acyltransferase	Pathway	24	7	sterol O-acyltransferase	SCD, CES1, LPL, ABCA1, CAT, NCEH1, LDLR	1.62	0.00231073	20
Neighbors of PLIN2	Pathway	22	6	PLIN2	ABCA1, PLIN5, PPARA, PNPLA2, XDH, NDN	1.57	0.00555095	34
Neighbors of LIPE	Pathway	21	8	LIPE	CES1, LPL, ABCA1, PPARG, PNPLA2, NCEH1, CEBPB, LDLR	1.47	0.0113113	51
Neighbors of CPT1A	Pathway	20	7	CPT1A	PDK4, FABP3, CROT, CPT2, CD36, IRS1, UCP3	1.37	0.0181469	69
Neighbors of PRDM16	Pathway	19	7	PRDM16	CIDEA, PPARA, DIO2, PPARG, ELOVL3, FABP3, PPARGC1B	1.47	0.00377151	27
Neighbors of TNNT2	Pathway	18	7	TNNT2	MYL2, TNNC1, MYH7, TNNI1, FABP3, TTN, ACTN1	4.3	0.0132374	57
Neighbors of FABP4	Pathway	17	6	FABP4	LPL, PDK4, ABCA1, CD1D, FABP3, DBI	1.62	0.00125503	13
Neighbors of PLIN1	Pathway	14	7	PLIN1	CIDEC, ABCA1, PLIN2, PNPLA2, NCEH1, ADRB3, ABHD5	1.39	0.00845983	41
Neighbors of MYH1	Pathway	10	5	MYH1	MYH7, MYH2, MYH4, MYH8, MYOM2	-1.28205	0.00894642	44
