# Supplementary material for: Gene Co-Expression Network Analysis Provides Novel Insights into Myostatin Regulation at Three Different Mouse Developmental Timepoints
Source: PLoS One. 2015 Feb 19;10(2):e0117607. doi: 10.1371/journal.pone.0117607 (PMC4335066; doi:10.1371/journal.pone.0117607)
Supplement: S4 Table — (XLSX) [file pone.0117607.s005.xlsx]

## Sheet: Sheet1
ProbesetID	RIF1.13.5 d.p.c	RIF2.13.5 d.p.c	RIF1.d35	RIF2.d35	Gene.Symbol	Gene.Description
1416889_at	-0.08	-0.92	11.24	7.74	Tnni2	troponin I, skeletal, fast 2
1423049_a_at	2.72	-0.5	10.01	4.76	Tpm1	tropomyosin 1, alpha
1416478_a_at	2.62	1.25	9.46	5.22	Mdh2	malate dehydrogenase 2, NAD (mitochondrial)
1416921_x_at	4.4	1.4	9.38	3.94	Aldoa /// Aldoart1	aldolase A, fructose-bisphosphate /// aldolase 1 A retrogene 1
1417184_s_at	8.25	2.05	9.32	5.63	Beta-s /// Hbb-b1 /// Hbb-b2	hemoglobin subunit beta-1-like /// hemoglobin, beta adult major chain /// hemoglobin, beta adult minor chain
1415998_at	4.31	2.92	9.19	2.87	Vdac1	voltage-dependent anion channel 1
1416752_at	0.37	-0.46	9.13	3.13	Ldb3	LIM domain binding 3
1416058_s_at	6.78	-0.32	8.78	6.07	Atp5c1	ATP synthase, H+ transporting, mitochondrial F1 complex, gamma polypeptide 1
1417607_at	0.32	-1.32	8.75	6.36	Cox6a2	cytochrome c oxidase, subunit VI a, polypeptide 2
1418373_at	0.21	-1.58	8.75	1.14	Pgam2	phosphoglycerate mutase 2
1418062_at	1.99	-1.19	8.54	1.96	Eef1a2	eukaryotic translation elongation factor 1 alpha 2
1418005_at	3.32	2.53	8.34	3.99	Sdhb	succinate dehydrogenase complex, subunit B, iron sulfur (Ip)
1415904_at	1.65	-0.72	8.31	5.56	Lpl	lipoprotein lipase
1416970_a_at	4.25	-0.77	8.3	-0.91	Cox7a2	cytochrome c oxidase, subunit VIIa 2
1415970_at	4.66	-0.27	8.25	6.56	Cox6c /// Gm6265	cytochrome c oxidase, subunit VIc /// predicted pseudogene 6265
1417373_a_at	3.48	-2.45	8.23	2.75	Tuba4a	tubulin, alpha 4A
1428361_x_at	5.37	0.66	8.19	4.77	Hba-a1 /// Hba-a2	hemoglobin alpha, adult chain 1 /// hemoglobin alpha, adult chain 2
1416057_at	2.63	2.57	8.02	5.58	Ndufb11	NADH dehydrogenase (ubiquinone) 1 beta subcomplex, 11
1415967_at	4.06	-0.88	7.98	3.73	Ndufv1	NADH dehydrogenase (ubiquinone) flavoprotein 1
1416604_at	4.44	-2.35	7.97	3.56	Cyc1	cytochrome c-1
1418155_at	-0.54	0.36	7.87	4.29	Myot	myotilin
1415927_at	4.15	-2.25	7.84	0.54	Actc1	actin, alpha, cardiac muscle 1
1424562_a_at	3.15	-1.88	7.82	6.3	Slc25a4	solute carrier family 25 (mitochondrial carrier, adenine nucleotide translocator), member 4
1417614_at	0.07	-1.54	7.76	-0.51	Ckm	creatine kinase, muscle
1417715_a_at	4.04	-0.22	7.75	2.68	Got2	glutamate oxaloacetate transaminase 2, mitochondrial
1416642_a_at	5.77	1.06	7.72	2.64	Tpt1	tumor protein, translationally-controlled 1
1421374_a_at	1.08	-1.85	7.7	2.15	Fxyd1	FXYD domain-containing ion transport regulator 1
1419739_at	0.39	0.02	7.69	1.37	Tpm2	tropomyosin 2, beta
1426144_x_at	-1.07	-0.86	7.65	3.03	Trdn	triadin
1424085_at	5	-0.44	7.64	4.44	Ndufa4	NADH dehydrogenase (ubiquinone) 1 alpha subcomplex, 4
1416300_a_at	4.58	3.27	7.63	1.81	LOC100046151 /// Slc25a3	phosphate carrier protein, mitochondrial-like /// solute carrier family 25 (mitochondrial carrier, phosphate carrier), member 3
1423111_at	4.01	5.3	7.62	4.25	Atp5a1	ATP synthase, H+ transporting, mitochondrial F1 complex, alpha subunit 1
1418560_at	3.1	0.74	7.57	2.58	Pdha1	pyruvate dehydrogenase E1 alpha 1
1418181_at	2.08	-1.93	7.55	3.24	Ptp4a3	protein tyrosine phosphatase 4a3
1416829_at	4.23	-0.53	7.51	4.81	Atp5b	ATP synthase, H+ transporting mitochondrial F1 complex, beta subunit
1416054_at	8.14	-2.8	7.46	3.73	Rps5	ribosomal protein S5
1415918_a_at	2.55	1.86	7.46	2.79	Tpi1	triosephosphate isomerase 1
1415833_x_at	10.09	-5.42	7.43	5.79	Rps29	ribosomal protein S29
1416175_a_at	3.12	2.35	7.43	2.73	Vdac3	voltage-dependent anion channel 3
1426143_at	0.1	-0.31	7.43	1	Trdn	triadin
1416971_at	3.46	0.43	7.36	4.84	Cox7a2	cytochrome c oxidase, subunit VIIa 2
1416780_at	3.27	-0.23	7.29	3.19	Pfkm	phosphofructokinase, muscle
1417626_at	0.69	-1.23	7.24	1.2	Pde4dip	phosphodiesterase 4D interacting protein (myomegalin)
1416278_a_at	4.81	1.22	7.23	5.35	Atp5o /// LOC100047429	ATP synthase, H+ transporting, mitochondrial F1 complex, O subunit /// ATP synthase subunit O, mitochondrial-like
1418439_at	2.95	1.52	7.22	3.18	Mrpl42	mitochondrial ribosomal protein L42
1416485_at	4.02	0.4	7.19	4.77	Timm23	translocase of inner mitochondrial membrane 23 homolog (yeast)
1416788_a_at	1.66	-1.52	7.16	1.86	Idh3g	isocitrate dehydrogenase 3 (NAD+), gamma
1423985_at	3.84	1.41	7.15	4.45	Gm13342 /// Gm15776 /// Gng5 /// LOC100048410	predicted gene 13342 /// predicted gene 15776 /// guanine nucleotide binding protein (G protein), gamma 5 /// guanine nucleotide-binding protein G(I)/G(S)/G(O) subunit gamma-5-like
1416663_at	2.31	0.39	7.09	2.47	Ndufa9	NADH dehydrogenase (ubiquinone) 1 alpha subcomplex, 9
1415966_a_at	2.18	-0.71	7.03	3.41	Ndufv1	NADH dehydrogenase (ubiquinone) flavoprotein 1
1416565_at	4.02	5.79	7	5.35	Cox6b1	cytochrome c oxidase, subunit VIb polypeptide 1
1416074_a_at	5.4	-0.8	6.97	5.73	Gm10051 /// Rpl28	predicted pseudogene 10051 /// ribosomal protein L28
1427021_s_at	3.97	-2.31	6.93	4.34	Fth1	ferritin heavy chain 1
1417951_at	1.1	0.64	6.93	-0.16	Eno3	enolase 3, beta muscle
1416141_a_at	6.9	-8.12	6.91	5.48	Rps6 /// Rps6-ps4	ribosomal protein S6 /// ribosomal protein S6, pseudogene 4
1417374_at	2.39	-1.51	6.89	1.2	Tuba4a	tubulin, alpha 4A
1415701_x_at	6.64	0.26	6.83	5.01	LOC100044627 /// LOC100862455 /// Rpl23	60S ribosomal protein L23-like /// 60S ribosomal protein L23-like /// ribosomal protein L23
1416455_a_at	0.33	-0.86	6.82	2.76	Cryab	crystallin, alpha B
1416143_at	4.99	-2.51	6.79	5.51	Atp5j	ATP synthase, H+ transporting, mitochondrial F0 complex, subunit F
1416834_x_at	3.55	-0.74	6.79	3.6	Ndufb2	NADH dehydrogenase (ubiquinone) 1 beta subcomplex, 2
1427026_at	-1.72	0.12	6.79	5.28	Myh4	myosin, heavy polypeptide 4, skeletal muscle
1417286_at	3.63	-1.11	6.69	1.75	Ndufa5	NADH dehydrogenase (ubiquinone) 1 alpha subcomplex, 5
1423692_at	2.22	-1.52	6.68	2.84	Ndufa8	NADH dehydrogenase (ubiquinone) 1 alpha subcomplex, 8
1416902_a_at	5.43	3.11	6.61	5.41	Cox5b /// LOC100046079	cytochrome c oxidase, subunit Vb /// cytochrome c oxidase subunit 5B, mitochondrial-like
1419487_at	1.09	-0.42	6.61	0.81	Mybph	myosin binding protein H
1417066_at	-0.52	-0.58	6.6	1.79	Adck3	aarF domain containing kinase 3
1428179_at	4.75	-2.91	6.58	2.61	Ndufv2	NADH dehydrogenase (ubiquinone) flavoprotein 2
1416183_a_at	3.17	0.79	6.57	5.73	Ldhb	lactate dehydrogenase B
1417653_at	-0.34	-0.42	6.57	-3.07	Pvalb	parvalbumin
1416269_at	3.26	0.46	6.49	4.8	Atp5j2	ATP synthase, H+ transporting, mitochondrial F0 complex, subunit F2
1415906_at	6.79	-5.5	6.48	5.47	Tmsb4x	thymosin, beta 4, X chromosome
1425153_at	-1.24	0.56	6.48	5.64	Myh2	myosin, heavy polypeptide 2, skeletal muscle, adult
1416906_at	3.57	-0.23	6.46	1.22	Anapc5	anaphase-promoting complex subunit 5
1428722_at	-0.95	0.34	6.45	4.07	Ckmt2	creatine kinase, mitochondrial 2
1419109_at	0.68	0.47	6.44	2.29	Hrc	histidine rich calcium binding protein
1417959_at	2.2	1.61	6.43	0.61	Pdlim7	PDZ and LIM domain 7
1423737_at	2.7	-0.16	6.41	2.5	Ndufs3	NADH dehydrogenase (ubiquinone) Fe-S protein 3
1422623_x_at	7.07	-1.9	6.4	3.94	Rpl41	ribosomal protein L41
1417712_at	3.39	1.6	6.4	1.75	Eif2s2 /// Gm9892	eukaryotic translation initiation factor 2, subunit 2 (beta) /// predicted gene 9892
1417102_a_at	2.61	1.45	6.38	2.7	Ndufb5	NADH dehydrogenase (ubiquinone) 1 beta subcomplex, 5
1415687_a_at	3.56	-1.17	6.37	4.55	Psap	prosaposin
1416496_at	4.8	2.27	6.34	2.09	Mrfap1	Morf4 family associated protein 1
1416020_a_at	3.86	-1.56	6.34	5.04	Atp5g1	ATP synthase, H+ transporting, mitochondrial F0 complex, subunit c1 (subunit 9)
1424313_a_at	1.47	1.58	6.33	3.24	Ndufs7	NADH dehydrogenase (ubiquinone) Fe-S protein 7
1424177_at	-0.1	-0.74	6.32	1.24	Tmem38a	transmembrane protein 38A
1419312_at	1.23	-1.96	6.28	-2.28	Atp2a1	ATPase, Ca++ transporting, cardiac muscle, fast twitch 1
1417023_a_at	-1.18	-0.07	6.25	1.9	Fabp4	fatty acid binding protein 4, adipocyte
1418677_at	-0.25	-1.52	6.23	-1.17	Actn3	actinin alpha 3
1425143_a_at	2.98	-0.69	6.21	2.77	Ndufs1	NADH dehydrogenase (ubiquinone) Fe-S protein 1
1417889_at	-0.33	-1.84	6.21	6.66	Apobec2	apolipoprotein B mRNA editing enzyme, catalytic polypeptide 2
1416285_at	3.89	-0.59	6.2	2.65	Ndufc1	NADH dehydrogenase (ubiquinone) 1, subcomplex unknown, 1
1416089_at	6.16	-3.12	6.19	1.02	LOC100046223 /// Rps15	40S ribosomal protein S15-like /// ribosomal protein S15
1417417_a_at	5.3	-0.15	6.19	3.41	Cox6a1	cytochrome c oxidase, subunit VI a, polypeptide 1
1424364_a_at	3.15	2.66	6.1	2.61	Gm6293 /// Uqcr10	predicted pseudogene 6293 /// ubiquinol-cytochrome c reductase, complex III subunit X
1415716_a_at	6.94	-0.68	6.08	3.98	Gm9846 /// Rps27	predicted gene 9846 /// ribosomal protein S27
1419056_at	1.7	0.33	6.08	4.35	Rtn2	reticulon 2 (Z-band associated protein)
1433604_x_at	1.16	-0.21	6.06	4.84	Aldoa /// Aldoart1	aldolase A, fructose-bisphosphate /// aldolase 1 A retrogene 1
1427306_at	0.13	-0.78	6.05	1.57	Ryr1	ryanodine receptor 1, skeletal muscle
1417308_at	3.89	0.03	6.03	-1.39	Pkm	pyruvate kinase, muscle
1416567_s_at	3.24	1.31	6.02	4.3	Atp5e	ATP synthase, H+ transporting, mitochondrial F1 complex, epsilon subunit
1419738_a_at	2.64	-1.53	6.02	0.89	Tpm2	tropomyosin 2, beta
1416240_at	5.21	0.45	6.01	3.92	Psmb7	proteasome (prosome, macropain) subunit, beta type 7
1415942_at	7.58	-4.58	6	2.45	Gm5621 /// Rpl10	predicted gene 5621 /// ribosomal protein L10
1416277_a_at	7.54	1.15	5.99	6.5	Gm13777 /// Rplp1	predicted gene 13777 /// ribosomal protein, large, P1
1419441_at	7.55	3.84	5.98	-0.5	Rplp0	ribosomal protein, large, P0
1423145_a_at	1.22	-1.41	5.96	3.6	Tcap	titin-cap
1417316_at	1.27	-1.24	5.94	2.87	Acot13	acyl-CoA thioesterase 13
1420619_a_at	2.27	0.52	5.93	1.39	Aes	amino-terminal enhancer of split
1417464_at	1.72	-1.02	5.92	-2.48	Tnnc2	troponin C2, fast
1419364_a_at	6.37	1.25	5.91	0.24	Rps7	ribosomal protein S7
1416589_at	4.82	-0.5	5.91	0.28	Sparc	secreted acidic cysteine rich glycoprotein
1416404_s_at	7.31	-4.67	5.88	4.95	LOC100505015 /// LOC100862433 /// Rps16 /// Rps16-ps2	40S ribosomal protein S16-like /// 40S ribosomal protein S16-like /// ribosomal protein S16 /// ribosomal protein S16, pseudogene 2
1423676_at	5.1	-2.98	5.86	0.82	Atp5h	ATP synthase, H+ transporting, mitochondrial F0 complex, subunit d
1415984_at	1.46	-0.92	5.86	0.1	Acadm	acyl-Coenzyme A dehydrogenase, medium chain
1416276_a_at	7.04	-4.09	5.85	4.02	Rps4x	ribosomal protein S4, X-linked
1423763_x_at	4.79	1.96	5.84	5.31	Rps28	ribosomal protein S28
1416526_a_at	2.79	1.87	5.84	3.28	Park7	Parkinson disease (autosomal recessive, early onset) 7
1419421_at	2.47	-2.03	5.84	1.55	Ank1	ankyrin 1, erythroid
1428159_s_at	2.31	0.3	5.82	3.42	Ndufab1	NADH dehydrogenase (ubiquinone) 1, alpha/beta subcomplex, 1
1417193_at	2.42	-1.39	5.8	0.69	Sod2	superoxide dismutase 2, mitochondrial
1415980_at	5.29	1.21	5.79	3.05	Atp5g2 /// Gm10175	ATP synthase, H+ transporting, mitochondrial F0 complex, subunit C2 (subunit 9) /// predicted gene 10175
1416203_at	0.82	-3.48	5.79	4.52	Aqp1	aquaporin 1
1416728_at	4.53	2.96	5.78	3.15	Csnk2b	casein kinase 2, beta polypeptide
1426088_at	3.85	3.94	5.78	3.85	ND5	NADH dehydrogenase subunit 5
1417002_at	3.46	-0.24	5.78	3.16	0610012G03Rik	RIKEN cDNA 0610012G03 gene
1426742_at	2.64	-0.79	5.78	2.38	Atp5f1	ATP synthase, H+ transporting, mitochondrial F0 complex, subunit B1
1416244_a_at	3.46	-0.64	5.76	5.12	Cnbp	cellular nucleic acid binding protein
1420997_a_at	3.11	2.55	5.76	-0.22	Gpi1	glucose phosphate isomerase 1
1416669_s_at	6.18	1.68	5.75	3	Naca	nascent polypeptide-associated complex alpha polypeptide
1418067_at	3.1	1.43	5.75	1.58	Cfl2	cofilin 2, muscle
1426689_s_at	2.02	0.43	5.73	2.64	Sdha	succinate dehydrogenase complex, subunit A, flavoprotein (Fp)
1428134_at	0.98	0.29	5.73	2.49	Coq9	coenzyme Q9 homolog (yeast)
1417273_at	-1.32	1.11	5.69	4.43	Pdk4	pyruvate dehydrogenase kinase, isoenzyme 4
1417872_at	1.84	0.21	5.65	3.53	Fhl1	four and a half LIM domains 1
1428183_at	-0.7	0.98	5.65	3.64	Ankrd23	ankyrin repeat domain 23
1423665_a_at	6.49	2.45	5.64	3.81	Gm14217 /// Rpl5	predicted gene 14217 /// ribosomal protein L5
1423368_at	3.1	-2.93	5.64	2.65	Laptm4a	lysosomal-associated protein transmembrane 4A
1416023_at	0.63	0.94	5.64	5.42	Fabp3	fatty acid binding protein 3, muscle and heart
1416789_at	2.16	0.29	5.63	1.71	Idh3g	isocitrate dehydrogenase 3 (NAD+), gamma
1415881_at	1.52	-2.57	5.63	2.52	Ghitm	growth hormone inducible transmembrane protein
1420693_at	-0.23	-0.97	5.6	2.8	Myom1	myomesin 1
1417451_a_at	7.74	-0.36	5.59	4.92	Ppia	peptidylprolyl isomerase A
1417008_at	0.29	0.4	5.59	3.13	Crat	carnitine acetyltransferase
1415704_a_at	3.89	-3.09	5.57	2.34	Cdv3	carnitine deficiency-associated gene expressed in ventricle 3
1417573_at	4.19	-0.7	5.56	1.82	Mmadhc	methylmalonic aciduria (cobalamin deficiency) cblD type, with homocystinuria
1419573_a_at	4.49	-2.97	5.54	0.65	Lgals1	lectin, galactose binding, soluble 1
1417490_at	2.75	3.59	5.54	4.65	Ctsb	cathepsin B
1419022_a_at	5.88	-0.33	5.53	3.68	Eno1 /// Gm5506	enolase 1, alpha non-neuron /// predicted gene 5506
1416292_at	3.32	1.31	5.53	3.32	Prdx3	peroxiredoxin 3
1427735_a_at	1.96	-2.67	5.52	0.33	Acta1	actin, alpha 1, skeletal muscle
1418002_at	2.57	0.53	5.51	-0.03	Higd2a	HIG1 domain family, member 2A
1416547_at	3.25	0.77	5.49	1.44	Ndufb3	NADH dehydrogenase (ubiquinone) 1 beta subcomplex 3
1424628_a_at	3	-0.69	5.49	3.63	Ndufv3	NADH dehydrogenase (ubiquinone) flavoprotein 3
1416948_at	2.85	0.43	5.49	2.86	Mrpl23	mitochondrial ribosomal protein L23
1422644_at	-0.15	-2.35	5.49	2.71	Sh3bgr	SH3-binding domain glutamic acid-rich protein
1416417_a_at	4.01	2.55	5.48	-0.72	Ndufb7	NADH dehydrogenase (ubiquinone) 1 beta subcomplex, 7
1416420_a_at	5.33	1.72	5.47	3.03	Rpl9	ribosomal protein L9
1428076_s_at	1.99	3.62	5.45	2.52	Gm3244 /// Gm3873 /// Ndufb4	predicted pseudogene 3244 /// predicted gene 3873 /// NADH dehydrogenase (ubiquinone) 1 beta subcomplex 4
1416219_at	7.5	-2.42	5.43	4.73	LOC100045367 /// Rpl19	60S ribosomal protein L19-like /// ribosomal protein L19
1424635_at	4.45	-0.47	5.41	5.43	Eef1a1	eukaryotic translation elongation factor 1 alpha 1
1419737_a_at	3.2	0.87	5.4	-2.18	Ldha	lactate dehydrogenase A
1417542_at	2.27	-1.13	5.4	3.17	Rps6ka2	ribosomal protein S6 kinase, polypeptide 2
1416101_a_at	1.66	-2.12	5.4	-2.29	Hist1h1c	histone cluster 1, H1c
1416719_a_at	6.77	3.65	5.36	5.52	Rps10	ribosomal protein S10
1415879_a_at	6.53	3.56	5.36	4.97	Rplp2	ribosomal protein, large P2
1416850_s_at	2.44	1.42	5.34	6.72	Cisd1	CDGSH iron sulfur domain 1
1434799_x_at	2.31	1.76	5.31	-0.36	Aldoa /// Aldoart1	aldolase A, fructose-bisphosphate /// aldolase 1 A retrogene 1
1428782_a_at	2.15	-1.79	5.29	3.4	Uqcrc1	ubiquinol-cytochrome c reductase core protein 1
1416624_a_at	7.56	-4.24	5.27	0.8	2810422J05Rik /// Uba52	RIKEN cDNA 2810422J05 gene /// ubiquitin A-52 residue ribosomal protein fusion product 1
1422156_a_at	6.22	-3.82	5.27	-3.76	Gm10420 /// Gm5978 /// Gm6139 /// Gm8841 /// Gm8842 /// Rps2	predicted gene 10420 /// predicted gene 5978 /// predicted gene 6139 /// predicted gene 8841 /// predicted gene 8842 /// ribosomal protein S2
1430326_s_at	1.35	-0.82	5.26	2.35	Uqcrq	ubiquinol-cytochrome c reductase, complex III subunit VII
1428899_at	-0.6	-0.14	5.25	2.24	Tmem182	transmembrane protein 182
1415714_a_at	3.37	-3.54	5.24	3.93	Snrnp27	small nuclear ribonucleoprotein 27 (U4/U6.U5)
1415779_s_at	6.19	-1.81	5.23	2.93	Actg1	actin, gamma, cytoplasmic 1
1415964_at	0.07	-2.24	5.22	5.48	Scd1	stearoyl-Coenzyme A desaturase 1
1424018_at	4.51	-3.15	5.21	2.76	Hint1	histidine triad nucleotide binding protein 1
1417285_a_at	0.88	-0.53	5.21	1.48	Ndufa5	NADH dehydrogenase (ubiquinone) 1 alpha subcomplex, 5
1421116_a_at	2.44	-0.51	5.2	2	Rtn4	reticulon 4
1416099_at	6.2	4.21	5.19	2.61	Rpl27	ribosomal protein L27
1416366_at	4.07	-0.76	5.19	3.46	LOC635087 /// LOC675851 /// Ndufc2	NADH dehydrogenase [ubiquinone] 1 subunit C2-like /// NADH dehydrogenase [ubiquinone] 1 subunit C2-like /// NADH dehydrogenase (ubiquinone) 1, subcomplex unknown, 2
1423254_x_at	3.3	-0.75	5.19	1.16	Rps27l	ribosomal protein S27-like
1418814_s_at	4.13	-0.12	5.15	3.84	Ndufa12	NADH dehydrogenase (ubiquinone) 1 alpha subcomplex, 12
1423669_at	3.65	0.9	5.15	-0.19	Col1a1	collagen, type I, alpha 1
1418328_at	-0.4	-1.24	5.15	1.01	BC090627 /// Chkb /// Cpt1b	cDNA sequence BC090627 /// choline kinase beta /// carnitine palmitoyltransferase 1b, muscle
1416000_a_at	4.61	-0.19	5.14	1.68	LOC100862012 /// Prdx1	peroxiredoxin-1-like /// peroxiredoxin 1
1416365_at	4.39	-0.59	5.14	2.64	Hsp90ab1	heat shock protein 90 alpha (cytosolic), class B member 1
1426659_a_at	5.86	-0.15	5.12	4	Gm10132 /// Gm3362 /// Rpl23a	predicted gene 10132 /// predicted pseudogene 3362 /// ribosomal protein L23A
1415949_at	3.68	1.66	5.11	3.98	Cpe	carboxypeptidase E
1416083_at	3.36	0.06	5.11	-0.78	Zfand5	zinc finger, AN1-type domain 5
1415991_a_at	3.69	-2.03	5.09	-1.39	Klhdc3	kelch domain containing 3
1418300_a_at	4.19	-1.19	5.08	-0.01	Mknk2	MAP kinase-interacting serine/threonine kinase 2
1418210_at	3.07	-0.76	5.08	1.45	Pfn2	profilin 2
1418209_a_at	4.46	-1.53	5.07	1.46	Pfn2	profilin 2
1415990_at	5.26	-2.22	5.06	1.94	Vdac2	voltage-dependent anion channel 2
1428362_at	2.79	-3.04	5.05	2.17	Eif4g2	eukaryotic translation initiation factor 4, gamma 2
1417053_at	3.88	-0.65	5.04	1.4	1700071K01Rik /// Phb	RIKEN cDNA 1700071K01 gene /// prohibitin
1420820_at	4.99	0.11	5.03	4.51	Myl12a	myosin, light chain 12A, regulatory, non-sarcomeric
1416521_at	3.63	3.54	5.03	-0.26	Sepw1	selenoprotein W, muscle 1
1428163_at	2.63	0.14	5.03	2.58	Sar1b	SAR1 gene homolog B (S. cerevisiae)
1423238_at	0.77	0.37	5.03	2.83	Itgb1bp2	integrin beta 1 binding protein 2
1416367_at	0.6	0.31	5.03	2.68	1110001J03Rik	RIKEN cDNA 1110001J03 gene
1422483_a_at	2.98	-2.53	5.02	3.92	Cycs	cytochrome c, somatic
1419839_x_at	2.35	-0.66	5.02	1.52	Prpf19	PRP19/PSO4 pre-mRNA processing factor 19 homolog (S. cerevisiae)
1419687_at	-0.33	0.13	5.02	4.86	Macrod1	MACRO domain containing 1
1417608_a_at	6.14	5.37	5.01	3.94	Rpl13a	ribosomal protein L13A
1435395_s_at	1.74	1.12	5	2.1	Atp5j2	ATP synthase, H+ transporting, mitochondrial F0 complex, subunit F2
1422484_at	1.17	0.22	5	4.91	Cycs	cytochrome c, somatic
1417841_at	0.48	-0.55	5	1.97	Pxmp2	peroxisomal membrane protein 2
1416793_at	2.31	-1.51	4.99	3.19	Atl2	atlastin GTPase 2
1418624_at	5.3	1.86	4.98	3.75	Ybx1	Y box protein 1
1428068_at	3.38	0.29	4.97	1.43	Samm50	sorting and assembly machinery component 50 homolog (S. cerevisiae)
1428631_a_at	2.58	-1.19	4.97	3.03	Uqcrc2	ubiquinol cytochrome c reductase core protein 2
1425028_a_at	2.48	-0.95	4.97	3.4	Tpm2	tropomyosin 2, beta
1423670_a_at	1.5	0.52	4.97	0.21	Srpr	signal recognition particle receptor ('docking protein')
1421887_a_at	2.96	0.01	4.96	0.21	Aplp2	amyloid beta (A4) precursor-like protein 2
1423997_at	2.73	-1.07	4.96	2.9	Csde1	cold shock domain containing E1, RNA binding
1416938_at	1.8	-2.59	4.95	3.2	Chchd1	coiled-coil-helix-coiled-coil-helix domain containing 1
1418886_s_at	2.59	0.01	4.94	-1.36	Idh3b	isocitrate dehydrogenase 3 (NAD+) beta
1428440_at	0.91	-0.3	4.94	1.85	Slc25a12	solute carrier family 25 (mitochondrial carrier, Aralar), member 12
1418709_at	-1.5	-0.03	4.94	3.23	Cox7a1	cytochrome c oxidase, subunit VIIa 1
1417364_at	7.03	2.21	4.93	-1.34	Eef1g	eukaryotic translation elongation factor 1 gamma
1415950_a_at	6.14	-2.21	4.93	-0.54	Pebp1	phosphatidylethanolamine binding protein 1
1416963_at	3.27	-2.5	4.91	0.64	Ubac1	ubiquitin associated domain containing 1
1435613_x_at	4.11	-1.97	4.9	2.79	Cox5b /// LOC100046079	cytochrome c oxidase, subunit Vb /// cytochrome c oxidase subunit 5B, mitochondrial-like
1417598_a_at	1.77	-1.5	4.9	3.16	Fxr1	fragile X mental retardation gene 1, autosomal homolog
1428075_at	1.75	2.59	4.9	1.11	Gm3244 /// Gm3873 /// Ndufb4	predicted pseudogene 3244 /// predicted gene 3873 /// NADH dehydrogenase (ubiquinone) 1 beta subcomplex 4
1415876_a_at	7.7	1.19	4.89	3.9	LOC100046297 /// Rps26	40S ribosomal protein S26-like /// ribosomal protein S26
1416394_at	1.88	0.55	4.89	1.9	Bag1	BCL2-associated athanogene 1
1417452_a_at	6.58	2.97	4.88	5.54	Fau	Finkel-Biskis-Reilly murine sarcoma virus (FBR-MuSV) ubiquitously expressed (fox derived)
1415891_at	2.44	2.3	4.88	-1.46	Suclg1	succinate-CoA ligase, GDP-forming, alpha subunit
1417716_at	4	0.28	4.87	2.79	Got2	glutamate oxaloacetate transaminase 2, mitochondrial
1423565_at	2.74	0.25	4.87	2.44	Paics	phosphoribosylaminoimidazole carboxylase, phosphoribosylaminoribosylaminoimidazole, succinocarboxamide synthetase
1420489_at	2.68	0.28	4.86	1.48	Mrps14	mitochondrial ribosomal protein S14
1424553_at	0.06	-0.54	4.86	0.29	Hhatl	hedgehog acyltransferase-like
1420088_at	3.57	1.25	4.85	2.83	Nfkbia	nuclear factor of kappa light polypeptide gene enhancer in B cells inhibitor, alpha
1424828_a_at	2.64	0.33	4.85	1.6	Fh1	fumarate hydratase 1
1417918_at	2.26	0.29	4.84	2.27	Mrpl11	mitochondrial ribosomal protein L11
1417456_at	1.8	0.5	4.84	0.77	Gnpat	glyceronephosphate O-acyltransferase
1425020_at	0.67	0.49	4.84	2.07	Ubxn2a	UBX domain protein 2A
1415895_at	3.7	0.11	4.83	3.66	Snrpn /// Snurf	small nuclear ribonucleoprotein N /// SNRPN upstream reading frame
1422598_at	0.45	-2.04	4.83	-1.31	Casq1	calsequestrin 1
1416546_a_at	7.81	-1.54	4.82	2.8	Rpl6	ribosomal protein L6
1423716_s_at	3.86	-0.33	4.82	1.93	Atp5d	ATP synthase, H+ transporting, mitochondrial F1 complex, delta subunit
1416112_at	4.18	-0.27	4.81	3.37	Cox8a /// LOC100048483	cytochrome c oxidase, subunit VIIIa /// cytochrome c oxidase subunit 8A, mitochondrial-like
1423907_a_at	3.73	0.13	4.81	2.35	Ndufs8	NADH dehydrogenase (ubiquinone) Fe-S protein 8
1422613_a_at	7.6	1.86	4.8	-3.32	Gm11362 /// Rpl7a	predicted gene 11362 /// ribosomal protein L7A
1416026_a_at	6.54	0.64	4.8	2.86	Gm11425 /// LOC630855 /// Rpl12	predicted gene 11425 /// 60S ribosomal protein L12-like /// ribosomal protein L12
1422475_a_at	4.96	-3.48	4.79	3.34	Rps3a	ribosomal protein S3A
1426731_at	0.71	-0.56	4.78	-3.43	Des	desmin
1416037_a_at	4.22	0.19	4.77	1.05	Cct2	chaperonin containing Tcp1, subunit 2 (beta)
1425968_s_at	0.6	-1.22	4.75	-0.27	Speg	SPEG complex locus
1416510_at	2.56	-0.76	4.74	2.63	Mrpl4	mitochondrial ribosomal protein L4
1428465_at	1.75	1.52	4.74	1.89	Tmem147	transmembrane protein 147
1439375_x_at	0.87	-0.61	4.74	3.49	Aldoa /// Aldoart1	aldolase A, fructose-bisphosphate /// aldolase 1 A retrogene 1
1416217_a_at	5.19	3.48	4.73	-0.63	Rpl37a	ribosomal protein L37a
1416506_at	2.1	-2.59	4.73	2.28	Psma6	proteasome (prosome, macropain) subunit, alpha type 6
1423030_at	4.88	-4.14	4.72	0.21	Vcp	valosin containing protein
1427909_at	2.27	0.95	4.71	1.35	2410015M20Rik	RIKEN cDNA 2410015M20 gene
1418883_a_at	4	-2.87	4.7	3.49	Pabpc1	poly(A) binding protein, cytoplasmic 1
1416494_at	1.12	1.06	4.7	1.51	LOC100504968 /// Ndufs5	NADH dehydrogenase [ubiquinone] iron-sulfur protein 5-like /// NADH dehydrogenase (ubiquinone) Fe-S protein 5
1432016_a_at	0.95	1	4.7	1.66	Idh3a	isocitrate dehydrogenase 3 (NAD+) alpha
1424178_at	-0.42	0.68	4.7	1	Tmem38a	transmembrane protein 38A
1423517_at	5.23	-2.75	4.69	-0.16	Cct6a	chaperonin containing Tcp1, subunit 6a (zeta)
1420613_at	3.85	-2.71	4.69	-0.4	Ptp4a2	protein tyrosine phosphatase 4a2
1425275_at	-0.04	-1.39	4.69	2.36	Asph	aspartate-beta-hydroxylase
1418505_at	2.25	0.42	4.68	2.15	Nudt4	nudix (nucleoside diphosphate linked moiety X)-type motif 4
1422654_at	1.36	-0.21	4.68	3.65	Sgca	sarcoglycan, alpha (dystrophin-associated glycoprotein)
1435643_x_at	3.09	1.38	4.67	2.06	Gm1821 /// Ubb	ubiquitin pseudogene /// ubiquitin B
1416452_at	2.38	1.73	4.67	2.88	Oat	ornithine aminotransferase
1415929_at	2.3	-2.29	4.67	0.88	Map1lc3b	microtubule-associated protein 1 light chain 3 beta
1416373_at	1.12	0.31	4.67	2.16	Nfs1	nitrogen fixation gene 1 (S. cerevisiae)
1415979_x_at	6.21	0.39	4.66	-0.91	Rpl7	ribosomal protein L7
1427883_a_at	4.22	0.62	4.66	-1.64	Col3a1	collagen, type III, alpha 1
1424736_at	6.12	-3.83	4.65	1.05	Eef2	eukaryotic translation elongation factor 2
1422525_at	4.1	-0.14	4.65	-0.11	Atp5k	ATP synthase, H+ transporting, mitochondrial F1F0 complex, subunit e
1428464_at	2.81	2.86	4.64	1.51	Ndufa3	NADH dehydrogenase (ubiquinone) 1 alpha subcomplex, 3
1415958_at	0.3	1.07	4.63	-0.87	Slc2a4	solute carrier family 2 (facilitated glucose transporter), member 4
1424185_a_at	3.04	2.01	4.61	1.45	A730098P11Rik /// Gm6747 /// Morf4l1	mortality factor 4 like 1 pseudogene /// predicted gene 6747 /// mortality factor 4 like 1
1418589_a_at	-0.55	-0.36	4.61	3.47	Mlf1	myeloid leukemia factor 1
1428868_a_at	4.07	-1.5	4.59	4.16	Oaz1 /// Oaz1-ps	ornithine decarboxylase antizyme 1 /// ornithine decarboxylase antizyme 1, pseudogene
1419023_x_at	7.15	-2.06	4.58	2.56	Eno1	enolase 1, alpha non-neuron
1415933_a_at	3.35	0.3	4.58	-0.68	Cox5a	cytochrome c oxidase, subunit Va
1415962_at	3.33	0.57	4.58	0.23	Eif3h	eukaryotic translation initiation factor 3, subunit H
1416282_at	3.99	1.84	4.57	2.23	Psmc3	proteasome (prosome, macropain) 26S subunit, ATPase 3
1416427_at	3.54	0.92	4.57	1.51	Ccni	cyclin I
1424151_at	2.44	1.12	4.57	-0.38	Aimp2	aminoacyl tRNA synthetase complex-interacting multifunctional protein 2
1416636_at	3.85	0.88	4.56	2.42	Rheb	Ras homolog enriched in brain
1416678_at	2.6	3.15	4.56	2.34	Cops3	COP9 (constitutive photomorphogenic) homolog, subunit 3 (Arabidopsis thaliana)
1420827_a_at	0.81	1.57	4.56	2.95	Ccng1	cyclin G1
1417367_at	3.45	-1.67	4.55	1.77	Ppp2ca	protein phosphatase 2 (formerly 2A), catalytic subunit, alpha isoform
1419283_s_at	1.85	-0.49	4.54	3.85	Tns1	tensin 1
1415956_a_at	1.67	-1.99	4.54	-0.02	Cdk16	cyclin-dependent kinase 16
1417867_at	-1.19	0.48	4.54	1.56	Cfd	complement factor D (adipsin)
1431765_a_at	7.41	-7.49	4.53	-1.94	Gm10420 /// Gm5978 /// Gm6139 /// Gm8225 /// Gm8842 /// Rps2	predicted gene 10420 /// predicted gene 5978 /// predicted gene 6139 /// predicted gene 8225 /// predicted gene 8842 /// ribosomal protein S2
1423972_at	1.53	-0.67	4.53	-0.12	Etfa	electron transferring flavoprotein, alpha polypeptide
1415959_at	1.1	0.11	4.53	0.24	Slc2a4	solute carrier family 2 (facilitated glucose transporter), member 4
1416056_a_at	4.1	-2.06	4.52	-0.27	Ndufb11	NADH dehydrogenase (ubiquinone) 1 beta subcomplex, 11
1415700_a_at	3.87	-3.3	4.52	-0.38	Ssr3	signal sequence receptor, gamma
1422943_a_at	2.99	-0.85	4.51	-0.4	Hspb1	heat shock protein 1
1416819_at	2.84	0.83	4.51	-2.07	Cdc37	cell division cycle 37
1423883_at	0.78	-1.47	4.51	-2.51	Acsl1	acyl-CoA synthetase long-chain family member 1
1424434_at	0.1	0.97	4.5	1.89	Mettl22	methyltransferase like 22
1423857_at	2.13	0.28	4.49	1.31	Gm6238 /// Mrpl30	predicted pseudogene 6238 /// mitochondrial ribosomal protein L30
1418504_at	1.17	-1.95	4.48	2.15	Hspa9	heat shock protein 9
1423106_at	1	2.6	4.48	1.14	Ube2b	ubiquitin-conjugating enzyme E2B
1434722_at	0.16	-0.81	4.47	2.38	Ampd1	adenosine monophosphate deaminase 1
1435738_x_at	2.26	-1.6	4.46	2.8	Serf2	small EDRK-rich factor 2
1435355_at	0.06	0.12	4.44	1.58	Neb	nebulin
1427868_x_at	-1.03	0.5	4.44	0.62	Myh1	myosin, heavy polypeptide 1, skeletal muscle, adult
1416495_s_at	1.37	2.24	4.43	3.79	BC002163 /// LOC100504968 /// Ndufs5	NADH dehydrogenase Fe-S protein 5 pseudogene /// NADH dehydrogenase [ubiquinone] iron-sulfur protein 5-like /// NADH dehydrogenase (ubiquinone) Fe-S protein 5
1438609_x_at	0.98	0.01	4.42	2.79	Tnni2	troponin I, skeletal, fast 2
1427903_at	1.72	-1.03	4.4	1.76	Phpt1	phosphohistidine phosphatase 1
1418238_at	0.97	1.24	4.4	1.99	Ivd	isovaleryl coenzyme A dehydrogenase
1436332_at	-0.35	0.55	4.4	2.09	Hspb6	heat shock protein, alpha-crystallin-related, B6
1425183_a_at	4.17	-4.81	4.39	-1.44	Rpl4	ribosomal protein L4
1417418_s_at	3.24	0.26	4.39	2.96	Cox6a1	cytochrome c oxidase, subunit VI a, polypeptide 1
1416220_at	2.58	1.43	4.39	0.7	Spcs1	signal peptidase complex subunit 1 homolog (S. cerevisiae)
1416842_at	3.48	-2.22	4.38	2.56	Gstm5	glutathione S-transferase, mu 5
1416327_at	1.76	-1.89	4.38	3.18	Ufc1	ubiquitin-fold modifier conjugating enzyme 1
1418511_at	-0.98	-1.17	4.38	0.76	Dpt	dermatopontin
1416533_at	2.38	-0.24	4.37	2.11	Egln2	EGL nine homolog 2 (C. elegans)
1416824_at	1.44	-1.28	4.36	1.66	B230118H07Rik	RIKEN cDNA B230118H07 gene
1415867_at	4.77	-0.95	4.35	-1.87	Cct4	chaperonin containing Tcp1, subunit 4 (delta)
1437706_x_at	2.37	-2.34	4.35	2.27	Rps14	ribosomal protein S14
1415782_at	5.9	1.43	4.34	0.02	Sumo2	SMT3 suppressor of mif two 3 homolog 2 (yeast)
1416009_at	3.25	-0.94	4.33	2.97	Tspan3	tetraspanin 3
1435757_a_at	1.42	-0.15	4.33	2.91	Uqcrc2	ubiquinol cytochrome c reductase core protein 2
1416326_at	1.32	-0.89	4.31	2.32	Crip1	cysteine-rich protein 1 (intestinal)
1427445_a_at	2.18	1.41	4.3	-1.97	Ttn	titin
1417864_at	7.35	-1.48	4.29	-1.53	Pgk1	phosphoglycerate kinase 1
1417606_a_at	4.39	2.33	4.29	2.58	Calr	calreticulin
1422241_a_at	4.06	1.41	4.29	-1	Ndufa1	NADH dehydrogenase (ubiquinone) 1 alpha subcomplex, 1
1416352_s_at	2.93	0.29	4.29	3.02	Tecr	trans-2,3-enoyl-CoA reductase
1415896_x_at	6.38	2.09	4.28	2.14	Snrpn /// Snurf	small nuclear ribonucleoprotein N /// SNRPN upstream reading frame
1426688_at	2.25	1.77	4.28	1.38	Sdha	succinate dehydrogenase complex, subunit A, flavoprotein (Fp)
1420442_at	-0.88	-0.17	4.28	3.53	Cacna1s	calcium channel, voltage-dependent, L type, alpha 1S subunit
1419091_a_at	3.89	-2.46	4.27	1.8	Anxa2	annexin A2
1433643_at	1.22	-0.64	4.27	1.92	Cacna2d1	calcium channel, voltage-dependent, alpha2/delta subunit 1
1427036_a_at	3.06	-0.77	4.26	2.47	Eif4g1	eukaryotic translation initiation factor 4, gamma 1
1423780_at	0.9	1.4	4.26	2.17	Hibadh	3-hydroxyisobutyrate dehydrogenase
1417999_at	3	-0.36	4.25	3.07	Itm2b	integral membrane protein 2B
1418197_at	0.07	-0.8	4.25	0.02	Ucp1	uncoupling protein 1 (mitochondrial, proton carrier)
1416859_at	2.32	-1.42	4.24	2.88	Fkbp3	FK506 binding protein 3
1420551_at	-0.71	-0.27	4.23	1.74	Murc	muscle-related coiled-coil protein
1424000_a_at	5.01	4.47	4.22	4.96	Rps11	ribosomal protein S11
1416858_a_at	3.04	-1.48	4.21	3	Fkbp3	FK506 binding protein 3
1416570_s_at	2.71	-1.07	4.21	2.02	Gfm1	G elongation factor, mitochondrial 1
1419814_s_at	-0.11	-1.65	4.21	2.55	S100a1	S100 calcium binding protein A1
1415831_at	3.36	0.09	4.2	-0.92	Psmd2	proteasome (prosome, macropain) 26S subunit, non-ATPase, 2
1436934_s_at	0.58	-0.25	4.2	1	Aco2	aconitase 2, mitochondrial
1415678_at	2.72	-2.44	4.19	0.39	Ppm1a	protein phosphatase 1A, magnesium dependent, alpha isoform
1436586_x_at	2.42	1.6	4.19	3.77	Rps14	ribosomal protein S14
1428140_at	1.35	1.73	4.19	4.02	Oxct1	3-oxoacid CoA transferase 1
1423890_x_at	3.55	1.89	4.16	2.99	Atp1b1	ATPase, Na+/K+ transporting, beta 1 polypeptide
1415897_a_at	2.03	-0.29	4.16	3.65	Mgst1	microsomal glutathione S-transferase 1
1415882_at	1.14	0.94	4.16	1.43	Ghitm	growth hormone inducible transmembrane protein
1418095_at	0.43	0.9	4.16	1.68	Smpx	small muscle protein, X-linked
1415887_at	5.27	-1.19	4.15	-0.41	Tfg	Trk-fused gene
1418622_at	4.75	1.22	4.15	0.5	Rab2a	RAB2A, member RAS oncogene family
1415812_at	2.28	-0.99	4.15	-0.33	Gsn	gelsolin
1422470_at	2.14	-1.88	4.15	0.22	Bnip3	BCL2/adenovirus E1B interacting protein 3
1429708_at	2.25	0.44	4.14	4.18	Gm4943 /// Ndufa11	predicted pseudogene 4943 /// NADH dehydrogenase (ubiquinone) 1 alpha subcomplex 11
1416995_at	0.79	-0.19	4.14	1.04	Pacsin3	protein kinase C and casein kinase substrate in neurons 3
1426265_x_at	0.12	1.04	4.14	1.51	Dlat	dihydrolipoamide S-acetyltransferase (E2 component of pyruvate dehydrogenase complex)
1417714_x_at	4.52	0.82	4.13	3.65	Hba-a1 /// Hba-a2	hemoglobin alpha, adult chain 1 /// hemoglobin alpha, adult chain 2
1426660_x_at	4.37	-0.98	4.13	0.87	Gm10132 /// Gm10335 /// Gm3362 /// Rpl23a	predicted gene 10132 /// ribosomal protein L23A pseudogene /// predicted pseudogene 3362 /// ribosomal protein L23A
1421083_x_at	3.5	-3.32	4.13	3.07	Banf1	barrier to autointegration factor 1
1423608_at	2.78	0.32	4.13	0.13	Itm2a	integral membrane protein 2A
1417168_a_at	-0.91	-0.02	4.13	2.57	Usp2	ubiquitin specific peptidase 2
1415781_a_at	7.62	-1.62	4.12	-1.08	Gm13430 /// Sumo2	predicted gene 13430 /// SMT3 suppressor of mif two 3 homolog 2 (yeast)
1415880_a_at	4.05	2.15	4.12	0.48	Lamp1	lysosomal-associated membrane protein 1
1423535_at	3.81	0.85	4.12	1.5	Strn3	striatin, calmodulin binding protein 3
1422578_at	3	1.78	4.12	-1.6	Cs	citrate synthase
1428181_at	2.25	-0.05	4.12	-1.72	Etfb	electron transferring flavoprotein, beta polypeptide
1417317_s_at	6.28	-1.22	4.11	3.32	Gm11810 /// Gm14279 /// Ino80 /// LOC100862595 /// Rpl35a	predicted gene 11810 /// predicted gene 14279 /// INO80 homolog (S. cerevisiae) /// 60S ribosomal protein L35a-like /// ribosomal protein L35A
1417186_at	4.81	-1.68	4.1	2.82	Ube2k	ubiquitin-conjugating enzyme E2K
1416551_at	2.51	-1.11	4.1	7.84	Atp2a2	ATPase, Ca++ transporting, cardiac muscle, slow twitch 2
1416737_at	2.09	-1.4	4.1	2.54	Gys1	glycogen synthase 1, muscle
1418314_a_at	1.68	-0.19	4.1	-0.63	Rbfox1	RNA binding protein, fox-1 homolog (C. elegans) 1
1416337_at	1.05	1.22	4.1	0.93	Uqcrb	ubiquinol-cytochrome c reductase binding protein
1417225_at	2.28	1.68	4.09	1.95	Arl6ip5	ADP-ribosylation factor-like 6 interacting protein 5
1434180_at	2.17	-0.04	4.09	1.45	Fermt2	fermitin family homolog 2 (Drosophila)
1435813_at	-0.28	0.13	4.09	1	Mypn	myopalladin
1416209_at	3.34	1.15	4.08	0.47	Glud1	glutamate dehydrogenase 1
1418695_a_at	3.25	1.54	4.08	-0.63	Kcmf1	potassium channel modulatory factor 1
1417344_at	1.84	-0.64	4.08	0.57	2900064A13Rik	RIKEN cDNA 2900064A13 gene
1417701_at	0.73	-0.83	4.08	1.47	Ppp1r14c	protein phosphatase 1, regulatory (inhibitor) subunit 14c
1416243_a_at	6.02	2.91	4.07	4.2	Rpl35	ribosomal protein L35
1416090_at	2.72	-1.26	4.07	-2.66	Pdhb	pyruvate dehydrogenase (lipoamide) beta
1417825_at	2.95	4.36	4.06	1.78	Esd /// Gm2904	esterase D/formylglutathione hydrolase /// predicted pseudogene 2904
1417365_a_at	2.87	-3.35	4.06	-2.44	Calm1 /// Calm2 /// Calm3	calmodulin 1 /// calmodulin 2 /// calmodulin 3
1423799_at	2.33	-1.16	4.06	1.15	Eif1 /// Gm5471 /// LOC631966	eukaryotic translation initiation factor 1 /// predicted pseudogene 5471 /// eukaryotic translation initiation factor 1-like
1417962_s_at	1.81	1.51	4.06	-1.54	Ghr	growth hormone receptor
1428360_x_at	2.19	1.83	4.05	1.06	Ndufa7	NADH dehydrogenase (ubiquinone) 1 alpha subcomplex, 7 (B14.5a)
1420776_a_at	1.29	0.24	4.05	2.36	Auh	AU RNA binding protein/enoyl-coenzyme A hydratase
1418288_at	0.39	-0.32	4.05	1.76	Lpin1	lipin 1
1422976_x_at	3.44	0.68	4.04	0.8	Ndufa7	NADH dehydrogenase (ubiquinone) 1 alpha subcomplex, 7 (B14.5a)
1416362_a_at	3.02	-0.44	4.04	1.16	Fkbp4 /// LOC100048743	FK506 binding protein 4 /// peptidyl-prolyl cis-trans isomerase FKBP4-like
1417185_at	1.24	-0.2	4.04	2.64	Ly6a	lymphocyte antigen 6 complex, locus A
1416381_a_at	2.81	-0.44	4.03	3.62	Prdx5	peroxiredoxin 5
1417463_a_at	2.51	2.03	4.03	1.22	2400001E08Rik	RIKEN cDNA 2400001E08 gene
1426522_at	2.16	-0.32	4.03	-1.74	Hadhb	hydroxyacyl-Coenzyme A dehydrogenase/3-ketoacyl-Coenzyme A thiolase/enoyl-Coenzyme A hydratase (trifunctional protein), beta subunit
1422184_a_at	0.35	-2.26	4.03	-1.22	Ak1	adenylate kinase 1
1434369_a_at	0.03	0.4	4.03	2.62	Cryab	crystallin, alpha B
1418000_a_at	5.37	1.06	4.02	0.14	Itm2b	integral membrane protein 2B
1418467_at	2.52	0.65	4.02	-0.15	Smarcd3	SWI/SNF related, matrix associated, actin dependent regulator of chromatin, subfamily d, member 3
1426977_at	0.74	0.64	4.02	0.82	Usp47	ubiquitin specific peptidase 47
1418066_at	0.72	2.07	4.02	2.04	Cfl2	cofilin 2, muscle
1418738_at	0.63	0.71	4.02	0.45	Scn1b	sodium channel, voltage-gated, type I, beta
1418755_at	-0.05	0.97	4.02	1.03	Tbx15	T-box 15
1427943_at	-0.49	0.5	4.02	3.51	Acyp2	acylphosphatase 2, muscle type
1436722_a_at	4.46	-1.05	4.01	3.58	Actb	actin, beta
1416245_at	4.36	2.41	4.01	0.4	Aurkaip1	aurora kinase A interacting protein 1
1426195_a_at	2.56	-0.27	4.01	0.17	Cst3	cystatin C
1422302_s_at	4.42	-1.06	4	2.46	Ftl1 /// Ftl2 /// LOC100862446 /// LOC434624	ferritin light chain 1 /// ferritin light chain 2 /// ferritin light chain 1-like /// ferritin light chain 1-like
1416668_at	1.23	-0.25	4	1.77	Ttc35	tetratricopeptide repeat domain 35
1421097_at	0.2	-1.13	4	2.21	Endog	endonuclease G
1420880_a_at	4.81	-5.01	3.99	3.52	Ywhab	tyrosine 3-monooxygenase/tryptophan 5-monooxygenase activation protein, beta polypeptide
1416480_a_at	2.01	0.63	3.99	-1.01	Higd1a	HIG1 domain family, member 1A
1421027_a_at	1.93	0.22	3.99	-1.16	Mef2c	myocyte enhancer factor 2C
1417956_at	-0.13	-2.08	3.99	2.29	Cidea	cell death-inducing DNA fragmentation factor, alpha subunit-like effector A
1417762_a_at	5.92	0.38	3.98	-3.09	Rpl8	ribosomal protein L8
1428409_at	2.01	-1.37	3.98	1.63	Naa50	N(alpha)-acetyltransferase 50, NatE catalytic subunit
1416416_x_at	1.53	-0.82	3.98	-0.25	Gstm1	glutathione S-transferase, mu 1
1415996_at	2.86	-0.68	3.97	1.4	Txnip	thioredoxin interacting protein
1416910_at	1.32	-1.04	3.97	0.15	Dnajc15	DnaJ (Hsp40) homolog, subfamily C, member 15
1415764_at	3.94	-3.4	3.96	3.71	Zbed6 /// Zc3h11a	zinc finger, BED domain containing 6 /// zinc finger CCCH type containing 11A
1419835_s_at	2.19	-0.62	3.96	-1.09	Plec	plectin
1427446_s_at	1.72	1.21	3.96	-1.28	Ttn	titin
1423908_at	1.52	2	3.96	1.98	Ndufs8	NADH dehydrogenase (ubiquinone) Fe-S protein 8
1422754_at	0.99	-0.1	3.96	2.92	Tmod1	tropomodulin 1
1427177_at	0.87	1.69	3.96	2.34	Fyco1	FYVE and coiled-coil domain containing 1
1421253_at	0.58	0.31	3.96	2.01	Nrap	nebulin-related anchoring protein
1417615_a_at	4.57	0.14	3.95	-0.18	Rpl11	ribosomal protein L11
1437196_x_at	3.93	-1.4	3.95	3.52	Gm8623 /// LOC100505015 /// LOC100862433 /// Rps16 /// Rps16-ps2	predicted gene 8623 /// 40S ribosomal protein S16-like /// 40S ribosomal protein S16-like /// ribosomal protein S16 /// ribosomal protein S16, pseudogene 2
1422153_a_at	-0.49	1.72	3.95	0.73	Asb11	ankyrin repeat and SOCS box-containing 11
1423855_x_at	6.74	0.24	3.93	2.59	Gm10166 /// Gm10294 /// Gm10362 /// Rpl17	predicted pseudogene 10166 /// predicted pseudogene 10294 /// predicted gene 10362 /// ribosomal protein L17
1417169_at	1.96	0.63	3.93	1.46	Usp2	ubiquitin specific peptidase 2
1418568_x_at	1.53	0.56	3.93	0.72	LOC100504988 /// Srp14	signal recognition particle 14 kDa protein-like /// signal recognition particle 14
1426586_at	1.09	0.61	3.93	2.8	Slc25a11	solute carrier family 25 (mitochondrial carrier oxoglutarate carrier), member 11
1431766_x_at	4.48	-3.63	3.92	-2.94	Rps2	ribosomal protein S2
1416984_at	1.99	0.13	3.92	3.64	Mrps18a	mitochondrial ribosomal protein S18A
1427878_at	0.19	0.42	3.92	2.77	0610010O12Rik	RIKEN cDNA 0610010O12 gene
1418575_at	4.32	-3.74	3.91	1.61	Shfm1	split hand/foot malformation (ectrodactyly) type 1
1422032_a_at	3.8	2.71	3.91	-2.1	Zfand6	zinc finger, AN1-type domain 6
1423110_at	3.36	-0.23	3.91	-0.31	Col1a2	collagen, type I, alpha 2
1428116_a_at	3.12	-2.27	3.91	0.89	Dynlt1a /// Dynlt1b /// Dynlt1c /// Dynlt1f	dynein light chain Tctex-type 1A /// dynein light chain Tctex-type 1D /// dynein light chain Tctex-type 1C /// dynein light chain Tctex-type 1F
1418567_a_at	2.03	0.39	3.91	2.03	LOC100504988 /// Srp14	signal recognition particle 14 kDa protein-like /// signal recognition particle 14
1420859_at	1.44	0.42	3.91	2.1	Pkia	protein kinase inhibitor, alpha
1426461_at	-0.28	-1.21	3.91	2.21	Ugp2	UDP-glucose pyrophosphorylase 2
1415915_at	3.57	2.37	3.9	2.29	Ddx1	DEAD (Asp-Glu-Ala-Asp) box polypeptide 1
1436803_a_at	2.7	-0.43	3.9	3.04	Ndufb9	NADH dehydrogenase (ubiquinone) 1 beta subcomplex, 9
1418327_at	0.98	-2.58	3.9	1.37	1110058L19Rik	RIKEN cDNA 1110058L19 gene
1423266_at	0.59	-0.64	3.9	-2.77	2810405K02Rik	RIKEN cDNA 2810405K02 gene
1423727_at	4.13	-1.81	3.89	2.83	Cnih	cornichon homolog (Drosophila)
1423785_at	2.03	-0.58	3.89	2.3	Egln1	EGL nine homolog 1 (C. elegans)
1416952_at	1.98	2.77	3.89	2.18	Atp6v1d	ATPase, H+ transporting, lysosomal V1 subunit D
1435178_x_at	1.77	1.01	3.89	0.7	Anapc5	anaphase-promoting complex subunit 5
1418769_at	-0.23	-0.53	3.89	5.54	Myoz2	myozenin 2
1423583_at	-0.27	1.31	3.89	2.02	Fem1a	feminization 1 homolog a (C. elegans)
1416233_at	4.2	-1.33	3.88	-0.53	Eif3i	eukaryotic translation initiation factor 3, subunit I
1423642_at	3.41	-0.82	3.88	2.81	Tubb4b	tubulin, beta 4B class IVB
1424039_at	2.99	-1.01	3.88	-0.76	Tmem66	transmembrane protein 66
1416849_at	1.16	0.96	3.88	1.85	Cisd1	CDGSH iron sulfur domain 1
1416393_at	3.63	2.2	3.87	-0.98	Emg1	EMG1 nucleolar protein homolog (S. cerevisiae)
1424204_at	2.98	-1.84	3.87	1.77	Mrpl13	mitochondrial ribosomal protein L13
1433822_x_at	3.58	-1.01	3.86	1.17	Anapc5	anaphase-promoting complex subunit 5
1422432_at	3.29	-0.22	3.86	1.35	Dbi	diazepam binding inhibitor
1416904_at	2.12	0.91	3.86	-2.57	Mbnl1	muscleblind-like 1 (Drosophila)
1423807_a_at	2.89	2.43	3.85	-0.21	Calm1 /// Calm2 /// Calm3	calmodulin 1 /// calmodulin 2 /// calmodulin 3
1416973_at	3.22	-3.8	3.84	1.46	Gm5616 /// LOC100045968 /// LOC100862468 /// Nhp2l1	predicted gene 5616 /// NHP2-like protein 1-like /// NHP2-like protein 1-like /// NHP2 non-histone chromosome protein 2-like 1 (S. cerevisiae)
1417908_s_at	2.75	1.28	3.84	0.16	Gm10015 /// Gm10145 /// Gm10705 /// Gm5858 /// LOC100045901 /// Ube2l3	predicted gene 10015 /// predicted gene 10145 /// predicted gene 10705 /// predicted gene 5858 /// ubiquitin-conjugating enzyme E2 L3-like /// ubiquitin-conjugating enzyme E2L 3
1433562_s_at	1.8	1.44	3.84	2.6	Atp5f1	ATP synthase, H+ transporting, mitochondrial F0 complex, subunit B1
1416765_s_at	1.2	-0.8	3.84	2.55	Pam16	presequence translocase-asssociated motor 16 homolog (S. cerevisiae)
1426385_x_at	5.21	0.18	3.83	-1.38	Ywhae	tyrosine 3-monooxygenase/tryptophan 5-monooxygenase activation protein, epsilon polypeptide
1438723_a_at	3.35	0.06	3.83	3.17	Rps10	ribosomal protein S10
1416666_at	3.19	1.06	3.83	-0.23	Serpine2	serine (or cysteine) peptidase inhibitor, clade E, member 2
1436757_a_at	2.97	-0.96	3.83	0.84	Cox6b1	cytochrome c oxidase, subunit VIb polypeptide 1
1416405_at	2.2	-1.8	3.83	2.65	Bgn	biglycan
1422186_s_at	4.07	-0.87	3.81	1.84	Cyb5r3	cytochrome b5 reductase 3
1419260_a_at	3.69	2.76	3.81	-1.1	Snrpb	small nuclear ribonucleoprotein B
1437185_s_at	3.29	-0.09	3.81	3.13	Tmsb10	thymosin, beta 10
1428258_at	2.57	1.23	3.81	1.57	2010107E04Rik	RIKEN cDNA 2010107E04 gene
1428289_at	0.47	1.11	3.81	2.48	Klf9	Kruppel-like factor 9
1416454_s_at	4.34	-0.97	3.8	-0.95	Acta2	actin, alpha 2, smooth muscle, aorta
1416846_a_at	2.1	-2.41	3.8	0.34	Pdzrn3	PDZ domain containing RING finger 3
1434057_at	2.02	-0.67	3.8	3.23	Ndufb6	NADH dehydrogenase (ubiquinone) 1 beta subcomplex, 6
1416838_at	0.98	2.05	3.8	1.62	Mut	methylmalonyl-Coenzyme A mutase
1423897_at	3.28	2.56	3.79	-0.2	Rnf187	ring finger protein 187
1423242_at	1.33	1.14	3.79	3.49	Mrps36	mitochondrial ribosomal protein S36
1416335_at	6.52	-2.8	3.78	0	Mif	macrophage migration inhibitory factor
1421062_s_at	4.34	0.8	3.78	3.46	Clta	clathrin, light polypeptide (Lca)
1418699_s_at	2.75	-2.45	3.78	0.02	Fech	ferrochelatase
1422451_at	1.31	-0.27	3.78	3.02	Mrps21	mitochondrial ribosomal protein S21
1424852_at	0.78	-0.56	3.78	1.01	Mef2c	myocyte enhancer factor 2C
1432289_a_at	0.67	-1.74	3.78	2.3	Jsrp1	junctional sarcoplasmic reticulum protein 1
1427404_x_at	3.23	0.29	3.77	2.29	Eno1 /// Gm5506	enolase 1, alpha non-neuron /// predicted gene 5506
1416204_at	0.56	0.16	3.77	-2.33	Gpd1	glycerol-3-phosphate dehydrogenase 1 (soluble)
1422501_s_at	0.16	1.71	3.77	0.39	Idh3a	isocitrate dehydrogenase 3 (NAD+) alpha
1418595_at	-0.75	0.09	3.77	-0.69	Plin4	perilipin 4
1434377_x_at	5.7	-2.43	3.76	3.16	Rps6 /// Rps6-ps4	ribosomal protein S6 /// ribosomal protein S6, pseudogene 4
1416364_at	5.17	-0.83	3.76	-0.96	Hsp90ab1	heat shock protein 90 alpha (cytosolic), class B member 1
1417399_at	0.46	-2.65	3.76	-0.81	Gas6	growth arrest specific 6
1433984_a_at	4.38	-1.1	3.75	1.96	Mdh2	malate dehydrogenase 2, NAD (mitochondrial)
1428263_a_at	1.99	1.71	3.75	0.57	Tceb2	transcription elongation factor B (SIII), polypeptide 2
1433616_a_at	1.36	2.58	3.75	1.75	Minos1	mitochondrial inner membrane organizing system 1
1416114_at	1.23	-1.62	3.75	3.76	Sparcl1	SPARC-like 1
1427312_at	-0.47	-0.13	3.75	-0.2	Cmya5	cardiomyopathy associated 5
1428212_x_at	6.54	-2.74	3.74	0.31	LOC638399 /// Rpl31 /// Rpl31-ps12 /// Rpl31-ps9	60S ribosomal protein L31-like /// ribosomal protein L31 /// ribosomal protein L31, pseudogene 1 2 /// ribosomal protein L31, pseudogene 9
1426778_at	2.83	1.26	3.74	1.33	Dag1	dystroglycan 1
1423058_at	2.15	2.58	3.74	0.52	Capza2	capping protein (actin filament) muscle Z-line, alpha 2
1418644_a_at	1.05	3.27	3.74	1.55	Stk11	serine/threonine kinase 11
1429681_a_at	2.76	0.01	3.73	2.5	Tecr	trans-2,3-enoyl-CoA reductase
1421046_a_at	2.83	-0.94	3.72	3.55	LOC100503296 /// Pabpc4	polyadenylate-binding protein 4-like /// poly(A) binding protein, cytoplasmic 4
1417466_at	1.08	0.41	3.72	1.52	Rgs5	regulator of G-protein signaling 5
1415852_at	5.12	0.02	3.71	0.77	Gm15210 /// Impdh2	predicted gene 15210 /// inosine 5'-phosphate dehydrogenase 2
1423715_a_at	3.08	-0.3	3.71	1.2	Nedd8	neural precursor cell expressed, developmentally down-regulated gene 8
1423739_x_at	2.88	0.27	3.71	0.92	Aplp2	amyloid beta (A4) precursor-like protein 2
1430713_s_at	2.7	-1.8	3.71	0.76	Ndufa13	NADH dehydrogenase (ubiquinone) 1 alpha subcomplex, 13
1416877_a_at	2.33	1.57	3.71	-0.31	Mrpl51	mitochondrial ribosomal protein L51
1417241_at	1.22	0.63	3.71	0.29	Amz2	archaelysin family metallopeptidase 2
1418273_a_at	6.2	1.14	3.7	2.48	Gm12191 /// Gm6109 /// Gm7429 /// Rpl30	ribosomal protein L30 pseudogene /// predicted gene 6109 /// predicted pseudogene 7429 /// ribosomal protein L30
1415912_a_at	4.67	-1.93	3.7	-1.06	Gm15483 /// Gm6834 /// Rps13	predicted gene 15483 /// predicted pseudogene 6834 /// ribosomal protein S13
1426401_at	2.89	-1.33	3.7	0.93	Ppp3ca	protein phosphatase 3, catalytic subunit, alpha isoform
1417690_at	4.19	1.11	3.69	2.48	Prkag1	protein kinase, AMP-activated, gamma 1 non-catalytic subunit
1416979_at	3.86	-0.24	3.69	2.73	Pomp	proteasome maturation protein
1418124_at	3.43	-2.15	3.69	1.59	Tmem85	transmembrane protein 85
1415690_at	3	-0.63	3.69	1.25	Mrpl27	mitochondrial ribosomal protein L27
1419445_s_at	2.4	2.76	3.69	1.2	Gm10094 /// Sap18	predicted gene 10094 /// Sin3-associated polypeptide 18
1424052_at	0.95	0.74	3.69	1.91	Thap4	THAP domain containing 4
1416807_at	5.46	1.52	3.68	1.97	Rpl36a /// Rpl36al	ribosomal protein L36A /// ribosomal protein L36A-like
1422500_at	-0.81	-0.48	3.68	1.76	Idh3a	isocitrate dehydrogenase 3 (NAD+) alpha
1416580_a_at	3.08	2.22	3.67	2.13	Stub1	STIP1 homology and U-Box containing protein 1
1424141_at	2.83	1.16	3.67	2.14	Hectd1	HECT domain containing 1
1424827_a_at	2.36	0.66	3.67	1.57	Csnk1a1	casein kinase 1, alpha 1
1416182_at	0.95	1.12	3.67	2.35	Apba3	amyloid beta (A4) precursor protein-binding, family A, member 3
1432073_at	0.94	-0.26	3.67	1.77	Aarsd1 /// Ptges3l	alanyl-tRNA synthetase domain containing 1 /// prostaglandin E synthase 3 (cytosolic)-like
1428143_a_at	0.11	-0.46	3.67	1.52	Pnpla2	patatin-like phospholipase domain containing 2
1416522_a_at	3.37	0.87	3.66	-0.02	Grcc10	gene rich cluster, C10 gene
1426884_at	1.33	-1.55	3.66	1.11	Rmnd5a	required for meiotic nuclear division 5 homolog A (S. cerevisiae)
1416505_at	0.64	-0.59	3.66	0.37	Nr4a1	nuclear receptor subfamily 4, group A, member 1
1419518_at	-0.51	-0.56	3.66	2.79	Tuba8	tubulin, alpha 8
1420623_x_at	4.22	0.76	3.65	0.88	Hspa8	heat shock protein 8
1416665_at	2.24	-0.58	3.65	2.51	Coq7	demethyl-Q 7
1422651_at	-1.93	-0.78	3.65	0.63	Adipoq	adiponectin, C1Q and collagen domain containing
1426661_at	5.2	2.79	3.64	2.32	Gm13981 /// LOC100505355 /// Rpl27a	predicted gene 13981 /// 60S ribosomal protein L27a-like /// ribosomal protein L27A
1421557_x_at	3.93	-1.2	3.64	1.81	Txn2	thioredoxin 2
1415818_at	2.62	0.13	3.64	-1	Anxa6	annexin A6
1420911_a_at	2.16	0.71	3.64	3.63	Mfge8	milk fat globule-EGF factor 8 protein
1416036_at	4.57	-0.15	3.63	0.05	Fkbp1a	FK506 binding protein 1a
1422612_at	0.84	-0.39	3.63	0.68	Hk2	hexokinase 2
1419812_s_at	3.82	-0.76	3.62	1.39	Ccdc56	coiled-coil domain containing 56
1424184_at	1.44	-0.83	3.61	-0.92	Acadvl	acyl-Coenzyme A dehydrogenase, very long chain
1425090_s_at	-0.66	0.83	3.61	1.35	Kcnc4	potassium voltage gated channel, Shaw-related subfamily, member 4
1427520_a_at	-1.1	0.63	3.61	-1.16	Myh1	myosin, heavy polypeptide 1, skeletal muscle, adult
1416392_a_at	5.18	1.79	3.6	-0.63	Atp6v0c	ATPase, H+ transporting, lysosomal V0 subunit C
1417402_at	2.18	-0.83	3.6	1.46	Fam165b	family with sequence similarity 165, member B
1415935_at	1.66	-1.56	3.6	0.98	Smoc2	SPARC related modular calcium binding 2
1424737_at	-1.26	0.66	3.6	0.54	Thrsp	thyroid hormone responsive SPOT14 homolog (Rattus)
1422505_at	2.04	0.27	3.59	1.22	Chrac1	chromatin accessibility complex 1
1424362_at	-0.16	-1.09	3.59	1.16	Ppapdc3	phosphatidic acid phosphatase type 2 domain containing 3
1416519_at	4.82	-1.33	3.58	-1.64	Gm4604 /// LOC637553 /// Rpl36	predicted gene 4604 /// 60S ribosomal protein L36-like /// ribosomal protein L36
1425532_a_at	1.12	1.29	3.58	-1.19	Bin1	bridging integrator 1
1423057_at	2.22	1.27	3.57	-1.35	Capza2	capping protein (actin filament) muscle Z-line, alpha 2
1417674_s_at	1.99	-2.15	3.57	2.72	Golga4	golgi autoantigen, golgin subfamily a, 4
1433472_x_at	2.98	1.6	3.56	2.75	Rpl38	ribosomal protein L38
1415747_s_at	2.89	-0.46	3.56	-1.38	Riok3	RIO kinase 3 (yeast)
1417502_at	2.38	0.57	3.56	0.18	Tspan7	tetraspanin 7
1417138_s_at	1.91	1.52	3.56	2.74	Polr2e	polymerase (RNA) II (DNA directed) polypeptide E
1422678_at	1.16	-1.57	3.56	-1.22	Dgat2	diacylglycerol O-acyltransferase 2
1435967_s_at	0.85	-0.98	3.56	1.23	Hibadh	3-hydroxyisobutyrate dehydrogenase
1428411_at	2.58	-2.4	3.55	1.6	1700020I14Rik	RIKEN cDNA 1700020I14 gene
1424183_at	2.28	0.42	3.55	-0.87	Acat1	acetyl-Coenzyme A acetyltransferase 1
1418127_a_at	0.85	1.32	3.55	1.42	Aifm1	apoptosis-inducing factor, mitochondrion-associated 1
1415858_at	4.17	-0.75	3.54	-2.26	Eif3c	eukaryotic translation initiation factor 3, subunit C
1416153_at	3.01	-1.2	3.54	0.18	Srp54a /// Srp54b /// Srp54c	signal recognition particle 54A /// signal recognition particle 54B /// signal recognition particle 54C
1417368_s_at	2.32	-0.15	3.54	1.06	Ndufa2	NADH dehydrogenase (ubiquinone) 1 alpha subcomplex, 2
1435800_a_at	1.68	0.59	3.54	1.86	Csda	cold shock domain protein A
1416609_at	1.25	1.09	3.54	-2.23	BC004004	cDNA sequence BC004004
1415706_at	3.85	-3.08	3.53	2.8	Copa	coatomer protein complex subunit alpha
1426611_at	2.49	1.13	3.53	0.83	Psmc2	proteasome (prosome, macropain) 26S subunit, ATPase 2
1424531_a_at	-0.85	0.3	3.53	2.03	Tcea3	transcription elongation factor A (SII), 3
1423846_x_at	5.81	1.31	3.52	3.98	Gm5620 /// Tuba1b	predicted gene 5620 /// tubulin, alpha 1B
1416170_at	1.85	2.02	3.52	1.86	Trap1	TNF receptor-associated protein 1
1417389_at	1.65	-1.31	3.52	-0.79	Gpc1	glypican 1
1418244_at	1.54	0.62	3.52	2.09	Naa20	N(alpha)-acetyltransferase 20, NatB catalytic subunit
1422927_at	1.52	-2.9	3.52	3.06	Yipf7	Yip1 domain family, member 7
1428152_a_at	5.2	1.41	3.51	0.51	Rpl18a	ribosomal protein L18A
1421743_a_at	4.28	-0.35	3.51	-2.91	Pcbp2	poly(rC) binding protein 2
1427918_a_at	2.89	-0.43	3.51	1.8	Rhoq	ras homolog gene family, member Q
1416555_at	2.09	-1.42	3.51	-2.36	Ei24	etoposide induced 2.4 mRNA
1425439_a_at	1.79	-1.14	3.51	2.25	Slc41a3	solute carrier family 41, member 3
1423107_at	1.65	-3.97	3.51	-0.24	Ube2b	ubiquitin-conjugating enzyme E2B
1423455_at	5.68	-1.46	3.5	4.31	Gm15466 /// Ptma	predicted gene 15466 /// prothymosin alpha
1416486_at	2.17	-0.86	3.5	-0.07	Aimp1	aminoacyl tRNA synthetase complex-interacting multifunctional protein 1
1436867_at	0.41	-0.66	3.5	-0.71	Srl	sarcalumenin
1418274_at	3.71	-1.62	3.49	2.18	Gm10349 /// Gm9386 /// Nutf2 /// Nutf2-ps1	predicted gene 10349 /// predicted pseudogene 9386 /// nuclear transport factor 2 /// nuclear transport factor 2, pseudogene 1
1424596_s_at	0.81	0.84	3.49	3.4	Lmcd1	LIM and cysteine-rich domains 1
1420811_a_at	4.87	3.25	3.48	-2.43	Ctnnb1	catenin (cadherin associated protein), beta 1
1432827_x_at	4.44	-1	3.48	1.17	Ubc	ubiquitin C
1421772_a_at	3.51	0.98	3.48	3.85	Cox7a2l	cytochrome c oxidase subunit VIIa polypeptide 2-like
1421813_a_at	3.26	1.35	3.48	0.79	Psap	prosaposin
1419872_at	1.53	-0.12	3.48	3.5	Csf1r	colony stimulating factor 1 receptor
1423042_at	2.51	-0.27	3.47	2.87	Ddx3x	DEAD/H (Asp-Glu-Ala-Asp/His) box polypeptide 3, X-linked
1434053_x_at	0.78	-1.37	3.47	1.76	Atp5k	ATP synthase, H+ transporting, mitochondrial F1F0 complex, subunit e
1423711_at	0.23	0.98	3.47	1.74	Ndufaf1	NADH dehydrogenase (ubiquinone) 1 alpha subcomplex, assembly factor 1
1423772_x_at	4.54	-0.58	3.46	1.71	Slc25a5	solute carrier family 25 (mitochondrial carrier, adenine nucleotide translocator), member 5
1420494_x_at	4.4	-0.43	3.46	0.97	Ubc	ubiquitin C
1415987_at	2.23	0.68	3.46	2.06	Hdlbp	high density lipoprotein (HDL) binding protein
1416436_a_at	1.3	-0.07	3.46	1.88	Uqcc	ubiquinol-cytochrome c reductase complex chaperone, CBP3 homolog (yeast)
1418901_at	-0.09	0.34	3.46	0.16	Cebpb	CCAAT/enhancer binding protein (C/EBP), beta
1416726_s_at	5.51	-0.54	3.45	-0.5	Ube2s	ubiquitin-conjugating enzyme E2S
1423507_a_at	1.92	1.35	3.45	1.25	Sirt2	sirtuin 2 (silent mating type information regulation 2, homolog) 2 (S. cerevisiae)
1435112_a_at	1.72	1.21	3.45	2.95	Atp5h	ATP synthase, H+ transporting, mitochondrial F0 complex, subunit d
1426705_s_at	1.58	-0.61	3.45	1.08	Iars	isoleucine-tRNA synthetase
1417080_a_at	1.25	1.08	3.45	2.97	Ecsit	ECSIT homolog (Drosophila)
1424541_at	0.38	-0.84	3.45	1.57	Tmem70	transmembrane protein 70
1416554_at	2.21	3.18	3.44	0.14	Pdlim1	PDZ and LIM domain 1 (elfin)
1423828_at	2.38	-0.19	3.43	3.46	Fasn	fatty acid synthase
1425964_x_at	1.97	-1.07	3.43	0.75	Hspb1	heat shock protein 1
1425336_x_at	0.63	-3.39	3.43	4.53	H2-K1	histocompatibility 2, K1, K region
1425281_a_at	-0.2	1.6	3.43	-0.18	Tsc22d3	TSC22 domain family, member 3
1416064_a_at	4.76	-2.26	3.42	2.51	Hspa5	heat shock protein 5
1418258_s_at	3.07	0.28	3.42	-1.89	Dynll2	dynein light chain LC8-type 2
1426256_at	2.91	-0.62	3.42	1.13	Timm17a	translocase of inner mitochondrial membrane 17a
1419003_at	1.17	-1.08	3.42	1.23	Bves	blood vessel epicardial substance
1436363_a_at	0.86	1.37	3.42	2.01	Nfix	nuclear factor I/X
1438986_x_at	5.45	0.54	3.41	1.3	Rps17	ribosomal protein S17
1423667_at	3.75	0.29	3.41	-0.82	Mat2a	methionine adenosyltransferase II, alpha
1417423_at	1.98	-3.38	3.41	-0.02	Grina	glutamate receptor, ionotropic, N-methyl D-aspartate-associated protein 1 (glutamate binding)
1416024_x_at	4.18	-1.16	3.4	0.93	Cct3	chaperonin containing Tcp1, subunit 3 (gamma)
1424269_a_at	3.8	2.11	3.4	2.81	Gm5526 /// Gm8894 /// Myl6	myosin, light polypeptide 6, alkali, smooth muscle and non-muscle pseudogene /// predicted gene 8894 /// myosin, light polypeptide 6, alkali, smooth muscle and non-muscle
1416197_at	3.6	0.19	3.4	2.38	Snrpc	U1 small nuclear ribonucleoprotein C
1426114_at	3.35	-1.03	3.4	1.56	Hnrnpab	heterogeneous nuclear ribonucleoprotein A/B
1416105_at	1.13	-2.78	3.4	3.11	Nnt	nicotinamide nucleotide transhydrogenase
1417126_a_at	3.8	-0.95	3.39	0.42	Rpl22l1	ribosomal protein L22 like 1
1415734_at	2.96	-0.37	3.39	-2.01	Rab7	RAB7, member RAS oncogene family
1431665_a_at	2.22	1.46	3.39	1.72	Timm8b	translocase of inner mitochondrial membrane 8 homolog b (yeast)
1423187_at	1.42	0.13	3.39	0.67	Gabarapl2	gamma-aminobutyric acid (GABA) A receptor-associated protein-like 2
1429888_a_at	0.9	-1.02	3.39	1.22	Hspb2	heat shock protein 2
1422948_s_at	0.76	1.99	3.39	2.05	Hist1h4a /// Hist1h4b /// Hist1h4c /// Hist1h4d /// Hist1h4f /// Hist1h4h /// Hist1h4i /// Hist1h4j /// Hist1h4k /// Hist1h4m /// Hist1h4n /// Hist2h4 /// Hist4h4 /// LOC100862646	histone cluster 1, H4a /// histone cluster 1, H4b /// histone cluster 1, H4c /// histone cluster 1, H4d /// histone cluster 1, H4f /// histone cluster 1, H4h /// histone cluster 1, H4i /// histone cluster 1, H4j /// histone cluster 1, H4k /// histone cluster 1, H4m /// histone cluster 1, H4n /// histone cluster 2, H4 /// histone cluster 4, H4 /// histone H4-like
1427768_s_at	0.23	-0.21	3.39	6.5	Myl3	myosin, light polypeptide 3
1427875_a_at	3.97	0.99	3.38	0.28	Gm4705 /// Rpl34 /// Rpl34-ps1	predicted gene 4705 /// ribosomal protein L34 /// ribosomal protein L34, pseudogene 1
1437510_x_at	3.46	1.65	3.38	-0.23	Rps17	ribosomal protein S17
1429709_at	2.03	-0.93	3.38	1.09	Pmpcb	peptidase (mitochondrial processing) beta
1416647_at	1.56	-0.46	3.38	0.6	Bckdha	branched chain ketoacid dehydrogenase E1, alpha polypeptide
1433603_at	1.45	1.49	3.38	1.43	Gm6415 /// LOC631040 /// Ndufs6	predicted pseudogene 6415 /// NADH dehydrogenase [ubiquinone] iron-sulfur protein 6, mitochondrial-like /// NADH dehydrogenase (ubiquinone) Fe-S protein 6
1418229_s_at	0.75	0.33	3.38	1.57	Nfu1	NFU1 iron-sulfur cluster scaffold homolog (S. cerevisiae)
1423120_at	0.22	-2.29	3.38	1.22	Ide	insulin degrading enzyme
1423317_at	3.49	0.84	3.37	1.73	3110001D03Rik	RIKEN cDNA 3110001D03 gene
1416341_at	2.64	2.46	3.37	0.28	Polr2c	polymerase (RNA) II (DNA directed) polypeptide C
1425455_a_at	1.19	-0.03	3.37	1.08	Churc1	churchill domain containing 1
1429458_at	0.71	0.32	3.37	1.45	2410127L17Rik	RIKEN cDNA 2410127L17 gene
1418010_a_at	4.27	-1.01	3.36	-2.51	Sh3glb1	SH3-domain GRB2-like B1 (endophilin)
1415930_a_at	3.98	-1.5	3.36	1.21	Map1lc3b	microtubule-associated protein 1 light chain 3 beta
1428235_at	3.08	0.36	3.36	-1.58	Sdhd	succinate dehydrogenase complex, subunit D, integral membrane protein
1434579_x_at	2.92	0.51	3.36	1.56	Ndufs8	NADH dehydrogenase (ubiquinone) Fe-S protein 8
1422429_at	2.42	0.88	3.36	0.07	Rnf14	ring finger protein 14
1425677_a_at	1.35	-0.62	3.36	-0.11	Ank1	ankyrin 1, erythroid
1433786_x_at	4.12	-3.11	3.35	-2.93	Serf2	small EDRK-rich factor 2
1422557_s_at	3.44	-1.08	3.35	0.04	Mt1	metallothionein 1
1423697_at	2.91	0	3.35	-0.03	Psmd6	proteasome (prosome, macropain) 26S subunit, non-ATPase, 6
1429534_a_at	1.87	-0.51	3.35	1.41	Immt	inner membrane protein, mitochondrial
1426264_at	1.06	0.47	3.35	1.19	Dlat	dihydrolipoamide S-acetyltransferase (E2 component of pyruvate dehydrogenase complex)
1416840_at	0.62	-0.61	3.35	4.57	Mid1ip1	Mid1 interacting protein 1 (gastrulation specific G12-like (zebrafish))
1426180_a_at	0.61	-0.23	3.35	-2.17	Smr2	submaxillary gland androgen regulated protein 2
1422375_a_at	0.49	1.34	3.35	3.23	Art1	ADP-ribosyltransferase 1
1422732_at	0.81	0.36	3.34	1.35	Poldip2	polymerase (DNA-directed), delta interacting protein 2
1418367_x_at	-0.38	-1.2	3.34	2.8	Hist2h2aa1 /// Hist2h2aa2 /// Hist2h2ac	histone cluster 2, H2aa1 /// histone cluster 2, H2aa2 /// histone cluster 2, H2ac
1426108_s_at	-0.83	0.08	3.34	1.44	Cacnb1	calcium channel, voltage-dependent, beta 1 subunit
1422693_a_at	2.38	-2.18	3.33	-0.1	Sub1	SUB1 homolog (S. cerevisiae)
1420368_at	2.18	-1.21	3.33	1.3	Denr	density-regulated protein
1417969_at	1.12	0.89	3.33	1.64	Fbxo31	F-box protein 31
1428288_at	-0.16	-0.71	3.33	1.12	Klf9	Kruppel-like factor 9
1416699_at	2.89	0.46	3.32	-0.65	1110008F13Rik	RIKEN cDNA 1110008F13 gene
1416312_at	1.7	-1.97	3.32	1.32	Rars	arginyl-tRNA synthetase
1436834_x_at	1.6	0.84	3.32	3.16	Mdh1	malate dehydrogenase 1, NAD (soluble)
1438925_x_at	1.57	1.34	3.32	1.41	Atp6v0c	ATPase, H+ transporting, lysosomal V0 subunit C
1417480_at	1.32	0.14	3.32	0.92	Fbxo9	f-box protein 9
1416041_at	-0.01	0.26	3.32	0.96	Sgk1	serum/glucocorticoid regulated kinase 1
1420172_at	4.06	-1.45	3.31	4.13	Myh9	Myosin, heavy polypeptide 9, non-muscle
1415676_a_at	3.93	-3.6	3.31	-0.77	Psmb5	proteasome (prosome, macropain) subunit, beta type 5
1416207_at	1.62	-0.57	3.31	1.05	Taz	tafazzin
1419440_at	-1.36	-0.04	3.31	2.05	Trim54	tripartite motif-containing 54
1416119_at	4.88	-0.64	3.3	3.01	Txn1	thioredoxin 1
1428785_at	3.57	-1.52	3.3	-2.14	Amotl1	angiomotin-like 1
1421081_a_at	2.48	-2.5	3.3	2.37	Banf1	barrier to autointegration factor 1
1417013_at	-0.6	-0.92	3.3	-1.6	Hspb8	heat shock protein 8
1417933_at	-0.5	-0.97	3.29	1.21	Igfbp6	insulin-like growth factor binding protein 6
1436064_x_at	3.95	-1	3.28	2.74	LOC677113 /// Rps24	40S ribosomal protein S24-like /// ribosomal protein S24
1428161_a_at	3.26	1.87	3.28	-1.23	Chchd2 /// Gm13202 /// LOC100045688	coiled-coil-helix-coiled-coil-helix domain containing 2 /// predicted gene 13202 /// coiled-coil-helix-coiled-coil-helix domain-containing protein 2, mitochondrial-like
1428494_a_at	2.83	-1.51	3.28	2.39	Polr2i	polymerase (RNA) II (DNA directed) polypeptide I
1416331_a_at	1.73	-2.18	3.28	-1.29	Nfe2l1	nuclear factor, erythroid derived 2,-like 1
1418137_at	1.22	0.4	3.28	2.28	Mrp63	mitochondrial ribosomal protein 63
1424116_x_at	1.13	-0.69	3.28	2.33	Ppp5c	protein phosphatase 5, catalytic subunit
1418372_at	0.67	-2.48	3.28	2.31	Adsl	adenylosuccinate lyase
1418503_at	0.59	-1.27	3.28	0.67	Hspa9	heat shock protein 9
1416615_at	2.96	1.3	3.27	2.4	Clpp	ClpP caseinolytic peptidase, ATP-dependent, proteolytic subunit
1428322_a_at	1.91	0.39	3.27	1.75	Ndufb10	NADH dehydrogenase (ubiquinone) 1 beta subcomplex, 10
1417116_at	1.07	1.35	3.27	3.08	Slc6a8	solute carrier family 6 (neurotransmitter transporter, creatine), member 8
1434155_a_at	0.39	-0.26	3.27	1.61	2310061I04Rik	RIKEN cDNA 2310061I04 gene
1416088_a_at	6.36	2.53	3.26	1.2	LOC100046223 /// Rps15	40S ribosomal protein S15-like /// ribosomal protein S15
1415723_at	4.68	-2.57	3.26	-2.11	Eif5 /// LOC100047658	eukaryotic translation initiation factor 5 /// eukaryotic translation initiation factor 5-like
1424707_at	3.93	-1.77	3.26	2.11	Tmed10	transmembrane emp24-like trafficking protein 10 (yeast)
1419736_a_at	3.32	-1.06	3.26	2.38	Eif1ax	eukaryotic translation initiation factor 1A, X-linked
1426219_at	2.81	-1.01	3.26	0.84	Scp2	sterol carrier protein 2, liver
1416524_at	2.27	-0.84	3.26	1.06	Spop	speckle-type POZ protein
1426945_at	2.59	-2.09	3.25	1.26	Ipo5	importin 5
1427396_a_at	1.98	2.48	3.25	-2.25	Csde1	cold shock domain containing E1, RNA binding
1435659_a_at	0.84	1.12	3.25	1.85	Tpi1	triosephosphate isomerase 1
1433754_at	0.82	-0.98	3.25	2.47	Mbnl2	muscleblind-like 2
1418321_at	0.69	0.69	3.25	1.38	Eci1	enoyl-Coenzyme A delta isomerase 1
1417212_at	0.17	1.4	3.25	1.26	Fam195a	family with sequence similarity 195, member A
1415778_at	3.72	0.68	3.24	-1.1	Morf4l2	mortality factor 4 like 2
1423493_a_at	2.43	-0.16	3.24	2.22	Nfix	nuclear factor I/X
1424194_at	2.12	-0.19	3.24	-0.37	Rcsd1	RCSD domain containing 1
1428145_at	1.44	-0.25	3.24	-0.82	Acaa2	acetyl-Coenzyme A acyltransferase 2 (mitochondrial 3-oxoacyl-Coenzyme A thiolase)
1423942_a_at	1.32	0.73	3.24	2.14	Camk2g	calcium/calmodulin-dependent protein kinase II gamma
1437869_at	0.84	-0.18	3.24	3.58	Ppp2r3a	protein phosphatase 2, regulatory subunit B'', alpha
1435151_a_at	3.84	1.76	3.23	4.11	Rps3	ribosomal protein S3
1421750_a_at	2.89	0.35	3.23	2.37	Vbp1	von Hippel-Lindau binding protein 1
1417865_at	2.64	-1.58	3.23	1.22	Tnfaip1	tumor necrosis factor, alpha-induced protein 1 (endothelial)
1427185_at	1.8	1.12	3.23	1.55	Mef2a	myocyte enhancer factor 2A
1415756_a_at	0.92	0.16	3.23	0.87	Snapin	SNAP-associated protein
1416577_a_at	3.57	3.6	3.22	0.36	Gm9840 /// Rbx1	predicted gene 9840 /// ring-box 1
1433432_x_at	3.32	-0.83	3.22	3.42	Gm14059 /// Gm14958 /// Gm5642 /// Gm6646 /// Gm7643 /// Gm7671 /// Gm7698 /// Gm7711 /// LOC100862223 /// Rps12	predicted gene 14059 /// predicted gene 14958 /// predicted pseudogene 5642 /// predicted pseudogene 6646 /// predicted pseudogene 7643 /// predicted pseudogene 7671 /// predicted pseudogene 7698 /// predicted pseudogene 7711 /// 40S ribosomal protein S12-like /// ribosomal protein S12
1415783_at	2.39	3.09	3.22	0.23	Vps35	vacuolar protein sorting 35
1434879_at	2.12	-0.62	3.22	2.22	Cdc34	cell division cycle 34
1422529_s_at	0.87	-0.24	3.22	3.17	Casq2	calsequestrin 2
1426400_a_at	2.29	0.27	3.21	1.65	Capns1	calpain, small subunit 1
1417258_at	5.32	-2.09	3.2	-0.63	Cct5	chaperonin containing Tcp1, subunit 5 (epsilon)
1415771_at	3.43	-1.3	3.2	3.84	Ncl	nucleolin
1417771_a_at	3.25	5	3.2	1.79	Psmc6	proteasome (prosome, macropain) 26S subunit, ATPase, 6
1416005_at	1.88	-2.55	3.2	3.04	Psmc1	protease (prosome, macropain) 26S subunit, ATPase 1
1436038_a_at	1.24	-0.62	3.2	0.75	Pigp	phosphatidylinositol glycan anchor biosynthesis, class P
1417204_at	3.53	1.43	3.19	1.04	Kdelr2	KDEL (Lys-Asp-Glu-Leu) endoplasmic reticulum protein retention receptor 2
1415688_at	2.36	-0.22	3.19	-0.29	Ube2g1	ubiquitin-conjugating enzyme E2G 1
1418444_a_at	1.56	-2.82	3.19	0.09	Gde1	glycerophosphodiester phosphodiesterase 1
1429083_at	1.01	-1.51	3.19	1.74	Agl	amylo-1,6-glucosidase, 4-alpha-glucanotransferase
1420900_a_at	2.45	-1.74	3.18	-0.1	Rab18	RAB18, member RAS oncogene family
1418702_a_at	1.51	-0.3	3.18	2.15	2810428I15Rik	RIKEN cDNA 2810428I15 gene
1415948_at	1.22	-1.19	3.18	1.73	Creg1	cellular repressor of E1A-stimulated genes 1
1419668_at	-0.03	0.38	3.18	1.24	Sgcb	sarcoglycan, beta (dystrophin-associated glycoprotein)
1416176_at	3.6	-0.9	3.17	0.35	Gm6115 /// Hmgb1 /// LOC100862258 /// LOC637733	predicted gene 6115 /// high mobility group box 1 /// high mobility group protein B1-like /// high mobility group protein B1-like
1433832_at	3.3	-0.15	3.17	2.4	Sun2	Sad1 and UNC84 domain containing 2
1417460_at	3.06	2.72	3.17	0.83	Ifitm2 /// LOC631287	interferon induced transmembrane protein 2 /// interferon-induced transmembrane protein 2-like
1418501_a_at	1.47	-0.66	3.17	1.11	Oxr1	oxidation resistance 1
1437683_x_at	1.86	-2.74	3.16	2.6	Serf2	small EDRK-rich factor 2
1416409_at	1.51	0.58	3.16	1.6	Acox1	acyl-Coenzyme A oxidase 1, palmitoyl
1436990_s_at	0.71	0.53	3.16	1.86	Chchd10	coiled-coil-helix-coiled-coil-helix domain containing 10
1427371_at	-0.4	-0.37	3.16	1.82	Abca8a	ATP-binding cassette, sub-family A (ABC1), member 8a
1426351_at	3.87	2.46	3.15	-1.57	Hspd1	heat shock protein 1 (chaperonin)
1429476_s_at	3.47	-1.79	3.15	2.66	Dnaja2	DnaJ (Hsp40) homolog, subfamily A, member 2
1424309_a_at	3.39	-3.2	3.15	2.81	Mocs2	molybdenum cofactor synthesis 2
1416762_at	3.16	-0.12	3.15	1.63	S100a10	S100 calcium binding protein A10 (calpactin)
1415733_a_at	2.82	-0.62	3.15	2.05	Gm8069 /// Tomm5	predicted pseudogene 8069 /// translocase of outer mitochondrial membrane 5 homolog (yeast)
1417500_a_at	1.47	-0.94	3.15	1.09	Tgm2	transglutaminase 2, C polypeptide
1435280_at	0.57	0.92	3.15	2.41	Pde4d	phosphodiesterase 4D, cAMP specific
1421867_at	0.38	0.43	3.15	0.68	Nr3c1	nuclear receptor subfamily 3, group C, member 1
1437280_s_at	3.56	-0.17	3.14	1.9	Serbp1	serpine1 mRNA binding protein 1
1423051_at	2.8	-1.84	3.14	1.66	Hnrnpu	heterogeneous nuclear ribonucleoprotein U
1423722_at	1.64	1.44	3.14	1.32	Vmp1	vacuole membrane protein 1
1426482_at	1.58	0.26	3.14	1.99	Prkrir	protein-kinase, interferon-inducible double stranded RNA dependent inhibitor, repressor of (P58 repressor)
1435177_a_at	1.3	-0.88	3.14	0.71	Anapc5	anaphase-promoting complex subunit 5
1418694_at	0.9	1.65	3.14	1.53	Kcmf1	potassium channel modulatory factor 1
1421290_at	-0.51	0.2	3.14	2.4	Hspb7	heat shock protein family, member 7 (cardiovascular)
1423370_a_at	3.16	0.34	3.13	2.62	Csnk1g2	casein kinase 1, gamma 2
1437413_x_at	2.69	-0.37	3.13	3.59	Rps29	ribosomal protein S29
1426205_at	2.56	1.19	3.13	1.51	Ppp1cb	protein phosphatase 1, catalytic subunit, beta isoform
1417157_at	2.56	-0.14	3.13	1.32	Actr10	ARP10 actin-related protein 10
1415838_at	2.19	-2.51	3.13	0.6	Serinc1	serine incorporator 1
1416228_at	2.01	-3.52	3.13	0.96	Pin1 /// Pin1-ps1	protein (peptidyl-prolyl cis/trans isomerase) NIMA-interacting 1 /// peptidylprolyl cis/trans isomerase, NIMA-interacting 1, pseudogene 1
1422031_a_at	1.75	0.74	3.13	1.13	Zfand6	zinc finger, AN1-type domain 6
1416401_at	1.56	-1.58	3.13	1.6	Cd82	CD82 antigen
1417042_at	0.91	-0.28	3.13	-2.22	Slc37a4	solute carrier family 37 (glucose-6-phosphate transporter), member 4
1416082_at	5.75	0.04	3.12	-2.1	Rab1	RAB1, member RAS oncogene family
1431390_a_at	2.4	-0.35	3.12	-1.34	Polr2m	polymerase (RNA) II (DNA directed) polypeptide M
1422522_at	1.75	0.17	3.12	1.92	Fxr2	fragile X mental retardation, autosomal homolog 2
1418252_at	1.36	-0.5	3.12	2.97	Padi2	peptidyl arginine deiminase, type II
1429291_at	0.88	1.19	3.12	0.5	Psmd1	proteasome (prosome, macropain) 26S subunit, non-ATPase, 1
1429223_a_at	-0.58	1.37	3.12	0.3	Hfe2	hemochromatosis type 2 (juvenile) (human homolog)
1437005_a_at	2.8	-0.09	3.11	2.91	Rpl18	ribosomal protein L18
1433970_at	0.48	0.57	3.11	2.43	Bola3	bolA-like 3 (E. coli)
1424017_a_at	2.95	3.65	3.1	0.26	Hint1	histidine triad nucleotide binding protein 1
1423245_at	2.38	-0.57	3.1	0.95	Cops7a	COP9 (constitutive photomorphogenic) homolog, subunit 7a (Arabidopsis thaliana)
1425332_at	0.86	1.33	3.1	-1.28	Zfp106	zinc finger protein 106
1425185_at	0.71	-0.16	3.1	0.99	Pppde1	PPPDE peptidase domain containing 1
1416384_a_at	2.89	-2	3.09	0.73	Cope	coatomer protein complex, subunit epsilon
1420642_a_at	2.14	1.78	3.09	-0.4	Romo1	reactive oxygen species modulator 1
1417264_at	2.05	-0.34	3.09	3.42	Coq5	coenzyme Q5 homolog, methyltransferase (yeast)
1416424_at	1.69	1.1	3.09	1.92	Plin3	perilipin 3
1434766_at	0.74	-0.07	3.09	0.7	Prkaa2	protein kinase, AMP-activated, alpha 2 catalytic subunit
1416256_a_at	5.79	-1.57	3.08	1.6	Tubb5	tubulin, beta 5 class I
1423896_a_at	3.32	0.85	3.08	-0.49	Rnf187	ring finger protein 187
1416940_at	2.69	1.14	3.08	1.38	Ppif	peptidylprolyl isomerase F (cyclophilin F)
1424040_at	2.52	-1.28	3.08	-1.5	Mtap7d1	microtubule-associated protein 7 domain containing 1
1417438_at	2.05	-0.9	3.08	1.38	Rdh14	retinol dehydrogenase 14 (all-trans and 9-cis)
1439017_x_at	0.99	0.97	3.08	1.56	Adipor1	adiponectin receptor 1
1417934_at	-0.05	1.17	3.08	1.42	Dnajc4	DnaJ (Hsp40) homolog, subfamily C, member 4
1419292_at	-0.1	-1.91	3.08	2.89	Htra3	HtrA serine peptidase 3
1417260_at	4.66	1.06	3.07	2.09	U2af2	U2 small nuclear ribonucleoprotein auxiliary factor (U2AF) 2
1418134_at	1.77	-0.84	3.07	-0.3	Slc25a46	solute carrier family 25, member 46
1416603_at	5.09	0.42	3.06	1.13	LOC100504863 /// Rpl22	60S ribosomal protein L22-like /// ribosomal protein L22
1415916_a_at	2.38	3.4	3.06	-0.52	Mthfd1	methylenetetrahydrofolate dehydrogenase (NADP+ dependent), methenyltetrahydrofolate cyclohydrolase, formyltetrahydrofolate synthase
1428164_at	1.62	-0.53	3.06	0.72	Nudt9	nudix (nucleoside diphosphate linked moiety X)-type motif 9
1426947_x_at	1.15	-0.51	3.06	-1.47	Col6a2	collagen, type VI, alpha 2
1428083_at	0.9	0.82	3.06	-0.88	Neat1	nuclear paraspeckle assembly transcript 1 (non-protein coding)
1436995_a_at	5.41	-3.62	3.05	0.65	Rpl26	ribosomal protein L26
1435712_a_at	4.29	-0.39	3.05	4.05	Rps18	ribosomal protein S18
1417907_at	3.03	-1.2	3.05	-1.13	Gm10015 /// Gm10145 /// Gm10705 /// Gm5858 /// LOC100045901 /// Ube2l3	predicted gene 10015 /// predicted gene 10145 /// predicted gene 10705 /// predicted gene 5858 /// ubiquitin-conjugating enzyme E2 L3-like /// ubiquitin-conjugating enzyme E2L 3
1422884_at	2.75	1.46	3.05	0.72	Snrpd3	small nuclear ribonucleoprotein D3
1417772_at	1.84	-0.55	3.05	0.81	Grhpr	glyoxylate reductase/hydroxypyruvate reductase
1426764_at	1.52	-1.59	3.05	1.85	Oaz2	ornithine decarboxylase antizyme 2
1423990_at	0.68	1.5	3.05	-0.23	Rab28	RAB28, member RAS oncogene family
1427955_a_at	0.65	1.45	3.05	0.76	Deb1	differentially expressed in B16F10 1
1435873_a_at	0.39	-13.49	3.05	3.12	Gm11478 /// Rpl13a /// Zfp526	60S ribosomal protein L13a-like /// ribosomal protein L13A /// zinc finger protein 526
1419289_a_at	0.22	-0.66	3.05	1.72	Syngr1	synaptogyrin 1
1434897_a_at	3.43	2.95	3.04	2.11	Slc25a4	solute carrier family 25 (mitochondrial carrier, adenine nucleotide translocator), member 4
1423148_at	3.04	1.82	3.04	3.07	Skp1a	S-phase kinase-associated protein 1A
1428266_at	0.75	0.52	3.04	6	Myl3	myosin, light polypeptide 3
1418700_at	0.54	2.06	3.04	1.91	Lias	lipoic acid synthetase
1425164_a_at	-1.26	-0.42	3.04	1.4	Phkg1	phosphorylase kinase gamma 1
1416937_at	4.38	-1.88	3.03	-0.63	Gabarap	gamma-aminobutyric acid receptor associated protein
1428257_s_at	3.36	-0.15	3.03	0.84	Dynlrb1	dynein light chain roadblock-type 1
1423080_at	2.94	2.81	3.03	2.09	Tomm20	translocase of outer mitochondrial membrane 20 homolog (yeast)
1424131_at	2.41	-0.83	3.03	-1.58	Col6a3	collagen, type VI, alpha 3
1418254_at	1.99	0.02	3.03	1.2	Apip	APAF1 interacting protein
1422794_at	1.78	-0.17	3.03	-0.4	Cul3	cullin 3
1428302_at	1.48	1.07	3.03	2.34	Mrpl48	mitochondrial ribosomal protein L48
1423159_at	1.05	1.45	3.03	2.28	Dld	dihydrolipoamide dehydrogenase
1425331_at	0.54	1.42	3.03	1.28	Zfp106	zinc finger protein 106
1423166_at	-0.65	0.08	3.03	-0.17	Cd36	CD36 antigen
1415816_at	5.02	-0.16	3.02	-0.16	Cct7	chaperonin containing Tcp1, subunit 7 (eta)
1424122_s_at	2.38	0.96	3.02	2.89	Commd1	COMM domain containing 1
1424223_at	0.03	0.72	3.02	3.85	Mtfp1	mitochondrial fission process 1
1415740_at	3.12	-1.63	3.01	-1.53	Psmc5	protease (prosome, macropain) 26S subunit, ATPase 5
1418292_at	2.84	-0.1	3.01	0.08	Asna1	arsA arsenite transporter, ATP-binding, homolog 1 (bacterial)
1435429_x_at	2.72	0.95	3.01	0.99	Rps27l	ribosomal protein S27-like
1423651_at	2.38	-1.28	3.01	-0.25	Isca1	iron-sulfur cluster assembly 1 homolog (S. cerevisiae)
1416093_a_at	2.31	-0.25	3.01	1.08	Mrpl20	mitochondrial ribosomal protein L20
1426722_at	1.68	-0.6	3.01	-0.01	Slc38a2	solute carrier family 38, member 2
1417619_at	1.52	-0.17	3.01	1.75	Gadd45gip1	growth arrest and DNA-damage-inducible, gamma interacting protein 1
1433470_a_at	1.48	-3.87	3.01	2.14	Immt	inner membrane protein, mitochondrial
1426043_a_at	0.86	-1.36	3.01	2.67	Capn3	calpain 3
1423393_at	2.9	0.52	3	2.05	Clic4	chloride intracellular channel 4 (mitochondrial)
1422443_at	2.85	1.46	3	1.61	Xpnpep1	X-prolyl aminopeptidase (aminopeptidase P) 1, soluble
1417713_at	2.49	2.92	3	1.18	Eif2s2 /// Gm9892	eukaryotic translation initiation factor 2, subunit 2 (beta) /// predicted gene 9892
1419398_a_at	1.94	1.31	3	0.94	Reep5	receptor accessory protein 5
1416268_at	1.4	-1.34	3	-1.05	Ets2	E26 avian leukemia oncogene 2, 3' domain
1423135_at	-0.62	-0.6	3	2.02	Thy1	thymus cell antigen 1, theta
1424168_a_at	4.75	-0.69	2.99	-0.11	Capzb	capping protein (actin filament) muscle Z-line, beta
1423754_at	2.46	0.31	2.99	2.95	Ifitm3	interferon induced transmembrane protein 3
1419256_at	1.88	0.08	2.99	3.77	Spnb2	spectrin beta 2
1416772_at	1.44	1.64	2.99	-0.95	Cpt2	carnitine palmitoyltransferase 2
1428146_s_at	1.32	0.99	2.99	-1.11	Acaa2	acetyl-Coenzyme A acyltransferase 2 (mitochondrial 3-oxoacyl-Coenzyme A thiolase)
1434485_a_at	0.8	0.29	2.99	2.95	Ugp2	UDP-glucose pyrophosphorylase 2
1426457_at	0.76	-0.37	2.99	0.79	Slmap	sarcolemma associated protein
1436939_at	0.07	1.05	2.99	1.25	Unc45b	unc-45 homolog B (C. elegans)
1418951_at	-1.77	0.25	2.99	1.49	Txlnb	taxilin beta
1416528_at	4.52	-0.87	2.98	2.8	Sh3bgrl3	SH3 domain binding glutamic acid-rich protein-like 3
1422577_at	1.91	1.03	2.98	-1.97	Cs	citrate synthase
1417052_at	1.65	-3.59	2.98	2.26	Psmb3	proteasome (prosome, macropain) subunit, beta type 3
1417737_at	1.09	-0.19	2.98	1.45	Mrps31	mitochondrial ribosomal protein S31
1416225_at	1.04	-0.25	2.98	3.35	Adh1	alcohol dehydrogenase 1 (class I)
1418952_at	-0.14	0.65	2.98	2.82	Txlnb	taxilin beta
1430288_x_at	4.12	-0.3	2.97	3.18	Gm5963 /// Rps21	predicted pseudogene 5963 /// ribosomal protein S21
1417324_at	3.1	-2.22	2.97	3.07	Mast2	microtubule associated serine/threonine kinase 2
1434127_a_at	2.25	-0.12	2.97	1.74	Gm10257 /// Gm12657 /// Gm6749 /// H3f3a /// H3f3b /// H3f3c	predicted gene 10257 /// predicted gene 12657 /// predicted pseudogene 6749 /// H3 histone, family 3A /// H3 histone, family 3B /// H3 histone, family 3C
1417912_at	1.35	-1.38	2.97	-1.16	Tmem93	transmembrane protein 93
1424105_a_at	1.04	-1.35	2.97	1.08	Pttg1	pituitary tumor-transforming gene 1
1416836_at	0.96	0.09	2.97	3.37	Lrp10	low-density lipoprotein receptor-related protein 10
1434499_a_at	0.89	-1.2	2.97	3.37	Ldhb	lactate dehydrogenase B
1417083_at	4.45	1.55	2.96	1.79	Sec61b	Sec61 beta subunit
1438390_s_at	1.71	2.3	2.96	-0.9	Pttg1	pituitary tumor-transforming gene 1
1421453_at	1.49	0.09	2.96	-0.32	Jph2	junctophilin 2
1418453_a_at	1.42	1.02	2.96	1.73	Atp1b1	ATPase, Na+/K+ transporting, beta 1 polypeptide
1422813_at	-0.86	-1.04	2.96	-2.67	Cacng1	calcium channel, voltage-dependent, gamma subunit 1
1423263_at	5.21	-4.87	2.95	1.12	Gm10257 /// Gm12657 /// Gm6749 /// H3f3a /// H3f3b /// H3f3c	predicted gene 10257 /// predicted gene 12657 /// predicted pseudogene 6749 /// H3 histone, family 3A /// H3 histone, family 3B /// H3 histone, family 3C
1435029_at	0.84	-1.24	2.95	1.38	B230120H23Rik	RIKEN cDNA B230120H23 gene
1418083_at	0.76	-1.15	2.95	1.9	0610009B22Rik	RIKEN cDNA 0610009B22 gene
1420920_a_at	3.34	-4.38	2.94	-0.81	Arf1	ADP-ribosylation factor 1
1417112_at	2.86	0.01	2.94	-1.23	Arl2bp	ADP-ribosylation factor-like 2 binding protein
1430123_a_at	2.64	2.31	2.94	3.05	Akr1a1	aldo-keto reductase family 1, member A1 (aldehyde reductase)
1420033_s_at	2.26	-0.18	2.94	0.58	Ppp2r2d	protein phosphatase 2, regulatory subunit B, delta isoform
1424421_at	1.2	0.44	2.94	1.35	Flad1	RFad1, flavin adenine dinucleotide synthetase, homolog (yeast)
1426785_s_at	0.88	-0.08	2.94	3.72	Mgll	monoglyceride lipase
1424025_at	-0.01	0.51	2.93	1.54	BC013529	cDNA sequence BC013529
1416415_a_at	5.72	-1.51	2.92	-2.72	Gm8203 /// H2afz	predicted pseudogene 8203 /// H2A histone family, member Z
1419246_s_at	3.29	1.13	2.92	-1.6	Rab14	RAB14, member RAS oncogene family
1424053_a_at	2.81	-1.1	2.92	-0.55	Tcf25	transcription factor 25 (basic helix-loop-helix)
1424224_at	1.6	1.49	2.92	1.37	Asb8	ankyrin repeat and SOCS box-containing 8
1427097_at	0.71	0.3	2.92	1.26	Wwp1	WW domain containing E3 ubiquitin protein ligase 1
1434486_x_at	0.18	0.05	2.92	2.61	Ugp2	UDP-glucose pyrophosphorylase 2
1426162_a_at	4.67	3.33	2.91	-1.6	Rpl7	ribosomal protein L7
1426390_a_at	4.39	-2.5	2.91	-2.09	Arf1	ADP-ribosylation factor 1
1418112_at	2.22	2.74	2.91	0.89	Mrpl10	mitochondrial ribosomal protein L10
1418228_at	2.03	-0.27	2.91	0.87	Nfu1	NFU1 iron-sulfur cluster scaffold homolog (S. cerevisiae)
1423383_a_at	1.74	-1.49	2.91	0.18	Osbpl9	oxysterol binding protein-like 9
1424539_at	1.03	0.29	2.91	2.65	Ubl4	ubiquitin-like 4
1420817_at	2.56	1.86	2.9	1.95	Ywhag	tyrosine 3-monooxygenase/tryptophan 5-monooxygenase activation protein, gamma polypeptide
1416085_s_at	2.32	1.49	2.9	-2.13	Zfand5	zinc finger, AN1-type domain 5
1423798_a_at	2.18	0.74	2.9	-0.64	Eif1 /// Gm5471 /// LOC631966	eukaryotic translation initiation factor 1 /// predicted pseudogene 5471 /// eukaryotic translation initiation factor 1-like
1421254_a_at	-0.22	-1.56	2.9	1.86	Sgcg	sarcoglycan, gamma (dystrophin-associated glycoprotein)
1421466_at	-0.24	0.15	2.9	-0.04	Asb10	ankyrin repeat and SOCS box-containing 10
1419223_a_at	-1.34	0.27	2.9	1.06	Dtna	dystrobrevin alpha
1415872_at	5.4	-2.66	2.89	-0.01	Hnrnph1	heterogeneous nuclear ribonucleoprotein H1
1416100_at	3.64	1.34	2.89	-0.97	Eif3d	eukaryotic translation initiation factor 3, subunit D
1416461_at	3.49	-3.59	2.89	2.71	Caprin1 /// Gm20253	cell cycle associated protein 1 /// predicted gene, 20253
1416766_at	2.71	0.3	2.89	1.59	Mosc2	MOCO sulphurase C-terminal domain containing 2
1422879_at	2.18	-0.18	2.89	1.99	Sypl	synaptophysin-like protein
1418004_a_at	1.98	-2.55	2.89	3.62	Tmem176b	transmembrane protein 176B
1423759_a_at	1.39	-0.49	2.89	1.51	Tmco1	transmembrane and coiled-coil domains 1
1419367_at	1.23	-0.04	2.89	-1.79	Decr1	2,4-dienoyl CoA reductase 1, mitochondrial
1448198_a_at	1	2.86	2.89	0.72	Ndufb8	NADH dehydrogenase (ubiquinone) 1 beta subcomplex 8
1424638_at	0.84	1.44	2.89	1.67	Cdkn1a	cyclin-dependent kinase inhibitor 1A (P21)
1418506_a_at	5.68	2.12	2.88	1.7	Prdx2	peroxiredoxin 2
1416943_at	3.1	-0.1	2.88	-0.16	LOC100503235 /// Ube2e1	ubiquitin-conjugating enzyme E2 E1-like /// ubiquitin-conjugating enzyme E2E 1, UBC4/5 homolog (yeast)
1420612_s_at	1.12	0.15	2.88	1.13	Ptp4a2	protein tyrosine phosphatase 4a2
1416068_at	1.76	-0.98	2.87	0.91	Kars /// LOC631033	lysyl-tRNA synthetase /// lysine--tRNA ligase-like
1422605_at	0.38	-1.49	2.87	1.36	Ppp1r1a	protein phosphatase 1, regulatory (inhibitor) subunit 1A
1426460_a_at	-0.01	0.56	2.87	2.06	Ugp2	UDP-glucose pyrophosphorylase 2
1416764_at	2.98	-0.82	2.86	-0.85	Fis1	fission 1 (mitochondrial outer membrane) homolog (yeast)
1434396_a_at	2.06	-1.28	2.86	2.95	Gm5526 /// Myl6	myosin, light polypeptide 6, alkali, smooth muscle and non-muscle pseudogene /// myosin, light polypeptide 6, alkali, smooth muscle and non-muscle
1416566_at	2.06	0.69	2.86	0.98	Strap	serine/threonine kinase receptor associated protein
1416163_at	1.32	2.63	2.86	-0.22	Cops4	COP9 (constitutive photomorphogenic) homolog, subunit 4 (Arabidopsis thaliana)
1437301_a_at	0.15	-0.46	2.86	1.59	Dvl1	dishevelled, dsh homolog 1 (Drosophila)
1417806_at	-0.07	-0.4	2.86	0.9	Popdc2	popeye domain containing 2
1416453_x_at	5.29	0.06	2.85	1.98	Gm10063 /// Gm14059 /// Gm14958 /// Gm5642 /// Gm6646 /// Gm7643 /// Gm7671 /// Gm7698 /// Gm7711 /// LOC100862223 /// Rps12	predicted gene 10063 /// predicted gene 14059 /// predicted gene 14958 /// predicted pseudogene 5642 /// predicted pseudogene 6646 /// predicted pseudogene 7643 /// predicted pseudogene 7671 /// predicted pseudogene 7698 /// predicted pseudogene 7711 /// 40S ribosomal protein S12-like /// ribosomal protein S12
1426407_at	4.43	-2.91	2.85	0.97	Celf1	CUGBP, Elav-like family member 1
1418116_at	2.12	-0.48	2.85	1.27	Tor1aip2	torsin A interacting protein 2
1426376_at	1.98	-1.51	2.85	-0.35	Reep5	receptor accessory protein 5
1423584_at	0.13	0.66	2.85	0.1	Igfbp7	insulin-like growth factor binding protein 7
1418649_at	-0.04	-0.01	2.85	-0.09	Egln3	EGL nine homolog 3 (C. elegans)
1418364_a_at	5.27	-0.35	2.84	1.42	Ftl1 /// LOC100862446 /// LOC434624	ferritin light chain 1 /// ferritin light chain 1-like /// ferritin light chain 1-like
1416941_s_at	3.77	2.02	2.84	-2.97	Eif4h	eukaryotic translation initiation factor 4H
1418926_at	2.45	-0.08	2.84	1.53	Zeb1	zinc finger E-box binding homeobox 1
1417004_at	2.43	2.28	2.84	1.47	Tsg101	tumor susceptibility gene 101
1422486_a_at	2.02	-0.64	2.84	0.24	Smad4	SMAD family member 4
1424062_at	1.48	-0.54	2.84	-2.48	Ube2d1	ubiquitin-conjugating enzyme E2D 1, UBC4/5 homolog (yeast)
1423911_at	0.02	0.57	2.84	1.48	Ppp2r5a	protein phosphatase 2, regulatory subunit B (B56), alpha isoform
1417259_a_at	2.86	1.53	2.83	-2.23	Capzb	capping protein (actin filament) muscle Z-line, beta
1424147_at	2.03	1.2	2.83	-1.31	Ahsa1	AHA1, activator of heat shock protein ATPase 1
1417183_at	1.06	-2	2.83	1.7	Dnaja2	DnaJ (Hsp40) homolog, subfamily A, member 2
1423176_at	0.57	0.41	2.83	-1.49	Tob1	transducer of ErbB-2.1
1416740_at	3.77	-0.83	2.82	-2.06	Col5a1	collagen, type V, alpha 1
1421955_a_at	3.44	0.43	2.82	2.66	Nedd4	neural precursor cell expressed, developmentally down-regulated 4
1425323_a_at	2.75	1.27	2.82	2.42	Fam173a	family with sequence similarity 173, member A
1433689_s_at	2.64	-1.32	2.82	2.54	Rps9	ribosomal protein S9
1417369_at	1.62	-3.38	2.82	-0.47	Hsd17b4	hydroxysteroid (17-beta) dehydrogenase 4
1426236_a_at	1.3	0.85	2.82	0.04	Glul	glutamate-ammonia ligase (glutamine synthetase)
1425983_x_at	1.28	0.14	2.82	-0.05	Hipk2	homeodomain interacting protein kinase 2
1424637_s_at	0.65	-2.88	2.82	1.16	Ccdc47	coiled-coil domain containing 47
1418448_at	0.18	1	2.82	-0.02	Rras	Harvey rat sarcoma oncogene, subgroup R
1429173_at	0.01	0.52	2.82	0.92	Dnase1l1	deoxyribonuclease 1-like 1
1421375_a_at	-0.84	-0.15	2.82	2.38	S100a6	S100 calcium binding protein A6 (calcyclin)
1419220_at	-1.14	0.26	2.82	0.61	Xirp1	xin actin-binding repeat containing 1
1422315_x_at	-1.67	0.42	2.82	0.82	Phkg1	phosphorylase kinase gamma 1
1433721_x_at	4.61	1.31	2.81	2.42	Gm5963 /// Rps21	predicted pseudogene 5963 /// ribosomal protein S21
1436992_x_at	3.33	5.13	2.81	1.6	Vdac1	voltage-dependent anion channel 1
1422185_a_at	2.94	0.64	2.81	0.15	Cyb5r3	cytochrome b5 reductase 3
1423710_at	2.3	0.03	2.81	-1.46	Dlst	dihydrolipoamide S-succinyltransferase (E2 component of 2-oxo-glutarate complex)
1416250_at	2.24	0.11	2.81	2.14	Btg2	B cell translocation gene 2, anti-proliferative
1426820_at	1.99	0.19	2.81	-0.08	2610507B11Rik	RIKEN cDNA 2610507B11 gene
1417670_at	1.55	-0.78	2.81	1.63	Timm44	translocase of inner mitochondrial membrane 44
1415865_s_at	0.97	-1.08	2.81	0.87	Bpgm	2,3-bisphosphoglycerate mutase
1448371_at	0.49	-0.23	2.81	1.67	Mylpf	myosin light chain, phosphorylatable, fast skeletal muscle
1425545_x_at	0.34	1.04	2.81	3.93	H2-D1	histocompatibility 2, D region locus 1
1427213_at	-0.11	0.71	2.81	2.83	Pfkfb1	6-phosphofructo-2-kinase/fructose-2,6-biphosphatase 1
1432107_at	-1.21	0.02	2.81	1.67	2310010M20Rik	RIKEN cDNA 2310010M20 gene
1423104_at	4.13	-0.65	2.8	-1.96	Irs1	insulin receptor substrate 1
1416792_at	4.02	-0.1	2.8	3.35	Ppm1g	protein phosphatase 1G (formerly 2C), magnesium-dependent, gamma isoform
1436822_x_at	2.83	-0.78	2.8	2.12	Gm10166 /// Gm10294 /// Gm10362 /// Gm6133 /// Hk1 /// Rpl17	predicted pseudogene 10166 /// predicted pseudogene 10294 /// predicted gene 10362 /// 60S ribosomal protein L17 pseudogene /// hexokinase 1 /// ribosomal protein L17
1423744_x_at	2.59	1.42	2.8	1.71	Eif2s3x /// Gm2223	eukaryotic translation initiation factor 2, subunit 3, structural gene X-linked /// predicted pseudogene 2223
1419649_s_at	2.34	-1.81	2.8	2.46	Myo1c	myosin IC
1424154_a_at	2.17	0.75	2.8	0.07	Isca2	iron-sulfur cluster assembly 2 homolog (S. cerevisiae)
1425567_a_at	1.64	-0.15	2.8	2.87	Anxa5	annexin A5
1420495_a_at	1.39	-0.43	2.8	-0.02	Vps26a	vacuolar protein sorting 26 homolog A (yeast)
1423225_at	1.38	2.55	2.8	-1.01	Selk	selenoprotein K
1448589_at	1.05	-1.87	2.8	1.46	Ndufb5	NADH dehydrogenase (ubiquinone) 1 beta subcomplex, 5
1433708_at	1.02	-1.15	2.8	1.7	Srp68	signal recognition particle 68
1424180_a_at	0.56	2.39	2.8	1.72	Med24	mediator complex subunit 24
1418982_at	0.19	-1.21	2.8	2.26	Cebpa	CCAAT/enhancer binding protein (C/EBP), alpha
1438175_x_at	-0.65	-0.45	2.8	-0.9	Myom2	myomesin 2
1415775_at	4.23	3.78	2.79	-1.33	Rbbp7	retinoblastoma binding protein 7
1418737_at	2.99	-1.58	2.79	2.46	Nudt2	nudix (nucleoside diphosphate linked moiety X)-type motif 2
1416127_a_at	2.13	-0.11	2.79	0.42	Dnpep	aspartyl aminopeptidase
1418888_a_at	1.73	-0.39	2.79	-2.06	Sepx1	selenoprotein X 1
1419428_a_at	1.67	0	2.79	-1.1	Gaa	glucosidase, alpha, acid
1421019_at	1.57	1.04	2.79	-0.64	1700021F05Rik	RIKEN cDNA 1700021F05 gene
1418012_at	1.36	-0.06	2.79	2.07	Sh3glb1	SH3-domain GRB2-like B1 (endophilin)
1422464_at	0.78	0.09	2.79	1.74	Mrpl3	mitochondrial ribosomal protein L3
1417768_at	0.66	-1.65	2.79	2.56	Pnpla8	patatin-like phospholipase domain containing 8
1422677_at	0.41	-1.37	2.79	-0.39	Dgat2	diacylglycerol O-acyltransferase 2
1415752_at	3.85	-2.72	2.78	2.55	BC031181	cDNA sequence BC031181
1416440_at	3.28	2.78	2.78	-0.34	Cd164	CD164 antigen
1419584_at	3.19	0.08	2.78	2.27	Ttc28	tetratricopeptide repeat domain 28
1416429_a_at	1.85	1.74	2.78	2.3	Cat	catalase
1420046_s_at	1.78	0.67	2.78	0.28	Maf1	MAF1 homolog (S. cerevisiae)
1416032_at	1.48	1.23	2.78	-0.94	Tmem109	transmembrane protein 109
1423044_at	1.43	-0.8	2.78	1.4	Prosc	proline synthetase co-transcribed
1417288_at	1.16	0.43	2.78	2.45	Plekha2	pleckstrin homology domain-containing, family A (phosphoinositide binding specific) member 2
1426584_a_at	0.76	-0.18	2.78	1.31	Sord	sorbitol dehydrogenase
1433834_at	2.27	-0.99	2.77	2.19	2013-03-06	membrane-associated ring finger (C3HC4) 6
1443843_x_at	2.17	0.56	2.77	2.18	Rpl9	ribosomal protein L9
1424094_at	2.1	-2.54	2.77	-0.66	Nek9	NIMA (never in mitosis gene a)-related expressed kinase 9
1438629_x_at	1.78	-1.7	2.77	2.77	Grn	granulin
1416816_at	1.63	0.27	2.77	-0.37	Nek7	NIMA (never in mitosis gene a)-related expressed kinase 7
1425745_a_at	1.49	-0.68	2.77	-1.25	Tacc2	transforming, acidic coiled-coil containing protein 2
1415802_at	1.14	0.51	2.77	-0.37	Slc16a1	solute carrier family 16 (monocarboxylic acid transporters), member 1
1433628_at	-0.3	0.52	2.77	3.32	Coq10a	coenzyme Q10 homolog A (yeast)
1426710_at	3.34	-1.23	2.76	-1.97	Calm1 /// Calm2 /// Calm3	calmodulin 1 /// calmodulin 2 /// calmodulin 3
1416330_at	2.97	2.53	2.76	-0.31	Cd81	CD81 antigen
1423609_a_at	1.91	-0.76	2.76	1.96	Mgat1	mannoside acetylglucosaminyltransferase 1
1416168_at	1.39	-2.26	2.76	-0.72	Serpinf1	serine (or cysteine) peptidase inhibitor, clade F, member 1
1423490_at	0.75	0.66	2.76	1.39	Fbxo3	F-box protein 3
1428695_at	0.65	2.33	2.76	0.26	Sdr39u1	short chain dehydrogenase/reductase family 39U, member 1
1416001_a_at	3.36	-1.79	2.75	-0.76	Cotl1	coactosin-like 1 (Dictyostelium)
1418584_at	2.13	-0.35	2.75	1.72	Ccnh	cyclin H
1421971_a_at	1.74	-1.12	2.75	3.41	Mrps34	mitochondrial ribosomal protein S34
1424735_at	1.49	0.04	2.75	0.88	Slc25a25	solute carrier family 25 (mitochondrial carrier, phosphate carrier), member 25
1433720_s_at	1.41	0.11	2.75	-0.57	Chchd10	coiled-coil-helix-coiled-coil-helix domain containing 10
1425591_a_at	1.2	0.24	2.75	1.11	Chmp2a	charged multivesicular body protein 2A
1418543_s_at	0.33	0.43	2.75	1.02	Ccdc43	coiled-coil domain containing 43
1424681_a_at	4.75	-1.07	2.74	1.05	Psma5	proteasome (prosome, macropain) subunit, alpha type 5
1438859_x_at	2.73	-1.9	2.74	1.46	Rps29	ribosomal protein S29
1426976_at	2.3	0.1	2.74	2.49	Usp47	ubiquitin specific peptidase 47
1417294_at	1.42	-0.73	2.74	2.01	Akr7a5	aldo-keto reductase family 7, member A5 (aflatoxin aldehyde reductase)
1423664_at	1.21	-1.94	2.74	-0.49	Qdpr	quinoid dihydropteridine reductase
1426414_a_at	1.14	-0.37	2.74	1.94	LOC632465 /// LOC639931 /// Rnf7	RING-box protein 2-like /// RING-box protein 2-like /// ring finger protein 7
1430522_a_at	0.62	-0.58	2.74	2.93	Vamp5	vesicle-associated membrane protein 5
1422743_at	-0.24	0.34	2.74	0.39	Phka1	phosphorylase kinase alpha 1
1428708_x_at	2.97	0.36	2.73	-1.37	Ptms	parathymosin
1428121_at	2.85	3.08	2.73	1.14	Fam125b	family with sequence similarity 125, member B
1426585_s_at	2.21	-2.38	2.73	0.2	Mapk1	mitogen-activated protein kinase 1
1416531_at	2.08	3.58	2.73	2.88	Gsto1	glutathione S-transferase omega 1
1419444_at	1.56	-0.91	2.73	2.38	Gm10094 /// Sap18	predicted gene 10094 /// Sin3-associated polypeptide 18
1421129_a_at	1.37	0.28	2.73	1.8	Atp2a3	ATPase, Ca++ transporting, ubiquitous
1429144_at	1.17	0.59	2.73	1.97	Gpcpd1	glycerophosphocholine phosphodiesterase GDE1 homolog (S. cerevisiae)
1418529_at	1.06	2.28	2.73	0.77	Osgep	O-sialoglycoprotein endopeptidase
1416991_at	0.58	-1.22	2.73	1.22	Mto1	mitochondrial translation optimization 1 homolog (S. cerevisiae)
1434037_s_at	0.38	-1.64	2.73	0.48	Kat2b	K(lysine) acetyltransferase 2B
1417434_at	0.38	-0.33	2.73	0.43	Gpd2	glycerol phosphate dehydrogenase 2, mitochondrial
1434893_at	-0.16	1.47	2.73	1.94	Atp1a2	ATPase, Na+/K+ transporting, alpha 2 polypeptide
1427442_a_at	3.48	0.43	2.72	-1.03	App	amyloid beta (A4) precursor protein
1416508_at	2.98	0.17	2.72	-0.57	Med28	mediator of RNA polymerase II transcription, subunit 28 homolog (yeast)
1419263_a_at	2.59	-0.74	2.72	0.91	Adrm1	adhesion regulating molecule 1
1426404_a_at	2.27	0.22	2.72	0.19	Rnf11	ring finger protein 11
1416439_at	1.95	-1.56	2.72	0.7	Dctpp1	dCTP pyrophosphatase 1
1425469_a_at	1.56	0.64	2.72	-0.65	---	---
1416052_at	1.2	0.06	2.72	0.05	Prps1	phosphoribosyl pyrophosphate synthetase 1
1424026_s_at	0.42	0.49	2.72	0.15	BC013529	cDNA sequence BC013529
1434511_at	0.4	1.64	2.72	2.68	Phkb	phosphorylase kinase beta
1422665_a_at	-0.03	0.01	2.72	-0.2	Pcmt1	protein-L-isoaspartate (D-aspartate) O-methyltransferase 1
1429783_at	-0.62	0.61	2.72	0.8	Pdlim5	PDZ and LIM domain 5
1438159_x_at	2.46	1.16	2.71	2.41	Ndufv2	NADH dehydrogenase (ubiquinone) flavoprotein 2
1424051_at	2.15	1.99	2.71	-0.64	Col4a2	collagen, type IV, alpha 2
1425462_at	1.98	1.03	2.71	-0.38	Fbxw11	F-box and WD-40 domain protein 11
1423296_at	1.76	3.42	2.71	1.82	Psmd8	proteasome (prosome, macropain) 26S subunit, non-ATPase, 8
1435875_at	0.61	-1.07	2.71	1.83	Prkab2	protein kinase, AMP-activated, beta 2 non-catalytic subunit
1426258_at	0.52	2.81	2.71	0.16	Sorl1	sortilin-related receptor, LDLR class A repeats-containing
1423332_at	3.9	3.46	2.7	1.43	Sdcbp	syndecan binding protein
1415873_a_at	3.23	-1.13	2.7	3.13	Actr1a	ARP1 actin-related protein 1A, centractin alpha
1416184_s_at	3.17	-0.92	2.7	1.27	Hmga1 /// Hmga1-rs1	high mobility group AT-hook 1 /// high mobility group AT-hook I, related sequence 1
1428942_at	2.54	-0.7	2.7	-1.04	Mt2	metallothionein 2
1421814_at	1.81	0.44	2.7	2.66	Msn	moesin
1435995_at	1.7	-0.54	2.7	1.52	Mrpl22	mitochondrial ribosomal protein L22
1418669_at	1.65	0.1	2.7	0.49	Hspg2	perlecan (heparan sulfate proteoglycan 2)
1423347_at	1.58	1.61	2.7	0.68	Sec23a	SEC23A (S. cerevisiae)
1430656_a_at	1.55	-0.46	2.7	0.76	Asnsd1	asparagine synthetase domain containing 1
1427923_at	1.49	-0.75	2.7	1.67	Zmpste24	zinc metallopeptidase, STE24 homolog (S. cerevisiae)
1438292_x_at	0.66	1.15	2.7	2.32	Adk	adenosine kinase
1427278_at	-0.2	0.78	2.7	2.96	Clip4	CAP-GLY domain containing linker protein family, member 4
1417481_at	-0.27	-1.81	2.7	2.55	Ramp1	receptor (calcitonin) activity modifying protein 1
1416825_at	-0.64	-0.91	2.7	0.79	Snta1	syntrophin, acidic 1
1416520_x_at	5.21	0.46	2.69	-1.29	Gm4604 /// LOC637553 /// Rpl36	predicted gene 4604 /// 60S ribosomal protein L36-like /// ribosomal protein L36
1423757_x_at	3.65	-3.37	2.69	1.58	Igfbp4	insulin-like growth factor binding protein 4
1423728_at	3.27	-1.18	2.69	-1.43	Eif3l	eukaryotic translation initiation factor 3, subunit L
1419642_at	2.81	1.36	2.69	3.39	Purb	purine rich element binding protein B
1415788_at	2.11	0.16	2.69	1.08	Ublcp1	ubiquitin-like domain containing CTD phosphatase 1
1436946_s_at	2.02	0.69	2.69	1.47	Gm13342 /// Gm15776 /// Gm3150 /// Gng5 /// LOC100048410	predicted gene 13342 /// predicted gene 15776 /// predicted gene 3150 /// guanine nucleotide binding protein (G protein), gamma 5 /// guanine nucleotide-binding protein G(I)/G(S)/G(O) subunit gamma-5-like
1416257_at	1.95	1.31	2.69	0.82	Capn2	calpain 2
1416525_at	1.86	-0.54	2.69	-1.01	Spop	speckle-type POZ protein
1418021_at	1.14	-0.72	2.69	2.61	C4b /// LOC675521	complement component 4B (Chido blood group) /// complement C4-B-like
1418384_at	1.14	1.49	2.69	1.93	Apool	apolipoprotein O-like
1420858_at	0.3	0.39	2.69	1.24	Pkia	protein kinase inhibitor, alpha
1417081_a_at	0	0.3	2.69	-0.8	Syngr2	synaptogyrin 2
1419920_s_at	2.84	-2.45	2.68	3.51	Usp7	ubiquitin specific peptidase 7
1417536_at	2.52	-1.61	2.68	-0.64	Zmat2	zinc finger, matrin type 2
1425628_a_at	2.44	-3.71	2.68	-1.83	Gtf2i	general transcription factor II I
1417094_at	1.9	0.75	2.68	2.85	Acot7	acyl-CoA thioesterase 7
1417557_at	1.22	2.91	2.68	0.83	Ubxn6	UBX domain protein 6
1423652_at	1.21	0.77	2.68	1.38	Isca1	iron-sulfur cluster assembly 1 homolog (S. cerevisiae)
1423833_a_at	1.08	0.99	2.68	-0.68	Brp44	brain protein 44
1435148_at	0.38	-0.22	2.68	-0.83	Atp1b2	ATPase, Na+/K+ transporting, beta 2 polypeptide
1429141_at	0.22	-1.35	2.68	2.25	Neurl2	neuralized-like 2 (Drosophila)
1449398_at	-0.32	0.52	2.68	1.62	Rpl3l	ribosomal protein L3-like
1416958_at	-0.81	0.82	2.68	-1.02	Nr1d2	nuclear receptor subfamily 1, group D, member 2
1426342_at	3.12	-0.73	2.67	0.37	Stt3b	STT3, subunit of the oligosaccharyltransferase complex, homolog B (S. cerevisiae)
1435791_x_at	3.11	-2.45	2.67	3.15	Gm10166 /// Gm10294 /// Rpl17	predicted pseudogene 10166 /// predicted pseudogene 10294 /// ribosomal protein L17
1418242_at	2.67	0.96	2.67	0.42	Faf1	Fas-associated factor 1
1417320_at	2.49	0.28	2.67	-1.76	Grpel1	GrpE-like 1, mitochondrial
1418284_at	2.15	0.17	2.67	-1.28	Vps72	vacuolar protein sorting 72 (yeast)
1429089_s_at	1.75	-0.68	2.67	1.19	2900026A02Rik	RIKEN cDNA 2900026A02 gene
1428554_a_at	1.3	0.92	2.67	1.19	1810035L17Rik	RIKEN cDNA 1810035L17 gene
1424661_at	1.2	3.62	2.67	2.06	Pmpca	peptidase (mitochondrial processing) alpha
1430885_at	0.4	-1.33	2.67	2.77	Myadml2	myeloid-associated differentiation marker-like 2
1438426_at	0.05	-1.87	2.67	0.53	Shisa4	shisa homolog 4 (Xenopus laevis)
1421815_at	-0.36	-0.06	2.67	1.29	Epdr1	ependymin related protein 1 (zebrafish)
1422849_a_at	4.42	1.04	2.66	2.09	Pabpn1	poly(A) binding protein, nuclear 1
1424372_at	1.82	-0.95	2.66	1.46	Mrpl32	mitochondrial ribosomal protein L32
1426643_at	1.69	-0.87	2.66	1.17	Elp3	elongation protein 3 homolog (S. cerevisiae)
1435006_s_at	0.98	-0.08	2.66	1.67	Abcb7	ATP-binding cassette, sub-family B (MDR/TAP), member 7
1423717_at	0.89	-0.9	2.66	-0.61	Ak3	adenylate kinase 3
1428323_at	0.36	-0.2	2.66	-2.39	Gpd2	glycerol phosphate dehydrogenase 2, mitochondrial
1418648_at	-0.18	0.04	2.66	0.62	Egln3	EGL nine homolog 3 (C. elegans)
1418884_x_at	5.64	-0.58	2.65	-1.96	Tuba1a	tubulin, alpha 1A
1426425_at	3.7	-0.52	2.65	1.69	Sugt1	SGT1, suppressor of G2 allele of SKP1 (S. cerevisiae)
1417274_at	2.86	2.52	2.65	-0.95	Gm5161 /// LOC100862206 /// Snrpa	predicted pseudogene 5161 /// U1 small nuclear ribonucleoprotein A-like /// small nuclear ribonucleoprotein polypeptide A
1427212_at	2.14	1.38	2.65	1.37	Mapkap1	mitogen-activated protein kinase associated protein 1
1448178_a_at	1.98	0.82	2.65	1.77	Cct3	chaperonin containing Tcp1, subunit 3 (gamma)
1417766_at	1.78	0.19	2.65	2.21	Cyb5b /// LOC100047577	cytochrome b5 type B /// cytochrome b5 type B-like
1418968_at	1.65	-1.99	2.65	1.17	Rb1cc1	RB1-inducible coiled-coil 1
1416712_at	1.35	2.71	2.65	1.79	Pepd	peptidase D
1424318_at	1.34	0.07	2.65	1.89	1110067D22Rik	RIKEN cDNA 1110067D22 gene
1418626_a_at	0.91	-0.77	2.65	1.81	Clu	clusterin
1425274_at	0.05	-0.59	2.65	-1.12	Asph	aspartate-beta-hydroxylase
1417291_at	2.65	1.18	2.64	3.35	Tnfrsf1a	tumor necrosis factor receptor superfamily, member 1a
1429556_at	1.87	-2.76	2.64	2.93	Tead1	TEA domain family member 1
1429514_at	1.85	1.05	2.64	2.27	Ppap2b	phosphatidic acid phosphatase type 2B
1435008_at	1.25	-2.09	2.64	1.47	Slc9a6	solute carrier family 9 (sodium/hydrogen exchanger), member 6
1444638_at	-0.25	0.41	2.64	2	Ttn	titin
1418528_a_at	3.47	-0.26	2.63	-0.39	Dad1	defender against cell death 1
1422480_at	3.34	1.41	2.63	-2.48	Snx3	sorting nexin 3
1417433_at	3.24	1.5	2.63	2.16	Lypla2	lysophospholipase 2
1416406_at	3.08	-1.04	2.63	1.47	Pea15a	phosphoprotein enriched in astrocytes 15A
1420886_a_at	2.8	1.76	2.63	0.42	Xbp1	X-box binding protein 1
1433951_at	2.51	-0.21	2.63	1.12	Arl5a	ADP-ribosylation factor-like 5A
1419499_at	2.06	0.19	2.63	0.09	Gpam	glycerol-3-phosphate acyltransferase, mitochondrial
1449436_s_at	1.77	0.6	2.63	2.58	Gm1821 /// Ubb	ubiquitin pseudogene /// ubiquitin B
1423906_at	1.59	0.65	2.63	2.29	Hsbp1	heat shock factor binding protein 1
1425560_a_at	1.19	-0.42	2.63	-2.77	S100a16	S100 calcium binding protein A16
1448100_at	1.17	0.86	2.63	1.61	4833439L19Rik	RIKEN cDNA 4833439L19 gene
1424408_at	1.06	-0.29	2.63	3.37	Lims2	LIM and senescent cell antigen like domains 2
1420772_a_at	1.03	1.05	2.63	0.9	Tsc22d3	TSC22 domain family, member 3
1416779_at	-0.02	1.36	2.63	2.97	Sdpr	serum deprivation response
1418413_at	-0.58	-1.81	2.63	-0.4	Cav3	caveolin 3
1423210_a_at	4.96	-0.81	2.62	-2.5	Nop10	NOP10 ribonucleoprotein homolog (yeast)
1419979_s_at	3.8	-3.02	2.62	1.84	Creb3	cAMP responsive element binding protein 3
1415703_at	2.94	-2.17	2.62	3.55	Huwe1	HECT, UBA and WWE domain containing 1
1416110_at	2.23	3.41	2.62	3.29	Slc35a4	solute carrier family 35, member A4
1417105_at	1.26	1.45	2.62	0.36	Trappc2l	trafficking protein particle complex 2-like
1418583_at	0.23	1.3	2.62	-0.2	Hint3	histidine triad nucleotide binding protein 3
1418072_at	0.12	1.08	2.62	0.89	Hist1h2bc /// Hist1h2be /// Hist1h2bg	histone cluster 1, H2bc /// histone cluster 1, H2be /// histone cluster 1, H2bg
1427166_a_at	-0.05	1.15	2.62	1.93	Spg7	spastic paraplegia 7 homolog (human)
1434449_at	-1.09	0.91	2.62	1.12	Aqp4	aquaporin 4
1420570_x_at	3.24	-2.75	2.61	-0.98	Tcl1b3	T cell leukemia/lymphoma 1B, 3
1418092_s_at	1.56	-0.58	2.61	1.14	Trip10	thyroid hormone receptor interactor 10
1428880_at	1.28	1.86	2.61	2.47	Sdhaf2	succinate dehydrogenase complex assembly factor 2
1426746_at	0.99	-0.62	2.61	2.1	1810026J23Rik	RIKEN cDNA 1810026J23 gene
1425519_a_at	0.9	-0.37	2.61	3.89	Cd74	CD74 antigen (invariant polypeptide of major histocompatibility complex, class II antigen-associated)
1421962_at	0.41	1.07	2.61	2.35	Dnajb5	DnaJ (Hsp40) homolog, subfamily B, member 5
1416632_at	0.08	-0.8	2.61	2.14	Me1	malic enzyme 1, NADP(+)-dependent, cytosolic
1421388_at	-0.05	-0.1	2.61	3.08	Mef2d	myocyte enhancer factor 2D
1417947_at	5.44	-0.24	2.6	2.08	Pcna	proliferating cell nuclear antigen
1420486_at	3.35	-1.74	2.6	1.9	Nol7	nucleolar protein 7
1423255_at	3.31	0.31	2.6	-4.1	Atp6v1g1	ATPase, H+ transporting, lysosomal V1 subunit G1
1416284_at	2.67	0.08	2.6	1.27	Mrpl28	mitochondrial ribosomal protein L28
1417059_at	2.44	1.41	2.6	-1.7	Krtcap2	keratinocyte associated protein 2
1439410_x_at	1.74	-1.75	2.6	1.06	Slc25a39	solute carrier family 25, member 39
1424594_at	1.69	1.36	2.6	1.92	Samd4	sterile alpha motif domain containing 4
1424112_at	1.59	-0.22	2.6	1.88	Igf2r	insulin-like growth factor 2 receptor
1436364_x_at	0.65	1.07	2.6	2.73	Nfix	nuclear factor I/X
1417978_at	0.5	-0.83	2.6	0.94	Eif4e3	eukaryotic translation initiation factor 4E member 3
1418474_at	-0.42	1	2.6	2.24	Fam158a	family with sequence similarity 158, member A
1428530_x_at	3.69	-0.67	2.59	0.99	Gm8942 /// LOC677113 /// Rps24	predicted gene 8942 /// 40S ribosomal protein S24-like /// ribosomal protein S24
1416770_at	3.43	-0.33	2.59	0.66	Stk25	serine/threonine kinase 25 (yeast)
1437666_x_at	2.74	0.12	2.59	0.32	Ubc	ubiquitin C
1423916_s_at	2.72	-1.17	2.59	-2.01	Mlf2	myeloid leukemia factor 2
1423940_at	1.02	-0.16	2.59	1.6	Yif1a	Yip1 interacting factor homolog A (S. cerevisiae)
1424045_at	0.96	0.42	2.59	1.79	Tmem242	transmembrane protein 242
1434786_at	0.43	0.2	2.59	1.27	Ppp1r12b	protein phosphatase 1, regulatory (inhibitor) subunit 12B
1416749_at	0.25	-1.27	2.59	2.51	Htra1	HtrA serine peptidase 1
1423856_at	-0.51	0.68	2.59	2.71	Popdc3	popeye domain containing 3
1415819_a_at	4.61	0.66	2.58	1.02	Ppp2r1a	protein phosphatase 2 (formerly 2A), regulatory subunit A (PR 65), alpha isoform
1416291_at	2.8	-0.6	2.58	0.67	Psmc4	proteasome (prosome, macropain) 26S subunit, ATPase, 4
1419352_at	1.58	-1	2.58	1.87	l7Rn6	lethal, Chr 7, Rinchik 6
1434056_a_at	1.13	-0.05	2.58	1.16	Ndufb6	NADH dehydrogenase (ubiquinone) 1 beta subcomplex, 6
1420465_s_at	-0.44	-0.23	2.58	3.89	Gm2083 /// LOC100861909 /// Mup1 /// Mup10 /// Mup12 /// Mup13 /// Mup14 /// Mup15 /// Mup16 /// Mup19 /// Mup2 /// Mup7 /// Mup8 /// Mup9	major urinary protein LOC100048885 /// major urinary protein 2-like /// major urinary protein 1 /// major urinary protein 10 /// major urinary protein 12 /// major urinary protein 13 /// major urinary protein 14 /// major urinary protein 15 /// major urinary protein 16 /// major urinary protein 19 /// major urinary protein 2 /// major urinary protein 7 /// major urinary protein 8 /// major urinar…
1416202_at	3.98	1.86	2.57	-3.09	Phb2	prohibitin 2
1417118_a_at	1.5	2.5	2.57	2.03	Naa10	N(alpha)-acetyltransferase 10, NatA catalytic subunitNalpha acetyltransferase 10
1427207_s_at	1.26	0.99	2.57	0.87	Afg3l2	AFG3(ATPase family gene 3)-like 2 (yeast)
1419621_at	-0.44	2.04	2.57	2.94	Ankrd2	ankyrin repeat domain 2 (stretch responsive muscle)
1417326_a_at	3.07	0.49	2.56	1.34	Anapc11	anaphase promoting complex subunit 11
1428244_at	1.57	2.06	2.56	0.3	Larp1	La ribonucleoprotein domain family, member 1
1423256_a_at	1.57	0.98	2.56	-2.81	Atp6v1g1	ATPase, H+ transporting, lysosomal V1 subunit G1
1417561_at	1.38	0.65	2.56	1.88	Apoc1	apolipoprotein C-I
1422506_a_at	2.96	1.02	2.55	3.33	Cstb	cystatin B
1417133_at	2.78	0.68	2.55	-0.57	Pmp22	peripheral myelin protein 22
1428108_x_at	2.18	-1.94	2.55	0.41	Tmcc2	transmembrane and coiled-coil domains 2
1417870_x_at	1.94	0.92	2.55	3.36	Ctsz	cathepsin Z
1435322_at	1.79	-0.71	2.55	1.57	Ankrd40	ankyrin repeat domain 40
1429259_a_at	1.67	0.41	2.55	1.45	1190007I07Rik /// 1810014B01Rik	RIKEN cDNA 1190007I07 gene /// RIKEN cDNA 1810014B01 gene
1417649_at	4.54	0.39	2.54	-0.66	Cdkn1c	cyclin-dependent kinase inhibitor 1C (P57)
1418189_s_at	2.67	1.7	2.54	1.7	Malat1	metastasis associated lung adenocarcinoma transcript 1 (non-coding RNA)
1425674_a_at	2.35	-1.81	2.54	1.87	Ssu72	Ssu72 RNA polymerase II CTD phosphatase homolog (yeast)
1424367_a_at	1.73	-0.77	2.54	1.49	Homer2	homer homolog 2 (Drosophila)
1434814_x_at	1.7	-0.73	2.54	-1.54	Gpi1	glucose phosphate isomerase 1
1417228_at	1.29	-0.17	2.54	-1	Capn1	calpain 1
1416978_at	0.91	0.46	2.54	1.38	Fcgrt	Fc receptor, IgG, alpha chain transporter
1419803_s_at	3.17	1.27	2.53	-2.01	Ccdc12	coiled-coil domain containing 12
1423087_a_at	2.8	1.66	2.53	-0.61	Prickle4 /// Tomm6	prickle homolog 4 (Drosophila) /// translocase of outer mitochondrial membrane 6 homolog (yeast)
1422880_at	2.57	-0.15	2.53	0.21	Sypl	synaptophysin-like protein
1424311_at	2.01	-0.13	2.53	1.1	Carkd	carbohydrate kinase domain containing
1423617_at	0.58	1.6	2.53	1.28	Pdf	peptide deformylase (mitochondrial)
1435649_at	0.1	-1.36	2.53	0.58	Nexn	nexilin
1431281_at	-0.41	-0.07	2.53	2.56	Ppp1r27	protein phosphatase 1, regulatory subunit 27
1415839_a_at	5.15	-0.22	2.52	0.33	LOC100046628 /// Npm1	nucleophosmin-like /// nucleophosmin 1
1416221_at	4.24	-1.18	2.52	-0.33	Fstl1	follistatin-like 1
1427876_at	3.41	-0.66	2.52	0.24	Zc3h15	zinc finger CCCH-type containing 15
1419653_a_at	2.94	1.73	2.52	0.56	Ddx5	DEAD (Asp-Glu-Ala-Asp) box polypeptide 5
1420556_at	2.78	-1.15	2.52	1.53	Oxt	oxytocin
1416727_a_at	2.59	1.93	2.52	1.53	Cyb5	cytochrome b-5
1417001_a_at	2.21	2.1	2.52	-1.65	D4Wsu53e	DNA segment, Chr 4, Wayne State University 53, expressed
1426854_a_at	5.08	-2.49	2.51	1.09	Set	SET nuclear oncogene
1426384_a_at	4.11	-1.16	2.51	-0.34	Ywhae	tyrosine 3-monooxygenase/tryptophan 5-monooxygenase activation protein, epsilon polypeptide
1416901_at	3.35	-1.11	2.51	3.68	Npc2	Niemann Pick type C2
1415679_at	3.07	-3.48	2.51	0.43	Psenen	presenilin enhancer 2 homolog (C. elegans)
1428296_at	2.49	1.96	2.51	-1.52	Polr2l /// Usp50	polymerase (RNA) II (DNA directed) polypeptide L /// ubiquitin specific peptidase 50
1418014_a_at	2.07	-0.57	2.51	1.65	B4galt1	UDP-Gal:betaGlcNAc beta 1,4- galactosyltransferase, polypeptide 1
1428073_a_at	1.45	-0.3	2.51	1.16	Nup88	nucleoporin 88
1438640_x_at	1.45	-2.83	2.51	-1.51	Pgk1	phosphoglycerate kinase 1
1418706_at	0.96	-0.2	2.51	2.1	Slc38a3	solute carrier family 38, member 3
1423050_s_at	5.61	-1.08	2.5	2.83	Hnrnpu	heterogeneous nuclear ribonucleoprotein U
1423130_a_at	4.04	-2.35	2.5	2.23	Srsf5	serine/arginine-rich splicing factor 5
1416972_at	3.74	1.23	2.5	-0.12	Gm5616 /// LOC100045968 /// LOC100862468 /// Nhp2l1	predicted gene 5616 /// NHP2-like protein 1-like /// NHP2-like protein 1-like /// NHP2 non-histone chromosome protein 2-like 1 (S. cerevisiae)
1422437_at	3.14	-0.39	2.5	-1.08	Col5a2	collagen, type V, alpha 2
1426242_at	2.26	-0.6	2.5	3.18	Polr2a	polymerase (RNA) II (DNA directed) polypeptide A
1435986_x_at	2.26	-2.05	2.5	1.91	Sdhc	succinate dehydrogenase complex, subunit C, integral membrane protein
1419371_s_at	2.1	-0.96	2.5	1.51	Gosr2	golgi SNAP receptor complex member 2
1417465_at	1.67	3.25	2.5	-2.17	Fnta	farnesyltransferase, CAAX box, alpha
1421875_a_at	1.63	1.91	2.5	-0.82	Mrps23	mitochondrial ribosomal protein S23
1418563_at	1.25	1.08	2.5	-0.31	Serbp1	serpine1 mRNA binding protein 1
1433691_at	0.23	-0.4	2.5	0.86	Ppp1r3c	protein phosphatase 1, regulatory (inhibitor) subunit 3C
1417846_at	0.07	-0.34	2.5	2.43	Ulk2	unc-51 like kinase 2
1417652_a_at	4.34	0.53	2.49	-0.67	Tbca	tubulin cofactor A
1425742_a_at	3.51	-3.13	2.49	0.88	Tsc22d1	TSC22 domain family, member 1
1416922_a_at	2.84	1.86	2.49	1.66	Bnip3l /// Gm10480 /// LOC100044398	BCL2/adenovirus E1B interacting protein 3-like /// predicted gene 10480 /// BCL2/adenovirus E1B 19 kDa protein-interacting protein 3-like
1434731_x_at	2.71	0.77	2.49	1.53	LOC100862012 /// Prdx1	peroxiredoxin-1-like /// peroxiredoxin 1
1427173_a_at	2.29	0.28	2.49	2.41	Mrps33	mitochondrial ribosomal protein S33
1424175_at	2.29	0.83	2.49	-0.06	Tef	thyrotroph embryonic factor
1430124_x_at	2.21	-2.26	2.49	2.07	Akr1a1	aldo-keto reductase family 1, member A1 (aldehyde reductase)
1433634_at	1.62	-0.29	2.49	2.92	Irf2bp2	interferon regulatory factor 2 binding protein 2
1418865_at	1.13	1.65	2.49	0.01	Zfp385a	zinc finger protein 385A
1420493_a_at	1.11	0.27	2.49	0.95	Pcyt2	phosphate cytidylyltransferase 2, ethanolamine
1416248_at	1.06	2.49	2.49	1.86	Nadk	NAD kinase
1433698_a_at	1.06	1.26	2.49	0.77	Txnl4a	thioredoxin-like 4A
1433676_at	0.87	0.45	2.49	-0.92	Wnk1	WNK lysine deficient protein kinase 1
1435261_at	0.74	1.45	2.49	1.72	Tmtc1	transmembrane and tetratricopeptide repeat containing 1
1438641_x_at	0.4	-1.07	2.49	0.47	Fam57b	family with sequence similarity 57, member B
1443823_s_at	0.09	0.14	2.49	2.57	Atp1a2	ATPase, Na+/K+ transporting, alpha 2 polypeptide
1435324_x_at	3.8	-1.22	2.48	3.3	Gm6115 /// Hmgb1 /// LOC100046019 /// LOC100862258 /// LOC637733	predicted gene 6115 /// high mobility group box 1 /// high mobility group protein B1-like /// high mobility group protein B1-like /// high mobility group protein B1-like
1435509_x_at	2.71	1.42	2.48	2.27	Cdk2ap1	CDK2 (cyclin-dependent kinase 2)-associated protein 1
1415796_at	2.3	-1.48	2.48	2.16	Dazap2 /// Gm2444	DAZ associated protein 2 /// predicted gene 2444
1424662_at	1.65	-2.98	2.48	1.03	Pmpca	peptidase (mitochondrial processing) alpha
1416835_s_at	1.54	-1.54	2.48	-0.78	Amd1	S-adenosylmethionine decarboxylase 1
1424480_s_at	2.56	-1.72	2.47	-1.29	Akt2	thymoma viral proto-oncogene 2
1417349_at	2.56	-3.06	2.47	-1.69	Pldn	pallidin
1433991_x_at	1.82	-1.84	2.47	1.7	Dbi	diazepam binding inhibitor
1424126_at	1.56	-0.71	2.47	0.5	Alas1	aminolevulinic acid synthase 1
1432144_a_at	1.51	1.47	2.47	0.99	Rchy1	ring finger and CHY zinc finger domain containing 1
1427720_a_at	1.29	2.39	2.47	1.36	Rrp1	ribosomal RNA processing 1 homolog (S. cerevisiae)
1424130_a_at	1	1.08	2.47	1.11	Ptrf	polymerase I and transcript release factor
1417834_at	0.44	0.51	2.47	1.44	Synj2bp	synaptojanin 2 binding protein
1434216_a_at	0.36	1.81	2.47	0.88	Nudt19	nudix (nucleoside diphosphate linked moiety X)-type motif 19
1427045_at	-0.13	-0.86	2.47	2.43	Synpo	synaptopodin
1422433_s_at	2.47	-1.49	2.46	-0.65	Idh1	isocitrate dehydrogenase 1 (NADP+), soluble
1416467_at	1.96	0.36	2.46	0.93	Ddx3x	DEAD/H (Asp-Glu-Ala-Asp/His) box polypeptide 3, X-linked
1435413_x_at	1.95	-0.61	2.46	0.83	2700060E02Rik	RIKEN cDNA 2700060E02 gene
1427109_at	1.85	-2.15	2.46	2.43	ORF61	open reading frame 61
1433464_at	1.14	-0.31	2.46	2.15	Ipo13	importin 13
1435626_a_at	0.61	1.25	2.46	1.94	Herpud1	homocysteine-inducible, endoplasmic reticulum stress-inducible, ubiquitin-like domain member 1
1433878_at	0.21	1.06	2.46	1.58	Mrps26	mitochondrial ribosomal protein S26
1433783_at	-0.52	-0.07	2.46	1.58	Ldb3	LIM domain binding 3
1420478_at	5.42	-0.35	2.45	2.41	Nap1l1	nucleosome assembly protein 1-like 1
1419945_s_at	3.37	1.1	2.45	-0.05	Rab2a	RAB2A, member RAS oncogene family
1424255_at	3.14	-0.51	2.45	1.07	Supt5h	suppressor of Ty 5 homolog (S. cerevisiae)
1422568_at	1.95	1.08	2.45	-1.18	Ndel1	nuclear distribution gene E-like homolog 1 (A. nidulans)
1434658_at	1.72	0.14	2.45	2.13	3110056O03Rik	RIKEN cDNA 3110056O03 gene
1428405_at	1.57	-0.33	2.45	-2.36	Hcfc1r1	host cell factor C1 regulator 1 (XPO1-dependent)
1418885_a_at	1.51	2.75	2.45	1.91	Idh3b	isocitrate dehydrogenase 3 (NAD+) beta
1431293_a_at	1.44	1.07	2.45	0.9	Cldn25	claudin 25
1428549_at	0.83	0.61	2.45	1.42	Ccdc3	coiled-coil domain containing 3
1424182_at	0.65	0.09	2.45	0.88	Acat1	acetyl-Coenzyme A acetyltransferase 1
1437363_at	0.36	-0.53	2.45	1.95	Homer1	homer homolog 1 (Drosophila)
1416794_at	0.28	0.62	2.45	1.11	Atl2	atlastin GTPase 2
1449383_at	-0.13	-0.83	2.45	2.5	Adssl1	adenylosuccinate synthetase like 1
1415961_at	2.95	0.65	2.44	2.69	Itm2c	integral membrane protein 2C
1423133_at	2.74	-1.09	2.44	0.05	Cwc15	CWC15 homolog (S. cerevisiae)
1435522_a_at	1.99	2.05	2.44	-0.15	Gm19774 /// Ost4	predicted gene, 19774 /// oligosaccharyltransferase 4 homolog (S. cerevisiae)
1416230_at	1.85	-0.42	2.44	0.83	Rfk	riboflavin kinase
1424285_s_at	1.17	2.44	2.44	1.79	Arl6ip4	ADP-ribosylation factor-like 6 interacting protein 4
1431997_at	1	-0.54	2.44	-0.13	3000002C10Rik	glyceraldehyde-3-phosphate dehydrogenase pseudogene
1417892_a_at	0.27	-0.48	2.44	2.2	Sirt3	sirtuin 3 (silent mating type information regulation 2, homolog) 3 (S. cerevisiae)
1428444_at	-0.09	-0.87	2.44	1.95	Asb2	ankyrin repeat and SOCS box-containing 2
1434008_at	-0.61	-0.87	2.44	-1.27	Scn4b	sodium channel, type IV, beta
1426142_a_at	-1.69	1.28	2.44	0.68	Trdn	triadin
1424109_a_at	4.13	0.65	2.43	1.1	Glo1	glyoxalase 1
1423043_s_at	4.09	-1.74	2.43	-0.57	Ddx3x	DEAD/H (Asp-Glu-Ala-Asp/His) box polypeptide 3, X-linked
1422593_at	3.65	2.09	2.43	1.1	Ap3s1	adaptor-related protein complex 3, sigma 1 subunit
1422799_at	3.28	1.96	2.43	0.72	Prrc2a	proline-rich coiled-coil 2A
1426642_at	3.25	2.4	2.43	-0.65	Fn1	fibronectin 1
1417087_at	3.02	3.27	2.43	0.05	Glg1	golgi apparatus protein 1
1425299_s_at	2.85	0.19	2.43	1.48	Trmt112	tRNA methyltransferase 11-2 homolog (S. cerevisiae)
1423803_s_at	2.81	0.73	2.43	1.81	Gltscr2	glioma tumor suppressor candidate region gene 2
1423188_a_at	2.67	-0.26	2.43	2.62	6720456B07Rik	RIKEN cDNA 6720456B07 gene
1416471_at	2.51	-0.2	2.43	0.02	Cept1	choline/ethanolaminephosphotransferase 1
1423126_at	2.37	-0.38	2.43	2.55	Atp1b3	ATPase, Na+/K+ transporting, beta 3 polypeptide
1426823_s_at	1.66	-2.67	2.43	-2.49	Psme4	proteasome (prosome, macropain) activator subunit 4
1421950_at	1.41	2.21	2.43	0.11	Pfdn2	prefoldin 2
1437458_x_at	0.7	-1.15	2.43	2.02	Clu	clusterin
1434451_at	0.36	-1.41	2.43	1.31	Atxn1	ataxin 1
1416075_at	0.1	0.68	2.43	0.92	Sav1	salvador homolog 1 (Drosophila)
1429159_at	-0.09	-0.6	2.43	2.07	Itih5	inter-alpha (globulin) inhibitor H5
1416635_at	-0.57	-0.14	2.43	-1.41	Smpdl3a	sphingomyelin phosphodiesterase, acid-like 3A
1417082_at	5.81	2.37	2.42	2.54	Anp32b	acidic (leucine-rich) nuclear phosphoprotein 32 family, member B
1424368_s_at	3.13	-1.49	2.42	0.32	Ubqln1	ubiquilin 1
1418522_at	3.1	1.69	2.42	0.91	Mtx1	metaxin 1
1416791_a_at	2.61	-1.9	2.42	1.97	Nxf1	nuclear RNA export factor 1
1448427_at	1.72	-0.18	2.42	1.22	Ndufa6	NADH dehydrogenase (ubiquinone) 1 alpha subcomplex, 6 (B14)
1422614_s_at	1.24	-0.34	2.42	1.23	Bloc1s1 /// Rdh5	biogenesis of lysosome-related organelles complex-1, subunit 1 /// retinol dehydrogenase 5
1434213_x_at	1.13	-0.88	2.42	1.05	Ndufs8	NADH dehydrogenase (ubiquinone) Fe-S protein 8
1418081_at	0.63	-0.76	2.42	-0.39	Dnajc30	DnaJ (Hsp40) homolog, subfamily C, member 30
1418574_a_at	0.57	-0.18	2.42	2.4	Shfm1	split hand/foot malformation (ectrodactyly) type 1
1425456_a_at	0.27	1.19	2.42	0.61	Map2k3	mitogen-activated protein kinase kinase 3
1448327_at	0.24	-0.07	2.42	2.39	Actn2	actinin alpha 2
1431177_a_at	5.33	3.75	2.41	-0.18	Rpl10a	ribosomal protein L10A
1415914_at	5.21	-0.42	2.41	-0.41	Hnrnpab	heterogeneous nuclear ribonucleoprotein A/B
1434231_x_at	4.62	-0.83	2.41	1.49	Rpl35	ribosomal protein L35
1434892_x_at	3.62	-0.12	2.41	2	Rbbp4	retinoblastoma binding protein 4
1436902_x_at	3.13	-0.43	2.41	2.94	Tmsb10	thymosin, beta 10
1419606_a_at	2.51	0.54	2.41	7	Tnnt1	troponin T1, skeletal, slow
1437405_a_at	2.29	0.56	2.41	3.08	Igfbp4	insulin-like growth factor binding protein 4
1415719_s_at	1.89	-0.36	2.41	2.52	Armc1	armadillo repeat containing 1
1424268_at	1.73	0.03	2.41	-2.92	Smox	spermine oxidase
1433662_s_at	1.05	-0.08	2.41	2.79	Timp2	tissue inhibitor of metalloproteinase 2
1423447_at	0.41	0.95	2.41	1.91	Clpx	caseinolytic peptidase X (E.coli)
1427052_at	-0.4	0.66	2.41	-0.54	Acacb	acetyl-Coenzyme A carboxylase beta
1417290_at	-1.95	-0.08	2.41	2.3	Lrg1	leucine-rich alpha-2-glycoprotein 1
1415702_a_at	4.69	-3.14	2.4	-0.12	Ctbp1	C-terminal binding protein 1
1429077_x_at	4.3	3.44	2.4	-0.26	Gm10045 /// Gm11703 /// Gm13653 /// Gm15682 /// Gm5445 /// LOC100505283 /// LOC634339 /// Rpl21	predicted pseudogene 10045 /// predicted gene 11703 /// predicted gene 13653 /// predicted gene 15682 /// predicted gene 5445 /// 60S ribosomal protein L21-like /// 60S ribosomal protein L21-like /// ribosomal protein L21
1423073_at	3.66	-4.11	2.4	1.01	Cmpk1	cytidine monophosphate (UMP-CMP) kinase 1
1419869_s_at	3.53	-1.06	2.4	-0.52	Hdlbp	high density lipoprotein (HDL) binding protein
1434854_a_at	3.22	-0.21	2.4	2.49	Rps10	ribosomal protein S10
1417032_at	2.93	-2.05	2.4	-1.64	Ube2g2	ubiquitin-conjugating enzyme E2G 2
1424572_a_at	2.6	-1.38	2.4	2.34	H2afy	H2A histone family, member Y
1423262_a_at	2.52	0.5	2.4	0.65	Gm12657 /// Gm6749 /// H3f3a /// H3f3b /// H3f3c	predicted gene 12657 /// predicted pseudogene 6749 /// H3 histone, family 3A /// H3 histone, family 3B /// H3 histone, family 3C
1435141_at	1.14	-3.13	2.4	1.81	Sft2d2	SFT2 domain containing 2
1418782_at	0.38	-1	2.4	0.16	Rxrg	retinoid X receptor gamma
1417877_at	0.34	-1.19	2.4	1.58	Eepd1	endonuclease/exonuclease/phosphatase family domain containing 1
1435874_at	0.27	-0.45	2.4	0.14	Prkab2	protein kinase, AMP-activated, beta 2 non-catalytic subunit
1441551_at	0.21	-1.55	2.4	0.91	Mypn	myopalladin
1417339_a_at	7.08	-3.39	2.39	-1.43	Dynll1	dynein light chain LC8-type 1
1417964_at	2.98	1.33	2.39	1.92	Ap3d1	adaptor-related protein complex 3, delta 1 subunit
1416628_at	2.77	-2.24	2.39	-2.67	Tmem223	transmembrane protein 223
1419964_s_at	2.69	1.06	2.39	-1.4	Hdgf	hepatoma-derived growth factor
1417038_at	2.52	-0.51	2.39	2.72	2013-09-09	septin 9
1428029_a_at	2.22	0.24	2.39	1	H2afv	H2A histone family, member V
1438315_x_at	1.61	3.8	2.39	2.31	Akr7a5	aldo-keto reductase family 7, member A5 (aflatoxin aldehyde reductase)
1448292_at	1.21	-0.13	2.39	2.66	Uqcr11	ubiquinol-cytochrome c reductase, complex III subunit XI
1423591_at	0.99	-1.02	2.39	1.27	Fgfr1op2	FGFR1 oncogene partner 2
1427591_at	0.64	0.74	2.39	0.21	Clcn1	chloride channel 1
1423547_at	0.2	1.78	2.39	3.1	Lyz2	lysozyme 2
1419150_at	-1	0.53	2.39	1.12	Myf6	myogenic factor 6
1415672_at	3.37	-2.94	2.38	-0.59	Golga7	golgi autoantigen, golgin subfamily a, 7
1428707_at	2.75	1.75	2.38	-1.86	Ptms	parathymosin
1433770_at	2.45	-1.17	2.38	2.14	Dpysl2	dihydropyrimidinase-like 2
1423610_at	2.12	-0.88	2.38	0.87	Metap2	methionine aminopeptidase 2
1426382_at	1.98	0.76	2.38	0.45	Ppm1b	protein phosphatase 1B, magnesium dependent, beta isoform
1420711_a_at	1.57	0.31	2.38	1.45	Pxmp3	peroxisomal membrane protein 3
1426408_at	1.5	-1.76	2.38	1.55	Celf1	CUGBP, Elav-like family member 1
1428090_at	1.22	1.77	2.38	1.3	Ptcd3	pentatricopeptide repeat domain 3
1434472_at	0.63	-0.19	2.38	-1.28	Dusp3	dual specificity phosphatase 3 (vaccinia virus phosphatase VH1-related)
1437008_x_at	0.51	1.3	2.38	0.2	Tmem109	transmembrane protein 109
1417014_at	0.41	0.29	2.38	0.57	Hspb8	heat shock protein 8
1421520_at	0.11	-0.72	2.38	0.56	Jph1	junctophilin 1
1417265_s_at	-0.12	-0.63	2.38	2.38	Coq5	coenzyme Q5 homolog, methyltransferase (yeast)
1427260_a_at	4.05	-0.25	2.37	3.52	Tpm3	tropomyosin 3, gamma
1417427_at	3.55	-1.53	2.37	-0.66	Rnaseh2c	ribonuclease H2, subunit C
1427296_at	2.39	-0.82	2.37	-1.27	Fam120a	family with sequence similarity 120, member A
1432466_a_at	1.61	0.23	2.37	2.38	Apoe	apolipoprotein E
1419880_x_at	1.36	-0.54	2.37	0.35	---	---
1422015_a_at	1.09	-1.32	2.37	0.02	Abcb8	ATP-binding cassette, sub-family B (MDR/TAP), member 8
1451012_a_at	0.68	2.11	2.37	2.04	Csda	cold shock domain protein A
1436818_a_at	0.67	-1.23	2.37	2.94	Msi2	Musashi homolog 2 (Drosophila)
1416543_at	0.63	1.33	2.37	1.32	Nfe2l2	nuclear factor, erythroid derived 2, like 2
1433513_x_at	2.35	-2.69	2.36	-1	Ndufa12	NADH dehydrogenase (ubiquinone) 1 alpha subcomplex, 12
1418171_at	2.29	0.56	2.36	-0.12	Tceal8	transcription elongation factor A (SII)-like 8
1417810_a_at	1.87	-1.73	2.36	-0.37	Kcnb1 /// Pacsin2	potassium voltage gated channel, Shab-related subfamily, member 1 /// protein kinase C and casein kinase substrate in neurons 2
1418185_at	0.84	0.52	2.36	1.44	Ndufaf3	NADH dehydrogenase (ubiquinone) 1 alpha subcomplex, assembly factor 3
1419382_a_at	0.8	-1.04	2.36	1.69	Dhrs4	dehydrogenase/reductase (SDR family) member 4
1418079_at	0.62	1.03	2.36	1.83	Psme3	proteaseome (prosome, macropain) 28 subunit, 3
1417283_at	0.03	0.75	2.36	0.21	Lynx1	Ly6/neurotoxin 1
1440253_at	2.62	0.08	2.35	3.11	Psmd11	proteasome (prosome, macropain) 26S subunit, non-ATPase, 11
1416611_at	2.49	-1.24	2.35	0.21	Scamp2	secretory carrier membrane protein 2
1428473_at	1.78	-0.54	2.35	-0.5	Ppp3cb	protein phosphatase 3, catalytic subunit, beta isoform
1416328_a_at	1.65	-0.03	2.35	2.92	Atp6v0e	ATPase, H+ transporting, lysosomal V0 subunit E
1437144_x_at	1.38	0.48	2.35	0.16	Psma6	proteasome (prosome, macropain) subunit, alpha type 6
1416091_at	1.38	-1.67	2.35	0.07	Mtap4	microtubule-associated protein 4
1434970_a_at	1.32	1.49	2.35	-0.58	Mrpl15	mitochondrial ribosomal protein L15
1433824_x_at	0.86	1.32	2.35	1.25	Grsf1	G-rich RNA sequence binding factor 1
1418331_at	0.44	-1.74	2.35	2.64	1110031I02Rik	RIKEN cDNA 1110031I02 gene
1417310_at	0.39	-1.11	2.35	-1.31	Tob2	transducer of ERBB2, 2
1437689_x_at	0.21	-0.76	2.35	2.08	Clu	clusterin
1448483_a_at	0.19	0.52	2.35	2.47	Ndufb2	NADH dehydrogenase (ubiquinone) 1 beta subcomplex, 2
1423102_a_at	3.08	0.32	2.34	-1.41	Rnf10	ring finger protein 10
1417720_at	2.95	-0.29	2.34	-1.35	Polr2j	polymerase (RNA) II (DNA directed) polypeptide J
1422407_s_at	2.49	-0.29	2.34	-0.47	Hras1	Harvey rat sarcoma virus oncogene 1
1416138_at	1.51	1.83	2.34	0.75	Anxa7	annexin A7
1436858_at	1.42	-0.05	2.34	1.55	Mbnl2	muscleblind-like 2
1422797_at	1.16	-2.07	2.34	-0.87	Lamtor2	late endosomal/lysosomal adaptor, MAPK and MTOR activator 2
1448172_at	0.99	-1.2	2.34	2.9	Mdh1	malate dehydrogenase 1, NAD (soluble)
1417025_at	0.5	-1.5	2.34	3.73	H2-Eb1	histocompatibility 2, class II antigen E beta
1421425_a_at	0.42	1.64	2.34	-0.58	Rcan2	regulator of calcineurin 2
1429463_at	-0.01	-0.64	2.34	-1.12	Prkaa2	protein kinase, AMP-activated, alpha 2 catalytic subunit
1418025_at	-0.15	-1.26	2.34	-0.16	Bhlhe40	basic helix-loop-helix family, member e40
1419452_at	2.47	0.5	2.33	1.16	Uchl5	ubiquitin carboxyl-terminal esterase L5
1418670_s_at	1.98	-0.4	2.33	0.06	Hspg2	perlecan (heparan sulfate proteoglycan 2)
1423168_at	1.07	1.96	2.33	1.25	Mob4	MOB family member 4, phocein
1421571_a_at	-0.13	-2.21	2.33	0.9	Ly6c1 /// Ly6c2	lymphocyte antigen 6 complex, locus C1 /// lymphocyte antigen 6 complex, locus C2
1422526_at	-0.18	-0.85	2.33	0.83	Acsl1	acyl-CoA synthetase long-chain family member 1
1426348_at	3.69	-0.42	2.32	-1.49	Col4a1	collagen, type IV, alpha 1
1416648_at	2.5	1.05	2.32	1.35	Dync1h1	dynein cytoplasmic 1 heavy chain 1
1436567_a_at	2.32	-3.91	2.32	0.66	Ndufa7	NADH dehydrogenase (ubiquinone) 1 alpha subcomplex, 7 (B14.5a)
1419734_at	2.15	0.53	2.32	-1.41	Actb	actin, beta
1416179_a_at	1.95	-1.07	2.32	1.3	Rdx	radixin
1434328_at	1.95	-0.98	2.32	0.97	Gm10224 /// Gm4581 /// Rpl15	predicted pseudogene 10224 /// predicted gene 4581 /// ribosomal protein L15
1426763_at	1.68	0.89	2.32	-0.31	Oaz2	ornithine decarboxylase antizyme 2
1423309_at	1.24	1.21	2.32	2.33	Tgoln1 /// Tgoln2	trans-golgi network protein /// trans-golgi network protein 2
1417077_at	0.77	-1.98	2.32	0.09	Bcap29	B cell receptor associated protein 29
1435140_at	0.62	0.33	2.32	1.39	Ide	insulin degrading enzyme
1434230_at	0.56	-0.59	2.32	1.47	Polb	polymerase (DNA directed), beta
1423253_at	-0.24	0.21	2.32	1.9	Mpz	myelin protein zero
1416021_a_at	7.1	1.19	2.31	2.59	Fabp5 /// Gm3601	fatty acid binding protein 5, epidermal /// predicted gene 3601
1437610_x_at	3.91	-0.75	2.31	2.28	Gm15501 /// LOC100862183 /// Rps8	predicted pseudogene 15501 /// 40S ribosomal protein S8-like /// ribosomal protein S8
1416185_a_at	2.88	-1.1	2.31	-1.56	Adh5	alcohol dehydrogenase 5 (class III), chi polypeptide
1426240_at	2.32	-1.16	2.31	0.15	Chmp4b	charged multivesicular body protein 4B
1425129_a_at	2.18	0.29	2.31	1.14	Taldo1	transaldolase 1
1426437_s_at	2	-0.76	2.31	1.67	Hdac3	histone deacetylase 3
1428650_at	1.8	-1.37	2.31	1.02	Tns1	tensin 1
1426581_at	1.09	-0.91	2.31	0.02	Ptpmt1	protein tyrosine phosphatase, mitochondrial 1
1433509_s_at	0.92	2.91	2.31	0.36	Reep1	receptor accessory protein 1
1420890_at	0.52	0.95	2.31	2.08	Hccs	holocytochrome c synthetase
1435117_a_at	0.39	0.57	2.31	2.09	Dnajc27	DnaJ (Hsp40) homolog, subfamily C, member 27
1429071_at	-0.09	1.28	2.31	1.27	Me3	malic enzyme 3, NADP(+)-dependent, mitochondrial
1422495_a_at	4.6	-1.2	2.3	-0.57	Hmgn1 /// LOC100044391	high mobility group nucleosomal binding domain 1 /// non-histone chromosomal protein HMG-14-like
1417366_s_at	4.51	-1.55	2.3	-1.34	Calm1 /// Calm2 /// Calm3	calmodulin 1 /// calmodulin 2 /// calmodulin 3
1415696_at	3.59	-1.97	2.3	-1.31	Sar1a	SAR1 gene homolog A (S. cerevisiae)
1415974_at	3.07	-0.14	2.3	-1.29	Map2k2	mitogen-activated protein kinase kinase 2
1427447_a_at	2.09	0.48	2.3	2.29	Triobp	TRIO and F-actin binding protein
1423511_at	1.99	-2.41	2.3	0.98	Asf1a	ASF1 anti-silencing function 1 homolog A (S. cerevisiae)
1426830_a_at	1.88	0.65	2.3	1.61	Ahcyl1	S-adenosylhomocysteine hydrolase-like 1
1422650_a_at	1.76	2.87	2.3	0.79	Riok3	RIO kinase 3 (yeast)
1428970_at	1.47	0.93	2.3	1.58	Naa50	N(alpha)-acetyltransferase 50, NatE catalytic subunit
1433986_at	0.83	-0.96	2.3	1.88	BC024659	cDNA sequence BC024659
1437164_x_at	0.79	0.46	2.3	2.76	Atp5o /// LOC100047429	ATP synthase, H+ transporting, mitochondrial F1 complex, O subunit /// ATP synthase subunit O, mitochondrial-like
1418319_at	0.72	1.54	2.3	1.75	Ufsp2	UFM1-specific peptidase 2
1433681_x_at	0.24	-2.59	2.3	-0.27	Capn3	calpain 3
1431043_at	-0.06	-0.79	2.3	-2.91	Kbtbd5	kelch repeat and BTB (POZ) domain containing 5
1427058_at	3.27	-1.53	2.29	-1.44	Eif4a1	eukaryotic translation initiation factor 4A1
1424108_at	3	0.46	2.29	1.98	Glo1	glyoxalase 1
1428262_s_at	2.7	-1.06	2.29	0.92	Gm13369 /// Hnrnpa3 /// LOC100862477	heterogeneous nuclear ribonucleoprotein A3-like /// heterogeneous nuclear ribonucleoprotein A3 /// heterogeneous nuclear ribonucleoprotein A3-like
1418627_at	2.14	0.68	2.29	0.44	Gclm	glutamate-cysteine ligase, modifier subunit
1433995_s_at	2.04	0.59	2.29	-1.12	Ccdc50	coiled-coil domain containing 50
1422414_a_at	1.85	-0.75	2.29	-0.04	Calm1 /// Calm2 /// Calm3	calmodulin 1 /// calmodulin 2 /// calmodulin 3
1428365_a_at	1.25	1.3	2.29	-1.05	Lonp1	lon peptidase 1, mitochondrial
1423625_a_at	1.08	-0.79	2.29	-0.26	Dnajc19 /// Gm15118	DnaJ (Hsp40) homolog, subfamily C, member 19 /// predicted gene 15118
1423641_s_at	0.81	-0.65	2.29	0.96	Cnot7	CCR4-NOT transcription complex, subunit 7
1425292_at	0.01	1.09	2.29	-1.32	Dtna	dystrobrevin alpha
1438058_s_at	2.88	-3.18	2.28	0.55	Ptov1	prostate tumor over expressed gene 1
1435652_a_at	2.62	-0.29	2.28	2.9	Gnai2	guanine nucleotide binding protein (G protein), alpha inhibiting 2
1423758_at	2.29	-0.47	2.28	0.61	G3bp2	GTPase activating protein (SH3 domain) binding protein 2
1423128_at	1.81	1.73	2.28	1.93	Aip	aryl-hydrocarbon receptor-interacting protein
1423685_at	1.77	1.57	2.28	-0.09	Aars	alanyl-tRNA synthetase
1416226_at	1.38	-0.42	2.28	2.82	Arpc1b /// Gm5637	actin related protein 2/3 complex, subunit 1B /// predicted pseudogene 5637
1415934_at	1.22	0.2	2.28	-1.93	Cops8	COP9 (constitutive photomorphogenic) homolog, subunit 8 (Arabidopsis thaliana)
1429764_at	1.15	1.46	2.28	2.21	Fam101b	family with sequence similarity 101, member B
1435745_at	0.97	-1.66	2.28	0.04	5031439G07Rik	RIKEN cDNA 5031439G07 gene
1426719_at	0.69	0.24	2.28	1.91	Apbb2	amyloid beta (A4) precursor protein-binding, family B, member 2
1419484_a_at	0.54	0.32	2.28	1.09	Gbas	glioblastoma amplified sequence
1417756_a_at	0.52	0.14	2.28	1.93	Lsp1	lymphocyte specific 1
1432001_at	0.35	-0.43	2.28	0.12	Zmynd17	zinc finger, MYND domain containing 17
1448825_at	-0.6	-0.7	2.28	0.73	Pdk2	pyruvate dehydrogenase kinase, isoenzyme 2
1415863_at	3.02	-2.16	2.27	-1.03	Eif4g2	eukaryotic translation initiation factor 4, gamma 2
1436874_x_at	2.41	0.87	2.27	1.3	Slc25a5	solute carrier family 25 (mitochondrial carrier, adenine nucleotide translocator), member 5
1426819_at	1.51	1.17	2.27	-1.88	Hipk3	homeodomain interacting protein kinase 3
1417203_at	0.97	1.08	2.27	1.13	Ethe1	ethylmalonic encephalopathy 1
1428788_at	0.89	-0.77	2.27	2.08	Pgp	phosphoglycolate phosphatase
1423941_at	0.79	-1.34	2.27	-0.76	Camk2g	calcium/calmodulin-dependent protein kinase II gamma
1433907_at	0.66	-1.39	2.27	1.03	Pknox2	Pbx/knotted 1 homeobox 2
1425344_at	0.62	-0.87	2.27	1.65	Narf	nuclear prelamin A recognition factor
1418068_at	0.19	-0.31	2.27	2.12	Ndufa10	NADH dehydrogenase (ubiquinone) 1 alpha subcomplex 10
1444341_at	0.14	1.48	2.27	1.94	Mybpc1	myosin binding protein C, slow-type
1423551_at	0.04	-1.59	2.27	1.77	Cdh13	cadherin 13
1426756_at	2.53	-1.44	2.26	1.69	Galnt2	UDP-N-acetyl-alpha-D-galactosamine:polypeptide N-acetylgalactosaminyltransferase 2
1415727_at	2.49	-3.83	2.26	-1.34	Apoa1bp	apolipoprotein A-I binding protein
1417182_at	1.64	0.49	2.26	1.8	Dnaja2	DnaJ (Hsp40) homolog, subfamily A, member 2
1423202_a_at	1.62	0.18	2.26	2.08	Ncor1	nuclear receptor co-repressor 1
1438776_x_at	1.61	2.1	2.26	-1.47	Gm6402 /// Rps17	ribosomal protein S17 pseudogene /// ribosomal protein S17
1417189_at	1.53	0.58	2.26	3.22	Psme2	proteasome (prosome, macropain) 28 subunit, beta
1434610_at	0.94	-0.07	2.26	-0.88	Plec	plectin
1435547_at	0.92	0.24	2.26	0.38	Mkl2	MKL/myocardin-like 2
1435436_at	0.77	0.36	2.26	-0.49	Epas1	endothelial PAS domain protein 1
1423736_a_at	0.34	1.79	2.26	2.55	Dym	dymeclin
1427556_at	0.27	-0.51	2.26	-1.73	Mylk2	myosin, light polypeptide kinase 2, skeletal muscle
1422103_a_at	0.01	-0.13	2.26	-1.06	Stat5b	signal transducer and activator of transcription 5B
1428622_at	-0.26	0.35	2.26	0.1	Deptor /// LOC100505173	DEP domain containing MTOR-interacting protein /// uncharacterized LOC100505173
1415922_s_at	4.92	-2.51	2.25	2.14	Marcksl1	MARCKS-like 1
1428388_at	3.55	-1.43	2.25	-0.69	Tnks2	tankyrase, TRF1-interacting ankyrin-related ADP-ribose polymerase 2
1423816_at	2.96	1.05	2.25	-1.95	Cxx1a /// Cxx1b	CAAX box 1 homolog A (human) /// CAAX box 1 homolog B (human)
1424710_a_at	2.46	1.36	2.25	-0.35	Gorasp2	golgi reassembly stacking protein 2
1417574_at	2.33	-2.22	2.25	2.99	Cxcl12	chemokine (C-X-C motif) ligand 12
1415947_at	2.1	-0.57	2.25	3.56	Creg1	cellular repressor of E1A-stimulated genes 1
1438289_a_at	1.67	1.39	2.25	1.28	Sumo1	SMT3 suppressor of mif two 3 homolog 1 (yeast)
1415910_s_at	1.6	1.2	2.25	-2.5	Ciapin1	cytokine induced apoptosis inhibitor 1
1427011_a_at	1.35	1.84	2.25	2.39	Lancl1	LanC (bacterial lantibiotic synthetase component C)-like 1
1424527_at	1.3	-0.46	2.25	-1.13	Ppp2r2d	protein phosphatase 2, regulatory subunit B, delta isoform
1422549_at	1.29	2.34	2.25	1.72	Arl2	ADP-ribosylation factor-like 2
1420520_x_at	1.26	-1.37	2.25	0.67	Eral1	Era (G-protein)-like 1 (E. coli)
1416595_at	1.16	0.97	2.25	1.54	Mrps22	mitochondrial ribosomal protein S22
1419640_at	1.1	-0.65	2.25	2.02	Purb	purine rich element binding protein B
1422452_at	1.01	1.34	2.25	0.04	Bag3	BCL2-associated athanogene 3
1422820_at	0.2	-1.43	2.25	2.87	Lipe /// LOC100862213	lipase, hormone sensitive /// hormone-sensitive lipase-like
1434235_at	0.1	-0.44	2.25	3.01	Slc20a2	solute carrier family 20, member 2
1415759_a_at	4.08	-2.53	2.24	0.7	Hbxip	hepatitis B virus x interacting protein
1416479_a_at	3.78	1.31	2.24	-2.71	Tmem14c	transmembrane protein 14C
1418370_at	3.69	1.74	2.24	6.22	Tnnc1	troponin C, cardiac/slow skeletal
1416004_at	3.44	-1.03	2.24	-0.17	Ywhah	tyrosine 3-monooxygenase/tryptophan 5-monooxygenase activation protein, eta polypeptide
1436840_x_at	2.52	-1.77	2.24	2.31	Rpl35	ribosomal protein L35
1435437_at	2.37	-0.46	2.24	2.52	Setd7	SET domain containing (lysine methyltransferase) 7
1428489_at	1.99	-1.5	2.24	0.27	Zcrb1	zinc finger CCHC-type and RNA binding motif 1
1425265_a_at	1.59	1.54	2.24	2.33	Eri3	exoribonuclease 3
1434329_s_at	1.53	0	2.24	-0.85	Adipor2	adiponectin receptor 2
1417683_at	1.08	1.42	2.24	-0.4	Diablo	diablo homolog (Drosophila)
1448153_at	0.9	1.12	2.24	1.64	Cox5a	cytochrome c oxidase, subunit Va
1430036_at	0.57	-1.21	2.24	0.16	2310015B20Rik	RIKEN cDNA 2310015B20 gene
1425196_a_at	0.36	0.9	2.24	3.04	Hint2	histidine triad nucleotide binding protein 2
1428696_at	-0.1	0.52	2.24	0.98	Rftn1	raftlin lipid raft linker 1
1421413_a_at	-1.45	0.65	2.24	2.43	Pdlim5	PDZ and LIM domain 5
1417718_at	3.68	0.04	2.23	-1.22	Eif3g	eukaryotic translation initiation factor 3, subunit G
1423448_at	3.09	-1.59	2.23	-0.91	Rab11b	RAB11B, member RAS oncogene family
1434358_x_at	3.02	-0.01	2.23	0.82	Gm5963 /// Rps21	predicted pseudogene 5963 /// ribosomal protein S21
1433569_x_at	2.89	3.68	2.23	0.78	LOC100045999 /// Ran	GTP-binding nuclear protein Ran-like /// RAN, member RAS oncogene family
1438507_x_at	2.01	-1.9	2.23	2.06	Rpl14	ribosomal protein L14
1434923_at	1.75	-2.35	2.23	1.84	Cox19	COX19 cytochrome c oxidase assembly homolog (S. cerevisiae)
1433442_at	1.7	0.93	2.23	1.59	Klhl9	kelch-like 9 (Drosophila)
1421965_s_at	1.55	-1.45	2.23	2.53	Notch3	notch 3
1418277_at	1.3	0.02	2.23	1.85	Rp9	retinitis pigmentosa 9 (human)
1417935_at	1.29	1.07	2.23	2.29	Mkrn2	makorin, ring finger protein, 2
1423863_at	1.11	2.49	2.23	0.88	Abcf2	ATP-binding cassette, sub-family F (GCN20), member 2
1427191_at	1.06	0.33	2.23	1.87	Npr2	natriuretic peptide receptor 2
1418988_at	1.05	-0.35	2.23	0.73	Pex7	peroxisomal biogenesis factor 7
1423597_at	1.01	0.87	2.23	1.39	Atp8a1	ATPase, aminophospholipid transporter (APLT), class I, type 8A, member 1
1428081_at	0.29	2.57	2.23	1.64	Klhl21	kelch-like 21 (Drosophila)
1420346_at	-1.36	-0.4	2.23	-0.23	Asb12	ankyrin repeat and SOCS box-containing 12
1436292_a_at	3.59	-2.27	2.22	-1.91	Oaz1	ornithine decarboxylase antizyme 1
1418101_a_at	3.56	-0.84	2.22	1.81	Rtn3	reticulon 3
1420171_s_at	3.46	-0.85	2.22	3.59	Myh9	myosin, heavy polypeptide 9, non-muscle
1415760_s_at	3.02	0.03	2.22	1.36	Atox1	ATX1 (antioxidant protein 1) homolog 1 (yeast)
1421265_a_at	2.29	2.05	2.22	-0.1	Rbm38	RNA binding motif protein 38
1418016_at	2.07	-1.23	2.22	1.25	Pum2	pumilio 2 (Drosophila)
1435527_at	1.41	0.86	2.22	-1.28	Nfic	nuclear factor I/C
1448122_at	1.34	1.33	2.22	0.9	Tcp1	t-complex protein 1
1423536_at	1.2	0.17	2.22	0.89	Strn3	striatin, calmodulin binding protein 3
1417393_a_at	1.17	0.53	2.22	-1.12	Fam132a	family with sequence similarity 132, member A
1433717_at	1.07	1.96	2.22	1.1	D19Wsu162e	DNA segment, Chr 19, Wayne State University 162, expressed
1426690_a_at	0.93	-1.13	2.22	0.62	Srebf1	sterol regulatory element binding transcription factor 1
1429073_at	-0.08	-0.26	2.22	0.8	2210015D19Rik	RIKEN cDNA 2210015D19 gene
1416556_at	3.76	-2.04	2.21	-2.27	Tspan31	tetraspanin 31
1426836_s_at	3.03	1.57	2.21	-1.12	Metap1	methionyl aminopeptidase 1
1417868_a_at	2.35	1.27	2.21	2.52	Ctsz	cathepsin Z
1416283_at	2.29	2.03	2.21	0.24	Gart	phosphoribosylglycinamide formyltransferase
1420624_a_at	2.27	0.59	2.21	2.34	Vamp8	vesicle-associated membrane protein 8
1416720_at	2.25	0.35	2.21	1.18	Srsf6	serine/arginine-rich splicing factor 6
1438761_a_at	2.03	-1.97	2.21	-0.21	Odc1	ornithine decarboxylase, structural 1
1416156_at	1.99	-2.57	2.21	-2.5	Vcl	vinculin
1416383_a_at	1.81	-0.12	2.21	1.34	Pcx	pyruvate carboxylase
1424836_a_at	1.36	-0.42	2.21	0.83	Clasp2	CLIP associating protein 2
1423119_at	1.2	0.33	2.21	-0.72	Rsph3a /// Rsph3b	radial spoke 3A homolog (Chlamydomonas) /// radial spoke 3B homolog (Chlamydomonas)
1424274_at	1.15	0.34	2.21	-1.77	Uso1	USO1 homolog, vesicle docking protein (yeast)
1425730_at	0.61	-1.3	2.21	1.17	Cacng6	calcium channel, voltage-dependent, gamma subunit 6
1427465_at	-0.25	0.19	2.21	-0.62	Atp1a2	ATPase, Na+/K+ transporting, alpha 2 polypeptide
1415907_at	3.57	1.86	2.2	2.34	Ccnd3	cyclin D3
1417206_at	3.5	-0.8	2.2	0.24	Urod	uroporphyrinogen decarboxylase
1435725_x_at	3.36	-0.02	2.2	2.94	Gm11425 /// Gm16519 /// LOC630855 /// Rpl12	predicted gene 11425 /// predicted gene, 16519 /// 60S ribosomal protein L12-like /// ribosomal protein L12
1419259_at	3.05	1.11	2.2	-1.29	Rsu1	Ras suppressor protein 1
1419650_at	2.22	-0.99	2.2	-1.59	Zfr	zinc finger RNA binding protein
1417530_a_at	2.01	0.54	2.2	-1.51	Srp9	signal recognition particle 9
1416695_at	1.59	0.02	2.2	0.71	Tspo	translocator protein
1424821_at	1.44	-0.05	2.2	2.47	Ndfip1	Nedd4 family interacting protein 1
1424545_at	1.33	1.98	2.2	1.09	BC003965	cDNA sequence BC003965
1450970_at	0.69	1.14	2.2	1.32	Got1	glutamate oxaloacetate transaminase 1, soluble
1449218_at	0.26	-2.34	2.2	0.55	Cox8b	cytochrome c oxidase, subunit VIIIb
1426773_at	-0.09	0.35	2.2	1.51	Mfn1	mitofusin 1
1436613_at	-1.34	-0.44	2.2	2.17	Coro6	coronin 6
1438991_x_at	2.87	1.99	2.19	0.51	Ppp2r1a	protein phosphatase 2 (formerly 2A), regulatory subunit A (PR 65), alpha isoform
1417075_at	2.21	-0.93	2.19	1.91	Fam136a	family with sequence similarity 136, member A
1424622_at	1.86	0.8	2.19	1.89	Hsf1	heat shock factor 1
1424038_a_at	1.85	0.02	2.19	3.34	2310044H10Rik	RIKEN cDNA 2310044H10 gene
1417827_at	1.75	1.3	2.19	1.27	Ngly1	N-glycanase 1
1423790_at	1.66	-2.65	2.19	1.7	Dap	death-associated protein
1427932_s_at	1.54	0.84	2.19	3.57	1200003I10Rik /// 1200015M12Rik /// A130040M12Rik	RIKEN cDNA 1200003I10 gene /// RIKEN cDNA 1200015M12 gene /// RIKEN cDNA A130040M12 gene
1427228_at	1.54	0.54	2.19	1.08	Palld	palladin, cytoskeletal associated protein
1417084_at	1.28	0.38	2.19	0.81	Eif4ebp2	eukaryotic translation initiation factor 4E binding protein 2
1418302_at	1.07	1.64	2.19	-1.58	Ppt2	palmitoyl-protein thioesterase 2
1435272_at	0.99	0.46	2.19	1.2	Itpkb	inositol 1,4,5-trisphosphate 3-kinase B
1417103_at	0.8	2.14	2.19	0.05	Ddt	D-dopachrome tautomerase
1416499_a_at	0.46	-0.33	2.19	1.45	Dctn6	dynactin 6
1448418_s_at	0.37	-1.98	2.19	0.4	Dcaf11	DDB1 and CUL4 associated factor 11
1442769_at	0.23	0.13	2.19	2.6	Mybpc1	myosin binding protein C, slow-type
1428286_at	3.05	-0.66	2.18	-1.76	2900097C17Rik /// Gm19558	RIKEN cDNA 2900097C17 gene /// predicted gene, 19558
1437192_x_at	2.84	0.07	2.18	-1.61	Vdac1	voltage-dependent anion channel 1
1423607_at	2.16	0.29	2.18	1.81	Lum	lumican
1438928_x_at	1.72	0.59	2.18	1.54	Ninj1	ninjurin 1
1423489_at	1.56	-0.71	2.18	1.84	Mmd	monocyte to macrophage differentiation-associated
1426187_a_at	1.2	-1.33	2.18	-0.34	Hax1	HCLS1 associated X-1
1421028_a_at	0.73	-0.98	2.18	-2.99	Mef2c	myocyte enhancer factor 2C
1420741_x_at	0.68	-1.85	2.18	0.49	Lce1i	late cornified envelope 1I
1430474_a_at	0.59	0	2.18	-0.7	Mtch2	mitochondrial carrier homolog 2 (C. elegans)
1416319_at	-0.1	-0.78	2.18	1.02	Adk	adenosine kinase
1427345_a_at	-0.43	-1.26	2.18	2.2	Sult1a1	sulfotransferase family 1A, phenol-preferring, member 1
1419169_at	3.68	-1.85	2.17	-1.69	Mapk6	mitogen-activated protein kinase 6
1418564_s_at	3.33	-0.27	2.17	1.12	Serbp1	serpine1 mRNA binding protein 1
1426788_a_at	3.15	-0.28	2.17	1.4	Ssrp1	structure specific recognition protein 1
1420157_s_at	2.56	1.82	2.17	-0.02	Abcf1	ATP-binding cassette, sub-family F (GCN20), member 1
1423653_at	2.44	-0.46	2.17	-0.4	Atp1a1	ATPase, Na+/K+ transporting, alpha 1 polypeptide
1424013_at	2.3	-1.85	2.17	0.31	Etf1	eukaryotic translation termination factor 1
1416241_at	1.66	3.65	2.17	-0.34	Sec13	SEC13 homolog (S. cerevisiae)
1428783_at	1.57	1.25	2.17	-0.26	Prkar2a	protein kinase, cAMP dependent regulatory, type II alpha
1416387_at	1.42	-0.79	2.17	2.08	Pip4k2c	phosphatidylinositol-5-phosphate 4-kinase, type II, gamma
1429188_at	1.24	-0.76	2.17	2.12	Cox11	COX11 homolog, cytochrome c oxidase assembly protein (yeast)
1419038_a_at	0.9	1.58	2.17	1.98	Csnk2a1	casein kinase 2, alpha 1 polypeptide
1433886_at	0.88	-0.68	2.17	0.83	Eif2b5	eukaryotic translation initiation factor 2B, subunit 5 epsilon
1418295_s_at	0.86	2.1	2.17	1.51	Dgat1	diacylglycerol O-acyltransferase 1
1423954_at	0.37	0.74	2.17	3.96	C3 /// LOC100048759	complement component 3 /// complement C3-like
1417644_at	-1.01	0.53	2.17	1.34	Sspn	sarcospan
1431928_at	-1.18	0.62	2.17	-1.63	Ttn	titin
1426278_at	-1.21	0.45	2.17	2.18	Ifi27l2a	interferon, alpha-inducible protein 27 like 2A
1420365_a_at	3.87	-1.9	2.16	-0.06	Hnrnpa2b1 /// LOC100045191	heterogeneous nuclear ribonucleoprotein A2/B1 /// heterogeneous nuclear ribonucleoproteins A2/B1-like
1417660_s_at	3.55	-1.71	2.16	1.42	Vps29	vacuolar protein sorting 29 (S. pombe)
1423724_at	2.84	-2.38	2.16	0.71	Zwint	ZW10 interactor
1420815_at	2.8	0.49	2.16	-0.33	Gdi2	guanosine diphosphate (GDP) dissociation inhibitor 2
1430542_a_at	2.47	1.18	2.16	-0.15	Slc25a5	solute carrier family 25 (mitochondrial carrier, adenine nucleotide translocator), member 5
1416385_a_at	2.1	-3.85	2.16	1.83	M6pr	mannose-6-phosphate receptor, cation dependent
1417726_at	1.88	1.52	2.16	1.52	Sssca1	Sjogren's syndrome/scleroderma autoantigen 1 homolog (human)
1423800_at	1.86	-1.33	2.16	-0.35	Dars	aspartyl-tRNA synthetase
1428966_at	1.76	2.56	2.16	1.66	Fam103a1 /// Gm4199	family with sequence similarity 103, member A1 /// predicted gene 4199
1423645_a_at	1.6	-3.09	2.16	1.46	Ddx5	DEAD (Asp-Glu-Ala-Asp) box polypeptide 5
1418256_at	1.49	-0.68	2.16	0.76	Srf	serum response factor
1448685_at	1.21	-0.54	2.16	1.95	2900010M23Rik	RIKEN cDNA 2900010M23 gene
1423456_at	1.04	1.83	2.16	2.54	Bzw2	basic leucine zipper and W2 domains 2
1423679_at	0.08	-2.26	2.16	0.47	Tmem246	transmembrane protein 246
1416908_s_at	2.84	0.41	2.15	-1.9	Tsn	translin
1423235_at	2.65	-0.27	2.15	2.28	Ap3b1	adaptor-related protein complex 3, beta 1 subunit
1428791_at	2.04	-2.24	2.15	0.51	Ube2h	ubiquitin-conjugating enzyme E2H
1428314_at	1.79	-1.19	2.15	0.51	Pcnp	PEST proteolytic signal containing nuclear protein
1431145_a_at	1.39	0.11	2.15	1.53	Cuedc2	CUE domain containing 2
1417227_at	1.32	0.56	2.15	-0.01	Mccc1	methylcrotonoyl-Coenzyme A carboxylase 1 (alpha)
1438477_a_at	1.24	-0.56	2.15	1.68	Mcee	methylmalonyl CoA epimerase
1426366_at	1.22	2.34	2.15	1.14	Eif2c2	eukaryotic translation initiation factor 2C, 2
1448236_at	1.21	0.48	2.15	0.84	Rdx	radixin
1424700_at	0.9	2.16	2.15	0.83	Tmem38b	transmembrane protein 38B
1423764_s_at	0.85	-0.62	2.15	2.12	Mrpl37	mitochondrial ribosomal protein L37
1424225_at	0.83	0.77	2.15	-0.36	Asb8	ankyrin repeat and SOCS box-containing 8
1448630_a_at	0.61	1.28	2.15	1.49	Sdhc	succinate dehydrogenase complex, subunit C, integral membrane protein
1420629_a_at	0.44	0.32	2.15	0.28	Dnaja3	DnaJ (Hsp40) homolog, subfamily A, member 3
1418571_at	0.29	-0.23	2.15	-1.42	Tnfrsf12a	tumor necrosis factor receptor superfamily, member 12a
1420304_x_at	2.78	-1.08	2.14	-2.1	Gm19974	predicted gene, 19974
1433723_s_at	2.22	-0.11	2.14	-1.27	Serf2	small EDRK-rich factor 2
1418562_at	2.13	-0.75	2.14	3.83	Sf3b1	splicing factor 3b, subunit 1
1424115_at	2.09	-0.02	2.14	0.61	Ppp5c	protein phosphatase 5, catalytic subunit
1417068_a_at	1.91	-1.19	2.14	1.94	Ptpn1	protein tyrosine phosphatase, non-receptor type 1
1429425_at	1.75	-0.23	2.14	-0.15	Rnf139	ring finger protein 139
1417472_at	1.45	-0.22	2.14	3.31	Myh9	myosin, heavy polypeptide 9, non-muscle
1427705_a_at	1.37	0.05	2.14	1.59	Nfkb1	nuclear factor of kappa light polypeptide gene enhancer in B cells 1, p105
1415820_x_at	3.11	-0.37	2.13	2.37	Nono	non-POU-domain-containing, octamer binding protein
1434310_at	2.28	-2	2.13	1.76	Bmpr2	bone morphogenic protein receptor, type II (serine/threonine kinase)
1416679_at	1.47	0.79	2.13	-1.53	Abcd3	ATP-binding cassette, sub-family D (ALD), member 3
1438039_at	1	0.38	2.13	1.33	Hectd1	HECT domain containing 1
1425204_s_at	0.69	0.76	2.13	1.2	Ddx19a /// Ddx19b	DEAD (Asp-Glu-Ala-Asp) box polypeptide 19a /// DEAD (Asp-Glu-Ala-Asp) box polypeptide 19b
1428878_a_at	0.25	1.4	2.13	2.17	Pitpnc1	phosphatidylinositol transfer protein, cytoplasmic 1
1423756_s_at	5.53	-1.4	2.12	2.21	Igfbp4	insulin-like growth factor binding protein 4
1428553_at	3.45	-0.59	2.12	0.69	Glrx5	glutaredoxin 5 homolog (S. cerevisiae)
1416685_s_at	3	-0.32	2.12	2.65	Fbl /// LOC100044829	fibrillarin /// rRNA 2'-O-methyltransferase fibrillarin-like
1429151_at	2.65	-1.5	2.12	0.94	Dcaf7	DDB1 and CUL4 associated factor 7
1418223_at	2.54	-1.06	2.12	-1.06	Sec11a	SEC11 homolog A (S. cerevisiae)
1416768_at	2.25	-0.89	2.12	1.16	1110003E01Rik	RIKEN cDNA 1110003E01 gene
1423734_at	1.89	2.7	2.12	-0.2	Rac1	RAS-related C3 botulinum substrate 1
1432042_a_at	1.23	-0.49	2.12	0.93	Smu1	smu-1 suppressor of mec-8 and unc-52 homolog (C. elegans)
1426779_x_at	1.06	1.06	2.12	-1.29	Dag1	dystroglycan 1
1434035_at	0.83	-1.57	2.12	1.96	Dnajb6	DnaJ (Hsp40) homolog, subfamily B, member 6
1423958_a_at	0.63	0.14	2.12	0	Ttc33	tetratricopeptide repeat domain 33
1418658_at	-0.47	0.9	2.12	1.03	Fam82b	family with sequence similarity 82, member B
1422973_a_at	-1.11	0.37	2.12	-0.71	Thrsp	thyroid hormone responsive SPOT14 homolog (Rattus)
1415699_a_at	4.34	-3.38	2.11	0.91	Gps1	G protein pathway suppressor 1
1428608_at	3.24	0.52	2.11	3.18	Myl12b	myosin, light chain 12B, regulatory
1416502_a_at	2.46	2.34	2.11	-1.98	Preb	prolactin regulatory element binding
1427901_at	2.31	-0.35	2.11	0.81	Mrps18c	mitochondrial ribosomal protein S18C
1416924_at	2.16	-0.55	2.11	-1.19	Bri3	brain protein I3
1437148_at	1.67	2.62	2.11	3.22	Arpc2	actin related protein 2/3 complex, subunit 2
1431188_a_at	1.04	-0.81	2.11	2.65	Tom1	target of myb1 homolog (chicken)
1452757_s_at	0.85	1.78	2.11	1.8	Hba-a1 /// Hba-a2	hemoglobin alpha, adult chain 1 /// hemoglobin alpha, adult chain 2
1429887_at	0.5	1.98	2.11	-0.04	Nos1	nitric oxide synthase 1, neuronal
1425777_at	0.35	1.18	2.11	2.92	Cacnb1	calcium channel, voltage-dependent, beta 1 subunit
1434228_at	0.08	-0.06	2.11	1.31	Pdp1	pyruvate dehyrogenase phosphatase catalytic subunit 1
1426516_a_at	-0.28	-0.31	2.11	-0.59	Lpin1	lipin 1
1419301_at	-0.31	0.54	2.11	0.26	Fzd4	frizzled homolog 4 (Drosophila)
1426374_at	2.59	-0.12	2.1	2.27	Fam54b	family with sequence similarity 54, member B
1439443_x_at	2.37	-0.43	2.1	1.67	Tkt	transketolase
1416399_a_at	2.22	1.85	2.1	-1.98	Hmox2	heme oxygenase (decycling) 2
1423108_at	1.95	0.48	2.1	0	Slc25a20	solute carrier family 25 (mitochondrial carnitine/acylcarnitine translocase), member 20
1418593_at	1.7	-1.88	2.1	1.19	Taf6	TAF6 RNA polymerase II, TATA box binding protein (TBP)-associated factor
1418048_at	1.64	0.74	2.1	-0.81	1110059G10Rik	RIKEN cDNA 1110059G10 gene
1427773_a_at	1.62	0.57	2.1	-0.89	Rabac1	Rab acceptor 1 (prenylated)
1423211_at	1.54	0.78	2.1	-1.15	Nop10	NOP10 ribonucleoprotein homolog (yeast)
1423486_at	1.42	2	2.1	-0.32	Cript	cysteine-rich PDZ-binding protein
1421849_at	1.38	1.09	2.1	-0.97	Stag2	stromal antigen 2
1424657_at	1.29	-0.13	2.1	2.32	Taok1	TAO kinase 1
1423945_a_at	1.2	0.62	2.1	0.17	Gm6334 /// Pkig	predicted gene 6334 /// protein kinase inhibitor, gamma
1417970_at	1.04	-0.68	2.1	1.57	Atp5s	ATP synthase, H+ transporting, mitochondrial F0 complex, subunit s
1418427_at	1.04	0.91	2.1	0.49	Kif5b	kinesin family member 5B
1422566_at	0.88	-1.12	2.1	0.04	Tfeb	transcription factor EB
1428619_at	0.87	2.49	2.1	1.87	Fam36a	family with sequence similarity 36, member A
1422635_at	0.02	1.18	2.1	1.08	Ache	acetylcholinesterase
1426122_a_at	-1.2	-0.09	2.1	1.83	Coro6	coronin 6
1422660_at	3.13	4.44	2.09	1.21	Gm15453 /// Rbm3	predicted gene 15453 /// RNA binding motif protein 3
1423730_at	2.46	-0.04	2.09	0.38	Clptm1l	CLPTM1-like
1423773_at	2	-3.47	2.09	-0.98	Gpbp1	GC-rich promoter binding protein 1
1417056_at	1.9	-0.06	2.09	2.38	Psme1	proteasome (prosome, macropain) 28 subunit, alpha
1418631_at	1.69	-0.64	2.09	1.54	Ube2h	ubiquitin-conjugating enzyme E2H
1416713_at	1.3	-2.15	2.09	0.1	Tppp3	tubulin polymerization-promoting protein family member 3
1434134_at	1.01	1.26	2.09	1.17	Dcaf8	DDB1 and CUL4 associated factor 8
1433478_at	1.01	-1.05	2.09	0.99	Parl	presenilin associated, rhomboid-like
1417190_at	0.75	0.99	2.09	0.31	Nampt	nicotinamide phosphoribosyltransferase
1448530_at	0.66	-0.29	2.09	1.29	Gmpr	guanosine monophosphate reductase
1429318_a_at	0.64	0.89	2.09	1.45	Qk	quaking
1436991_x_at	0.61	-0.55	2.09	-1.18	Gsn	gelsolin
1428406_s_at	0.34	-0.92	2.09	-2.56	Hcfc1r1	host cell factor C1 regulator 1 (XPO1-dependent)
1418819_at	0.25	-1.88	2.09	1.95	Arl8b	ADP-ribosylation factor-like 8B
1417421_at	0.1	-1.1	2.09	1.25	S100a1	S100 calcium binding protein A1
1444643_at	0	-1.16	2.09	0.35	---	---
1418915_at	-0.17	-1.19	2.09	1.44	Mmachc	methylmalonic aciduria cblC type, with homocystinuria
1415849_s_at	5.83	-1.06	2.08	2.28	Stmn1	stathmin 1
1416883_at	4.64	1.56	2.08	-1.8	Clptm1	cleft lip and palate associated transmembrane protein 1
1426885_a_at	3.52	1.54	2.08	1.91	Cdk2ap1	CDK2 (cyclin-dependent kinase 2)-associated protein 1
1416514_a_at	3.32	-2.71	2.08	2.85	Fscn1	fascin homolog 1, actin bundling protein (Strongylocentrotus purpuratus)
1435865_at	2.74	-0.97	2.08	1.91	Hist3h2a /// Trim17	histone cluster 3, H2a /// tripartite motif-containing 17
1423606_at	2.58	-0.18	2.08	0.53	Postn	periostin, osteoblast specific factor
1416509_at	1.98	0.12	2.08	-1.11	Tm9sf3	transmembrane 9 superfamily member 3
1448808_a_at	1.96	0.44	2.08	2.02	Nme2	NME/NM23 nucleoside diphosphate kinase 2
1432264_x_at	1.87	-0.72	2.08	1.87	Cox7a2l	cytochrome c oxidase subunit VIIa polypeptide 2-like
1424760_a_at	1.69	-1.12	2.08	-1.4	Smyd2	SET and MYND domain containing 2
1438688_at	1.62	-0.3	2.08	1.63	Srrm2	serine/arginine repetitive matrix 2
1423335_at	1.6	-2.74	2.08	0.75	1110004F10Rik	RIKEN cDNA 1110004F10 gene
1435476_a_at	1.38	-2.55	2.08	1.37	Fcgr2b	Fc receptor, IgG, low affinity IIb
1435055_a_at	1.3	0.3	2.08	1.13	Tom1	target of myb1 homolog (chicken)
1425927_a_at	1.23	-0.61	2.08	2.43	Atf5	activating transcription factor 5
1418196_at	0.72	-1.49	2.08	1.33	Tep1	telomerase associated protein 1
1424042_at	0.65	-1.98	2.08	1.92	Tmem5	transmembrane protein 5
1431032_at	-0.16	1.76	2.08	0.24	Agl	amylo-1,6-glucosidase, 4-alpha-glucanotransferase
1415851_a_at	4.45	-2.43	2.07	-1.79	Gm15210 /// Impdh2	predicted gene 15210 /// inosine 5'-phosphate dehydrogenase 2
1415692_s_at	3.99	-2.22	2.07	-0.55	Canx	calnexin
1428177_at	2.27	-0.81	2.07	-1.38	Trappc6b	trafficking protein particle complex 6B
1416704_at	1.87	-2.35	2.07	1.14	Mapk14	mitogen-activated protein kinase 14
1428874_at	1.38	-1.56	2.07	1.81	Fam96b	family with sequence similarity 96, member B
1425993_a_at	1.31	-1.29	2.07	-2.04	Hsph1	heat shock 105kDa/110kDa protein 1
1428634_at	1.06	0.61	2.07	1.27	Twistnb	TWIST neighbor
1421654_a_at	0.99	-0.54	2.07	-1.81	Lmna	lamin A
1419126_at	0.93	0.35	2.07	1.76	Hoxd9	homeobox D9
1435764_a_at	0.88	0.09	2.07	0.68	Gemin7	gem (nuclear organelle) associated protein 7
1429348_at	0.87	-0.91	2.07	1.38	Sema3c	sema domain, immunoglobulin domain (Ig), short basic domain, secreted, (semaphorin) 3C
1423557_at	0.85	1.13	2.07	-0.68	Ifngr2	interferon gamma receptor 2
1422795_at	0.74	-0.3	2.07	1.49	Cul3	cullin 3
1436746_at	0.61	2.08	2.07	1.56	Wnk1	WNK lysine deficient protein kinase 1
1424726_at	0.53	0.59	2.07	1.12	Tmem150a	transmembrane protein 150A
1434909_at	0.26	1.55	2.07	-1.43	Rragd	Ras-related GTP binding D
1429598_at	-0.65	-1.24	2.07	2.77	2310042D19Rik	RIKEN cDNA 2310042D19 gene
1421289_at	-1.39	0.63	2.07	2.56	Hspb7	heat shock protein family, member 7 (cardiovascular)
1426163_x_at	3.87	1.45	2.06	-1.87	Rpl7	ribosomal protein L7
1434801_x_at	3.85	2.1	2.06	0.82	Slc25a5	solute carrier family 25 (mitochondrial carrier, adenine nucleotide translocator), member 5
1417242_at	3.28	-0.11	2.06	2.2	Eif4a3	eukaryotic translation initiation factor 4A3
1416763_at	2.95	-0.53	2.06	-2.47	Cdc123	cell division cycle 123
1417380_at	2.12	0.06	2.06	3.17	Iqgap1	IQ motif containing GTPase activating protein 1
1427886_at	1.96	0.71	2.06	1.42	Pom121	nuclear pore membrane protein 121
1430293_a_at	1.42	0.71	2.06	2.52	Fdx1l /// Raver1-fdx1l	ferredoxin 1-like /// Raver1-Fdx1l readthrough
1429763_at	1.29	-3.07	2.06	1.55	Cnih4	cornichon homolog 4 (Drosophila)
1436320_at	1.11	-2.17	2.06	-0.73	---	---
1422555_s_at	1.08	-0.21	2.06	3.42	Gna13	guanine nucleotide binding protein, alpha 13
1416007_at	0.87	-1.86	2.06	1.97	Satb1	special AT-rich sequence binding protein 1
1439029_at	0.42	1.03	2.06	0.61	Gpt2	glutamic pyruvate transaminase (alanine aminotransferase) 2
1428316_a_at	0.35	0.95	2.06	1.07	Fundc2	FUN14 domain containing 2
1416466_at	4.04	-1.38	2.05	-0.85	Vapa	vesicle-associated membrane protein, associated protein A
1416493_at	3.96	0.36	2.05	-1.04	Ddost	dolichyl-di-phosphooligosaccharide-protein glycotransferase
1416181_at	2.49	-0.37	2.05	0	Mesdc2	mesoderm development candidate 2
1419472_s_at	2.47	0.29	2.05	0.82	Nudc	nuclear distribution gene C homolog (Aspergillus)
1425523_at	1.67	0.93	2.05	1.99	Rbm25	RNA binding motif protein 25
1417873_at	1.63	0.09	2.05	0.03	Pwp1	PWP1 homolog (S. cerevisiae)
1433572_a_at	1.62	0.96	2.05	3.04	Fam120a	family with sequence similarity 120, member A
1423373_at	1.22	0.01	2.05	1.31	Rpp30	ribonuclease P/MRP 30 subunit (human)
1433747_at	0.99	0.35	2.05	1.72	Lnpep	leucyl/cystinyl aminopeptidase
1424614_at	0.45	1.95	2.05	1.52	Pgap2	post-GPI attachment to proteins 2
1428821_at	0.07	-0.35	2.05	0.46	Agpat2	1-acylglycerol-3-phosphate O-acyltransferase 2 (lysophosphatidic acid acyltransferase, beta)
1425019_at	-0.45	0.44	2.05	0.76	Ubxn2a	UBX domain protein 2A
1416462_at	3.53	-4.45	2.04	-1.15	Caprin1	cell cycle associated protein 1
1423986_a_at	1.86	-0.7	2.04	3.4	Shisa5	shisa homolog 5 (Xenopus laevis)
1421529_a_at	1.77	-2.99	2.04	0.52	Txnrd1	thioredoxin reductase 1
1426679_at	1.68	0.26	2.04	1.37	Gm10193 /// Zfp706	predicted gene 10193 /// zinc finger protein 706
1417879_at	1.62	0.05	2.04	2.82	Nenf	neuron derived neurotrophic factor
1426587_a_at	1.38	-0.46	2.04	2.19	Stat3	signal transducer and activator of transcription 3
1418340_at	0.76	-0.56	2.04	2.05	Fcer1g	Fc receptor, IgE, high affinity I, gamma polypeptide
1419170_at	0.51	1.29	2.04	-0.09	Fam174a	family with sequence similarity 174, member A
1416541_at	0.17	0.95	2.04	1.48	Clpb	ClpB caseinolytic peptidase B
1434718_at	-0.18	0.67	2.04	1.46	Cul3	cullin 3
1420473_at	6.04	0.22	2.03	0.85	Mtpn	myotrophin
1415686_at	3.26	-1.99	2.03	-0.19	Rab14	RAB14, member RAS oncogene family
1417815_a_at	2.82	-0.54	2.03	0.21	Serinc3	serine incorporator 3
1416703_at	2.65	-0.02	2.03	-0.68	Mapk14	mitogen-activated protein kinase 14
1426378_at	2.58	-0.48	2.03	0.38	Eif4b	eukaryotic translation initiation factor 4B
1422778_at	2.2	-0.21	2.03	1.8	Gm12372 /// Taf9	predicted gene 12372 /// TAF9 RNA polymerase II, TATA box binding protein (TBP)-associated factor
1416148_at	2.17	0.15	2.03	0.21	Laptm4b	lysosomal-associated protein transmembrane 4B
1426379_at	1.98	1.16	2.03	1.46	Eif4b	eukaryotic translation initiation factor 4B
1418188_a_at	1.97	-3.39	2.03	1.04	Malat1	metastasis associated lung adenocarcinoma transcript 1 (non-coding RNA)
1428433_at	1.69	-0.39	2.03	0.36	Hipk2	homeodomain interacting protein kinase 2
1433941_at	1.59	0.08	2.03	1.86	Inpp5j	inositol polyphosphate 5-phosphatase J
1428214_at	1.51	-0.29	2.03	-0.44	Gm7226 /// Tomm7	predicted gene 7226 /// translocase of outer mitochondrial membrane 7 homolog (yeast)
1433480_at	1.33	-0.42	2.03	-0.5	Swi5	SWI5 recombination repair homolog (yeast)
1416680_at	1.22	1.61	2.03	-1.22	Ube3a	ubiquitin protein ligase E3A
1436812_at	1.21	-1.68	2.03	1.23	Fkrp	fukutin related protein
1449108_at	0.98	0.65	2.03	1.12	Fdx1	ferredoxin 1
1426212_s_at	0.93	0.3	2.03	0.88	Tmem161a	transmembrane protein 161A
1435751_at	0.76	0.28	2.03	0.67	Abcc9	ATP-binding cassette, sub-family C (CFTR/MRP), member 9
1417409_at	0.72	-1.76	2.03	-1.05	Jun	Jun oncogene
1426822_at	0.58	1.64	2.03	0.62	Rhot2	ras homolog gene family, member T2
1428299_at	0.08	0.79	2.03	1.05	Dyrk1a	dual-specificity tyrosine-(Y)-phosphorylation regulated kinase 1a
1447919_x_at	-0.14	0.4	2.03	2.96	Ndufab1	NADH dehydrogenase (ubiquinone) 1, alpha/beta subcomplex, 1
1417381_at	-0.31	0.18	2.03	2.65	C1qa	complement component 1, q subcomponent, alpha polypeptide
1415994_at	-0.5	0.39	2.03	2.08	Cyp2e1	cytochrome P450, family 2, subfamily e, polypeptide 1
1419703_at	-0.62	0.6	2.03	-1.67	Col5a3	collagen, type V, alpha 3
1423113_a_at	3.09	-0.86	2.02	0.34	Ube2d3	ubiquitin-conjugating enzyme E2D 3
1427250_at	2.18	0.97	2.02	1.85	Atp2a2	ATPase, Ca++ transporting, cardiac muscle, slow twitch 2
1424242_at	1.04	-0.58	2.02	1	Bphl	biphenyl hydrolase-like (serine hydrolase, breast epithelial mucin-associated antigen)
1425848_a_at	0.32	0.35	2.02	0.74	Dusp26	dual specificity phosphatase 26 (putative)
1449000_at	0.32	2.36	2.02	0.57	D10Jhu81e /// LOC100046684	DNA segment, Chr 10, Johns Hopkins University 81 expressed /// ES1 protein homolog, mitochondrial-like
1423222_at	-0.22	0.28	2.02	2.58	Cap2	CAP, adenylate cyclase-associated protein, 2 (yeast)
1438839_a_at	3.66	-3.57	2.01	-0.49	Ywhae	tyrosine 3-monooxygenase/tryptophan 5-monooxygenase activation protein, epsilon polypeptide
1417724_at	3.46	-2.85	2.01	-1.3	Alyref	Aly/REF export factor
1438655_a_at	3.04	0.71	2.01	3.01	Gm4705 /// Rpl34 /// Rpl34-ps1	predicted gene 4705 /// ribosomal protein L34 /// ribosomal protein L34, pseudogene 1
1417560_at	2.86	1.36	2.01	2.56	Sfxn1	sideroflexin 1
1428914_at	2.37	-0.5	2.01	2.25	Sh3pxd2a	SH3 and PX domains 2A
1415985_at	1.96	0.96	2.01	-0.14	Sf3b3	splicing factor 3b, subunit 3
1426796_at	1.51	-0.55	2.01	-0.71	Kpna6	karyopherin (importin) alpha 6
1433638_s_at	1.34	-1.07	2.01	0.16	Hoxd8	homeobox D8
1436440_at	1.27	-0.26	2.01	0.01	Slc25a12	solute carrier family 25 (mitochondrial carrier, Aralar), member 12
1419351_a_at	1.07	1.29	2.01	0.75	l7Rn6	lethal, Chr 7, Rinchik 6
1416273_at	0.96	0.06	2.01	-0.31	Tnfaip2	tumor necrosis factor, alpha-induced protein 2
1434934_at	0.76	1.02	2.01	2.26	Atpaf1	ATP synthase mitochondrial F1 complex assembly factor 1
1436367_at	0.18	0.06	2.01	2.06	Ptprb	protein tyrosine phosphatase, receptor type, B
1437947_x_at	-0.2	0.59	2.01	2.01	Vdac1	voltage-dependent anion channel 1
1415735_at	3.49	-1.01	2	-1.04	Ddb1	damage specific DNA binding protein 1
1419536_a_at	2.89	0.63	2	2.48	Rela	v-rel reticuloendotheliosis viral oncogene homolog A (avian)
1420295_x_at	2.48	-1.44	2	-1.87	Clcn5	chloride channel 5
1417311_at	2.45	-2.11	2	0.02	Crip2	cysteine rich protein 2
1423079_a_at	2.33	0.26	2	-1.39	Tomm20	translocase of outer mitochondrial membrane 20 homolog (yeast)
1417583_a_at	2.16	-0.96	2	-1.51	Utp3	UTP3, small subunit (SSU) processome component, homolog (S. cerevisiae)
1428086_at	1.94	-2.14	2	1.66	Dnm1l	dynamin 1-like
1434646_s_at	1.71	0.92	2	0.95	Gm10094 /// Sap18	predicted gene 10094 /// Sin3-associated polypeptide 18
1424656_s_at	1.46	0.86	2	0.35	Usp19	ubiquitin specific peptidase 19
1416778_at	1.4	0.08	2	0	Sdpr	serum deprivation response
1435566_s_at	1.05	1.7	2	1.04	Araf	v-raf murine sarcoma 3611 viral oncogene homolog
1438548_x_at	1.04	-1.9	2	2.56	Rhbdd3	rhomboid domain containing 3
1437171_x_at	1.03	0.18	2	-1.55	Gsn	gelsolin
1424231_s_at	1.02	1.05	2	3.06	Exoc6	exocyst complex component 6
1428556_at	0.98	-1.11	2	0.38	Pigy	phosphatidylinositol glycan anchor biosynthesis, class Y
1417063_at	0.57	1.42	2	2.04	C1qb	complement component 1, q subcomponent, beta polypeptide
1434318_a_at	0.51	-0.71	2	1.2	Tfe3	transcription factor E3
1439332_at	0.12	1.03	2	2.64	Ddit4l	DNA-damage-inducible transcript 4-like
1418093_a_at	-0.23	-0.7	2	0.95	Egf	epidermal growth factor
1429328_at	4.56	-1.04	1.99	0.24	Nsfl1c	NSFL1 (p97) cofactor (p47)
1422848_a_at	3.85	-3.11	1.99	1.5	Pabpn1	poly(A) binding protein, nuclear 1
1416951_a_at	3.5	-2.85	1.99	-0.43	Atp6v1d	ATPase, H+ transporting, lysosomal V1 subunit D
1435897_at	3.25	-2.28	1.99	1.19	Gm6251 /// LOC100504872 /// Rpl32	predicted gene 6251 /// 60S ribosomal protein L32-like /// ribosomal protein L32
1419360_a_at	3.08	-0.97	1.99	2.19	Ss18	synovial sarcoma translocation, Chromosome 18
1415737_at	2.67	-2.57	1.99	-1.16	Rfk	riboflavin kinase
1422767_at	2.62	0.58	1.99	0.77	Bysl	bystin-like
1419743_s_at	2.54	-0.96	1.99	-1.23	Carm1	coactivator-associated arginine methyltransferase 1
1433668_at	2.53	-0.3	1.99	-0.82	Pnrc1	proline-rich nuclear receptor coactivator 1
1424365_at	2.39	0.18	1.99	0.47	1810037I17Rik /// Gm2036	RIKEN cDNA 1810037I17 gene /// predicted gene 2036
1425189_a_at	1.82	-0.81	1.99	2.2	Mrpl15	mitochondrial ribosomal protein L15
1428589_at	1.59	0.5	1.99	1.58	Mrpl41	mitochondrial ribosomal protein L41
1437984_x_at	1.38	1.69	1.99	1.43	Ddx39b	DEAD (Asp-Glu-Ala-Asp) box polypeptide 39B
1417035_at	1.28	1.97	1.99	1.81	Sac3d1	SAC3 domain containing 1
1424682_at	1.02	-0.66	1.99	1.93	Gpn3	GPN-loop GTPase 3
1424990_at	0.87	0.29	1.99	-2.63	Orai1	ORAI calcium release-activated calcium modulator 1
1424806_s_at	0.62	0.88	1.99	1.74	Tmem214	transmembrane protein 214
1448249_at	-0.04	0.39	1.99	0.84	Gpd1	glycerol-3-phosphate dehydrogenase 1 (soluble)
1417219_s_at	3.91	1.45	1.98	2.68	Tmsb10	thymosin, beta 10
1415869_a_at	3.78	-2.26	1.98	1.78	Trim28	tripartite motif-containing 28
1421082_s_at	3.62	0.19	1.98	-0.17	Banf1	barrier to autointegration factor 1
1421144_at	3.1	-4.22	1.98	0.67	Rpgrip1	retinitis pigmentosa GTPase regulator interacting protein 1
1423823_at	2.24	0.11	1.98	1.96	Gm5633 /// Gm9178 /// Mrto4	predicted gene 5633 /// predicted gene 9178 /// MRT4, mRNA turnover 4, homolog (S. cerevisiae)
1416990_at	1.91	-3.69	1.98	-1.8	Rxrb	retinoid X receptor beta
1432419_a_at	1.84	-0.23	1.98	1.73	Mob2	MOB kinase activator 2
1433428_x_at	1.14	-0.13	1.98	2.03	Tgm2	transglutaminase 2, C polypeptide
1418492_at	0.88	0.67	1.98	-1.85	Grem2	gremlin 2 homolog, cysteine knot superfamily (Xenopus laevis)
1426450_at	0.84	1.4	1.98	-0.38	Plcl2	phospholipase C-like 2
1417426_at	0.7	0.79	1.98	2.83	Srgn	serglycin
1438030_at	0.59	-0.82	1.98	0.11	Rasgrp3	RAS, guanyl releasing protein 3
1434516_at	0.48	-0.82	1.98	1.04	Pstk	phosphoseryl-tRNA kinase
1418704_at	0.47	-1.49	1.98	1.79	S100a13	S100 calcium binding protein A13
1451311_a_at	0.03	-0.98	1.98	1.29	Adipor1	adiponectin receptor 1
1424359_at	-0.23	-0.17	1.98	0.08	Oplah	5-oxoprolinase (ATP-hydrolysing)
1418174_at	-0.55	-0.16	1.98	-0.1	Dbp	D site albumin promoter binding protein
1427098_at	-0.59	-0.08	1.98	0.4	Wwp1	WW domain containing E3 ubiquitin protein ligase 1
1424251_a_at	5.04	-0.51	1.97	0.7	Hnrpdl	heterogeneous nuclear ribonucleoprotein D-like
1434823_x_at	2.54	-0.16	1.97	0.29	Myeov2	myeloma overexpressed 2
1431126_a_at	1.46	-0.4	1.97	2.73	0610011F06Rik	RIKEN cDNA 0610011F06 gene
1426696_at	1.14	0.1	1.97	1.16	Lrpap1	low density lipoprotein receptor-related protein associated protein 1
1452184_at	1.1	-0.55	1.97	1.58	Ndufb9	NADH dehydrogenase (ubiquinone) 1 beta subcomplex, 9
1439036_a_at	0.98	0.2	1.97	1.87	Atp1b1	ATPase, Na+/K+ transporting, beta 1 polypeptide
1428287_at	0.7	-1.91	1.97	1.54	Cul5	cullin 5
1418572_x_at	0.13	-1.12	1.97	-1.25	Tnfrsf12a	tumor necrosis factor receptor superfamily, member 12a
1417974_at	0.11	-0.67	1.97	2.73	Kpna4	karyopherin (importin) alpha 4
1417590_at	0.08	0.36	1.97	0.22	Cyp27a1	cytochrome P450, family 27, subfamily a, polypeptide 1
1416113_at	2.98	-1.88	1.96	1.64	Fkbp8	FK506 binding protein 8
1416563_at	2.4	0.38	1.96	-0.83	Ctps	cytidine 5'-triphosphate synthase
1416078_s_at	2.12	-1.51	1.96	-1.63	Raf1	v-raf-leukemia viral oncogene 1
1415928_a_at	1.87	0.74	1.96	-0.29	Map1lc3b	microtubule-associated protein 1 light chain 3 beta
1421900_at	1.75	0.66	1.96	1.94	Eif2ak1	eukaryotic translation initiation factor 2 alpha kinase 1
1418003_at	1.65	-0.39	1.96	3.01	1190002H23Rik	RIKEN cDNA 1190002H23 gene
1419366_at	1.51	-1.67	1.96	1.27	Zmat5	zinc finger, matrin type 5
1418996_a_at	1.31	0.04	1.96	-3.17	Lyrm5	LYR motif containing 5
1416868_at	1.04	-0.62	1.96	1.16	Cdkn2c	cyclin-dependent kinase inhibitor 2C (p18, inhibits CDK4)
1416044_at	0.98	1.15	1.96	-1.98	Flii	flightless I homolog (Drosophila)
1448284_a_at	0.45	0.91	1.96	3.14	Ndufc1	NADH dehydrogenase (ubiquinone) 1, subcomplex unknown, 1
1448835_at	0.39	0.23	1.96	2.03	E2f6	E2F transcription factor 6
1416733_at	0.26	0.61	1.96	0.86	Mkln1	muskelin 1, intracellular mediator containing kelch motifs
1422254_a_at	0.21	1.43	1.96	0.53	Dyrk1b	dual-specificity tyrosine-(Y)-phosphorylation regulated kinase 1b
1417307_at	-0.26	-0.39	1.96	0.7	Dmd	dystrophin, muscular dystrophy
1424683_at	-0.51	1.31	1.96	-1.26	Fam134b	family with sequence similarity 134, member B
1419646_a_at	-0.96	0.67	1.96	0.72	Mbp	myelin basic protein
1416721_s_at	2.97	-3.39	1.95	2.51	Srsf6	serine/arginine-rich splicing factor 6
1425554_a_at	2.83	3.69	1.95	-2.24	Cdc16	CDC16 cell division cycle 16
1449635_at	1.31	-0.01	1.95	1.62	Prpf19	PRP19/PSO4 pre-mRNA processing factor 19 homolog (S. cerevisiae)
1426559_at	1.22	0.52	1.95	2.89	Sbno1	sno, strawberry notch homolog 1 (Drosophila)
1424036_at	1.2	-0.22	1.95	1.69	Prpf6	PRP6 pre-mRNA splicing factor 6 homolog (yeast)
1428106_at	1.16	0.55	1.95	-1.35	1300001I01Rik	RIKEN cDNA 1300001I01 gene
1418881_at	1.11	-0.36	1.95	0.44	Necab2	N-terminal EF-hand calcium binding protein 2
1435752_s_at	0.6	-0.74	1.95	-0.47	Abcc9	ATP-binding cassette, sub-family C (CFTR/MRP), member 9
1423840_at	0.1	0.76	1.95	1.64	Ccdc56	coiled-coil domain containing 56
1417807_at	-0.25	2.53	1.95	1.19	Ufsp1	UFM1-specific peptidase 1
1415870_at	4.01	1.85	1.94	0.86	Calu	calumenin
1439360_x_at	2.22	0.71	1.94	0.08	Ncaph2	non-SMC condensin II complex, subunit H2
1422895_at	1.93	0.03	1.94	0.88	Vamp4	vesicle-associated membrane protein 4
1425492_at	1.6	1.6	1.94	0.65	Bmpr1a	bone morphogenetic protein receptor, type 1A
1428256_at	1.37	-0.68	1.94	0.03	Txndc15	thioredoxin domain containing 15
1448463_at	1.03	-0.78	1.94	1.41	4933434E20Rik /// Gm7664	RIKEN cDNA 4933434E20 gene /// predicted gene 7664
1426502_s_at	1	0.64	1.94	0.55	Gpt	glutamic pyruvic transaminase, soluble
1448493_at	0.46	1.87	1.94	0.43	Paip2	polyadenylate-binding protein-interacting protein 2
1437172_x_at	0.13	0.69	1.94	-0.09	Hadhb	hydroxyacyl-Coenzyme A dehydrogenase/3-ketoacyl-Coenzyme A thiolase/enoyl-Coenzyme A hydratase (trifunctional protein), beta subunit
1436224_at	0.02	-0.78	1.94	0.4	Kif1c	kinesin family member 1C
1449434_at	-0.03	-0.68	1.94	-1.4	Car3	carbonic anhydrase 3
1419145_at	-0.86	0.71	1.94	3.37	Smtnl1	smoothelin-like 1
1416884_at	3.35	-0.52	1.93	1.56	Cbx3 /// Gm6917 /// LOC100862604	chromobox 3 /// predicted gene 6917 /// chromobox protein homolog 3-like
1415751_at	2.78	-3.65	1.93	0.92	Hp1bp3	heterochromatin protein 1, binding protein 3
1419363_a_at	2.67	-0.24	1.93	-0.28	Mrpl35	mitochondrial ribosomal protein L35
1448194_a_at	2.26	0.79	1.93	1.43	H19	H19 fetal liver mRNA
1420952_at	2.22	-0.12	1.93	0.32	Son	Son DNA binding protein
1417972_s_at	1.82	0.22	1.93	-1.32	Pop5	processing of precursor 5, ribonuclease P/MRP family (S. cerevisiae)
1416810_at	0.92	-0.35	1.93	1.13	Mea1	male enhanced antigen 1
1428155_at	0.8	1.29	1.93	2.26	Commd9	COMM domain containing 9
1424505_at	0.12	0.97	1.93	1.01	Rmnd1	required for meiotic nuclear division 1 homolog (S. cerevisiae)
1437131_x_at	0	-0.74	1.93	1.78	Mrpl11	mitochondrial ribosomal protein L11
1434927_at	-0.05	0.78	1.93	-0.3	Hspb7	heat shock protein family, member 7 (cardiovascular)
1444480_at	-0.24	-0.72	1.93	1.77	Prkag3	protein kinase, AMP-activated, gamma 3 non-catatlytic subunit
1430786_at	-0.29	0.32	1.93	-0.03	1110002E22Rik	RIKEN cDNA 1110002E22 gene
1436092_at	-0.98	1.03	1.93	-1.61	---	---
1415683_at	3.62	-2.42	1.92	1.9	Nmt1	N-myristoyltransferase 1
1437465_a_at	2.42	-0.16	1.92	-0.54	P4hb	prolyl 4-hydroxylase, beta polypeptide
1424024_at	2.38	1.45	1.92	-0.96	Mcfd2	multiple coagulation factor deficiency 2
1415729_at	2.19	-1.12	1.92	1.44	Pdpk1	3-phosphoinositide dependent protein kinase 1
1418187_at	2.19	0.35	1.92	0.31	Ramp2	receptor (calcitonin) activity modifying protein 2
1424092_at	2.19	0.88	1.92	-0.45	Epb4.1	erythrocyte protein band 4.1
1416303_at	1.9	0.38	1.92	2	Litaf	LPS-induced TN factor
1416747_at	1.76	1.38	1.92	2.07	Mfsd5	major facilitator superfamily domain containing 5
1418775_at	1.7	-0.43	1.92	-0.46	AI837181	expressed sequence AI837181
1426668_at	1.1	0.62	1.92	1.55	Slc30a9	solute carrier family 30 (zinc transporter), member 9
1417144_at	0.96	-0.58	1.92	1.18	Tubg1	tubulin, gamma 1
1426747_at	0.95	1.33	1.92	1.77	Abcf3	ATP-binding cassette, sub-family F (GCN20), member 3
1429641_x_at	0.66	0.5	1.92	-0.91	Lce3b	late cornified envelope 3B
1424317_at	0.49	0.99	1.92	1.81	Slc25a19	solute carrier family 25 (mitochondrial thiamine pyrophosphate carrier), member 19
[truncated: 43,037 more rows]
