# Supplementary material for: Gene Co-Expression Network Analysis Provides Novel Insights into Myostatin Regulation at Three Different Mouse Developmental Timepoints
Source: PLoS One. 2015 Feb 19;10(2):e0117607. doi: 10.1371/journal.pone.0117607 (PMC4335066; doi:10.1371/journal.pone.0117607)
Supplement: S5 Table — (XLSX) [file pone.0117607.s006.xlsx]

## Sheet: Sheet1
Over-represented KEGG terms of Top RIF1(Tnni2) at d35
Term	Count	%	PValue	List Total	Pop Hits	Pop Total	Fold Enrichment	Benjamini
mmu05340:Primary immunodeficiency	20	0.515863	8.66722e-06	1125	36	5738	2.83358	0.00161946
mmu04810:Regulation of actin cytoskeleton	70	1.80552	9.1168e-06	1125	217	5738	1.6453	0.000852061
mmu03010:Ribosome	36	0.928553	1.16096e-05	1125	89	5738	2.0631	0.000723409
mmu04662:B cell receptor signaling pathway	33	0.851174	1.82099e-05	1125	80	5738	2.10393	0.000850957
mmu04514:Cell adhesion molecules (CAMs)	53	1.36704	1.88456e-05	1125	154	5738	1.75535	0.000704582
mmu04666:Fc gamma R-mediated phagocytosis	38	0.980139	1.95306e-05	1125	98	5738	1.97772	0.000608525
mmu04360:Axon guidance	45	1.16069	9.42213e-05	1125	131	5738	1.75206	0.00251401
mmu05416:Viral myocarditis	34	0.876967	0.000275803	1125	94	5738	1.84484	0.00642705
mmu04144:Endocytosis	61	1.57338	0.000297214	1125	202	5738	1.54023	0.00615732
mmu04650:Natural killer cell mediated cytotoxicity	41	1.05752	0.00034383	1125	122	5738	1.71408	0.00641009
mmu04640:Hematopoietic cell lineage	31	0.799587	0.000368384	1125	84	5738	1.88231	0.00624411
mmu05200:Pathways in cancer	89	2.29559	0.000370523	1125	323	5738	1.40539	0.00575841
mmu04520:Adherens junction	28	0.722208	0.000783575	1125	76	5738	1.87911	0.0112125
mmu04120:Ubiquitin mediated proteolysis	43	1.1091	0.000998451	1125	136	5738	1.61264	0.0132545
mmu04660:T cell receptor signaling pathway	38	0.980139	0.00143962	1125	118	5738	1.64252	0.0177999
mmu04612:Antigen processing and presentation	31	0.799587	0.001657	1125	91	5738	1.73751	0.0191956
mmu04670:Leukocyte transendothelial migration	38	0.980139	0.00170496	1125	119	5738	1.62871	0.0185955
mmu04062:Chemokine signaling pathway	53	1.36704	0.00193097	1125	182	5738	1.48529	0.0198797
mmu04672:Intestinal immune network for IgA production	21	0.541656	0.00205834	1125	54	5738	1.98351	0.020075
mmu04010:MAPK signaling pathway	72	1.85711	0.00217795	1125	265	5738	1.38578	0.0201796
mmu04142:Lysosome	37	0.954346	0.00328961	1125	119	5738	1.58585	0.0289152
mmu04920:Adipocytokine signaling pathway	23	0.593242	0.00693529	1125	67	5738	1.7509	0.0574396
mmu02010:ABC transporters	17	0.438483	0.00876571	1125	45	5738	1.92683	0.0690812
mmu05332:Graft-versus-host disease	20	0.515863	0.0119706	1125	58	5738	1.75877	0.0895656
mmu00561:Glycerolipid metabolism	17	0.438483	0.0137964	1125	47	5738	1.84484	0.0986985
