# Supplementary material for: Gene Co-Expression Network Analysis Provides Novel Insights into Myostatin Regulation at Three Different Mouse Developmental Timepoints
Source: PLoS One. 2015 Feb 19;10(2):e0117607. doi: 10.1371/journal.pone.0117607 (PMC4335066; doi:10.1371/journal.pone.0117607)
Supplement: S6 Table — (XLSX) [file pone.0117607.s007.xlsx]

## Sheet: differentialHubbing_merge.csv
ProbesetID	Gene.Symbol	WT.13.5d.p.c	NULL.13.5d.p.c	Differential.Hubbing_WTvsNULL_13.5d.p.c	Wt.d35	Null.d35	Differential.Hubbing_WTvsNULL_d35	Gene.Description	Ensembl
1431126_a_at	0610011F06Rik	2502	2845	-343	7253	1674	5579	RIKEN cDNA 0610011F06 gene	ENSMUSG00000025731
1451311_a_at	Adipor1	1839	2207	-368	5717	2575	3142	adiponectin receptor 1	ENSMUSG00000026457
1445016_at	---	2286	2581	-295	5601	1975	3626	---	---
1448172_at	Mdh1	1659	2316	-657	5594	1736	3858	malate dehydrogenase 1, NAD (soluble)	ENSMUSG00000020321
1433599_at	Baz1a	961	2182	-1221	5580	1858	3722	bromodomain adjacent to zinc finger domain 1A	ENSMUSG00000035021
1442679_at	---	1890	1611	279	5573	1475	4098	---	---
1442862_at	---	1426	1527	-101	5573	1997	3576	---	---
1420653_at	Tgfb1	2336	1836	500	5560	1538	4022	transforming growth factor, beta 1	ENSMUSG00000002603
1435582_at	Wdfy4	2031	2318	-287	5558	1325	4233	WD repeat and FYVE domain containing 4	ENSMUSG00000051506
1427746_x_at	H2-K1	1043	1859	-816	5555	1501	4054	histocompatibility 2, K1, K region	---
1419810_x_at	Arhgap9	1864	2369	-505	5554	1085	4469	Rho GTPase activating protein 9	ENSMUSG00000040345
1415850_at	Rasa3	1502	1103	399	5550	1325	4225	RAS p21 protein activator 3	ENSMUSG00000031453
1423906_at	Hsbp1	1343	1021	322	5546	1654	3892	heat shock factor binding protein 1	ENSMUSG00000031839
1451931_x_at	H2-K1	1894	1081	813	5544	1614	3930	Histocompatibility 2, K1, K region	---
1442897_at	Fam13b	1471	1927	-456	5544	2380	3164	family with sequence similarity 13, member B	---
1418741_at	Itgb7	1886	2209	-323	5543	1492	4051	integrin beta 7	ENSMUSG00000001281
1419194_s_at	Gm9835 /// Gmfg	1885	1121	764	5542	1808	3734	predicted pseudogene 9835 /// glia maturation factor, gamma	ENSMUSG00000060791
1449404_at	Pip4k2a	2417	1022	1395	5538	2385	3153	phosphatidylinositol-5-phosphate 4-kinase, type II, alpha	ENSMUSG00000026737
1437638_at	Srrm2	2275	2207	68	5538	1472	4066	serine/arginine repetitive matrix 2	---
1453886_a_at	Slc25a26	1800	1588	212	5538	2035	3503	solute carrier family 25 (mitochondrial carrier, phosphate carrier), member 26	ENSMUSG00000045100
1426392_a_at	Actr3	1392	1455	-63	5536	1809	3727	ARP3 actin-related protein 3	ENSMUSG00000026341
1445881_at	2310035P21Rik	1724	1636	88	5535	1304	4231	RIKEN cDNA 2310035P21 gene	---
1426811_at	Ppp2r5b	2801	2056	745	5529	1716	3813	protein phosphatase 2, regulatory subunit B (B56), beta isoform	ENSMUSG00000024777
1430529_at	Csnk1a1	2506	2686	-180	5529	2070	3459	casein kinase 1, alpha 1	ENSMUSG00000024576
1437249_at	Skap1	3329	2503	826	5528	1357	4171	src family associated phosphoprotein 1	ENSMUSG00000057058
1456694_x_at	Ptpn6	1718	1893	-175	5527	1368	4159	protein tyrosine phosphatase, non-receptor type 6	ENSMUSG00000004266
1460222_at	Sh3bp1	1696	1141	555	5527	1332	4195	SH3-domain binding protein 1	ENSMUSG00000022436
1419416_a_at	Rarg	1653	1137	516	5527	1528	3999	retinoic acid receptor, gamma	ENSMUSG00000001288
1434968_a_at	Actr3	1439	2158	-719	5526	1800	3726	ARP3 actin-related protein 3	ENSMUSG00000026341
1427253_s_at	Suz12	1727	1759	-32	5525	1631	3894	suppressor of zeste 12 homolog (Drosophila)	ENSMUSG00000017548
1418004_a_at	Tmem176b	1370	2078	-708	5522	1704	3818	transmembrane protein 176B	ENSMUSG00000029810
1426396_at	Cd247	1338	1254	84	5522	1243	4279	CD247 antigen	ENSMUSG00000005763
1458158_at	Wdr67	2891	2287	604	5521	1719	3802	WD repeat domain 67	ENSMUSG00000022364
1434195_at	Prss35	1618	1575	43	5520	2015	3505	protease, serine, 35	---
1446929_at	D130062J21Rik	1561	1723	-162	5520	2305	3215	RIKEN cDNA D130062J21 gene	ENSMUSG00000090278
1448575_at	Il7r	2091	918	1173	5519	1459	4060	interleukin 7 receptor	ENSMUSG00000003882
1451521_x_at	Eif4h	1648	1418	230	5518	2399	3119	eukaryotic translation initiation factor 4H	ENSMUSG00000040731
1456453_at	---	1458	2276	-818	5518	2297	3221	---	---
1430885_at	Myadml2	1263	2489	-1226	5515	1703	3812	myeloid-associated differentiation marker-like 2	ENSMUSG00000025141
1455854_a_at	Ssh1	1759	1412	347	5513	2034	3479	slingshot homolog 1 (Drosophila)	ENSMUSG00000042121
1459931_a_at	---	1540	1117	423	5513	1577	3936	---	---
1434937_at	Mycbp2	1172	2324	-1152	5513	1703	3810	MYC binding protein 2	ENSMUSG00000033004
1441317_x_at	Jakmip1	1802	1768	34	5512	1253	4259	janus kinase and microtubule interacting protein 1	ENSMUSG00000063646
1423986_a_at	Shisa5	1667	2078	-411	5511	1553	3958	shisa homolog 5 (Xenopus laevis)	ENSMUSG00000025647
1416938_at	Chchd1	1388	2173	-785	5510	2057	3453	coiled-coil-helix-coiled-coil-helix domain containing 1	ENSMUSG00000063787
1423856_at	Popdc3	2204	1601	603	5509	1652	3857	popeye domain containing 3	ENSMUSG00000019848
1437636_at	Pydc4	1069	1664	-595	5509	1559	3950	pyrin domain containing 4	---
1452163_at	Ets1	2181	1532	649	5507	1974	3533	E26 avian leukemia oncogene 1, 5' domain	ENSMUSG00000032035
1428266_at	Myl3	1696	1689	7	5507	1189	4318	myosin, light polypeptide 3	ENSMUSG00000059741
1431202_at	Herc3	1451	1444	7	5507	1375	4132	hect domain and RLD 3	ENSMUSG00000029804
1423000_a_at	Dgke	2504	1149	1355	5506	1880	3626	diacylglycerol kinase, epsilon	ENSMUSG00000000276
1437282_at	---	1777	2480	-703	5506	2083	3423	---	---
1457901_at	D4Ertd76e	2261	2007	254	5504	1514	3990	DNA segment, Chr 4, ERATO Doi 76, expressed	---
1443306_at	---	1512	1236	276	5504	1268	4236	---	---
1416404_s_at	LOC100505015 /// LOC100862433 /// Rps16 /// Rps16-ps2	1494	2451	-957	5504	1790	3714	40S ribosomal protein S16-like /// 40S ribosomal protein S16-like /// ribosomal protein S16 /// ribosomal protein S16, pseudogene 2	ENSMUSG00000037563 /// ENSMUSG00000060419
1415827_a_at	Serp1	1603	1677	-74	5501	1984	3517	stress-associated endoplasmic reticulum protein 1	ENSMUSG00000027808
1441722_at	---	2829	2692	137	5500	1620	3880	---	---
1425477_x_at	H2-Ab1	2587	1246	1341	5498	1649	3849	histocompatibility 2, class II antigen A, beta 1	ENSMUSG00000073421
1435627_x_at	Marcksl1	1467	2439	-972	5497	1199	4298	MARCKS-like 1	ENSMUSG00000047945
1456432_at	Grap2	1483	1839	-356	5496	1424	4072	GRB2-related adaptor protein 2	---
1455235_x_at	Ldhb	2321	2640	-319	5495	1953	3542	lactate dehydrogenase B	ENSMUSG00000030246
1416971_at	Cox7a2	1739	1755	-16	5495	1790	3705	cytochrome c oxidase, subunit VIIa 2	ENSMUSG00000032330
1448568_a_at	Slc20a1	1739	1398	341	5495	1631	3864	solute carrier family 20, member 1	ENSMUSG00000027397
1423565_at	Paics	1492	1552	-60	5495	2187	3308	phosphoribosylaminoimidazole carboxylase, phosphoribosylaminoribosylaminoimidazole, succinocarboxamide synthetase	ENSMUSG00000029247
1428509_at	Myo1e	1435	1596	-161	5495	1613	3882	myosin IE	ENSMUSG00000032220
1450850_at	Ezr	2281	2284	-3	5494	2205	3289	ezrin	ENSMUSG00000052397
1424999_at	Znrd1as	1873	1897	-24	5494	2065	3429	ZNRD1 antisense RNA	ENSMUSG00000036214
1426866_at	Chst14	1396	2241	-845	5494	2039	3455	carbohydrate (N-acetylgalactosamine 4-0) sulfotransferase 14	ENSMUSG00000074916
1438052_at	A130071D04Rik	2447	1810	637	5493	1513	3980	RIKEN cDNA A130071D04 gene	---
1444291_at	Lysmd4	2231	2148	83	5492	1521	3971	LysM, putative peptidoglycan-binding, domain containing 4	---
1448623_at	Tmem123	2626	1515	1111	5491	2123	3368	transmembrane protein 123	ENSMUSG00000050912
1424780_a_at	Reep3	1708	3092	-1384	5491	1663	3828	receptor accessory protein 3	ENSMUSG00000019873
1442933_at	Foxk2	1501	2385	-884	5491	1920	3571	forkhead box K2	---
1450030_at	Dctn4	1925	2663	-738	5490	1676	3814	dynactin 4	ENSMUSG00000024603
1417025_at	H2-Eb1	1776	3233	-1457	5490	1627	3863	histocompatibility 2, class II antigen E beta	ENSMUSG00000060586
1426025_s_at	Laptm5	1575	630	945	5490	2049	3441	lysosomal-associated protein transmembrane 5	ENSMUSG00000028581
1417695_a_at	Soat1	1379	1279	100	5490	2307	3183	sterol O-acyltransferase 1	ENSMUSG00000026600
1448858_at	Ulk2	1321	1240	81	5490	1288	4202	unc-51 like kinase 2	ENSMUSG00000004798
1416842_at	Gstm5	1200	1934	-734	5490	1954	3536	glutathione S-transferase, mu 5	ENSMUSG00000004032
1429777_at	Dnajb6	1218	1640	-422	5489	2137	3352	DnaJ (Hsp40) homolog, subfamily B, member 6	ENSMUSG00000029131
1430403_at	Usp32	1983	1284	699	5487	1894	3593	ubiquitin specific peptidase 32	---
1460444_at	Arrb1	1345	1614	-269	5487	1862	3625	arrestin, beta 1	ENSMUSG00000018909
1439808_at	Ipcef1	1630	2102	-472	5486	1967	3519	interaction protein for cytohesin exchange factors 1	ENSMUSG00000064065
1458532_at	Mtr	1536	1038	498	5486	1652	3834	5-methyltetrahydrofolate-homocysteine methyltransferase	ENSMUSG00000021311
1426505_at	Evi2b	1991	992	999	5485	1672	3813	ecotropic viral integration site 2b	ENSMUSG00000070354
1424085_at	Ndufa4	2347	1860	487	5484	2177	3307	NADH dehydrogenase (ubiquinone) 1 alpha subcomplex, 4	ENSMUSG00000029632
1449580_s_at	H2-DMb1 /// H2-DMb2	1334	1805	-471	5484	1670	3814	histocompatibility 2, class II, locus Mb1 /// histocompatibility 2, class II, locus Mb2	ENSMUSG00000037548 /// ENSMUSG00000079547
1422654_at	Sgca	2065	2373	-308	5483	1372	4111	sarcoglycan, alpha (dystrophin-associated glycoprotein)	ENSMUSG00000001508
1430317_at	Ube2j2	1244	1764	-520	5483	1559	3924	ubiquitin-conjugating enzyme E2J 2	---
1416528_at	Sh3bgrl3	2852	2777	75	5482	2099	3383	SH3 domain binding glutamic acid-rich protein-like 3	ENSMUSG00000028843
1417144_at	Tubg1	2622	3078	-456	5482	2416	3066	tubulin, gamma 1	ENSMUSG00000035198
1436743_at	Cadm2	2191	3112	-921	5482	1424	4058	cell adhesion molecule 2	ENSMUSG00000064115
1446722_at	---	1460	1857	-397	5481	1400	4081	---	---
1416296_at	Il2rg	2027	2421	-394	5480	1438	4042	interleukin 2 receptor, gamma chain	ENSMUSG00000031304
1423759_a_at	Tmco1	1205	1449	-244	5480	2519	2961	transmembrane and coiled-coil domains 1	ENSMUSG00000052428
1422463_a_at	Mrpl3	3092	1188	1904	5479	1390	4089	mitochondrial ribosomal protein L3	ENSMUSG00000032563
1435560_at	Itgal	2557	2671	-114	5477	1806	3671	integrin alpha L	ENSMUSG00000030830
1417451_a_at	Ppia	2346	1965	381	5477	1757	3720	peptidylprolyl isomerase A	ENSMUSG00000062933 /// ENSMUSG00000071866 /// ENSMUSG00000087701
1422637_at	Rassf5	3406	1289	2117	5475	1400	4075	Ras association (RalGDS/AF-6) domain family member 5	ENSMUSG00000026430
1421553_at	Epm2a	1629	2562	-933	5475	1644	3831	epilepsy, progressive myoclonic epilepsy, type 2 gene alpha	---
1450392_at	Abca1	1563	1441	122	5475	1533	3942	ATP-binding cassette, sub-family A (ABC1), member 1	ENSMUSG00000015243
1450075_at	Polh	1172	2901	-1729	5475	1195	4280	polymerase (DNA directed), eta (RAD 30 related)	ENSMUSG00000023953
1445760_at	Bpifb3	2125	1250	875	5474	1450	4024	BPI fold containing family B, member 3	ENSMUSG00000068008
1449566_at	Nkx2-5	1799	1395	404	5473	1240	4233	NK2 transcription factor related, locus 5 (Drosophila)	ENSMUSG00000015579
1435227_at	Bcl11b	1715	3169	-1454	5473	1272	4201	B cell leukemia/lymphoma 11B	ENSMUSG00000048251
1434067_at	AI662270	1477	1841	-364	5473	1718	3755	expressed sequence AI662270	ENSMUSG00000087107
1456762_at	Gimap6	2387	1723	664	5472	2296	3176	GTPase, IMAP family member 6	ENSMUSG00000047867
1426454_at	Arhgdib	1939	1211	728	5472	1499	3973	Rho, GDP dissociation inhibitor (GDI) beta	ENSMUSG00000030220
1419279_at	Pip4k2a	1461	1959	-498	5472	2022	3450	phosphatidylinositol-5-phosphate 4-kinase, type II, alpha	ENSMUSG00000026737
1434401_at	Zcchc2	2973	1391	1582	5471	2082	3389	zinc finger, CCHC domain containing 2	ENSMUSG00000038866
1421456_at	P2ry1	2553	1741	812	5471	1412	4059	purinergic receptor P2Y, G-protein coupled 1	ENSMUSG00000027765
1448835_at	E2f6	2532	2214	318	5471	2032	3439	E2F transcription factor 6	ENSMUSG00000057469
1456648_at	---	2262	1324	938	5470	1187	4283	---	---
1437503_a_at	Shisa5	1606	2353	-747	5470	1430	4040	shisa homolog 5 (Xenopus laevis)	ENSMUSG00000025647
1456307_s_at	Adcy7	1663	2883	-1220	5469	1944	3525	adenylate cyclase 7	ENSMUSG00000031659
1451178_at	Ccdc142 /// Mrpl53	2743	1633	1110	5468	2222	3246	coiled-coil domain containing 142 /// mitochondrial ribosomal protein L53	ENSMUSG00000030037 /// ENSMUSG00000079511
1446903_at	---	1274	1770	-496	5468	2360	3108	---	---
1417426_at	Srgn	2513	1564	949	5467	2278	3189	serglycin	ENSMUSG00000020077
1424715_at	Retsat	2466	1418	1048	5467	1765	3702	retinol saturase (all trans retinol 13,14 reductase)	ENSMUSG00000056666
1444508_s_at	Arrdc1	3169	3087	82	5465	2398	3067	arrestin domain containing 1	ENSMUSG00000026972
1450856_at	Arvcf	1782	2156	-374	5465	1797	3668	armadillo repeat gene deleted in velo-cardio-facial syndrome	ENSMUSG00000000325
1420911_a_at	Mfge8	2156	1545	611	5464	1905	3559	milk fat globule-EGF factor 8 protein	ENSMUSG00000030605
1457395_at	Nav2	1954	1120	834	5464	1196	4268	neuron navigator 2	ENSMUSG00000052512
1455656_at	Btla	1739	1855	-116	5464	1758	3706	B and T lymphocyte associated	ENSMUSG00000052013
1441172_at	---	2344	2121	223	5463	1535	3928	---	---
1423447_at	Clpx	1889	1306	583	5463	2312	3151	caseinolytic peptidase X (E.coli)	ENSMUSG00000015357
1434071_a_at	Pelo	1823	1384	439	5463	1430	4033	pelota homolog (Drosophila)	ENSMUSG00000042275
1455138_x_at	Cfl1	1787	1527	260	5463	1697	3766	cofilin 1, non-muscle	ENSMUSG00000056201
1455670_at	Gm17396	1449	2518	-1069	5462	1889	3573	predicted gene, 17396	ENSMUSG00000079669
1455058_at	Mtmr9	1505	2460	-955	5461	1728	3733	myotubularin related protein 9	---
1451672_at	Grk6	1485	1484	1	5461	1602	3859	G protein-coupled receptor kinase 6	ENSMUSG00000074886
1436500_at	LOC677113 /// Rps24	1205	1174	31	5461	2637	2824	40S ribosomal protein S24-like /// ribosomal protein S24	ENSMUSG00000025290 /// ENSMUSG00000062284 /// ENSMUSG00000081049 /// ENSMUSG00000081810 /// ENSMUSG00000089944
1444078_at	Cd8a	1742	2762	-1020	5460	1502	3958	CD8 antigen, alpha chain	ENSMUSG00000053977
1434829_at	Cbl	2244	2741	-497	5459	1627	3832	Casitas B-lineage lymphoma	---
1455157_a_at	Fam38a	1914	2630	-716	5459	2205	3254	family with sequence similarity 38, member A	ENSMUSG00000014444
1452478_at	Alpk2	1657	1928	-271	5459	1668	3791	alpha-kinase 2	ENSMUSG00000032845
1419095_a_at	Apom	2472	1700	772	5458	1922	3536	apolipoprotein M	ENSMUSG00000024391
1421814_at	Msn	1914	1451	463	5458	2063	3395	moesin	ENSMUSG00000031207
1433505_a_at	Lrrc8d	2976	2161	815	5457	1375	4082	leucine rich repeat containing 8D	ENSMUSG00000046079
1450648_s_at	H2-Ab1	1359	2963	-1604	5457	1554	3903	histocompatibility 2, class II antigen A, beta 1	ENSMUSG00000073421
1452946_a_at	Rftn2	1849	1347	502	5456	1388	4068	raftlin family member 2	ENSMUSG00000025978
1417222_a_at	Tmem123	1602	1306	296	5455	2076	3379	transmembrane protein 123	ENSMUSG00000050912
1426043_a_at	Capn3	1670	3058	-1388	5454	1565	3889	calpain 3	ENSMUSG00000079110
1416026_a_at	Gm11425 /// LOC630855 /// Rpl12	1378	1774	-396	5454	2380	3074	predicted gene 11425 /// 60S ribosomal protein L12-like /// ribosomal protein L12	ENSMUSG00000038900 /// ENSMUSG00000063328 /// ENSMUSG00000069682 /// ENSMUSG00000082419 /// ENSMUSG00000092017
1426112_a_at	Cd72	1041	1349	-308	5454	2241	3213	CD72 antigen	ENSMUSG00000028459
1426964_at	3110003A17Rik /// Gm6314	1641	1925	-284	5453	1420	4033	RIKEN cDNA 3110003A17 gene /// predicted pseudogene 6314	ENSMUSG00000078453
1429415_at	Zmynd8	1984	1587	397	5451	1798	3653	zinc finger, MYND-type containing 8	ENSMUSG00000039671
1417498_at	Serpinf2	1869	1711	158	5451	2251	3200	serine (or cysteine) peptidase inhibitor, clade F, member 2	ENSMUSG00000038224
1458487_at	C230096K16Rik /// Klf3	1330	981	349	5451	1270	4181	RIKEN cDNA C230096K16 gene /// Kruppel-like factor 3 (basic)	ENSMUSG00000029178
1448617_at	Cd53	1794	2334	-540	5450	1659	3791	CD53 antigen	ENSMUSG00000040747
1419320_at	Chst5	1097	1768	-671	5450	1884	3566	carbohydrate (N-acetylglucosamine 6-O) sulfotransferase 5	ENSMUSG00000031952
1422527_at	H2-DMa	2573	1478	1095	5449	1826	3623	histocompatibility 2, class II, locus DMa	ENSMUSG00000037649
1426734_at	Fam43a	1934	1319	615	5449	2102	3347	family with sequence similarity 43, member A	ENSMUSG00000046546
1428135_a_at	Eef1d	1930	2618	-688	5449	2044	3405	eukaryotic translation elongation factor 1 delta (guanine nucleotide exchange protein)	ENSMUSG00000055762
1453385_at	Xiap	3105	1321	1784	5448	1671	3777	X-linked inhibitor of apoptosis	ENSMUSG00000025860
1441535_at	---	1776	1659	117	5448	1614	3834	---	---
1448949_at	Car4	2870	2915	-45	5447	1385	4062	carbonic anhydrase 4	ENSMUSG00000000805
1456761_at	D630030B22Rik	2230	1152	1078	5447	1821	3626	RIKEN cDNA D630030B22 gene	---
1429272_a_at	Apol7a /// Apol7c /// Gm8221	1978	3044	-1066	5447	1238	4209	apolipoprotein L 7a /// apolipoprotein L 7c /// apolipoprotein L 7c pseudogene	ENSMUSG00000010601 /// ENSMUSG00000044309
1424143_a_at	Cdt1	1507	1988	-481	5447	1583	3864	chromatin licensing and DNA replication factor 1	ENSMUSG00000006585
1449798_at	Rab3c	1040	1409	-369	5447	1241	4206	RAB3C, member RAS oncogene family	---
1432435_s_at	Fam118b	2451	2507	-56	5446	1284	4162	family with sequence similarity 118, member B	ENSMUSG00000050471
1417346_at	Pycard	2304	2792	-488	5446	1855	3591	PYD and CARD domain containing	ENSMUSG00000030793
1449051_at	Ppara	1513	1211	302	5446	1663	3783	peroxisome proliferator activated receptor alpha	ENSMUSG00000022383
1422755_at	Btk	1706	2331	-625	5445	1568	3877	Bruton agammaglobulinemia tyrosine kinase	ENSMUSG00000031264
1449870_a_at	Atp6v0a2	1471	2793	-1322	5444	1744	3700	ATPase, H+ transporting, lysosomal V0 subunit A2	ENSMUSG00000038023
1452464_a_at	Metap1d	2013	1089	924	5440	2432	3008	methionyl aminopeptidase type 1D (mitochondrial)	ENSMUSG00000041921
1451054_at	Orm1	1274	1809	-535	5440	1608	3832	orosomucoid 1	ENSMUSG00000039196
1443783_x_at	H2-Aa	1013	2359	-1346	5440	1912	3528	histocompatibility 2, class II antigen A, alpha	ENSMUSG00000036594
1432032_a_at	Artn	2852	2873	-21	5439	2007	3432	artemin	ENSMUSG00000028539
1451248_at	Prmt7	2672	1034	1638	5437	2024	3413	protein arginine N-methyltransferase 7	ENSMUSG00000060098
1442569_at	---	1684	1165	519	5437	1880	3557	---	---
1454171_x_at	9530053H05Rik	1399	2115	-716	5437	1320	4117	RIKEN cDNA 9530053H05 gene	---
1440033_at	---	1306	1464	-158	5437	2595	2842	---	---
1448956_at	Stard10	2784	2320	464	5436	1256	4180	START domain containing 10	ENSMUSG00000030688
1458299_s_at	Nfkbie	1504	2554	-1050	5436	1802	3634	nuclear factor of kappa light polypeptide gene enhancer in B cells inhibitor, epsilon	ENSMUSG00000023947
1460596_at	Agtrap	2509	959	1550	5435	1977	3458	angiotensin II, type I receptor-associated protein	ENSMUSG00000029007
1419113_at	Ap1g2	1290	2828	-1538	5435	1482	3953	adaptor protein complex AP-1, gamma 2 subunit	ENSMUSG00000040701
1423792_a_at	Cmtm6	1948	1160	788	5434	2068	3366	CKLF-like MARVEL transmembrane domain containing 6	ENSMUSG00000032434
1429673_at	5830407E08Rik	1643	1704	-61	5434	1672	3762	RIKEN cDNA 5830407E08 gene	---
1453189_at	LOC100044900 /// Ube2i	1594	1297	297	5433	2228	3205	SUMO-conjugating enzyme UBC9-like /// ubiquitin-conjugating enzyme E2I	ENSMUSG00000015120
1436398_at	---	1199	1400	-201	5431	2603	2828	---	---
1440141_at	Kcnq2	1585	1386	199	5429	1674	3755	potassium voltage-gated channel, subfamily Q, member 2	ENSMUSG00000016346
1417822_at	D17H6S56E-5	2116	1977	139	5428	2046	3382	DNA segment, Chr 17, human D6S56E 5	ENSMUSG00000091747
1434631_at	D3Ertd751e	1817	1503	314	5428	1412	4016	DNA segment, Chr 3, ERATO Doi 751, expressed	ENSMUSG00000025766
1416797_at	Nck2	1403	2811	-1408	5428	1246	4182	non-catalytic region of tyrosine kinase adaptor protein 2	ENSMUSG00000066877
1417961_a_at	Trim30a	1278	1963	-685	5428	1855	3573	tripartite motif-containing 30A	ENSMUSG00000030921
1436199_at	Trim14	2460	1964	496	5427	1346	4081	tripartite motif-containing 14	---
1424948_x_at	H2-D1 /// H2-K1	2154	1937	217	5426	1727	3699	histocompatibility 2, D region locus 1 /// histocompatibility 2, K1, K region	ENSMUSG00000061232
1454703_x_at	Snhg1	1387	1105	282	5426	1741	3685	small nucleolar RNA host gene (non-protein coding) 1	ENSMUSG00000090867
1417314_at	C2 /// Cfb	2676	1337	1339	5425	1597	3828	complement component 2 (within H-2S) /// complement factor B	ENSMUSG00000024371 /// ENSMUSG00000090231 /// ENSMUSG00000092511 /// ENSMUSG00000093620
1449014_at	Lactb	2085	1239	846	5425	1358	4067	lactamase, beta	ENSMUSG00000032370
1419872_at	Csf1r	1804	1598	206	5425	1907	3518	colony stimulating factor 1 receptor	ENSMUSG00000024621
1456641_at	1190007F08Rik	1602	2176	-574	5425	2057	3368	RIKEN cDNA 1190007F08 gene	ENSMUSG00000078350
1426983_at	Fnbp1	2831	2037	794	5424	1546	3878	formin binding protein 1	ENSMUSG00000075415
1423159_at	Dld	2723	1582	1141	5424	2290	3134	dihydrolipoamide dehydrogenase	ENSMUSG00000020664
1445559_at	---	1538	1296	242	5424	1229	4195	---	---
1444233_at	Gpr132	1244	1544	-300	5424	1597	3827	G protein-coupled receptor 132	ENSMUSG00000021298
1426324_at	H2-D1	2455	2468	-13	5423	1166	4257	histocompatibility 2, D region locus 1	ENSMUSG00000073411
1440841_at	---	2004	3043	-1039	5423	1468	3955	---	---
1450034_at	Stat1	1687	2567	-880	5423	2457	2966	signal transducer and activator of transcription 1	ENSMUSG00000026104
1435331_at	Pyhin1	1107	1515	-408	5423	1617	3806	pyrin and HIN domain family, member 1	ENSMUSG00000043263
1421900_at	Eif2ak1	2749	1741	1008	5422	1875	3547	eukaryotic translation initiation factor 2 alpha kinase 1	ENSMUSG00000029613
1435712_a_at	Rps18	2474	2456	18	5422	1343	4079	ribosomal protein S18	ENSMUSG00000008668 /// ENSMUSG00000057657
1421735_a_at	St8sia5	2044	1092	952	5422	1335	4087	ST8 alpha-N-acetyl-neuraminide alpha-2,8-sialyltransferase 5	ENSMUSG00000025425
1420928_at	St6gal1	1536	1411	125	5422	1794	3628	beta galactoside alpha 2,6 sialyltransferase 1	ENSMUSG00000022885
1438873_at	Zfp389	1531	2000	-469	5422	1450	3972	zinc finger protein 389	ENSMUSG00000082396
1422903_at	Ly86	1438	2185	-747	5422	2137	3285	lymphocyte antigen 86	ENSMUSG00000021423
1421812_at	Tapbp	2835	1399	1436	5421	1607	3814	TAP binding protein	ENSMUSG00000024308
1452557_a_at	Igk	1825	2048	-223	5421	1634	3787	Immunoglobulin kappa chain complex	---
1449178_at	Pdlim3	1501	1607	-106	5421	1921	3500	PDZ and LIM domain 3	ENSMUSG00000031636
1449127_at	Selplg	3449	2236	1213	5420	1637	3783	selectin, platelet (p-selectin) ligand	ENSMUSG00000048163
1448775_at	Gm16340 /// Ifi203 /// LOC100862472 /// LOC100862473	2773	1514	1259	5420	1429	3991	predicted gene 16340 /// interferon activated gene 203 /// interferon-activable protein 203-like /// uncharacterized LOC100862473	ENSMUSG00000039997
1446575_at	C77583	3087	1445	1642	5419	1997	3422	expressed sequence C77583	---
1438125_at	C230085N15Rik	2449	944	1505	5419	1503	3916	RIKEN cDNA C230085N15 gene	---
1422808_s_at	Dock2	1878	1642	236	5419	1865	3554	dedicator of cyto-kinesis 2	ENSMUSG00000020143
1426906_at	Mndal	1686	2026	-340	5419	1676	3743	myeloid nuclear differentiation antigen like	ENSMUSG00000090272
1448540_a_at	0610012G03Rik	1453	1333	120	5419	2089	3330	RIKEN cDNA 0610012G03 gene	ENSMUSG00000047112
1434295_at	Rasgrp1	1708	1628	80	5417	1311	4106	RAS guanyl releasing protein 1	ENSMUSG00000027347
1436598_at	Icos	2643	2547	96	5416	1294	4122	inducible T cell co-stimulator	ENSMUSG00000026009
1424032_at	Hvcn1	1767	1056	711	5416	1795	3621	hydrogen voltage-gated channel 1	ENSMUSG00000064267
1423416_at	Smarcc1	2103	2526	-423	5415	2563	2852	SWI/SNF related, matrix associated, actin dependent regulator of chromatin, subfamily c, member 1	ENSMUSG00000032481
1425057_at	Pbld1	2533	2523	10	5414	2498	2916	phenazine biosynthesis-like protein domain containing 1	ENSMUSG00000020072
1423478_at	Prkcb	1816	1203	613	5414	1549	3865	protein kinase C, beta	ENSMUSG00000052889
1428674_at	Prpf38b	1600	2334	-734	5414	1832	3582	PRP38 pre-mRNA processing factor 38 (yeast) domain containing B	ENSMUSG00000027881
1438155_x_at	Pigo	2243	2187	56	5413	1708	3705	phosphatidylinositol glycan anchor biosynthesis, class O	ENSMUSG00000028454
1439016_x_at	Sprr2a1 /// Sprr2a2 /// Sprr2a3	2103	2510	-407	5412	2287	3125	small proline-rich protein 2A1 /// small proline-rich protein 2A2 /// small proline-rich protein 2A3	ENSMUSG00000068893 /// ENSMUSG00000074445 /// ENSMUSG00000078664
1421767_at	Adk	1528	2424	-896	5411	1685	3726	adenosine kinase	---
1459866_x_at	Cyfip1	1586	2706	-1120	5410	1643	3767	cytoplasmic FMR1 interacting protein 1	ENSMUSG00000030447
1417539_at	Slc35a1	1291	2537	-1246	5410	1544	3866	solute carrier family 35 (CMP-sialic acid transporter), member 1	ENSMUSG00000028293
1451780_at	Blnk	2346	1795	551	5409	1736	3673	B cell linker	ENSMUSG00000061132
1424539_at	Ubl4	2020	2178	-158	5409	1623	3786	ubiquitin-like 4	ENSMUSG00000015290
1415714_a_at	Snrnp27	1354	3178	-1824	5409	1675	3734	small nuclear ribonucleoprotein 27 (U4/U6.U5)	ENSMUSG00000001158
1459381_at	---	2274	2297	-23	5408	1716	3692	---	---
1417620_at	Rac2	1986	2014	-28	5408	1515	3893	RAS-related C3 botulinum substrate 2	ENSMUSG00000033220
1437199_at	Dusp5	1917	2182	-265	5408	1325	4083	dual specificity phosphatase 5	ENSMUSG00000034765
1449383_at	Adssl1	1621	2759	-1138	5408	1850	3558	adenylosuccinate synthetase like 1	ENSMUSG00000011148
1458112_at	Adarb2	1238	987	251	5408	1485	3923	adenosine deaminase, RNA-specific, B2	ENSMUSG00000052551
1426391_at	Arf1	1047	1247	-200	5407	1280	4127	ADP-ribosylation factor 1	ENSMUSG00000048076
1427521_a_at	9930023K05Rik	2829	1507	1322	5406	2098	3308	RIKEN cDNA 9930023K05 gene	ENSMUSG00000035818
1436838_x_at	Cotl1	2212	2500	-288	5406	1859	3547	coactosin-like 1 (Dictyostelium)	ENSMUSG00000031827
1439953_at	Pmm2	1774	1678	96	5406	1302	4104	phosphomannomutase 2	ENSMUSG00000022711
1452431_s_at	H2-Aa	2942	2644	298	5405	1532	3873	histocompatibility 2, class II antigen A, alpha	---
1450877_at	BC005537	2579	1932	647	5405	2346	3059	cDNA sequence BC005537	ENSMUSG00000019132
1440213_a_at	2010001M06Rik	2036	1591	445	5405	2256	3149	RIKEN cDNA 2010001M06 gene	ENSMUSG00000085042
1453176_a_at	4933404M02Rik	1122	1461	-339	5405	1449	3956	RIKEN cDNA 4933404M02 gene	ENSMUSG00000075302
1448180_a_at	Hn1	1052	1901	-849	5405	1502	3903	hematological and neurological expressed sequence 1	ENSMUSG00000020737
1448576_at	Il7r	1733	3018	-1285	5404	1329	4075	interleukin 7 receptor	ENSMUSG00000003882
1429505_at	Nbeal1	1262	2417	-1155	5404	1546	3858	neurobeachin like 1	ENSMUSG00000073664
1432854_at	1700018P08Rik	1203	2516	-1313	5404	2252	3152	RIKEN cDNA 1700018P08 gene	---
1419206_at	Cd37	1845	1335	510	5403	1653	3750	CD37 antigen	ENSMUSG00000030798
1418052_at	Mvk	1386	2221	-835	5403	2146	3257	mevalonate kinase	ENSMUSG00000041939
1421898_a_at	Mr1	1991	1959	32	5402	1879	3523	major histocompatibility complex, class I-related	ENSMUSG00000026471
1416295_a_at	Il2rg	1960	1140	820	5402	1969	3433	interleukin 2 receptor, gamma chain	ENSMUSG00000031304
1429100_at	2010109K11Rik	2415	1583	832	5401	1504	3897	RIKEN cDNA 2010109K11 gene	ENSMUSG00000078373 /// ENSMUSG00000090946
1458462_at	Arhgap30	2229	2898	-669	5401	1396	4005	Rho GTPase activating protein 30	ENSMUSG00000048865
1450905_at	Plxnc1	2058	1468	590	5401	1371	4030	plexin C1	ENSMUSG00000074785
1452026_a_at	Pla2g12a	2502	1477	1025	5400	1999	3401	phospholipase A2, group XIIA	ENSMUSG00000027999
1434437_x_at	Rrm2	2105	1782	323	5400	1408	3992	ribonucleotide reductase M2	ENSMUSG00000020649
1436096_at	Mkln1	1805	1223	582	5400	1370	4030	muskelin 1, intracellular mediator containing kelch motifs	ENSMUSG00000025609
1455161_at	AI504432	1581	2843	-1262	5400	1203	4197	expressed sequence AI504432	---
1438918_at	Fdft1	1838	2761	-923	5399	2235	3164	farnesyl diphosphate farnesyl transferase 1	ENSMUSG00000021273
1433756_at	S100pbp	1587	1845	-258	5399	1947	3452	S100P binding protein	ENSMUSG00000040928
1436649_at	Ikzf3	1132	1837	-705	5399	1359	4040	IKAROS family zinc finger 3	ENSMUSG00000018168
1436302_at	Slc10a7	1942	1575	367	5398	1647	3751	solute carrier family 10 (sodium/bile acid cotransporter family), member 7	ENSMUSG00000031684
1423547_at	Lyz2	1878	1016	862	5398	1691	3707	lysozyme 2	ENSMUSG00000069516
1436996_x_at	Lyz1	1587	2536	-949	5398	1714	3684	lysozyme 1	ENSMUSG00000069515
1451860_a_at	Trim30a	2443	3035	-592	5397	1832	3565	tripartite motif-containing 30A	ENSMUSG00000030921
1455827_at	Mbnl2	2082	3053	-971	5397	2315	3082	muscleblind-like 2	ENSMUSG00000022139
1447877_x_at	Dnmt1	1812	3072	-1260	5397	1246	4151	DNA methyltransferase (cytosine-5) 1	ENSMUSG00000004099
1456661_at	---	1599	2931	-1332	5397	1892	3505	---	---
1456772_at	Ncf1	2247	1333	914	5396	1800	3596	neutrophil cytosolic factor 1	ENSMUSG00000015950
1429775_a_at	Gpr137b /// Gpr137b-ps	1826	2856	-1030	5396	1845	3551	G protein-coupled receptor 137B /// G protein-coupled receptor 137B, pseudogene	ENSMUSG00000021306
1425143_a_at	Ndufs1	1818	2304	-486	5396	2558	2838	NADH dehydrogenase (ubiquinone) Fe-S protein 1	ENSMUSG00000025968
1436351_at	Coq3	1643	2461	-818	5396	1597	3799	coenzyme Q3 homolog, methyltransferase (yeast)	ENSMUSG00000028247
1426550_at	Sidt1	1397	2261	-864	5396	1394	4002	SID1 transmembrane family, member 1	ENSMUSG00000022696
1424052_at	Thap4	1810	1494	316	5395	2503	2892	THAP domain containing 4	ENSMUSG00000026279
1434369_a_at	Cryab	1450	1476	-26	5395	2564	2831	crystallin, alpha B	ENSMUSG00000032060
1417171_at	Itk	1987	1019	968	5394	1285	4109	IL2 inducible T cell kinase	ENSMUSG00000020395
1417805_at	Xpnpep2	1301	2907	-1606	5394	1697	3697	X-prolyl aminopeptidase (aminopeptidase P) 2, membrane-bound	ENSMUSG00000037005
1423044_at	Prosc	1736	2955	-1219	5393	2569	2824	proline synthetase co-transcribed	ENSMUSG00000031485
1421257_at	Pigb	1516	2425	-909	5393	1486	3907	phosphatidylinositol glycan anchor biosynthesis, class B	ENSMUSG00000079469
1451665_a_at	Ap4s1	2630	1388	1242	5392	1871	3521	adaptor-related protein complex AP-4, sigma 1	ENSMUSG00000020955
1428848_a_at	Macf1	2503	2046	457	5392	1328	4064	microtubule-actin crosslinking factor 1	ENSMUSG00000028649
1427260_a_at	Tpm3	2218	1998	220	5391	1627	3764	tropomyosin 3, gamma	ENSMUSG00000027940 /// ENSMUSG00000058126
1448452_at	Irf8	1989	1790	199	5391	1857	3534	interferon regulatory factor 8	ENSMUSG00000041515
1424223_at	Mtfp1	1965	1311	654	5391	1520	3871	mitochondrial fission process 1	ENSMUSG00000004748
1433769_at	Als2cl	1216	2300	-1084	5391	1352	4039	ALS2 C-terminal like	ENSMUSG00000044037
1428608_at	Myl12b	1782	1687	95	5390	1658	3732	myosin, light chain 12B, regulatory	ENSMUSG00000034868
1460603_at	Samd9l	1453	1465	-12	5390	2051	3339	sterile alpha motif domain containing 9-like	ENSMUSG00000047735
1448971_at	2410022L05Rik	1625	1240	385	5387	1130	4257	RIKEN cDNA 2410022L05 gene	ENSMUSG00000031458
1459052_at	Hif3a	1269	1900	-631	5387	1460	3927	hypoxia inducible factor 3, alpha subunit	ENSMUSG00000004328
1455998_at	Zbed6	1539	1708	-169	5386	1727	3659	zinc finger, BED domain containing 6	---
1421105_at	Jag1	1454	972	482	5386	2421	2965	jagged 1	ENSMUSG00000027276
1459266_at	---	1226	1369	-143	5386	1546	3840	---	---
1418384_at	Apool	2351	1505	846	5385	1955	3430	apolipoprotein O-like	ENSMUSG00000025525
1416714_at	Irf8	1768	1611	157	5385	1951	3434	interferon regulatory factor 8	ENSMUSG00000041515
1428187_at	Cd47	1700	1732	-32	5385	1641	3744	CD47 antigen (Rh-related antigen, integrin-associated signal transducer)	ENSMUSG00000055447 /// ENSMUSG00000079488
1453806_at	Adck2 /// Ndufb2	1625	1323	302	5385	2042	3343	aarF domain containing kinase 2 /// NADH dehydrogenase (ubiquinone) 1 beta subcomplex, 2	ENSMUSG00000002416 /// ENSMUSG00000046947
1450981_at	Cnn2	2053	2072	-19	5384	1956	3428	calponin 2	ENSMUSG00000004665
1437753_at	6230409E13Rik	1646	2698	-1052	5384	1942	3442	RIKEN cDNA 6230409E13 gene	---
1428076_s_at	Gm3244 /// Gm3873 /// Ndufb4	3298	1248	2050	5383	2514	2869	predicted pseudogene 3244 /// predicted gene 3873 /// NADH dehydrogenase (ubiquinone) 1 beta subcomplex 4	ENSMUSG00000022820 /// ENSMUSG00000083380
1447936_at	2410006H16Rik	2009	2944	-935	5383	2348	3035	RIKEN cDNA 2410006H16 gene	ENSMUSG00000086841
1417110_at	Man1a	1826	1023	803	5383	1909	3474	mannosidase 1, alpha	ENSMUSG00000003746
1415922_s_at	Marcksl1	1669	2617	-948	5383	2215	3168	MARCKS-like 1	ENSMUSG00000047945
1425336_x_at	H2-K1	977	2369	-1392	5383	1520	3863	histocompatibility 2, K1, K region	ENSMUSG00000061232
1444457_at	---	1999	1904	95	5382	1729	3653	---	---
1427511_at	---	1456	2863	-1407	5382	1336	4046	---	---
1452800_a_at	Apoo	2706	1203	1503	5381	1941	3440	apolipoprotein O	ENSMUSG00000079508
1441912_x_at	C2	1582	1398	184	5380	1614	3766	complement component 2 (within H-2S)	ENSMUSG00000024371
1439316_at	Rbm39	2039	2655	-616	5379	2500	2879	RNA binding motif protein 39	ENSMUSG00000027620
1426190_at	Aym1	1815	2324	-509	5379	2345	3034	activator of yeast meiotic promoters 1	ENSMUSG00000053873
1417316_at	Acot13	1512	2155	-643	5379	2442	2937	acyl-CoA thioesterase 13	ENSMUSG00000006717
1455242_at	Foxp1	1454	2144	-690	5379	1477	3902	forkhead box P1	ENSMUSG00000030067
1417379_at	Iqgap1	1785	1914	-129	5378	1204	4174	IQ motif containing GTPase activating protein 1	ENSMUSG00000030536
1424375_s_at	Gimap4	1730	2891	-1161	5378	1994	3384	GTPase, IMAP family member 4	ENSMUSG00000054435
1435875_at	Prkab2	1808	2269	-461	5376	1940	3436	protein kinase, AMP-activated, beta 2 non-catalytic subunit	ENSMUSG00000038205
1451784_x_at	H2-D1	1631	896	735	5376	1657	3719	histocompatibility 2, D region locus 1	---
1440837_at	H2-Ob	992	928	64	5376	1919	3457	histocompatibility 2, O region beta locus	ENSMUSG00000041538
1436042_at	Tln1	2137	1779	358	5375	1863	3512	talin 1	ENSMUSG00000028465
1460455_at	Ubr3	2043	2613	-570	5375	1760	3615	ubiquitin protein ligase E3 component n-recognin 3	ENSMUSG00000044308
1427301_at	Cd48	1679	2628	-949	5374	1442	3932	CD48 antigen	ENSMUSG00000015355
1437968_at	Grin1	1617	3150	-1533	5374	1826	3548	glutamate receptor, ionotropic, NMDA1 (zeta 1)	ENSMUSG00000026959
1433699_at	Tnfaip3	1267	2506	-1239	5373	2250	3123	tumor necrosis factor, alpha-induced protein 3	ENSMUSG00000019850
1434678_at	Mbnl3	1765	1997	-232	5372	2640	2732	muscleblind-like 3 (Drosophila)	---
1425714_a_at	Nfam1	959	1465	-506	5371	1785	3586	Nfat activating molecule with ITAM motif 1	ENSMUSG00000058099
1427905_at	1810063B07Rik	2665	1877	788	5370	1124	4246	RIKEN cDNA 1810063B07 gene	ENSMUSG00000045107
1451986_s_at	Lrrk1	1775	1967	-192	5370	2069	3301	leucine-rich repeat kinase 1	ENSMUSG00000015133
1443686_at	H2-DMb2	1592	2837	-1245	5370	1526	3844	histocompatibility 2, class II, locus Mb2	ENSMUSG00000037548
1447946_at	Adam23	1519	1589	-70	5370	1464	3906	a disintegrin and metallopeptidase domain 23	ENSMUSG00000025964
1448523_at	Nphp1	1307	1263	44	5370	1892	3478	nephronophthisis 1 (juvenile) homolog (human)	ENSMUSG00000027378
1451937_at	Glra4	1102	1521	-419	5370	2384	2986	glycine receptor, alpha 4 subunit	ENSMUSG00000018595
1426083_a_at	Btg1	1980	2846	-866	5369	1794	3575	B cell translocation gene 1, anti-proliferative	ENSMUSG00000036478
1459409_at	---	1833	1959	-126	5369	2016	3353	---	---
1450792_at	Tyrobp	2164	3059	-895	5368	1736	3632	TYRO protein tyrosine kinase binding protein	ENSMUSG00000030579
1440425_at	---	1551	1222	329	5368	1457	3911	---	---
1437331_a_at	Arf3	2353	1078	1275	5367	1925	3442	ADP-ribosylation factor 3	ENSMUSG00000051853
1426834_s_at	D930015E06Rik	2511	2338	173	5366	1633	3733	RIKEN cDNA D930015E06 gene	ENSMUSG00000033767
1436706_at	Mmgt1	1451	2541	-1090	5366	2356	3010	membrane magnesium transporter 1	ENSMUSG00000061273
1427480_at	Leap2	2764	2171	593	5364	2690	2674	liver-expressed antimicrobial peptide 2	ENSMUSG00000036216
1438515_at	Zfp207	1840	2136	-296	5364	2042	3322	zinc finger protein 207	---
1439801_at	Sun3	3480	2199	1281	5363	2061	3302	Sad1 and UNC84 domain containing 3	ENSMUSG00000040985
1427185_at	Mef2a	2662	1963	699	5363	2395	2968	myocyte enhancer factor 2A	ENSMUSG00000030557
1417870_x_at	Ctsz	2149	1398	751	5363	1696	3667	cathepsin Z	ENSMUSG00000016256
1448941_at	B4galt2	1584	2632	-1048	5363	2432	2931	UDP-Gal:betaGlcNAc beta 1,4- galactosyltransferase, polypeptide 2	ENSMUSG00000028541
1434152_at	Apol7c /// Gm8221	1466	2776	-1310	5363	1461	3902	apolipoprotein L 7c /// apolipoprotein L 7c pseudogene	ENSMUSG00000044309
1425429_s_at	Hif3a	1286	2402	-1116	5363	2132	3231	hypoxia inducible factor 3, alpha subunit	ENSMUSG00000004328
1446128_at	---	2897	1320	1577	5362	2514	2848	---	---
1456061_at	Gimap8	2852	1471	1381	5361	1930	3431	GTPase, IMAP family member 8	ENSMUSG00000064262
1447189_at	---	3226	2979	247	5360	2216	3144	---	---
1424339_at	Oasl1	2482	2016	466	5360	1623	3737	2'-5' oligoadenylate synthetase-like 1	ENSMUSG00000041827
1436818_a_at	Msi2	1506	2625	-1119	5360	1449	3911	Musashi homolog 2 (Drosophila)	ENSMUSG00000069769
1454788_at	Arl4c	1320	1803	-483	5360	1264	4096	ADP-ribosylation factor-like 4C	ENSMUSG00000049866
1421632_at	Kcnn3	1194	1611	-417	5360	1589	3771	potassium intermediate/small conductance calcium-activated channel, subfamily N, member 3	ENSMUSG00000000794
1416183_a_at	Ldhb	2605	2371	234	5359	2032	3327	lactate dehydrogenase B	ENSMUSG00000030246
1437690_x_at	Csnk1d	1954	1479	475	5359	1435	3924	casein kinase 1, delta	ENSMUSG00000025162
1435082_at	Sypl	1611	2385	-774	5358	1741	3617	synaptophysin-like protein	ENSMUSG00000020570
1459360_at	---	1594	2279	-685	5358	2221	3137	---	---
1436847_s_at	Cdca8	1516	2495	-979	5358	1434	3924	cell division cycle associated 8	ENSMUSG00000028873
1458614_at	Dcp1b	2537	1956	581	5357	1741	3616	DCP1 decapping enzyme homolog b (S. cerevisiae)	ENSMUSG00000041477
1431311_at	Sos1	1825	2288	-463	5357	1463	3894	son of sevenless homolog 1 (Drosophila)	---
1424305_at	Igj	1531	2297	-766	5357	1992	3365	immunoglobulin joining chain	ENSMUSG00000067149
1424965_at	Lpxn	1873	2168	-295	5356	1892	3464	leupaxin	ENSMUSG00000024696
1440327_at	AI195470	1745	890	855	5356	1457	3899	expressed sequence AI195470	---
1418079_at	Psme3	1592	1443	149	5356	1999	3357	proteaseome (prosome, macropain) 28 subunit, 3	ENSMUSG00000078652
1422484_at	Cycs	1878	1638	240	5355	1784	3571	cytochrome c, somatic	ENSMUSG00000063694
1425732_a_at	Mxi1	1600	1640	-40	5355	1705	3650	Max interacting protein 1	ENSMUSG00000025025
1448312_at	Pcsk2	1452	1201	251	5355	1502	3853	proprotein convertase subtilisin/kexin type 2	ENSMUSG00000027419
1454268_a_at	Cyba	2939	2669	270	5354	1622	3732	cytochrome b-245, alpha polypeptide	ENSMUSG00000006519
1448188_at	Ucp2	2778	2806	-28	5354	1357	3997	uncoupling protein 2 (mitochondrial, proton carrier)	ENSMUSG00000033685
1416340_a_at	Man2b1	1411	2053	-642	5354	1529	3825	mannosidase 2, alpha B1	ENSMUSG00000005142
1456617_a_at	Eif2s2 /// Gm9892	1342	1508	-166	5354	2511	2843	eukaryotic translation initiation factor 2, subunit 2 (beta) /// predicted gene 9892	ENSMUSG00000052825 /// ENSMUSG00000074656
1419128_at	Itgax	2530	2355	175	5353	1334	4019	integrin alpha X	ENSMUSG00000030789
1427932_s_at	1200003I10Rik /// 1200015M12Rik /// A130040M12Rik	1912	1685	227	5352	1424	3928	RIKEN cDNA 1200003I10 gene /// RIKEN cDNA 1200015M12 gene /// RIKEN cDNA A130040M12 gene	---
1435290_x_at	H2-Aa	1587	1871	-284	5352	1693	3659	histocompatibility 2, class II antigen A, alpha	ENSMUSG00000036594
1433604_x_at	Aldoa /// Aldoart1	1146	1150	-4	5352	1271	4081	aldolase A, fructose-bisphosphate /// aldolase 1 A retrogene 1	ENSMUSG00000030695
1424367_a_at	Homer2	1696	2363	-667	5351	2431	2920	homer homolog 2 (Drosophila)	ENSMUSG00000025813
1426157_a_at	Cd209b	1655	1607	48	5351	1787	3564	CD209b antigen	ENSMUSG00000065987
1417045_at	Bid	2431	2967	-536	5350	2271	3079	BH3 interacting domain death agonist	ENSMUSG00000004446
1438187_at	Slc25a29	2018	2268	-250	5350	2065	3285	solute carrier family 25 (mitochondrial carrier, palmitoylcarnitine transporter), member 29	ENSMUSG00000021265
1451209_at	Lass5	1576	1559	17	5350	1346	4004	LAG1 homolog, ceramide synthase 5	ENSMUSG00000023021
1442155_at	4632427E13Rik	1971	2898	-927	5348	1882	3466	RIKEN cDNA 4632427E13 gene	---
1418840_at	Pdcd4	1866	2171	-305	5348	2085	3263	programmed cell death 4	ENSMUSG00000024975
1437271_at	Clcf1	1621	1401	220	5348	1579	3769	cardiotrophin-like cytokine factor 1	ENSMUSG00000040663
1450205_at	Fgf22	2417	1809	608	5347	1159	4188	fibroblast growth factor 22	ENSMUSG00000020327
1452428_a_at	B2m	1658	1253	405	5347	1702	3645	beta-2 microglobulin	ENSMUSG00000060802
1429959_at	---	1950	1056	894	5346	1923	3423	---	---
1436157_at	Ccar1	1394	2855	-1461	5346	1406	3940	cell division cycle and apoptosis regulator 1	ENSMUSG00000020074
1431354_a_at	Fars2	2701	1986	715	5345	1700	3645	phenylalanine-tRNA synthetase 2 (mitochondrial)	ENSMUSG00000021420
1422555_s_at	Gna13	1106	1414	-308	5345	1314	4031	guanine nucleotide binding protein, alpha 13	ENSMUSG00000020611
1435222_at	Foxp1	2037	1572	465	5344	1955	3389	forkhead box P1	ENSMUSG00000030067
1434745_at	Ccnd2	1666	2622	-956	5344	1571	3773	cyclin D2	ENSMUSG00000000184
1455752_a_at	Tmem134	1637	1282	355	5344	1453	3891	transmembrane protein 134	ENSMUSG00000024845
1421306_a_at	Hdac9 /// LOC100861990	1231	1360	-129	5344	1992	3352	histone deacetylase 9 /// histone deacetylase 9-like	ENSMUSG00000004698
1455381_at	Marf1	2995	2089	906	5343	1478	3865	meiosis arrest female 1	---
1420197_at	Gadd45b	1603	2175	-572	5343	1983	3360	Growth arrest and DNA-damage-inducible 45 beta	---
1454895_at	Cybasc3	1612	2099	-487	5342	1342	4000	cytochrome b, ascorbate dependent 3	ENSMUSG00000034445
1448586_at	Hspa14	1177	1979	-802	5342	2189	3153	heat shock protein 14	ENSMUSG00000051396
1460313_at	Olfr2	2383	1343	1040	5341	1617	3724	olfactory receptor 2	ENSMUSG00000070417
1440240_at	Npb	1968	2972	-1004	5341	1471	3870	neuropeptide B	ENSMUSG00000044034
1434488_at	Arfrp1	1899	2689	-790	5341	2217	3124	ADP-ribosylation factor related protein 1	ENSMUSG00000038671
1450735_at	Pno1	1186	1062	124	5341	1502	3839	partner of NOB1 homolog (S. cerevisiae)	ENSMUSG00000020116
1436608_at	Fam113b	2176	3057	-881	5340	1209	4131	family with sequence similarity 113, member B	ENSMUSG00000044250
1418161_at	Jph3	2546	2031	515	5339	2358	2981	junctophilin 3	ENSMUSG00000025318
1428572_at	Basp1	1762	1934	-172	5338	2086	3252	brain abundant, membrane attached signal protein 1	ENSMUSG00000045763
1424025_at	BC013529	1900	1518	382	5337	2398	2939	cDNA sequence BC013529	ENSMUSG00000040006
1428878_a_at	Pitpnc1	1828	1330	498	5337	1675	3662	phosphatidylinositol transfer protein, cytoplasmic 1	ENSMUSG00000040430
1447278_at	Cep164	1709	1753	-44	5337	1657	3680	centrosomal protein 164	ENSMUSG00000043987
1417509_at	Rnf19a	2288	2373	-85	5336	1668	3668	ring finger protein 19A	ENSMUSG00000022280
1420711_a_at	Pxmp3	2168	1983	185	5336	2474	2862	peroxisomal membrane protein 3	ENSMUSG00000040374
1449223_at	Dnajb8	1838	1691	147	5335	1697	3638	DnaJ (Hsp40) homolog, subfamily B, member 8	ENSMUSG00000048206
1452197_at	Smc4	1772	1187	585	5335	1918	3417	structural maintenance of chromosomes 4	ENSMUSG00000034349
1459741_x_at	Ucp2	1645	2299	-654	5335	1960	3375	uncoupling protein 2 (mitochondrial, proton carrier)	ENSMUSG00000033685
1425545_x_at	H2-D1	1635	1115	520	5335	1622	3713	histocompatibility 2, D region locus 1	ENSMUSG00000073411
1419997_at	---	2894	1355	1539	5334	1658	3676	---	---
1459900_at	C79468	2569	2939	-370	5334	1401	3933	expressed sequence C79468	---
1434159_at	Stk4	1958	1455	503	5334	2020	3314	serine/threonine kinase 4	ENSMUSG00000018209
1458726_at	C87033	2438	1565	873	5333	2487	2846	expressed sequence C87033	---
1436907_at	Nav1	2129	2798	-669	5333	1925	3408	neuron navigator 1	ENSMUSG00000009418
1448129_at	Arpc5	1820	2052	-232	5333	1471	3862	actin related protein 2/3 complex, subunit 5	ENSMUSG00000008475
1424835_at	Gstm4	1690	2089	-399	5333	1625	3708	glutathione S-transferase, mu 4	ENSMUSG00000027890
1421185_at	Mettl7a1	1185	2611	-1426	5333	1559	3774	methyltransferase like 7A1	---
1455318_at	Timd4	1627	1367	260	5332	1741	3591	T cell immunoglobulin and mucin domain containing 4	ENSMUSG00000055546
1418240_at	Gbp2	1429	1781	-352	5332	1241	4091	guanylate binding protein 2	ENSMUSG00000028270
1423632_at	Gpr146	1775	2407	-632	5330	1758	3572	G protein-coupled receptor 146	ENSMUSG00000044197
1417640_at	Cd79b	1567	1400	167	5330	1770	3560	CD79B antigen	ENSMUSG00000040592
1420891_at	Wnt7b	1898	1310	588	5329	1666	3663	wingless-related MMTV integration site 7B	ENSMUSG00000022382
1450865_s_at	Mrps24	1813	1379	434	5329	2037	3292	mitochondrial ribosomal protein S24	ENSMUSG00000020477
1417422_at	Gnmt	1772	2377	-605	5329	1488	3841	glycine N-methyltransferase	ENSMUSG00000002769
1426725_s_at	Ets1	2007	1596	411	5328	1784	3544	E26 avian leukemia oncogene 1, 5' domain	ENSMUSG00000032035
1451318_a_at	Gm11787 /// Lyn	1623	1024	599	5328	1479	3849	predicted gene 11787 /// Yamaguchi sarcoma viral (v-yes-1) oncogene homolog	ENSMUSG00000042228
1417432_a_at	Gnb1	1584	1298	286	5328	2227	3101	guanine nucleotide binding protein (G protein), beta 1	ENSMUSG00000029064
1435141_at	Sft2d2	958	2620	-1662	5328	1989	3339	SFT2 domain containing 2	ENSMUSG00000040848
1435133_at	Ugcg	1656	2250	-594	5327	2014	3313	UDP-glucose ceramide glucosyltransferase	ENSMUSG00000028381
1437724_x_at	Pitpnm1	1505	2746	-1241	5327	2328	2999	phosphatidylinositol transfer protein, membrane-associated 1	ENSMUSG00000024851
1431441_at	1700106J16Rik	1173	1343	-170	5327	1370	3957	RIKEN cDNA 1700106J16 gene	ENSMUSG00000034031
1421205_at	Atm	2041	2389	-348	5326	1297	4029	ataxia telangiectasia mutated homolog (human)	ENSMUSG00000034218
1435749_at	Gda	1653	1856	-203	5326	1541	3785	guanine deaminase	ENSMUSG00000058624
1417380_at	Iqgap1	1605	1462	143	5326	1615	3711	IQ motif containing GTPase activating protein 1	ENSMUSG00000030536
1424931_s_at	Iglc1 /// Iglv1	1551	1083	468	5326	1725	3601	immunoglobulin lambda constant 1 /// immunoglobulin lambda variable 1	---
1427329_a_at	Ighm	2424	1173	1251	5325	1760	3565	immunoglobulin heavy constant mu	ENSMUSG00000076617
1424542_at	S100a4	1696	1593	103	5325	2253	3072	S100 calcium binding protein A4	ENSMUSG00000001020
1449167_at	Epb4.1l4a	2617	1152	1465	5324	1885	3439	erythrocyte protein band 4.1-like 4a	ENSMUSG00000024376
1427177_at	Fyco1	2492	1263	1229	5323	2094	3229	FYVE and coiled-coil domain containing 1	ENSMUSG00000025241
1423226_at	Ms4a1	1965	1488	477	5323	1693	3630	membrane-spanning 4-domains, subfamily A, member 1	ENSMUSG00000024673
1428140_at	Oxct1	2252	961	1291	5322	1636	3686	3-oxoacid CoA transferase 1	ENSMUSG00000022186
1450841_at	Stt3a	1827	1387	440	5321	2321	3000	STT3, subunit of the oligosaccharyltransferase complex, homolog A (S. cerevisiae)	ENSMUSG00000032116
1456126_at	Malt1	1586	1247	339	5321	1514	3807	mucosa associated lymphoid tissue lymphoma translocation gene 1	ENSMUSG00000032688
1421930_at	Icos	1658	1371	287	5319	1802	3517	inducible T cell co-stimulator	ENSMUSG00000026009
1435853_at	Cyp2d12	1501	2534	-1033	5319	1559	3760	cytochrome P450, family 2, subfamily d, polypeptide 12	ENSMUSG00000057138
1453488_at	4930458D05Rik	1958	2606	-648	5318	1846	3472	RIKEN cDNA 4930458D05 gene	ENSMUSG00000087611
1437707_at	Slmo1	2277	1408	869	5317	1317	4000	slowmo homolog 1 (Drosophila)	ENSMUSG00000024530
1458505_at	LOC552901	1807	2225	-418	5317	1260	4057	uncharacterized LOC552901	---
1427307_a_at	Dab1	1340	1711	-371	5317	2342	2975	disabled 1	ENSMUSG00000028519
1437907_a_at	Tbca	2382	1417	965	5316	2015	3301	tubulin cofactor A	ENSMUSG00000042043
1415961_at	Itm2c	2033	1359	674	5316	2090	3226	integral membrane protein 2C	ENSMUSG00000026223
1428847_a_at	Macf1	1689	2467	-778	5316	1896	3420	microtubule-actin crosslinking factor 1	ENSMUSG00000028649
1437226_x_at	Marcksl1	1634	2593	-959	5315	1924	3391	MARCKS-like 1	ENSMUSG00000047945
1418090_at	Plvap	1375	1936	-561	5315	1883	3432	plasmalemma vesicle associated protein	ENSMUSG00000034845
1452291_at	Arap2	2577	2657	-80	5314	1295	4019	ArfGAP with RhoGAP domain, ankyrin repeat and PH domain 2	ENSMUSG00000037999
1425854_x_at	LOC665506	1825	2103	-278	5314	1402	3912	T-cell receptor beta-2 chain C region-like	---
1448409_at	Lrmp	1795	2825	-1030	5314	1369	3945	lymphoid-restricted membrane protein	ENSMUSG00000030263
1454764_s_at	Slc38a1	1550	2231	-681	5314	2090	3224	solute carrier family 38, member 1	ENSMUSG00000023169
1444676_at	---	1231	1908	-677	5314	1898	3416	---	---
1452051_at	Actr3	2953	2774	179	5313	1553	3760	ARP3 actin-related protein 3	ENSMUSG00000026341 /// ENSMUSG00000082319
1425214_at	P2ry6	1800	1538	262	5312	1975	3337	pyrimidinergic receptor P2Y, G-protein coupled, 6	ENSMUSG00000048779
1430127_a_at	Ccnd2	1630	2733	-1103	5312	1843	3469	cyclin D2	ENSMUSG00000000184
1416214_at	Mcm4	1131	1267	-136	5312	1454	3858	minichromosome maintenance deficient 4 homolog (S. cerevisiae)	ENSMUSG00000022673
1457618_at	---	1885	1287	598	5311	1373	3938	---	---
1452915_at	Prkar2a	1777	2424	-647	5310	2249	3061	protein kinase, cAMP dependent regulatory, type II alpha	---
1442554_s_at	Kalrn	1423	1840	-417	5310	1819	3491	kalirin, RhoGEF kinase	ENSMUSG00000061751
1452141_a_at	Sepp1	1995	1626	369	5309	1735	3574	selenoprotein P, plasma, 1	ENSMUSG00000064373
1421083_x_at	Banf1	1443	3024	-1581	5307	1931	3376	barrier to autointegration factor 1	ENSMUSG00000024844
1449215_at	Slc22a21	2877	2807	70	5306	1386	3920	solute carrier family 22 (organic cation transporter), member 21	ENSMUSG00000063652
1452585_at	Mrps28	2171	1359	812	5306	1827	3479	mitochondrial ribosomal protein S28	ENSMUSG00000040269
1456014_s_at	Fermt3	1756	2452	-696	5306	1702	3604	fermitin family homolog 3 (Drosophila)	ENSMUSG00000024965
1448591_at	Ctss	1292	1442	-150	5306	1848	3458	cathepsin S	ENSMUSG00000038642
1425210_s_at	Zfp84	2471	1300	1171	5305	2640	2665	zinc finger protein 84	ENSMUSG00000046185
1428947_at	2010001M09Rik	2718	2714	4	5304	1530	3774	RIKEN cDNA 2010001M09 gene	ENSMUSG00000024353
1421224_a_at	Hnf1b	2579	1210	1369	5304	2003	3301	HNF1 homeobox B	ENSMUSG00000020679
1426573_at	Me2	1849	1719	130	5304	1503	3801	malic enzyme 2, NAD(+)-dependent, mitochondrial	ENSMUSG00000024556
1436515_at	Bach2	1497	3068	-1571	5304	1836	3468	BTB and CNC homology 2	ENSMUSG00000040270
1434408_at	Atxn3	1455	1722	-267	5304	2321	2983	ataxin 3	ENSMUSG00000021189 /// ENSMUSG00000093596
1426926_at	Plcg2	2335	1226	1109	5303	1717	3586	phospholipase C, gamma 2	ENSMUSG00000034330
1452054_at	Ube2w	2620	2834	-214	5302	2461	2841	ubiquitin-conjugating enzyme E2W (putative)	ENSMUSG00000025939
1434920_a_at	Evl	1994	1835	159	5302	1863	3439	Ena-vasodilator stimulated phosphoprotein	ENSMUSG00000021262
1451481_s_at	Osta	1869	1682	187	5302	1786	3516	organic solute transporter alpha	ENSMUSG00000035699
1437667_a_at	Bach2	2167	1680	487	5300	1910	3390	BTB and CNC homology 2	ENSMUSG00000040270
1416792_at	Ppm1g	1955	2055	-100	5299	1469	3830	protein phosphatase 1G (formerly 2C), magnesium-dependent, gamma isoform	ENSMUSG00000029147
1440569_at	Slc16a10	2335	1867	468	5298	1618	3680	solute carrier family 16 (monocarboxylic acid transporters), member 10	---
1415949_at	Cpe	2329	1942	387	5298	1601	3697	carboxypeptidase E	ENSMUSG00000037852
1442365_at	---	1576	2307	-731	5298	1672	3626	---	---
1457874_at	---	1386	1479	-93	5298	1466	3832	---	---
1447621_s_at	Tmem173	1709	2371	-662	5297	1752	3545	transmembrane protein 173	ENSMUSG00000024349
1449657_at	Gm6787	1616	1560	56	5297	1676	3621	proteasome (prosome, macropain) subunit, beta type 7 pseudogene	ENSMUSG00000081042 /// ENSMUSG00000086404
1453726_s_at	2810407C02Rik	992	2019	-1027	5297	2224	3073	RIKEN cDNA 2810407C02 gene	ENSMUSG00000075700
1431909_at	Zc3hav1	3271	2885	386	5296	1976	3320	zinc finger CCCH type, antiviral 1	---
1455132_at	Rasal3	2646	1670	976	5296	1238	4058	RAS protein activator like 3	ENSMUSG00000052142
1436750_a_at	Oxct1	1982	1698	284	5296	1300	3996	3-oxoacid CoA transferase 1	ENSMUSG00000022186
1460419_a_at	Prkcb	2434	2017	417	5295	1432	3863	protein kinase C, beta	ENSMUSG00000052889
1453457_at	Sri	2344	1977	367	5295	2043	3252	sorcin	---
1460347_at	Krt14	1587	2236	-649	5295	2213	3082	keratin 14	ENSMUSG00000045545
1445896_at	2810433D01Rik	1510	1511	-1	5295	1498	3797	RIKEN cDNA 2810433D01 gene	ENSMUSG00000086283
1450339_a_at	Bcl11b	1487	2365	-878	5295	1816	3479	B cell leukemia/lymphoma 11B	ENSMUSG00000048251
1422275_at	Gpr44	1044	1848	-804	5295	1124	4171	G protein-coupled receptor 44	ENSMUSG00000034117
1448756_at	S100a9	1824	2078	-254	5294	1716	3578	S100 calcium binding protein A9 (calgranulin B)	ENSMUSG00000056071
1419192_at	Il4i1 /// Nup62-il4i1	1786	2529	-743	5294	2042	3252	interleukin 4 induced 1 /// Nup62-Il4i1 protein	ENSMUSG00000074141
1437869_at	Ppp2r3a	1639	1753	-114	5294	1308	3986	protein phosphatase 2, regulatory subunit B'', alpha	ENSMUSG00000043154
1426136_x_at	Klra21	2783	2215	568	5293	2601	2692	killer cell lectin-like receptor subfamily A, member 21	---
1440461_at	---	1304	2871	-1567	5293	1286	4007	---	---
1445563_at	Eif2a	2858	1389	1469	5292	1109	4183	eukaryotic translation initiation factor 2A	ENSMUSG00000027810
1423732_at	Tram1	1769	1546	223	5292	2249	3043	translocating chain-associating membrane protein 1	ENSMUSG00000025935
1418459_at	Ccdc91	1506	1916	-410	5292	2241	3051	coiled-coil domain containing 91	ENSMUSG00000030301
1429912_at	Sun5	1384	1897	-513	5292	1515	3777	Sad1 and UNC84 domain containing 5	ENSMUSG00000027480
1449323_a_at	Gm12816 /// LOC674810 /// Rpl3	782	2177	-1395	5292	1630	3662	predicted gene 12816 /// 60S ribosomal protein L3-like /// ribosomal protein L3	ENSMUSG00000060036 /// ENSMUSG00000084349
1455246_at	Smarcc1	1956	2756	-800	5291	1630	3661	SWI/SNF related, matrix associated, actin dependent regulator of chromatin, subfamily c, member 1	ENSMUSG00000032481
1449277_at	Ccl19 /// Gm12407 /// Gm13309 /// Gm2023 /// Gm2457 /// Gm2564 /// LOC100043918 /// LOC100043921 /// LOC100861618 /// LOC100861647	1069	1960	-891	5291	1577	3714	chemokine (C-C motif) ligand 19 /// predicted gene 12407 /// predicted gene 13309 /// predicted gene 2023 /// predicted pseudogene 2457 /// predicted gene 2564 /// c-C motif chemokine 19-like /// c-C motif chemokine 19-like /// c-C motif chemokine 19-like /// c-C motif chemokine 19-like	ENSMUSG00000071005 /// ENSMUSG00000078736 /// ENSMUSG00000079769 /// ENSMUSG00000091938
1426089_a_at	BC003331	1745	2611	-866	5290	1508	3782	cDNA sequence BC003331	ENSMUSG00000006010
1427351_s_at	Ighm	1733	1196	537	5290	1703	3587	immunoglobulin heavy constant mu	---
1416950_at	Tnfaip8	1083	2561	-1478	5290	1477	3813	tumor necrosis factor, alpha-induced protein 8	ENSMUSG00000062210
1419768_at	Cd22	1949	1587	362	5289	1878	3411	CD22 antigen	ENSMUSG00000030577
1433471_at	Tcf7	1937	2087	-150	5289	1817	3472	transcription factor 7, T cell specific	ENSMUSG00000000782
1423711_at	Ndufaf1	1863	1362	501	5289	2720	2569	NADH dehydrogenase (ubiquinone) 1 alpha subcomplex, assembly factor 1	ENSMUSG00000027305
1449619_s_at	Arhgap9	1392	996	396	5288	2241	3047	Rho GTPase activating protein 9	ENSMUSG00000040345
1421871_at	Sh3bgrl	1360	2313	-953	5288	2063	3225	SH3-binding domain glutamic acid-rich protein like	ENSMUSG00000031246
1433878_at	Mrps26	1335	983	352	5288	2440	2848	mitochondrial ribosomal protein S26	ENSMUSG00000037740
1439595_at	---	1208	3001	-1793	5288	1812	3476	---	---
1422638_s_at	Rassf5	2024	3012	-988	5287	1909	3378	Ras association (RalGDS/AF-6) domain family member 5	ENSMUSG00000026430
1426113_x_at	Trav9d-3	1836	1430	406	5287	1640	3647	T cell receptor alpha variable 9D-3	---
1449441_a_at	Wbp1	1712	1066	646	5287	1825	3462	WW domain binding protein 1	ENSMUSG00000030035
1416312_at	Rars	1315	2253	-938	5286	2251	3035	arginyl-tRNA synthetase	ENSMUSG00000018848
1417756_a_at	Lsp1	1026	1119	-93	5286	1960	3326	lymphocyte specific 1	ENSMUSG00000018819
1439323_a_at	Map4k1	3195	1423	1772	5285	2121	3164	mitogen-activated protein kinase kinase kinase kinase 1	ENSMUSG00000037337
1424260_at	Slc12a1	2212	2247	-35	5285	1658	3627	solute carrier family 12, member 1	ENSMUSG00000027202
1447213_at	---	2029	2455	-426	5285	1373	3912	---	---
1457339_at	---	1325	1553	-228	5285	1508	3777	---	---
1430915_at	Fndc8	1272	2689	-1417	5285	2006	3279	fibronectin type III domain containing 8	ENSMUSG00000018844
1434509_at	Rapgef6	1141	2646	-1505	5285	1936	3349	Rap guanine nucleotide exchange factor (GEF) 6	ENSMUSG00000037533
1454157_a_at	Pla2g2d	1820	2967	-1147	5284	1409	3875	phospholipase A2, group IID	ENSMUSG00000041202
1417670_at	Timm44	1736	2670	-934	5283	2440	2843	translocase of inner mitochondrial membrane 44	ENSMUSG00000002949
1444080_at	Nav2	1427	1433	-6	5283	1854	3429	neuron navigator 2	ENSMUSG00000052512
1451683_x_at	H2-D1	1265	968	297	5283	1901	3382	histocompatibility 2, D region locus 1	---
1422876_at	Capn9	2116	1480	636	5281	1736	3545	calpain 9	ENSMUSG00000031981
1449341_a_at	Stom	2434	2893	-459	5280	1994	3286	stomatin	ENSMUSG00000026880
1427869_at	Ighm	1491	2137	-646	5280	2595	2685	Immunoglobulin heavy constant mu	---
1421388_at	Mef2d	1110	1081	29	5279	1176	4103	myocyte enhancer factor 2D	ENSMUSG00000001419
1424541_at	Tmem70	996	1409	-413	5279	2522	2757	transmembrane protein 70	ENSMUSG00000025940
1450860_at	Lap3	2344	3265	-921	5278	2090	3188	leucine aminopeptidase 3	ENSMUSG00000039682
1420830_x_at	Ywhaq	2118	2782	-664	5278	1908	3370	tyrosine 3-monooxygenase/tryptophan 5-monooxygenase activation protein, theta polypeptide	ENSMUSG00000076432
1416791_a_at	Nxf1	1845	2604	-759	5278	2382	2896	nuclear RNA export factor 1	ENSMUSG00000010097
1436171_at	Arhgap30	1789	1489	300	5278	1765	3513	Rho GTPase activating protein 30	ENSMUSG00000048865
1420149_at	---	1649	1279	370	5278	1739	3539	---	---
1416882_at	Rgs10	2796	1356	1440	5277	2132	3145	regulator of G-protein signalling 10	ENSMUSG00000030844
1429331_at	---	1514	1757	-243	5277	1577	3700	---	ENSMUSG00000074024
1431572_at	2310015K22Rik	2045	1974	71	5276	1820	3456	RIKEN cDNA 2310015K22 gene	---
1458656_at	AW050198	1372	1463	-91	5275	1212	4063	expressed sequence AW050198	---
1454341_at	4933404I11Rik	2460	2803	-343	5273	1615	3658	RIKEN cDNA 4933404I11 gene	---
1442219_at	Gm8369	2740	2567	173	5272	1473	3799	predicted gene 8369	ENSMUSG00000058470
1441979_at	BC060267	2331	1594	737	5272	1715	3557	cDNA sequence BC060267	ENSMUSG00000030321
1454850_at	Tbc1d10c	1983	2385	-402	5272	1945	3327	TBC1 domain family, member 10c	ENSMUSG00000040247
1455660_at	Csf2rb	1793	1932	-139	5272	1849	3423	colony stimulating factor 2 receptor, beta, low-affinity (granulocyte-macrophage)	ENSMUSG00000071713
1417607_at	Cox6a2	1717	2720	-1003	5272	1432	3840	cytochrome c oxidase, subunit VI a, polypeptide 2	ENSMUSG00000030785
1434005_at	Rbms1	1579	2307	-728	5272	1512	3760	RNA binding motif, single stranded interacting protein 1	ENSMUSG00000026970
1442076_at	Cobl	2933	2778	155	5271	1558	3713	cordon-bleu	ENSMUSG00000020173
1427076_at	Mpeg1	1419	2743	-1324	5271	1776	3495	macrophage expressed gene 1	ENSMUSG00000046805
1448327_at	Actn2	1508	1472	36	5270	2138	3132	actinin alpha 2	ENSMUSG00000052374
1436613_at	Coro6	1501	1985	-484	5270	2033	3237	coronin 6	ENSMUSG00000020836
1442965_at	---	1565	2115	-550	5269	1362	3907	---	---
1429927_at	5830409B07Rik	2410	1793	617	5268	1222	4046	RIKEN cDNA 5830409B07 gene	---
1421062_s_at	Clta	1948	2030	-82	5267	1661	3606	clathrin, light polypeptide (Lca)	ENSMUSG00000028478
1429889_at	Faim3	1503	1267	236	5267	1427	3840	Fas apoptotic inhibitory molecule 3	ENSMUSG00000042474
1426790_at	Ssrp1	1353	1979	-626	5267	1254	4013	structure specific recognition protein 1	ENSMUSG00000027067
1435795_at	Tmppe	2685	1422	1263	5265	1310	3955	transmembrane protein with metallophosphoesterase domain	---
1455581_x_at	Gm20559	2063	1592	471	5265	1960	3305	predicted gene, 20559	---
1433963_a_at	Fermt3	1822	2048	-226	5264	1995	3269	fermitin family homolog 3 (Drosophila)	ENSMUSG00000024965
1421581_at	Kcnj6	1585	1343	242	5264	1651	3613	potassium inwardly-rectifying channel, subfamily J, member 6	ENSMUSG00000043301
1443435_at	---	1864	1770	94	5263	2112	3151	---	---
1428670_at	---	1273	1132	141	5263	2009	3254	---	---
1416206_at	Sipa1	1989	1449	540	5262	1870	3392	signal-induced proliferation associated gene 1	ENSMUSG00000056917
1436778_at	Cybb	1501	1545	-44	5262	2042	3220	cytochrome b-245, beta polypeptide	ENSMUSG00000015340
1434873_a_at	Acap1	1258	1647	-389	5262	1790	3472	ArfGAP with coiled-coil, ankyrin repeat and PH domains 1	ENSMUSG00000001588
1437185_s_at	Tmsb10	1605	2103	-498	5261	2102	3159	thymosin, beta 10	ENSMUSG00000050347 /// ENSMUSG00000079523 /// ENSMUSG00000091955
1440955_at	Kcp	1395	2225	-830	5261	1938	3323	kielin/chordin-like protein	ENSMUSG00000059022
1417851_at	Cxcl13	989	1717	-728	5261	1869	3392	chemokine (C-X-C motif) ligand 13	ENSMUSG00000023078
1421993_a_at	Tmem134	2811	1235	1576	5260	2334	2926	transmembrane protein 134	ENSMUSG00000024845
1432731_at	5830437K03Rik	2717	1477	1240	5260	1439	3821	RIKEN cDNA 5830437K03 gene	---
1416824_at	B230118H07Rik	1759	2903	-1144	5259	2399	2860	RIKEN cDNA B230118H07 gene	ENSMUSG00000027165
1422528_a_at	Zfp36l1	1494	2066	-572	5259	1958	3301	zinc finger protein 36, C3H type-like 1	ENSMUSG00000021127
1419280_at	Pip4k2a	1396	1715	-319	5259	2211	3048	phosphatidylinositol-5-phosphate 4-kinase, type II, alpha	ENSMUSG00000026737
1428735_at	Cd69	2259	1352	907	5258	1925	3333	CD69 antigen	ENSMUSG00000030156
1446367_at	---	2160	1727	433	5258	1805	3453	---	ENSMUSG00000078909
1428758_at	Tmem86a	1524	1923	-399	5258	1345	3913	transmembrane protein 86A	ENSMUSG00000010307
1434658_at	3110056O03Rik	2795	2059	736	5257	1654	3603	RIKEN cDNA 3110056O03 gene	ENSMUSG00000035206
1454656_at	Spata13	2138	914	1224	5257	1927	3330	spermatogenesis associated 13	ENSMUSG00000021990
1424254_at	Ifitm1	1226	1485	-259	5257	1651	3606	interferon induced transmembrane protein 1	ENSMUSG00000025491
1448136_at	Enpp2	2194	2041	153	5256	1964	3292	ectonucleotide pyrophosphatase/phosphodiesterase 2	ENSMUSG00000022425
1427007_at	Sash3	2046	2037	9	5256	2302	2954	SAM and SH3 domain containing 3	ENSMUSG00000031101
1435903_at	Cd300a	1944	1156	788	5256	1974	3282	CD300A antigen	ENSMUSG00000034652
1450678_at	Itgb2	1800	1551	249	5256	1533	3723	integrin beta 2	ENSMUSG00000000290
1425265_a_at	Eri3	1758	1270	488	5256	1193	4063	exoribonuclease 3	ENSMUSG00000033423
1435465_at	Kbtbd11	1754	2683	-929	5256	1650	3606	kelch repeat and BTB (POZ) domain containing 11	ENSMUSG00000055675
1457968_at	---	1738	1176	562	5256	1848	3408	---	---
1460035_at	Phb2	1597	1281	316	5256	1466	3790	prohibitin 2	ENSMUSG00000004264
1425344_at	Narf	1473	2060	-587	5256	1997	3259	nuclear prelamin A recognition factor	ENSMUSG00000000056
1417934_at	Dnajc4	2887	1544	1343	5255	2554	2701	DnaJ (Hsp40) homolog, subfamily C, member 4	ENSMUSG00000024963
1448922_at	Dusp19	2713	1151	1562	5255	1608	3647	dual specificity phosphatase 19	ENSMUSG00000027001
1420243_at	Zeb1	2151	2051	100	5255	1834	3421	zinc finger E-box binding homeobox 1	ENSMUSG00000024238 /// ENSMUSG00000093585
1455956_x_at	Ccnd2	1906	1216	690	5255	2324	2931	cyclin D2	ENSMUSG00000000184
1451065_a_at	Ddx39	1704	1224	480	5255	2507	2748	DEAD (Asp-Glu-Ala-Asp) box polypeptide 39	ENSMUSG00000005481
1456103_at	Pml	1526	1200	326	5255	2265	2990	promyelocytic leukemia	ENSMUSG00000036986
1450912_at	Ms4a1	1117	2689	-1572	5255	1542	3713	membrane-spanning 4-domains, subfamily A, member 1	ENSMUSG00000024673
1441977_at	9630023C09Rik	2683	2398	285	5254	2472	2782	RIKEN cDNA 9630023C09 gene	---
1416551_at	Atp2a2	1754	2563	-809	5254	1586	3668	ATPase, Ca++ transporting, cardiac muscle, slow twitch 2	ENSMUSG00000029467
1418776_at	Gbp8	1911	1765	146	5253	1579	3674	guanylate-binding protein 8	ENSMUSG00000034438
1420404_at	Cd86	1586	1750	-164	5253	1743	3510	CD86 antigen	ENSMUSG00000022901
1454086_a_at	Lmo2	1350	1984	-634	5253	2613	2640	LIM domain only 2	ENSMUSG00000032698
1456206_at	Gm13889	1330	2786	-1456	5253	1400	3853	Predicted gene 13889	---
1450172_at	Pknox1	1111	1785	-674	5253	1705	3548	Pbx/knotted 1 homeobox	ENSMUSG00000006705
1422113_at	Slc5a5	2991	2529	462	5252	2414	2838	solute carrier family 5 (sodium iodide symporter), member 5	---
1437210_a_at	Brd2	1775	1296	479	5252	1866	3386	bromodomain containing 2	ENSMUSG00000024335
1460407_at	Spib	1358	1237	121	5252	1927	3325	Spi-B transcription factor (Spi-1/PU.1 related)	ENSMUSG00000008193
1424531_a_at	Tcea3	1792	1365	427	5251	2081	3170	transcription elongation factor A (SII), 3	ENSMUSG00000001604
1456567_x_at	Grn	1630	2029	-399	5251	1938	3313	granulin	ENSMUSG00000034708
1416342_at	Tnc	1570	1379	191	5251	1645	3606	tenascin C	ENSMUSG00000028364
1436997_x_at	Sh3bgrl	1377	1875	-498	5251	1908	3343	SH3-binding domain glutamic acid-rich protein like	ENSMUSG00000031246
1434260_at	Fchsd2	1293	2447	-1154	5251	1667	3584	FCH and double SH3 domains 2	ENSMUSG00000030691
1427563_at	Dlx6as2	2637	1600	1037	5250	1308	3942	Dlx6 antisense RNA 2	---
1438858_x_at	H2-Aa	1424	2122	-698	5250	1759	3491	histocompatibility 2, class II antigen A, alpha	ENSMUSG00000036594
1448413_at	2410016O06Rik	1422	1688	-266	5250	1608	3642	RIKEN cDNA 2410016O06 gene	ENSMUSG00000046791
1451504_at	Chchd3	1416	1238	178	5250	2413	2837	coiled-coil-helix-coiled-coil-helix domain containing 3	ENSMUSG00000053768
1422448_at	Tff2	1203	1655	-452	5250	1429	3821	trefoil factor 2 (spasmolytic protein 1)	ENSMUSG00000024028
1429907_at	1700094D03Rik	1705	2497	-792	5249	1433	3816	RIKEN cDNA 1700094D03 gene	ENSMUSG00000078667
1415983_at	Lcp1	1394	1277	117	5249	1757	3492	lymphocyte cytosolic protein 1	ENSMUSG00000021998
1440664_at	Cecr5	1269	1961	-692	5248	1834	3414	cat eye syndrome chromosome region, candidate 5	ENSMUSG00000058979
1426737_at	Gspt1	2140	1797	343	5247	1237	4010	G1 to S phase transition 1	ENSMUSG00000062203
1428392_at	Rassf2	2048	2741	-693	5247	1913	3334	Ras association (RalGDS/AF-6) domain family member 2	ENSMUSG00000027339
1435772_at	Kif21b	1862	3155	-1293	5247	1336	3911	kinesin family member 21B	ENSMUSG00000041642
1460171_at	Cops5	1726	2801	-1075	5247	1952	3295	COP9 (constitutive photomorphogenic) homolog, subunit 5 (Arabidopsis thaliana)	ENSMUSG00000025917
1435151_a_at	Rps3	1382	1608	-226	5247	1358	3889	ribosomal protein S3	ENSMUSG00000030744
1426559_at	Sbno1	1216	1267	-51	5247	1436	3811	sno, strawberry notch homolog 1 (Drosophila)	ENSMUSG00000038095
1459705_at	---	3331	1293	2038	5246	1470	3776	---	---
1435965_at	Cnot3	2269	1006	1263	5245	1780	3465	CCR4-NOT transcription complex, subunit 3	ENSMUSG00000035632
1456533_at	Dpy19l1	1809	1822	-13	5245	1634	3611	dpy-19-like 1 (C. elegans)	ENSMUSG00000043067
1451024_at	S1pr4	1392	2006	-614	5245	1530	3715	sphingosine-1-phosphate receptor 4	---
1450543_at	Myo1h	1268	953	315	5245	1673	3572	myosin 1H	ENSMUSG00000066952
1450238_at	Gcnt2	2401	1722	679	5244	1232	4012	glucosaminyl (N-acetyl) transferase 2, I-branching enzyme	---
1416122_at	Ccnd2	2044	1858	186	5244	1688	3556	cyclin D2	ENSMUSG00000000184
1455725_a_at	Gm12657 /// Gm6749 /// Gm8029 /// H3f3a /// H3f3b /// H3f3c	1556	1145	411	5244	2005	3239	predicted gene 12657 /// predicted pseudogene 6749 /// predicted gene 8029 /// H3 histone, family 3A /// H3 histone, family 3B /// H3 histone, family 3C	ENSMUSG00000016559
1447016_at	LOC100862515 /// Tbc1d1	1705	2623	-918	5243	1303	3940	TBC1 domain family member 1-like /// TBC1 domain family, member 1	ENSMUSG00000029174
1424850_at	Map3k1	1303	1772	-469	5243	2117	3126	mitogen-activated protein kinase kinase kinase 1	ENSMUSG00000021754
1421686_at	Npvf	2434	1327	1107	5242	1580	3662	neuropeptide VF precursor	ENSMUSG00000029831
1423348_at	Fzd8	1915	2120	-205	5242	1276	3966	frizzled homolog 8 (Drosophila)	ENSMUSG00000036904
1421164_a_at	Arhgef1	1984	1622	362	5241	1563	3678	Rho guanine nucleotide exchange factor (GEF) 1	ENSMUSG00000040940
1438609_x_at	Tnni2	1876	2008	-132	5241	2156	3085	troponin I, skeletal, fast 2	ENSMUSG00000031097
1435288_at	Coro1a	1874	1321	553	5241	2035	3206	coronin, actin binding protein 1A	ENSMUSG00000030707
1427167_at	Armcx4	1519	2047	-528	5241	2321	2920	armadillo repeat containing, X-linked 4	ENSMUSG00000049804
1446994_at	Exosc2	3054	2309	745	5240	1378	3862	Exosome component 2	---
1427325_s_at	Akna	2739	1953	786	5240	1949	3291	AT-hook transcription factor	ENSMUSG00000039158
1448162_at	Vcam1	2708	1584	1124	5240	1877	3363	vascular cell adhesion molecule 1	ENSMUSG00000027962
1426207_at	Ikbkb	1872	1848	24	5240	1591	3649	inhibitor of kappaB kinase beta	ENSMUSG00000031537
1438166_x_at	Ndufs4	1734	1680	54	5240	1552	3688	NADH dehydrogenase (ubiquinone) Fe-S protein 4	ENSMUSG00000021764
1453295_at	Asxl2	1154	2384	-1230	5240	2317	2923	additional sex combs like 2 (Drosophila)	ENSMUSG00000037486
1440050_at	Gm9923 /// Hbs1l	3186	1143	2043	5239	2149	3090	Hbs1-like pseudogene /// Hbs1-like (S. cerevisiae)	ENSMUSG00000019977
1433985_at	Abi2	2228	2916	-688	5239	1779	3460	abl-interactor 2	ENSMUSG00000026782
1445507_at	---	1971	1722	249	5239	1261	3978	---	---
1446876_at	Dcaf5	1524	1325	199	5239	2191	3048	DDB1 and CUL4 associated factor 5	---
1421531_at	Akap3	2857	1196	1661	5238	1655	3583	A kinase (PRKA) anchor protein 3	ENSMUSG00000030344
1424923_at	Serpina3g	1712	1750	-38	5238	1474	3764	serine (or cysteine) peptidase inhibitor, clade A, member 3G	ENSMUSG00000041481
1421915_a_at	St3gal3	1499	1250	249	5238	1923	3315	ST3 beta-galactoside alpha-2,3-sialyltransferase 3	ENSMUSG00000028538
1425823_at	Cfhr2	2806	1365	1441	5237	2139	3098	complement factor H-related 2	ENSMUSG00000033898
1425226_x_at	LOC665506	2055	1615	440	5237	1465	3772	T-cell receptor beta-2 chain C region-like	---
1427342_at	Fastkd1	1817	1189	628	5237	2419	2818	FAST kinase domains 1	ENSMUSG00000027086
1418396_at	Gpsm3	2015	1529	486	5236	1973	3263	G-protein signalling modulator 3 (AGS3-like, C. elegans)	ENSMUSG00000034786
1442712_at	---	1295	1328	-33	5236	1894	3342	---	---
1417807_at	Ufsp1	3258	989	2269	5235	2058	3177	UFM1-specific peptidase 1	ENSMUSG00000051502
1442626_at	---	2675	1702	973	5235	1664	3571	---	---
1449069_at	Zfp148	1704	1913	-209	5235	1355	3880	zinc finger protein 148	ENSMUSG00000022811
1448155_at	Pdcd6ip	1540	980	560	5235	1562	3673	programmed cell death 6 interacting protein	ENSMUSG00000032504
1434235_at	Slc20a2	1067	1294	-227	5235	1217	4018	solute carrier family 20, member 2	ENSMUSG00000037656
1422043_at	Tsc1	2002	1286	716	5234	2096	3138	tuberous sclerosis 1	ENSMUSG00000026812
1420705_at	Foxb1	1697	1975	-278	5234	1967	3267	forkhead box B1	ENSMUSG00000059246
1442489_at	D1Ertd564e	1556	1545	11	5234	1771	3463	DNA segment, Chr 1, ERATO Doi 564, expressed	---
1435176_a_at	Id2	1905	1411	494	5233	2328	2905	inhibitor of DNA binding 2	ENSMUSG00000020644
1426597_s_at	Iffo2	1764	1276	488	5233	1846	3387	intermediate filament family orphan 2	ENSMUSG00000041025
1430622_at	4833423F13Rik	1664	1309	355	5233	1611	3622	RIKEN cDNA 4833423F13 gene	---
1427199_at	Fryl	1139	1036	103	5233	1319	3914	furry homolog-like (Drosophila)	ENSMUSG00000070733
1418562_at	Sf3b1	1364	1733	-369	5232	1292	3940	splicing factor 3b, subunit 1	ENSMUSG00000025982
1427768_s_at	Myl3	1198	1170	28	5232	1185	4047	myosin, light polypeptide 3	ENSMUSG00000059741
1424038_a_at	2310044H10Rik	2465	1549	916	5231	1306	3925	RIKEN cDNA 2310044H10 gene	ENSMUSG00000008140
1420352_at	Prss22	1643	1816	-173	5231	1878	3353	protease, serine, 22	ENSMUSG00000045027
1433384_at	9330199C07Rik	1047	1401	-354	5231	1325	3906	RIKEN cDNA 9330199C07 gene	---
1426239_s_at	Arrb2	2238	1697	541	5230	1791	3439	arrestin, beta 2	ENSMUSG00000060216
1449175_at	Gpr65	1850	1474	376	5230	1869	3361	G-protein coupled receptor 65	ENSMUSG00000021886
1455747_at	Ggt5	1641	1214	427	5230	1407	3823	gamma-glutamyltransferase 5	ENSMUSG00000006344
1434534_at	Dsc3	1428	1381	47	5230	1789	3441	desmocollin 3	ENSMUSG00000059898
1453651_a_at	Brp44l	2454	1569	885	5229	2185	3044	brain protein 44-like	ENSMUSG00000023861
1453406_a_at	Rab28	1851	1253	598	5229	1630	3599	RAB28, member RAS oncogene family	ENSMUSG00000029128
1417342_at	Ppp1r2	1549	1483	66	5229	1692	3537	protein phosphatase 1, regulatory (inhibitor) subunit 2	ENSMUSG00000047714
1418124_at	Tmem85	2535	3100	-565	5227	2232	2995	transmembrane protein 85	ENSMUSG00000027131
1434326_x_at	Coro2b	1687	2671	-984	5227	1372	3855	coronin, actin binding protein, 2B	ENSMUSG00000041729
1434438_at	Samhd1	2653	2153	500	5225	1241	3984	SAM domain and HD domain, 1	ENSMUSG00000027639
1419539_at	Irx4	1900	1205	695	5225	2123	3102	Iroquois related homeobox 4 (Drosophila)	ENSMUSG00000021604
1416165_at	Rab31	2264	1168	1096	5224	1801	3423	RAB31, member RAS oncogene family	ENSMUSG00000056515
1449761_at	AA589418	1925	1986	-61	5224	2217	3007	expressed sequence AA589418	---
1417391_a_at	Il16	1865	1495	370	5224	1710	3514	interleukin 16	ENSMUSG00000001741
1442455_at	C79845	1856	1489	367	5224	1868	3356	expressed sequence C79845	---
1449289_a_at	B2m	1856	1665	191	5224	1896	3328	beta-2 microglobulin	ENSMUSG00000060802
1449944_a_at	Sec61a2	2438	2574	-136	5223	2089	3134	Sec61, alpha subunit 2 (S. cerevisiae)	ENSMUSG00000025816
1446007_at	---	1976	1039	937	5223	1436	3787	---	---
1423391_at	Git2	1954	1041	913	5223	2581	2642	G protein-coupled receptor kinase-interactor 2	ENSMUSG00000041890
1456054_a_at	Pum1	1266	3032	-1766	5223	1447	3776	pumilio 1 (Drosophila)	ENSMUSG00000028580
1452416_at	Il6ra	2694	1664	1030	5222	1328	3894	interleukin 6 receptor, alpha	ENSMUSG00000027947
1455182_at	Kif1b	2372	2647	-275	5222	2377	2845	kinesin family member 1B	ENSMUSG00000063077
1423452_at	Stk17b	2084	1896	188	5222	1319	3903	serine/threonine kinase 17b (apoptosis-inducing)	ENSMUSG00000026094
1426789_s_at	Ssrp1	1865	984	881	5222	1300	3922	structure specific recognition protein 1	ENSMUSG00000027067
1442322_at	---	1287	1998	-711	5222	1728	3494	---	---
1446968_at	Picalm	2643	1442	1201	5221	1504	3717	phosphatidylinositol binding clathrin assembly protein	---
1440241_at	Trpm1	1357	1440	-83	5221	1632	3589	Transient receptor potential cation channel, subfamily M, member 1	---
1417288_at	Plekha2	3029	2237	792	5219	1971	3248	pleckstrin homology domain-containing, family A (phosphoinositide binding specific) member 2	ENSMUSG00000031557
1444971_at	---	2729	1606	1123	5219	2050	3169	---	---
1435040_at	Irak3	2482	2904	-422	5219	1409	3810	interleukin-1 receptor-associated kinase 3	ENSMUSG00000020227
1438031_at	Rasgrp3	1656	1875	-219	5219	1414	3805	RAS, guanyl releasing protein 3	ENSMUSG00000071042
1442560_at	---	1594	1153	441	5219	1977	3242	---	---
1418126_at	Ccl5	2792	1023	1769	5218	1524	3694	chemokine (C-C motif) ligand 5	ENSMUSG00000035042
1456706_at	4833441D16Rik	2267	2066	201	5218	1890	3328	RIKEN cDNA 4833441D16 gene	---
1425634_a_at	Tnk1	2262	2760	-498	5217	1753	3464	tyrosine kinase, non-receptor, 1	ENSMUSG00000001583
1450380_at	Epdr1	1518	1944	-426	5217	1967	3250	ependymin related protein 1 (zebrafish)	ENSMUSG00000002808
1418769_at	Myoz2	1391	1524	-133	5216	1496	3720	myozenin 2	ENSMUSG00000028116
1426712_at	Slc6a15	2157	1274	883	5215	1487	3728	solute carrier family 6 (neurotransmitter transporter), member 15	ENSMUSG00000019894
1460254_at	1810049H13Rik	1805	1697	108	5215	1322	3893	RIKEN cDNA 1810049H13 gene	ENSMUSG00000039670
1452205_x_at	LOC665506 /// Tcrb-J /// Trbv1	2051	1691	360	5214	1448	3766	T-cell receptor beta-2 chain C region-like /// T cell receptor beta, joining region /// T cell receptor beta, variable 1	ENSMUSG00000076490 /// ENSMUSG00000076498
1453146_at	Gapvd1	1324	2321	-997	5214	1703	3511	GTPase activating protein and VPS9 domains 1	ENSMUSG00000026867
1421641_at	Slc6a2	1249	1696	-447	5214	2417	2797	solute carrier family 6 (neurotransmitter transporter, noradrenalin), member 2	ENSMUSG00000055368
1451571_s_at	9130019O22Rik /// E430018J23Rik /// Zfp747 /// Zfp764	2160	1934	226	5213	1450	3763	RIKEN cDNA 9130019O22 gene /// RIKEN cDNA E430018J23 gene /// zinc finger protein 747 /// zinc finger protein 764	ENSMUSG00000030823 /// ENSMUSG00000045757 /// ENSMUSG00000054381 /// ENSMUSG00000078580
1442779_at	1700071K01Rik	1930	1612	318	5213	2035	3178	RIKEN cDNA 1700071K01 gene	ENSMUSG00000080980
1435652_a_at	Gnai2	1798	1930	-132	5213	1603	3610	guanine nucleotide binding protein (G protein), alpha inhibiting 2	ENSMUSG00000032562
1438729_at	Sox1	1689	3053	-1364	5213	2412	2801	SRY-box containing gene 1	---
1439426_x_at	Lyz1	1516	2305	-789	5213	1790	3423	lysozyme 1	ENSMUSG00000069515
1421057_at	Dnase1l3	1895	2636	-741	5212	1556	3656	deoxyribonuclease 1-like 3	ENSMUSG00000025279
1423719_at	Bpifb1	1059	1087	-28	5212	1360	3852	BPI fold containing family B, member 1	ENSMUSG00000027485
1448178_a_at	Cct3	2024	1847	177	5211	2564	2647	chaperonin containing Tcp1, subunit 3 (gamma)	ENSMUSG00000001416
1423762_at	Adck1	1994	1600	394	5211	1595	3616	aarF domain containing kinase 1	ENSMUSG00000021044
1434376_at	Cd44	1787	1936	-149	5211	1990	3221	CD44 antigen	ENSMUSG00000005087
1440227_at	Slc5a3	1091	1455	-364	5211	1699	3512	solute carrier family 5 (inositol transporters), member 3	ENSMUSG00000089774
1440326_at	5830435N17Rik	2179	2275	-96	5210	1966	3244	RIKEN cDNA 5830435N17 gene	---
1451362_at	Rab7l1	1878	1892	-14	5210	1862	3348	RAB7, member RAS oncogene family-like 1	ENSMUSG00000026433
1452117_a_at	Fyb	1527	1960	-433	5210	2063	3147	FYN binding protein	ENSMUSG00000022148
1440304_at	---	1341	932	409	5210	2346	2864	---	---
1423991_at	Nop14	2396	1840	556	5209	1696	3513	NOP14 nucleolar protein homolog (yeast)	ENSMUSG00000036693
1421663_at	Dhrs2	1825	1429	396	5209	1794	3415	dehydrogenase/reductase member 2	ENSMUSG00000022209
1455142_at	Socs4	1594	3103	-1509	5209	1801	3408	suppressor of cytokine signaling 4	ENSMUSG00000048379
1439468_at	---	1086	2297	-1211	5209	1234	3975	---	---
1445778_at	---	2208	1266	942	5208	1885	3323	---	---
1427892_at	Myo1g	2079	2128	-49	5208	1702	3506	myosin IG	ENSMUSG00000020437
1444102_at	Gm13012	1696	2869	-1173	5208	2550	2658	predicted gene 13012	ENSMUSG00000085823
1415906_at	Tmsb4x	621	3747	-3126	5208	1820	3388	thymosin, beta 4, X chromosome	ENSMUSG00000049775
1456420_at	Arid4a	1934	1929	5	5207	1908	3299	AT rich interactive domain 4A (RBP1-like)	ENSMUSG00000048118
1440196_at	---	1616	2281	-665	5207	1558	3649	---	---
1451678_at	Narf	1162	2947	-1785	5205	2006	3199	nuclear prelamin A recognition factor	ENSMUSG00000000056
1449347_a_at	Xlr4a /// Xlr4b /// Xlr4c /// Xlr4d-ps	1151	1364	-213	5205	1657	3548	X-linked lymphocyte-regulated 4A /// X-linked lymphocyte-regulated 4B /// X-linked lymphocyte-regulated 4C /// X-linked lymphocyte-regulated 4D, pseudogene	ENSMUSG00000031362 /// ENSMUSG00000067768 /// ENSMUSG00000079845
1448853_at	Synj2bp	2604	1002	1602	5204	2051	3153	synaptojanin 2 binding protein	ENSMUSG00000090935
1436905_x_at	Laptm5	2431	2316	115	5203	1753	3450	lysosomal-associated protein transmembrane 5	ENSMUSG00000028581
1435239_at	Gria1	2307	1342	965	5203	1784	3419	glutamate receptor, ionotropic, AMPA1 (alpha 1)	ENSMUSG00000020524
1417470_at	Apobec3	2198	3122	-924	5203	1534	3669	apolipoprotein B mRNA editing enzyme, catalytic polypeptide 3	ENSMUSG00000009585
1456319_at	---	1662	1340	322	5203	1591	3612	---	---
1443338_at	---	1360	2034	-674	5202	2238	2964	---	---
1427864_at	Hist1h3b /// Hist1h3c /// Hist1h3d /// Hist1h3e /// Hist1h3f /// Hist1h3i /// Hist2h3b /// Hist2h3c1 /// Hist2h3c2	2808	1473	1335	5201	1854	3347	histone cluster 1, H3b /// histone cluster 1, H3c /// histone cluster 1, H3d /// histone cluster 1, H3e /// histone cluster 1, H3f /// histone cluster 1, H3i /// histone cluster 2, H3b /// histone cluster 2, H3c1 /// histone cluster 2, H3c2	ENSMUSG00000062808
1438669_at	Dcaf12	2298	1256	1042	5201	2095	3106	DDB1 and CUL4 associated factor 12	ENSMUSG00000028436
1458202_at	Fam65b	2097	1026	1071	5201	1247	3954	family with sequence similarity 65, member B	ENSMUSG00000036006
1459744_at	Cd53	1848	2306	-458	5201	2350	2851	CD53 antigen	ENSMUSG00000040747
1421948_a_at	Ccdc123	1743	1418	325	5201	2606	2595	coiled-coil domain containing 123	ENSMUSG00000023072
1449264_at	Syt11	1552	1611	-59	5201	1327	3874	synaptotagmin XI	ENSMUSG00000068923
1447526_at	D5Ertd255e	3304	3117	187	5200	2136	3064	DNA segment, Chr 5, ERATO Doi 255, expressed	---
1457075_at	Ctps2	2210	2040	170	5200	1261	3939	cytidine 5'-triphosphate synthase 2	---
1420560_at	Chrne	1667	1396	271	5200	1243	3957	cholinergic receptor, nicotinic, epsilon polypeptide	ENSMUSG00000014609
1433615_at	Tmem117	3156	2172	984	5199	1811	3388	transmembrane protein 117	ENSMUSG00000063296
1451752_at	Foxk1	2153	1994	159	5198	2363	2835	forkhead box K1	ENSMUSG00000056493
1441145_at	Phf21a	1916	2239	-323	5198	1659	3539	PHD finger protein 21A	---
1434892_x_at	Rbbp4	2642	2375	267	5197	2319	2878	retinoblastoma binding protein 4	ENSMUSG00000057236
1453795_at	Fahd2a	1711	1418	293	5196	1396	3800	fumarylacetoacetate hydrolase domain containing 2A	ENSMUSG00000027371
1421931_at	Icos	1314	2256	-942	5196	2191	3005	inducible T cell co-stimulator	ENSMUSG00000026009
1452230_at	Dnajc10	895	2918	-2023	5195	1688	3507	DnaJ (Hsp40) homolog, subfamily C, member 10	ENSMUSG00000027006
1448511_at	Ptprcap	1704	3165	-1461	5194	1755	3439	protein tyrosine phosphatase, receptor type, C polypeptide-associated protein	ENSMUSG00000045826
1425519_a_at	Cd74	2329	2845	-516	5193	1765	3428	CD74 antigen (invariant polypeptide of major histocompatibility complex, class II antigen-associated)	ENSMUSG00000024610
1435144_at	---	1956	1347	609	5193	1892	3301	---	---
1437524_x_at	Coro7	1653	1857	-204	5193	1694	3499	coronin 7	ENSMUSG00000039637
1458802_at	Hivep3	1573	1295	278	5193	1604	3589	human immunodeficiency virus type I enhancer binding protein 3	ENSMUSG00000028634
1424067_at	Icam1	1515	1929	-414	5193	2255	2938	intercellular adhesion molecule 1	ENSMUSG00000037405
1438634_x_at	Lasp1	1695	1429	266	5191	2013	3178	LIM and SH3 protein 1	ENSMUSG00000038366
1418893_at	Pbx2	1600	1560	40	5191	2569	2622	pre B cell leukemia homeobox 2	ENSMUSG00000034673
1417111_at	Man1a	1556	2496	-940	5191	1400	3791	mannosidase 1, alpha	ENSMUSG00000003746
1428147_at	Coro7	1298	897	401	5191	1860	3331	coronin 7	ENSMUSG00000039637
1452279_at	Cfp	2297	1426	871	5190	2294	2896	complement factor properdin	ENSMUSG00000001128
1420824_at	Sema4d	2293	889	1404	5190	1362	3828	sema domain, immunoglobulin domain (Ig), transmembrane domain (TM) and short cytoplasmic domain, (semaphorin) 4D	ENSMUSG00000021451
1416892_s_at	Fam107b	2074	1278	796	5190	1362	3828	family with sequence similarity 107, member B	ENSMUSG00000026655
1452405_x_at	Trav9d-3	1830	1999	-169	5190	1455	3735	T cell receptor alpha variable 9D-3	---
1427196_at	Wnk4	1859	2066	-207	5189	1240	3949	WNK lysine deficient protein kinase 4	ENSMUSG00000035112
1450106_a_at	Evl	1672	2892	-1220	5189	1238	3951	Ena-vasodilator stimulated phosphoprotein	ENSMUSG00000021262
1421268_at	Ugcg	1262	2449	-1187	5189	1402	3787	UDP-glucose ceramide glucosyltransferase	ENSMUSG00000028381
1458366_at	Asxl2	3522	1738	1784	5188	1510	3678	Additional sex combs like 2 (Drosophila)	---
1422339_at	Gja3	1593	1740	-147	5188	1811	3377	gap junction protein, alpha 3	ENSMUSG00000048582
1455187_at	Zbtb40	2200	1176	1024	5186	2038	3148	zinc finger and BTB domain containing 40	ENSMUSG00000060862
1417969_at	Fbxo31	1865	1430	435	5186	2427	2759	F-box protein 31	ENSMUSG00000031811
1423665_a_at	Gm14217 /// Rpl5	2756	1205	1551	5185	1735	3450	predicted gene 14217 /// ribosomal protein L5	ENSMUSG00000058558 /// ENSMUSG00000082064 /// ENSMUSG00000082193 /// ENSMUSG00000086583
1434637_x_at	Sin3b	2383	1584	799	5185	2465	2720	transcriptional regulator, SIN3B (yeast)	ENSMUSG00000031622
1434856_at	Ankrd44	1483	1647	-164	5185	1789	3396	ankyrin repeat domain 44	ENSMUSG00000052331
1443615_at	1110057K04Rik	1405	2512	-1107	5185	1660	3525	RIKEN cDNA 1110057K04 gene	---
1429831_at	Pik3ap1	2792	2762	30	5184	1457	3727	phosphoinositide-3-kinase adaptor protein 1	ENSMUSG00000025017
1437110_at	2810474O19Rik	1702	1459	243	5183	1744	3439	RIKEN cDNA 2810474O19 gene	ENSMUSG00000032712
1449855_s_at	Uchl3 /// Uchl4	1586	2400	-814	5183	2492	2691	ubiquitin carboxyl-terminal esterase L3 (ubiquitin thiolesterase) /// ubiquitin carboxyl-terminal esterase L4	ENSMUSG00000022111 /// ENSMUSG00000035337
1424181_at	2014-09-06	1511	1216	295	5183	1930	3253	septin 6	ENSMUSG00000050379
1425213_at	Fam81a	2144	1729	415	5182	1380	3802	family with sequence similarity 81, member A	ENSMUSG00000032224
1424000_a_at	Rps11	2140	993	1147	5182	1420	3762	ribosomal protein S11	ENSMUSG00000003429
1456450_at	---	1801	1083	718	5182	1340	3842	---	---
1449342_at	Ptplb	1701	1383	318	5182	2121	3061	protein tyrosine phosphatase-like (proline instead of catalytic arginine), member b	ENSMUSG00000035376
1450386_at	Kpna3	1700	1562	138	5182	2262	2920	karyopherin (importin) alpha 3	ENSMUSG00000021929
1435779_at	Cep110	1176	1498	-322	5182	1535	3647	centrosomal protein 110	ENSMUSG00000057110
1436708_x_at	Mcm4	2334	2725	-391	5181	1363	3818	minichromosome maintenance deficient 4 homolog (S. cerevisiae)	ENSMUSG00000022673
1453028_at	Pwwp2a	1988	2225	-237	5181	1185	3996	PWWP domain containing 2A	ENSMUSG00000044950
1443790_x_at	4930414L22Rik	1892	1832	60	5181	1369	3812	RIKEN cDNA 4930414L22 gene	---
1421210_at	Ciita	1629	2079	-450	5181	2083	3098	class II transactivator	ENSMUSG00000022504
1449442_at	Pex11a	1323	1845	-522	5180	1476	3704	peroxisomal biogenesis factor 11 alpha	ENSMUSG00000030545
1456159_at	---	1664	2463	-799	5178	1847	3331	---	---
1431745_a_at	Zc3h14	1774	897	877	5177	2212	2965	zinc finger CCCH type containing 14	ENSMUSG00000021012
1430165_at	Stk17b	1760	1166	594	5177	1877	3300	serine/threonine kinase 17b (apoptosis-inducing)	---
1418131_at	Samhd1	1372	1451	-79	5177	1855	3322	SAM domain and HD domain, 1	ENSMUSG00000027639
1439094_at	Cltc	3350	2459	891	5176	1422	3754	clathrin, heavy polypeptide (Hc)	ENSMUSG00000047126
1440685_at	---	2283	2366	-83	5176	2236	2940	---	---
1455562_at	Sox12	1920	1997	-77	5175	2046	3129	SRY-box containing gene 12	ENSMUSG00000051817
1448110_at	Sema4a	2783	2057	726	5174	1375	3799	sema domain, immunoglobulin domain (Ig), transmembrane domain (TM) and short cytoplasmic domain, (semaphorin) 4A	ENSMUSG00000028064
1446703_at	---	2492	1398	1094	5174	1846	3328	---	---
1460253_at	Cmtm7	1350	1178	172	5174	2039	3135	CKLF-like MARVEL transmembrane domain containing 7	ENSMUSG00000032436
1417307_at	Dmd	1287	1429	-142	5173	2348	2825	dystrophin, muscular dystrophy	ENSMUSG00000045103
1425096_a_at	Ptcd1	2067	1393	674	5172	1552	3620	pentatricopeptide repeat domain 1	ENSMUSG00000029624
1420115_at	Exosc8	1567	2656	-1089	5172	1334	3838	exosome component 8	ENSMUSG00000027752
1449196_a_at	Gm8430 /// Rps27a	1545	1427	118	5172	1296	3876	predicted pseudogene 8430 /// ribosomal protein S27A	ENSMUSG00000020460 /// ENSMUSG00000055093 /// ENSMUSG00000058838 /// ENSMUSG00000060383
1447930_at	Baz1a	2469	1277	1192	5171	1714	3457	bromodomain adjacent to zinc finger domain 1A	ENSMUSG00000035021
1416189_a_at	Sec61a1	2063	1484	579	5171	1653	3518	Sec61 alpha 1 subunit (S. cerevisiae)	ENSMUSG00000030082
1459967_at	---	1807	2334	-527	5171	1427	3744	---	---
1448564_at	Cib1	1802	1340	462	5171	1851	3320	calcium and integrin binding 1 (calmyrin)	ENSMUSG00000030538
1449875_s_at	H2-T10 /// H2-T22 /// H2-T9	1533	848	685	5171	1722	3449	histocompatibility 2, T region locus 10 /// histocompatibility 2, T region locus 22 /// histocompatibility 2, T region locus 9	ENSMUSG00000056116 /// ENSMUSG00000079491
1455719_at	Tubb5	951	1840	-889	5171	1559	3612	tubulin, beta 5 class I	ENSMUSG00000001525
1434361_at	Snx33	2225	1030	1195	5170	1615	3555	sorting nexin 33	ENSMUSG00000032733
1416051_at	C2	1516	866	650	5170	1991	3179	complement component 2 (within H-2S)	ENSMUSG00000024371
1417973_at	Itih1	1742	2555	-813	5169	1799	3370	inter-alpha trypsin inhibitor, heavy chain 1	ENSMUSG00000006529
1417306_at	Tyk2	1416	1225	191	5169	2271	2898	tyrosine kinase 2	ENSMUSG00000032175
1446312_at	---	1248	1586	-338	5169	1470	3699	---	---
1416114_at	Sparcl1	1048	1728	-680	5169	1439	3730	SPARC-like 1	ENSMUSG00000029309
1450033_a_at	Stat1	1791	2111	-320	5168	1090	4078	signal transducer and activator of transcription 1	ENSMUSG00000026104
1431100_at	Rinl	1151	2514	-1363	5168	1317	3851	Ras and Rab interactor-like	---
1434674_at	Lyst	1087	2576	-1489	5168	1250	3918	lysosomal trafficking regulator	---
1438968_x_at	Spint2	1079	1095	-16	5168	1932	3236	serine protease inhibitor, Kunitz type 2	ENSMUSG00000074227
1426247_at	Stk24	1611	1734	-123	5167	1973	3194	serine/threonine kinase 24	ENSMUSG00000063410
1452005_at	Dlat	2330	2338	-8	5166	2147	3019	dihydrolipoamide S-acetyltransferase (E2 component of pyruvate dehydrogenase complex)	ENSMUSG00000000168
1449278_at	Eif2ak3	1888	1372	516	5166	1383	3783	eukaryotic translation initiation factor 2 alpha kinase 3	ENSMUSG00000031668
1446913_at	---	1787	1544	243	5166	2089	3077	---	---
1449592_at	Tcf15	1668	2386	-718	5166	1325	3841	transcription factor 15	ENSMUSG00000068079
1418826_at	Ms4a6b	1310	2110	-800	5166	1423	3743	membrane-spanning 4-domains, subfamily A, member 6B	ENSMUSG00000024677
1418340_at	Fcer1g	2629	2277	352	5165	1938	3227	Fc receptor, IgE, high affinity I, gamma polypeptide	ENSMUSG00000058715
1438723_a_at	Rps10	1947	2118	-171	5165	1588	3577	ribosomal protein S10	ENSMUSG00000052146 /// ENSMUSG00000063427
1430501_at	C030047K22Rik	1484	1316	168	5165	1666	3499	RIKEN cDNA C030047K22 gene	---
1444716_at	Mettl2	1362	2079	-717	5165	1410	3755	methyltransferase like 2	ENSMUSG00000020691
1424638_at	Cdkn1a	1917	1152	765	5164	2612	2552	cyclin-dependent kinase inhibitor 1A (P21)	ENSMUSG00000023067
1455530_at	Ighv14-2	1599	2108	-509	5164	1522	3642	immunoglobulin heavy variable 14-2	---
1456100_at	BC089491	1853	1114	739	5163	2252	2911	cDNA sequence BC089491	ENSMUSG00000046750
1428148_s_at	Coro7	1962	1088	874	5162	1748	3414	coronin 7	ENSMUSG00000039637
1435137_s_at	1200015M12Rik /// A130040M12Rik	1817	1128	689	5162	1598	3564	RIKEN cDNA 1200015M12 gene /// RIKEN cDNA A130040M12 gene	---
1417999_at	Itm2b	1788	2074	-286	5162	2564	2598	integral membrane protein 2B	ENSMUSG00000022108
1438320_s_at	Mcm7	1712	1977	-265	5162	1500	3662	minichromosome maintenance deficient 7 (S. cerevisiae)	ENSMUSG00000029730
1438805_at	Ccnd3	1413	2257	-844	5162	1325	3837	cyclin D3	---
1450372_a_at	Rpl18	2731	1384	1347	5160	1985	3175	ribosomal protein L18	ENSMUSG00000059070 /// ENSMUSG00000083716
1437999_x_at	Pigq	1746	3094	-1348	5160	1444	3716	phosphatidylinositol glycan anchor biosynthesis, class Q	ENSMUSG00000025728
1452522_at	Stom	1593	1707	-114	5160	1408	3752	stomatin	---
1438934_x_at	Sema4a	2309	2034	275	5159	1689	3470	sema domain, immunoglobulin domain (Ig), transmembrane domain (TM) and short cytoplasmic domain, (semaphorin) 4A	ENSMUSG00000028064
1443247_at	---	2226	2045	181	5159	1826	3333	---	---
1444096_at	Zfr	1807	1264	543	5159	1253	3906	Zinc finger RNA binding protein	---
1452901_at	Creb1	1642	1891	-249	5159	1575	3584	cAMP responsive element binding protein 1	ENSMUSG00000025958
1419879_s_at	Trim25	2213	3034	-821	5158	1941	3217	tripartite motif-containing 25	ENSMUSG00000000275
1428719_at	2010309G21Rik	2762	1779	983	5157	1437	3720	RIKEN cDNA 2010309G21 gene	ENSMUSG00000076937
1444064_at	Samhd1	1634	1361	273	5157	2027	3130	SAM domain and HD domain, 1	ENSMUSG00000027639
1439203_at	---	1970	2824	-854	5156	1337	3819	---	---
1421945_a_at	Rpf2	1827	1104	723	5156	1356	3800	ribosome production factor 2 homolog (S. cerevisiae)	ENSMUSG00000038510
1439956_at	Ms4a6b	3051	2495	556	5155	1494	3661	membrane-spanning 4-domains, subfamily A, member 6B	ENSMUSG00000024677
1454864_at	Zfp592	2227	1807	420	5154	1796	3358	zinc finger protein 592	ENSMUSG00000005621
1451987_at	Arrb2	1007	1804	-797	5154	1497	3657	arrestin, beta 2	ENSMUSG00000060216
1425100_a_at	Pde6g	2082	3275	-1193	5153	2002	3151	phosphodiesterase 6G, cGMP-specific, rod, gamma	ENSMUSG00000025386
1443837_x_at	Bcl2	1685	2003	-318	5153	1558	3595	B cell leukemia/lymphoma 2	---
1452367_at	Coro2a	2465	1750	715	5152	2454	2698	coronin, actin binding protein 2A	ENSMUSG00000028337
1427275_at	Smc4	1939	1374	565	5152	1394	3758	structural maintenance of chromosomes 4	ENSMUSG00000034349
1427371_at	Abca8a	1886	2300	-414	5152	2344	2808	ATP-binding cassette, sub-family A (ABC1), member 8a	ENSMUSG00000041828
1437335_x_at	Poldip3	1774	2396	-622	5152	1593	3559	polymerase (DNA-directed), delta interacting protein 3	ENSMUSG00000041815
1458589_at	---	1119	2071	-952	5152	2360	2792	---	---
1422819_at	Mrpl36	3406	2626	780	5150	1728	3422	mitochondrial ribosomal protein L36	ENSMUSG00000021607
1460172_at	5730403B10Rik	1813	3157	-1344	5150	2387	2763	RIKEN cDNA 5730403B10 gene	ENSMUSG00000004071
1431008_at	H2-Q6 /// LOC68395	1739	933	806	5150	1621	3529	histocompatibility 2, Q region locus 6 /// histocompatibility 2, Q region locus 6-like	ENSMUSG00000073409
1437756_at	Gimap9	1724	1302	422	5150	1367	3783	GTPase, IMAP family member 9	ENSMUSG00000051124
1430075_at	Sf3b3	1565	2659	-1094	5149	2129	3020	Splicing factor 3b, subunit 3	---
1417189_at	Psme2	1518	1576	-58	5149	1407	3742	proteasome (prosome, macropain) 28 subunit, beta	ENSMUSG00000079197
1444273_at	AW555355	1345	2212	-867	5149	1237	3912	expressed sequence AW555355	---
1460738_at	Limd2 /// LOC632329	1248	2176	-928	5149	1276	3873	LIM domain containing 2 /// LIM domain-containing protein 2-like	ENSMUSG00000040699
1448809_at	Cse1l	1161	2054	-893	5149	2112	3037	chromosome segregation 1-like (S. cerevisiae)	ENSMUSG00000002718
1426657_s_at	Gm8096 /// Phgdh	2080	3151	-1071	5148	2118	3030	3-phosphoglycerate dehydrogenase pseudogene /// 3-phosphoglycerate dehydrogenase	ENSMUSG00000053398 /// ENSMUSG00000091401
1430525_at	2310001K24Rik	1853	1609	244	5148	1323	3825	RIKEN cDNA 2310001K24 gene	---
1455758_at	Prkcg	1706	2511	-805	5148	2214	2934	protein kinase C, gamma	---
1447607_at	---	1516	2853	-1337	5148	1619	3529	---	---
1435448_at	Bcl2l11	1479	1852	-373	5148	1748	3400	BCL2-like 11 (apoptosis facilitator)	ENSMUSG00000027381
1419920_s_at	Usp7	1279	2031	-752	5148	1313	3835	ubiquitin specific peptidase 7	ENSMUSG00000022710
1426259_at	Pank3	1204	2407	-1203	5148	1964	3184	pantothenate kinase 3	ENSMUSG00000018846
1417786_a_at	Rgs19	1782	2236	-454	5147	1881	3266	regulator of G-protein signaling 19	ENSMUSG00000002458
1425777_at	Cacnb1	1581	1159	422	5147	1219	3928	calcium channel, voltage-dependent, beta 1 subunit	ENSMUSG00000020882
1437471_at	Lrrc45	1479	2325	-846	5146	1463	3683	leucine rich repeat containing 45	ENSMUSG00000025145
1449220_at	Gimap3	2157	1378	779	5145	1835	3310	GTPase, IMAP family member 3	---
1447021_at	---	2084	2697	-613	5145	2186	2959	---	---
1433935_at	AU020206	451	2393	-1942	5145	1291	3854	expressed sequence AU020206	---
1421467_at	Runx3	2473	1789	684	5144	1943	3201	runt related transcription factor 3	ENSMUSG00000070691
1431200_a_at	Dph3	2155	874	1281	5144	1552	3592	DPH3 homolog (KTI11, S. cerevisiae)	ENSMUSG00000021905
1455304_at	Unc13c	1667	1381	286	5144	1743	3401	unc-13 homolog C (C. elegans)	---
1445965_at	---	2679	2464	215	5143	1190	3953	---	---
1451721_a_at	H2-Ab1	2237	1909	328	5143	1731	3412	histocompatibility 2, class II antigen A, beta 1	ENSMUSG00000073421
1434940_x_at	Rgs19	2201	1634	567	5143	1260	3883	regulator of G-protein signaling 19	ENSMUSG00000002458
1425188_s_at	Sel1l	1675	2659	-984	5143	1429	3714	sel-1 suppressor of lin-12-like (C. elegans)	ENSMUSG00000020964
1439332_at	Ddit4l	2385	1677	708	5142	1302	3840	DNA-damage-inducible transcript 4-like	ENSMUSG00000046818
1419437_at	Sim2	1979	1049	930	5142	1283	3859	single-minded homolog 2 (Drosophila)	---
1417856_at	Relb	1895	2104	-209	5142	2095	3047	avian reticuloendotheliosis viral (v-rel) oncogene related B	ENSMUSG00000002983
1416373_at	Nfs1	1374	1329	45	5141	2223	2918	nitrogen fixation gene 1 (S. cerevisiae)	ENSMUSG00000027618
1431490_at	A930033C23Rik	2585	1751	834	5140	1717	3423	RIKEN cDNA A930033C23 gene	ENSMUSG00000093526
1438631_x_at	Ttc13	1926	1877	49	5140	1297	3843	tetratricopeptide repeat domain 13	ENSMUSG00000037300
1420172_at	Myh9	1620	2297	-677	5140	1596	3544	Myosin, heavy polypeptide 9, non-muscle	---
1449955_at	Cacna1f	1198	2055	-857	5140	1365	3775	calcium channel, voltage-dependent, alpha 1F subunit	ENSMUSG00000031142
1437470_at	Pknox1	1711	1477	234	5139	1975	3164	Pbx/knotted 1 homeobox	ENSMUSG00000006705
1417534_at	Itgb5	1102	2014	-912	5139	1942	3197	integrin beta 5	ENSMUSG00000022817
1458857_at	---	2077	2426	-349	5138	1582	3556	---	---
1426510_at	Sccpdh	1580	2176	-596	5138	2141	2997	saccharopine dehydrogenase (putative)	ENSMUSG00000038936
1422237_at	Mc3r	1470	2755	-1285	5138	2098	3040	melanocortin 3 receptor	ENSMUSG00000038537
1421792_s_at	Trem2	2414	3014	-600	5137	2463	2674	triggering receptor expressed on myeloid cells 2	ENSMUSG00000023992
1425323_a_at	Fam173a	2479	1943	536	5136	1552	3584	family with sequence similarity 173, member A	ENSMUSG00000057411
1424661_at	Pmpca	2395	863	1532	5136	1867	3269	peptidase (mitochondrial processing) alpha	ENSMUSG00000026926
1437211_x_at	Elovl5	1840	1775	65	5136	2456	2680	ELOVL family member 5, elongation of long chain fatty acids (yeast)	ENSMUSG00000032349
1451425_a_at	Mkrn1	1764	1579	185	5136	1797	3339	makorin, ring finger protein, 1	ENSMUSG00000029922
1416568_a_at	Acin1	1567	1212	355	5136	1971	3165	apoptotic chromatin condensation inducer 1	ENSMUSG00000022185
1423165_a_at	Mta2	2825	2296	529	5135	1751	3384	metastasis-associated gene family, member 2	ENSMUSG00000071646
1416226_at	Arpc1b /// Gm5637	2023	1866	157	5135	1748	3387	actin related protein 2/3 complex, subunit 1B /// predicted pseudogene 5637	ENSMUSG00000029622
1424421_at	Flad1	1789	1459	330	5135	2503	2632	RFad1, flavin adenine dinucleotide synthetase, homolog (yeast)	ENSMUSG00000042642
1448509_at	Fam107b	1655	2567	-912	5134	1238	3896	family with sequence similarity 107, member B	ENSMUSG00000026655
1454741_s_at	Tmem164	2665	2737	-72	5133	2368	2765	transmembrane protein 164	ENSMUSG00000047045
1425360_at	Mllt6	1657	1339	318	5133	1807	3326	myeloid/lymphoid or mixed-lineage leukemia (trithorax homolog, Drosophila); translocated to, 6	ENSMUSG00000038437
1460555_at	Fam65b	2616	2672	-56	5132	1188	3944	family with sequence similarity 65, member B	ENSMUSG00000036006
1424374_at	Gimap4	2346	2501	-155	5132	1843	3289	GTPase, IMAP family member 4	ENSMUSG00000054435
1423590_at	Napsa	2127	1601	526	5132	1514	3618	napsin A aspartic peptidase	ENSMUSG00000002204
1450025_at	Pard6g	1898	3079	-1181	5132	1840	3292	par-6 partitioning defective 6 homolog gamma (C. elegans)	ENSMUSG00000056214
1450606_at	Pnmt	1430	2744	-1314	5132	1397	3735	phenylethanolamine-N-methyltransferase	ENSMUSG00000038216
1434853_x_at	Mkrn1	1819	1453	366	5131	2501	2630	makorin, ring finger protein, 1	ENSMUSG00000029922
1417918_at	Mrpl11	1579	1584	-5	5131	2058	3073	mitochondrial ribosomal protein L11	ENSMUSG00000024902
1439399_a_at	Snhg1	2825	1219	1606	5130	2568	2562	small nucleolar RNA host gene (non-protein coding) 1	ENSMUSG00000090867
1436039_at	Cmah	1609	2415	-806	5130	1648	3482	cytidine monophospho-N-acetylneuraminic acid hydroxylase	ENSMUSG00000016756
1445897_s_at	Ifi35	1585	2644	-1059	5130	2398	2732	interferon-induced protein 35	ENSMUSG00000010358
1416925_at	Kpnb1	1259	2030	-771	5129	2117	3012	karyopherin (importin) beta 1	ENSMUSG00000001440
1423631_at	Nr2e3	1248	1942	-694	5129	1672	3457	nuclear receptor subfamily 2, group E, member 3	ENSMUSG00000032292
1417542_at	Rps6ka2	1936	2227	-291	5128	1883	3245	ribosomal protein S6 kinase, polypeptide 2	ENSMUSG00000023809
1436074_at	Nfkbid	3107	1535	1572	5127	1505	3622	nuclear factor of kappa light polypeptide gene enhancer in B cells inhibitor, delta	ENSMUSG00000036931
1449834_at	Magix	2184	1200	984	5127	1785	3342	MAGI family member, X-linked	ENSMUSG00000031147
1436659_at	Dclk1	2029	2912	-883	5127	2024	3103	doublecortin-like kinase 1	ENSMUSG00000027797
1416957_at	Pou2af1	1875	974	901	5127	1929	3198	POU domain, class 2, associating factor 1	ENSMUSG00000032053
1450165_at	Slfn2	1778	1305	473	5127	1557	3570	schlafen 2	ENSMUSG00000072620
1418536_at	H2-Q7 /// H2-Q8 /// H2-Q9 /// LOC68395	1487	1899	-412	5127	1737	3390	histocompatibility 2, Q region locus 7 /// histocompatibility 2, Q region locus 8 /// histocompatibility 2, Q region locus 9 /// histocompatibility 2, Q region locus 6-like	ENSMUSG00000060550
1451012_a_at	Csda	1878	1077	801	5126	2117	3009	cold shock domain protein A	ENSMUSG00000030189
1419394_s_at	S100a8	1601	1427	174	5125	1942	3183	S100 calcium binding protein A8 (calgranulin A)	ENSMUSG00000056054
1445052_at	---	1098	1923	-825	5125	1934	3191	---	---
1437683_x_at	Serf2	891	2101	-1210	5125	1892	3233	small EDRK-rich factor 2	ENSMUSG00000074884
1425020_at	Ubxn2a	1951	1455	496	5124	2475	2649	UBX domain protein 2A	ENSMUSG00000020634 /// ENSMUSG00000090475
1417952_at	Cyp2j6	2719	1708	1011	5122	1503	3619	cytochrome P450, family 2, subfamily j, polypeptide 6	ENSMUSG00000052914
1423188_a_at	6720456B07Rik	1866	1748	118	5122	1745	3377	RIKEN cDNA 6720456B07 gene	ENSMUSG00000033940
1460281_at	Asb15	1854	2957	-1103	5122	1154	3968	ankyrin repeat and SOCS box-containing 15	ENSMUSG00000029685
1424321_at	Rfc4	1720	1427	293	5122	1410	3712	replication factor C (activator 1) 4	ENSMUSG00000022881
1425289_a_at	Cr2	1720	1704	16	5122	1432	3690	complement receptor 2	ENSMUSG00000026616
1456358_at	Etv3	1087	1188	-101	5122	2011	3111	ets variant gene 3	ENSMUSG00000003382
1438168_x_at	Ddx39	1914	2149	-235	5120	2412	2708	DEAD (Asp-Glu-Ala-Asp) box polypeptide 39	ENSMUSG00000005481
1416901_at	Npc2	940	1298	-358	5119	1841	3278	Niemann Pick type C2	ENSMUSG00000021242
1428183_at	Ankrd23	1510	1133	377	5118	2030	3088	ankyrin repeat domain 23	---
1439972_at	Etnk1	2218	1380	838	5117	1902	3215	ethanolamine kinase 1	---
1428868_a_at	Oaz1 /// Oaz1-ps	1867	1938	-71	5117	1295	3822	ornithine decarboxylase antizyme 1 /// ornithine decarboxylase antizyme 1, pseudogene	ENSMUSG00000035242 /// ENSMUSG00000043801
1418830_at	Cd79a	1777	1561	216	5116	1656	3460	CD79A antigen (immunoglobulin-associated alpha)	ENSMUSG00000003379
1437455_a_at	Btg1	2391	2025	366	5115	1550	3565	B cell translocation gene 1, anti-proliferative	ENSMUSG00000036478
1417138_s_at	Polr2e	1846	1182	664	5115	1560	3555	polymerase (RNA) II (DNA directed) polypeptide E	ENSMUSG00000004667
1436097_x_at	Arhgap9	2185	1200	985	5113	1875	3238	Rho GTPase activating protein 9	ENSMUSG00000040345
1417035_at	Sac3d1	1957	1208	749	5113	1708	3405	SAC3 domain containing 1	ENSMUSG00000024790
1433907_at	Pknox2	1733	2635	-902	5113	2626	2487	Pbx/knotted 1 homeobox 2	ENSMUSG00000035934
1437375_at	Rfx3	1374	3090	-1716	5113	1917	3196	regulatory factor X, 3 (influences HLA class II expression)	ENSMUSG00000040929
1437000_at	Dgkq	1340	1331	9	5112	2263	2849	diacylglycerol kinase, theta	ENSMUSG00000004815
1454475_at	4921524M04Rik	1282	1195	87	5112	1393	3719	RIKEN cDNA 4921524M04 gene	---
1456328_at	Bank1	2659	1800	859	5110	1547	3563	B cell scaffold protein with ankyrin repeats 1	ENSMUSG00000037922
1452587_at	Actr2	2033	2264	-231	5110	1606	3504	ARP2 actin-related protein 2	ENSMUSG00000020152
1442555_at	Kcnd3	1741	2206	-465	5110	1863	3247	potassium voltage-gated channel, Shal-related family, member 3	ENSMUSG00000040896
1437148_at	Arpc2	1647	437	1210	5109	1270	3839	actin related protein 2/3 complex, subunit 2	ENSMUSG00000006304
1451131_at	Arl6ip1	2147	1337	810	5108	1202	3906	ADP-ribosylation factor-like 6 interacting protein 1	ENSMUSG00000030654
1416016_at	Tap1	1432	1797	-365	5108	1193	3915	transporter 1, ATP-binding cassette, sub-family B (MDR/TAP)	ENSMUSG00000037321
1417472_at	Myh9	1420	1600	-180	5108	1373	3735	myosin, heavy polypeptide 9, non-muscle	ENSMUSG00000022443
1416002_x_at	Cotl1	1349	1484	-135	5108	1822	3286	coactosin-like 1 (Dictyostelium)	ENSMUSG00000031827
1433546_at	Gns	1780	1924	-144	5107	2492	2615	glucosamine (N-acetyl)-6-sulfatase	ENSMUSG00000034707
1430367_at	Stambpl1	2723	1717	1006	5106	2411	2695	STAM binding protein like 1	---
1435653_at	Abhd2	1922	2713	-791	5106	1532	3574	abhydrolase domain containing 2	ENSMUSG00000039202
1460319_at	Fut8	2370	2119	251	5105	2622	2483	fucosyltransferase 8	ENSMUSG00000021065
1418099_at	Tnfrsf1b	2181	1404	777	5105	1578	3527	tumor necrosis factor receptor superfamily, member 1b	ENSMUSG00000028599
1449357_at	2310030G06Rik	1593	2573	-980	5105	1248	3857	RIKEN cDNA 2310030G06 gene	ENSMUSG00000032062
1419627_s_at	Clec4n	1586	2188	-602	5105	1231	3874	C-type lectin domain family 4, member n	ENSMUSG00000023349
1416956_at	Kcnab2	949	2422	-1473	5105	1488	3617	potassium voltage-gated channel, shaker-related subfamily, beta member 2	ENSMUSG00000028931
1418296_at	Fxyd5	2282	1401	881	5104	2100	3004	FXYD domain-containing ion transport regulator 5	ENSMUSG00000009687
1420438_at	Orm2	2025	2170	-145	5104	1357	3747	orosomucoid 2	ENSMUSG00000061540
1450583_s_at	Fpr3	1417	1850	-433	5104	2418	2686	formyl peptide receptor 3	ENSMUSG00000079700
1460338_a_at	Crlf3	1877	1238	639	5103	1636	3467	cytokine receptor-like factor 3	ENSMUSG00000017561
1455500_at	Rnf213	1873	2635	-762	5100	2079	3021	ring finger protein 213	ENSMUSG00000070327
1444004_at	Thoc2	2523	2367	156	5099	1878	3221	THO complex 2	ENSMUSG00000037475
1460581_a_at	Gm10071 /// Gm13623 /// Rpl13	2238	2629	-391	5099	1498	3601	predicted gene 10071 /// 60S ribosomal protein L13-like /// ribosomal protein L13	ENSMUSG00000000740 /// ENSMUSG00000059835 /// ENSMUSG00000066315 /// ENSMUSG00000083007 /// ENSMUSG00000084111
1433852_at	Kidins220	2127	3250	-1123	5099	1697	3402	kinase D-interacting substrate 220	ENSMUSG00000036333
1449498_at	Marco	1739	3056	-1317	5099	1861	3238	macrophage receptor with collagenous structure	ENSMUSG00000026390
1458385_at	Hspa4l	1636	1255	381	5099	1455	3644	heat shock protein 4 like	ENSMUSG00000025757
1439773_at	Ly6e	1499	1346	153	5099	1731	3368	lymphocyte antigen 6 complex, locus E	---
1424871_s_at	Fam100a	2041	2721	-680	5098	1131	3967	family with sequence similarity 100, member A	ENSMUSG00000039568
1431060_at	Peli1	1344	1415	-71	5098	1384	3714	pellino 1	ENSMUSG00000020134
1427214_at	Agmat	2035	1697	338	5097	2066	3031	agmatine ureohydrolase (agmatinase)	ENSMUSG00000040706
1426535_at	Poglut1	1847	2132	-285	5097	2213	2884	protein O-glucosyltransferase 1	ENSMUSG00000034064
1433862_at	Espl1	1790	2084	-294	5097	1792	3305	extra spindle poles-like 1 (S. cerevisiae)	ENSMUSG00000058290
1441229_at	D230019N24Rik	1578	2266	-688	5097	1963	3134	RIKEN cDNA D230019N24 gene	---
1449808_at	---	1421	1561	-140	5097	1539	3558	---	---
1423589_at	Arpc4	2510	1559	951	5096	1372	3724	actin related protein 2/3 complex, subunit 4	ENSMUSG00000079426
1442128_at	---	2313	1687	626	5096	1194	3902	---	---
1429349_at	Hmgb4	1705	2048	-343	5096	1805	3291	high-mobility group box 4	ENSMUSG00000048686
1418473_at	Cutc	1597	1946	-349	5096	2213	2883	cutC copper transporter homolog (E.coli)	ENSMUSG00000025193
1434902_at	Rnf157	1533	1608	-75	5096	1496	3600	ring finger protein 157	ENSMUSG00000052949
1416385_a_at	M6pr	920	2536	-1616	5096	2260	2836	mannose-6-phosphate receptor, cation dependent	ENSMUSG00000007458
1423736_a_at	Dym	2555	1120	1435	5095	1439	3656	dymeclin	ENSMUSG00000035765
1434312_at	Arf6	2251	2066	185	5095	1322	3773	ADP-ribosylation factor 6	ENSMUSG00000044147
1455553_at	Tmem194b	2186	1054	1132	5095	1201	3894	transmembrane protein 194B	ENSMUSG00000043015
1447602_x_at	Sulf2	1762	1456	306	5095	1694	3401	sulfatase 2	ENSMUSG00000006800
1455470_x_at	Lasp1	2436	1031	1405	5094	2092	3002	LIM and SH3 protein 1	ENSMUSG00000038366
1422304_at	Lcn4	1483	1613	-130	5093	1663	3430	lipocalin 4	ENSMUSG00000026919
1426122_a_at	Coro6	1210	1518	-308	5093	1948	3145	coronin 6	ENSMUSG00000020836
1433939_at	Aff3	1576	2225	-649	5092	1934	3158	AF4/FMR2 family, member 3	ENSMUSG00000037138
1448347_a_at	Caprin1 /// Gm20253	1927	2297	-370	5091	2003	3088	cell cycle associated protein 1 /// predicted gene, 20253	ENSMUSG00000027184
1440225_at	Gpr116	1821	1649	172	5091	1785	3306	G protein-coupled receptor 116	ENSMUSG00000056492
1448774_at	Stoml2	1813	2079	-266	5091	2551	2540	stomatin (Epb7.2)-like 2	ENSMUSG00000028455
1456473_x_at	Arf2	1709	2503	-794	5091	2402	2689	ADP-ribosylation factor 2	ENSMUSG00000062421
1451963_at	Igh-VJ558	1600	1670	-70	5091	1377	3714	immunoglobulin heavy chain (J558 family)	ENSMUSG00000076677
1440879_at	Abca9	1119	1876	-757	5091	1476	3615	ATP-binding cassette, sub-family A (ABC1), member 9	ENSMUSG00000041797
1431692_a_at	Cblc	1612	1647	-35	5090	2136	2954	Casitas B-lineage lymphoma c	ENSMUSG00000040525
1425090_s_at	Kcnc4	1545	1212	333	5090	2291	2799	potassium voltage gated channel, Shaw-related subfamily, member 4	ENSMUSG00000027895
1428895_at	Rftn2	1355	984	371	5089	1317	3772	raftlin family member 2	ENSMUSG00000025978
1439058_at	Sfpq	1986	2212	-226	5088	1671	3417	splicing factor proline/glutamine rich (polypyrimidine tract binding protein associated)	---
1438629_x_at	Grn	1746	2307	-561	5088	2006	3082	granulin	ENSMUSG00000034708
1421661_at	Fpr3	3055	2774	281	5087	1910	3177	formyl peptide receptor 3	ENSMUSG00000079700
1425196_a_at	Hint2	2865	1558	1307	5087	1419	3668	histidine triad nucleotide binding protein 2	ENSMUSG00000028470
1436144_at	LOC638399 /// Rpl31 /// Rpl31-ps12 /// Rpl31-ps9	1033	1715	-682	5087	1743	3344	60S ribosomal protein L31-like /// ribosomal protein L31 /// ribosomal protein L31, pseudogene 1 2 /// ribosomal protein L31, pseudogene 9	ENSMUSG00000051723 /// ENSMUSG00000059999 /// ENSMUSG00000062896 /// ENSMUSG00000066389 /// ENSMUSG00000066956 /// ENSMUSG00000067870 /// ENSMUSG00000070667 /// ENSMUSG00000072255 /// ENSMUSG00000073702 /// ENSMUSG00000083192
1422660_at	Gm15453 /// Rbm3	2747	980	1767	5086	2318	2768	predicted gene 15453 /// RNA binding motif protein 3	ENSMUSG00000031167 /// ENSMUSG00000066245
1438249_at	Usp7	2222	949	1273	5086	1433	3653	ubiquitin specific peptidase 7	ENSMUSG00000022710
1430914_at	5330426L24Rik	984	1981	-997	5086	1866	3220	RIKEN cDNA 5330426L24 gene	---
1417727_at	Srsf9	1588	3305	-1717	5085	1822	3263	serine/arginine-rich splicing factor 9	ENSMUSG00000029538
1427136_s_at	Srek1	1144	1121	23	5084	1840	3244	splicing regulatory glutamine/lysine-rich protein 1	ENSMUSG00000032621
1416478_a_at	Mdh2	1141	1117	24	5084	1997	3087	malate dehydrogenase 2, NAD (mitochondrial)	ENSMUSG00000019179
1446139_at	---	2013	2057	-44	5083	1705	3378	---	---
1426772_x_at	Tcrb-J	1972	2845	-873	5083	1430	3653	T cell receptor beta, joining region	ENSMUSG00000076490 /// ENSMUSG00000076498
1423985_at	Gm13342 /// Gm15776 /// Gng5 /// LOC100048410	2200	1173	1027	5082	1832	3250	predicted gene 13342 /// predicted gene 15776 /// guanine nucleotide binding protein (G protein), gamma 5 /// guanine nucleotide-binding protein G(I)/G(S)/G(O) subunit gamma-5-like	ENSMUSG00000068523
1426799_at	Rab8b	2087	2604	-517	5082	1668	3414	RAB8B, member RAS oncogene family	ENSMUSG00000036943
1418172_at	Hebp1	2004	2784	-780	5082	2211	2871	heme binding protein 1	ENSMUSG00000042770
1460729_at	Rock1	1495	1635	-140	5082	1376	3706	Rho-associated coiled-coil containing protein kinase 1	ENSMUSG00000024290
1447961_s_at	Mrpl38	2995	1148	1847	5080	1769	3311	mitochondrial ribosomal protein L38	ENSMUSG00000020775
1434935_at	Aak1	2855	1641	1214	5080	1943	3137	AP2 associated kinase 1	---
1442513_at	BC016423	2042	2696	-654	5079	1616	3463	cDNA sequence BC016423	---
1456377_x_at	Limd2 /// LOC632329	1624	1549	75	5079	1605	3474	LIM domain containing 2 /// LIM domain-containing protein 2-like	ENSMUSG00000040699
1451985_at	Lrrk1	3090	1066	2024	5078	1373	3705	leucine-rich repeat kinase 1	ENSMUSG00000015133
1426897_at	Rcc2	2878	1491	1387	5078	1844	3234	regulator of chromosome condensation 2	ENSMUSG00000040945
1450815_s_at	2410018M08Rik /// Chchd2 /// Gm13202 /// LOC100045688	2420	2087	333	5078	1444	3634	RIKEN cDNA 2410018M08 gene /// coiled-coil-helix-coiled-coil-helix domain containing 2 /// predicted gene 13202 /// coiled-coil-helix-coiled-coil-helix domain-containing protein 2, mitochondrial-like	ENSMUSG00000034173 /// ENSMUSG00000070493
1437121_at	Dennd1c	1862	1020	842	5078	2573	2505	DENN/MADD domain containing 1C	ENSMUSG00000002668
1458449_at	Kdm2a	1532	2929	-1397	5078	1202	3876	lysine (K)-specific demethylase 2A	ENSMUSG00000054611
1438454_at	Pten	1504	3086	-1582	5078	2069	3009	phosphatase and tensin homolog	---
1443955_at	1700094D03Rik	2198	2271	-73	5077	1569	3508	RIKEN cDNA 1700094D03 gene	---
1455110_at	Gabpb2	1393	2098	-705	5077	2179	2898	GA repeat binding protein, beta 2	ENSMUSG00000038766
1446441_at	Slc20a1	3124	2405	719	5076	1345	3731	solute carrier family 20, member 1	ENSMUSG00000027397
1441575_at	Gm9930	2657	1172	1485	5075	1245	3830	predicted gene 9930	ENSMUSG00000053980
1415834_at	Dusp6	2474	1178	1296	5075	2229	2846	dual specificity phosphatase 6	ENSMUSG00000019960
1448160_at	Lcp1	2209	919	1290	5075	2041	3034	lymphocyte cytosolic protein 1	ENSMUSG00000021998
1422441_x_at	Cdk4 /// LOC640611	1591	1658	-67	5075	1654	3421	cyclin-dependent kinase 4 /// cyclin-dependent kinase 4-like	ENSMUSG00000006728
1447274_at	---	1118	1199	-81	5075	2002	3073	---	---
1439816_at	Gm10567	1241	3154	-1913	5074	2685	2389	predicted gene 10567	ENSMUSG00000073738
1450204_a_at	Mynn	2995	2033	962	5073	2183	2890	myoneurin	ENSMUSG00000037730
1418238_at	Ivd	1578	1043	535	5073	2581	2492	isovaleryl coenzyme A dehydrogenase	ENSMUSG00000027332
1431941_at	Gm13856	3018	2910	108	5072	1379	3693	predicted gene 13856	ENSMUSG00000087356
1435343_at	Dock10	3015	1462	1553	5071	1641	3430	dedicator of cytokinesis 10	ENSMUSG00000038608
1458309_at	---	1569	2747	-1178	5071	2221	2850	---	---
1437837_x_at	Poldip3	2541	2385	156	5070	2095	2975	polymerase (DNA-directed), delta interacting protein 3	ENSMUSG00000041815
1425547_a_at	Klc4	1358	3026	-1668	5070	1516	3554	kinesin light chain 4	ENSMUSG00000003546
1428242_at	Hmha1	2485	772	1713	5069	1721	3348	histocompatibility (minor) HA-1	ENSMUSG00000035697
1421006_at	Col4a6	1728	1865	-137	5069	2272	2797	collagen, type IV, alpha 6	ENSMUSG00000031273
1449360_at	Csf2rb2	1652	1291	361	5069	1454	3615	colony stimulating factor 2 receptor, beta 2, low-affinity (granulocyte-macrophage)	ENSMUSG00000071714
1437154_at	Cep170	3385	2823	562	5068	2065	3003	centrosomal protein 170	ENSMUSG00000057335
1437760_at	Galnt12	2056	2077	-21	5068	2697	2371	UDP-N-acetyl-alpha-D-galactosamine:polypeptide N-acetylgalactosaminyltransferase 12	ENSMUSG00000039774
1422215_at	4930542C12Rik	1146	2300	-1154	5068	1713	3355	RIKEN cDNA 4930542C12 gene	ENSMUSG00000090724
1418334_at	Dbf4	1647	2313	-666	5067	1933	3134	DBF4 homolog (S. cerevisiae)	ENSMUSG00000002297
1453767_a_at	Nt5m	1236	1525	-289	5067	1142	3925	5',3'-nucleotidase, mitochondrial	ENSMUSG00000032615
1442646_at	---	3360	1278	2082	5066	1889	3177	---	---
1446280_at	---	2173	1771	402	5066	1601	3465	---	---
1437621_x_at	Phgdh	1645	863	782	5066	2020	3046	3-phosphoglycerate dehydrogenase	ENSMUSG00000053398
1460711_at	Dnajc21	1617	2954	-1337	5065	2112	2953	DnaJ (Hsp40) homolog, subfamily C, member 21	ENSMUSG00000044224
1436902_x_at	Tmsb10	1570	1981	-411	5065	1909	3156	thymosin, beta 10	ENSMUSG00000050347 /// ENSMUSG00000079523
1419979_s_at	Creb3	1468	3053	-1585	5065	2317	2748	cAMP responsive element binding protein 3	ENSMUSG00000028466
1442358_at	AA409587	1854	1762	92	5064	1308	3756	expressed sequence AA409587	---
1458251_at	AU022166	1801	2122	-321	5064	1981	3083	expressed sequence AU022166	---
1455168_a_at	Gnb2l1	1361	1329	32	5064	2652	2412	guanine nucleotide binding protein (G protein), beta polypeptide 2 like 1	ENSMUSG00000020372
1451366_at	Cops6	1332	1527	-195	5064	2405	2659	COP9 (constitutive photomorphogenic) homolog, subunit 6 (Arabidopsis thaliana)	ENSMUSG00000019494
1432677_at	Gbf1	1010	2273	-1263	5064	1614	3450	golgi-specific brefeldin A-resistance factor 1	---
1452690_at	Khsrp	1307	2524	-1217	5063	1690	3373	KH-type splicing regulatory protein	ENSMUSG00000007670
1435697_a_at	Cytip	2470	1192	1278	5062	1614	3448	cytohesin 1 interacting protein	ENSMUSG00000026832
1416850_s_at	Cisd1	2464	944	1520	5062	436	4626	CDGSH iron sulfur domain 1	ENSMUSG00000037710
1418641_at	Lcp2	1670	1069	601	5062	1649	3413	lymphocyte cytosolic protein 2	ENSMUSG00000002699
1449545_at	Fgf18	975	3104	-2129	5062	2117	2945	fibroblast growth factor 18	ENSMUSG00000057967
1451742_a_at	Ugp2	588	918	-330	5062	1829	3233	UDP-glucose pyrophosphorylase 2	ENSMUSG00000001891
1455475_at	3110057O12Rik	1379	2891	-1512	5061	2323	2738	RIKEN cDNA 3110057O12 gene	ENSMUSG00000037818
1418842_at	Hcls1	1603	2493	-890	5060	1717	3343	hematopoietic cell specific Lyn substrate 1	ENSMUSG00000022831
1423432_at	Phip	1157	2026	-869	5060	1319	3741	pleckstrin homology domain interacting protein	ENSMUSG00000032253
1434319_at	Mdh1	2560	1402	1158	5059	1887	3172	malate dehydrogenase 1, NAD (soluble)	ENSMUSG00000020321
1429088_at	Lbh	2487	1662	825	5057	1762	3295	limb-bud and heart	ENSMUSG00000024063
1422842_at	Xrn2	2033	1947	86	5057	1433	3624	5'-3' exoribonuclease 2	ENSMUSG00000027433
1417813_at	Ikbke	1842	2669	-827	5057	1823	3234	inhibitor of kappaB kinase epsilon	ENSMUSG00000042349
1437863_at	Bche	1821	2339	-518	5057	1642	3415	butyrylcholinesterase	ENSMUSG00000027792
1449393_at	Sh2d1a	1735	1526	209	5057	1305	3752	SH2 domain protein 1A	ENSMUSG00000005696
1451335_at	Plac8	2551	1236	1315	5056	1575	3481	placenta-specific 8	ENSMUSG00000029322
1423373_at	Rpp30	2136	2143	-7	5056	2197	2859	ribonuclease P/MRP 30 subunit (human)	ENSMUSG00000024800
1424116_x_at	Ppp5c	1581	2217	-636	5056	1902	3154	protein phosphatase 5, catalytic subunit	ENSMUSG00000003099
1422962_a_at	Psmb8	1572	1837	-265	5056	1434	3622	proteasome (prosome, macropain) subunit, beta type 8 (large multifunctional peptidase 7)	ENSMUSG00000024338
1438575_a_at	2900056M20Rik	1190	2515	-1325	5056	1830	3226	RIKEN cDNA 2900056M20 gene	---
1416246_a_at	Coro1a	3033	1034	1999	5055	1542	3513	coronin, actin binding protein 1A	ENSMUSG00000030707
1419430_at	Cyp26a1	2486	2558	-72	5055	2461	2594	cytochrome P450, family 26, subfamily a, polypeptide 1	ENSMUSG00000024987
1435945_a_at	Kcnn4	1891	1725	166	5055	1538	3517	potassium intermediate/small conductance calcium-activated channel, subfamily N, member 4	ENSMUSG00000054342
1435117_a_at	Dnajc27	1809	1303	506	5055	1670	3385	DnaJ (Hsp40) homolog, subfamily C, member 27	ENSMUSG00000020657
1445289_at	---	2542	2302	240	5054	1595	3459	---	---
1450759_at	Bmp6	1701	1655	46	5054	1651	3403	bone morphogenetic protein 6	ENSMUSG00000039004
1458351_s_at	Klhl2	2776	2647	129	5053	1914	3139	kelch-like 2, Mayven (Drosophila)	---
1423919_at	Haus3	1959	1947	12	5053	2035	3018	HAUS augmin-like complex, subunit 3	ENSMUSG00000079555
1442018_at	Btg1	1580	1352	228	5053	1681	3372	B cell translocation gene 1, anti-proliferative	ENSMUSG00000036478
1423511_at	Asf1a	1422	2601	-1179	5053	2515	2538	ASF1 anti-silencing function 1 homolog A (S. cerevisiae)	ENSMUSG00000019857
1422748_at	Zeb2	1967	1214	753	5052	1618	3434	zinc finger E-box binding homeobox 2	ENSMUSG00000026872
1436959_x_at	Nelf	1730	1361	369	5052	2039	3013	nasal embryonic LHRH factor	ENSMUSG00000006476
1455181_at	Rasa2	2500	1032	1468	5051	1677	3374	RAS p21 protein activator 2	ENSMUSG00000032413
1452463_x_at	Igkv8-30	2352	1497	855	5051	1737	3314	immunoglobulin kappa chain variable 8-30	---
1422666_at	Cblc	2028	2281	-253	5051	1911	3140	Casitas B-lineage lymphoma c	ENSMUSG00000040525
1424782_at	Dram2	2007	1691	316	5051	2437	2614	DNA-damage regulated autophagy modulator 2	ENSMUSG00000027900
1433677_at	Sfswap	1766	1536	230	5051	2195	2856	splicing factor, suppressor of white-apricot homolog (Drosophila)	ENSMUSG00000029439
1427715_a_at	Nt5c1b	2276	1060	1216	5050	1632	3418	5'-nucleotidase, cytosolic IB	ENSMUSG00000020622
1418398_a_at	Tspan32	1689	1754	-65	5050	2241	2809	tetraspanin 32	ENSMUSG00000000244
1459380_at	Tada1	1661	1145	516	5050	2023	3027	transcriptional adaptor 1	ENSMUSG00000026563
1419583_at	Cbx4	2438	2882	-444	5049	2275	2774	chromobox 4	ENSMUSG00000039989
1417558_at	Fyn	1734	2617	-883	5049	1497	3552	Fyn proto-oncogene	ENSMUSG00000019843
1452149_at	Ube3b	1432	1357	75	5049	1956	3093	ubiquitin protein ligase E3B	ENSMUSG00000029577
1446670_at	---	1784	2640	-856	5048	1369	3679	---	---
1444452_at	D930002L09Rik	1665	1814	-149	5048	2027	3021	RIKEN cDNA D930002L09 gene	---
1447766_x_at	Limd2 /// LOC632329	1329	1588	-259	5048	1638	3410	LIM domain containing 2 /// LIM domain-containing protein 2-like	ENSMUSG00000040699
1423650_at	Rnf26	1552	1834	-282	5047	2115	2932	ring finger protein 26	ENSMUSG00000053128 /// ENSMUSG00000072476
1428482_at	Akap10	2348	2855	-507	5046	1836	3210	A kinase (PRKA) anchor protein 10	ENSMUSG00000047804
1438251_x_at	Htra1	1708	2315	-607	5046	2308	2738	HtrA serine peptidase 1	ENSMUSG00000006205
1417841_at	Pxmp2	1574	2089	-515	5046	2510	2536	peroxisomal membrane protein 2	ENSMUSG00000029499
1419268_at	Agr2	2770	1994	776	5045	1817	3228	anterior gradient 2 (Xenopus laevis)	---
1445106_at	Gm19816	2413	1402	1011	5045	2380	2665	predicted gene, 19816	---
1449194_at	Mrps25	1801	1516	285	5045	2178	2867	mitochondrial ribosomal protein S25	ENSMUSG00000014551
1449156_at	Ly9	1695	3147	-1452	5045	2284	2761	lymphocyte antigen 9	ENSMUSG00000004707
1421870_at	Trim44	2406	2370	36	5043	1957	3086	tripartite motif-containing 44	ENSMUSG00000027189
1416510_at	Mrpl4	2158	3161	-1003	5043	2187	2856	mitochondrial ribosomal protein L4	ENSMUSG00000003299
1434017_at	Znrf2	1927	1789	138	5043	1637	3406	zinc and ring finger 2	ENSMUSG00000058446
1422601_at	Serpinb9	1896	1278	618	5043	1370	3673	serine (or cysteine) peptidase inhibitor, clade B, member 9	ENSMUSG00000045827
1433708_at	Srp68	1697	2608	-911	5043	2129	2914	signal recognition particle 68	ENSMUSG00000020780
1425153_at	Myh2	1508	1286	222	5043	1982	3061	myosin, heavy polypeptide 2, skeletal muscle, adult	ENSMUSG00000033196
1453562_a_at	Nmral1	1301	2099	-798	5043	1501	3542	NmrA-like family domain containing 1	ENSMUSG00000063445
1421393_at	Grin2d	1663	2670	-1007	5042	1763	3279	glutamate receptor, ionotropic, NMDA2D (epsilon 4)	ENSMUSG00000002771
1450638_at	Gm3837 /// Pdcd5	1220	2568	-1348	5042	1874	3168	predicted gene 3837 /// programmed cell death 5	ENSMUSG00000030417
1418272_at	Oxct2a	2489	1992	497	5041	1458	3583	3-oxoacid CoA transferase 2A	ENSMUSG00000076436
1450997_at	Stk17b	2468	1113	1355	5041	1745	3296	serine/threonine kinase 17b (apoptosis-inducing)	ENSMUSG00000026094
1438773_at	Steap2	1668	1098	570	5041	1497	3544	six transmembrane epithelial antigen of prostate 2	ENSMUSG00000015653
1420502_at	Sat1	1367	1379	-12	5041	2538	2503	spermidine/spermine N1-acetyl transferase 1	ENSMUSG00000025283
1452426_x_at	---	1758	1988	-230	5040	1821	3219	---	---
1435225_s_at	Brpf3	1631	1170	461	5040	1943	3097	bromodomain and PHD finger containing, 3	ENSMUSG00000063952
1449635_at	Prpf19	1590	1942	-352	5040	2289	2751	PRP19/PSO4 pre-mRNA processing factor 19 homolog (S. cerevisiae)	ENSMUSG00000024735
1450458_at	Ncoa2	1413	2480	-1067	5040	1658	3382	nuclear receptor coactivator 2	ENSMUSG00000005886
1459127_at	---	1100	1781	-681	5040	2362	2678	---	---
1435995_at	Mrpl22	1883	2464	-581	5038	2628	2410	mitochondrial ribosomal protein L22	ENSMUSG00000020514
1419644_at	Cstf2	1145	1802	-657	5038	2289	2749	cleavage stimulation factor, 3' pre-RNA subunit 2	ENSMUSG00000031256
1419178_at	Cd3g	1984	1485	499	5037	1566	3471	CD3 antigen, gamma polypeptide	ENSMUSG00000002033
1415856_at	Emb	1693	1177	516	5037	1313	3724	embigin	ENSMUSG00000021728
1452907_at	Galc	1431	2028	-597	5037	1917	3120	galactosylceramidase	ENSMUSG00000021003
1433107_at	---	2440	2095	345	5036	2602	2434	---	---
1455215_at	C530028O21Rik	1705	2861	-1156	5036	1735	3301	RIKEN cDNA C530028O21 gene	ENSMUSG00000030329
1456895_at	Cd209b	983	1620	-637	5035	1801	3234	CD209b antigen	ENSMUSG00000065987
1439199_at	---	1908	2942	-1034	5034	1527	3507	---	---
1450675_at	Smap2	1715	1343	372	5034	1797	3237	stromal membrane-associated GTPase-activating protein 2	ENSMUSG00000032870
1429574_at	Clic3	1269	2277	-1008	5034	1811	3223	chloride intracellular channel 3	ENSMUSG00000015093
1418097_a_at	Crlf2	2549	2230	319	5033	1828	3205	cytokine receptor-like factor 2	ENSMUSG00000033467
1448105_at	Prm2	2261	2348	-87	5033	1477	3556	protamine 2	ENSMUSG00000038015
1428234_at	Cpsf6	1735	2409	-674	5033	2375	2658	cleavage and polyadenylation specific factor 6	ENSMUSG00000055531
1419606_a_at	Tnnt1	1709	1616	93	5033	1694	3339	troponin T1, skeletal, slow	ENSMUSG00000064179
1451005_at	Sumo1	1313	1531	-218	5033	2600	2433	SMT3 suppressor of mif two 3 homolog 1 (yeast)	ENSMUSG00000026021
1437367_at	Ddx39b	1055	2931	-1876	5033	1681	3352	DEAD (Asp-Glu-Ala-Asp) box polypeptide 39B	---
1417287_at	H13	2647	946	1701	5032	1344	3688	histocompatibility 13	ENSMUSG00000019188
1419766_at	Sik1	3071	2257	814	5031	1942	3089	salt inducible kinase 1	ENSMUSG00000024042
1434620_s_at	Fam13b	2044	1759	285	5031	2386	2645	family with sequence similarity 13, member B	---
1425105_at	Rbp3	1509	2541	-1032	5031	1445	3586	retinol binding protein 3, interstitial	ENSMUSG00000041534
1433302_at	Cdh10	1970	2359	-389	5030	1803	3227	cadherin 10	---
1417186_at	Ube2k	1658	2722	-1064	5030	1577	3453	ubiquitin-conjugating enzyme E2K	ENSMUSG00000029203
1433324_at	9330154F10Rik	1484	1432	52	5030	1912	3118	RIKEN cDNA 9330154F10 gene	---
1427969_s_at	Zfp654	1436	912	524	5030	1747	3283	zinc finger protein 654	ENSMUSG00000047141
1447164_at	---	1382	1958	-576	5030	1573	3457	---	---
1452087_at	Epsti1	2473	1937	536	5029	1861	3168	epithelial stromal interaction 1 (breast)	---
1427310_at	Bptf	1638	1441	197	5029	1726	3303	bromodomain PHD finger transcription factor	ENSMUSG00000040481
1449462_at	Pbld2	1529	1679	-150	5029	2104	2925	phenazine biosynthesis-like protein domain containing 2	ENSMUSG00000020068
1424266_s_at	Ces1f	1147	1841	-694	5029	1805	3224	carboxylesterase 1F	ENSMUSG00000031725
1436909_at	Slc25a44	1772	2139	-367	5027	1881	3146	solute carrier family 25, member 44	ENSMUSG00000050144
1446735_at	---	1703	1240	463	5027	1599	3428	---	---
1450518_at	Hnf4g	1600	2758	-1158	5027	1868	3159	hepatocyte nuclear factor 4, gamma	ENSMUSG00000017688
1443581_at	---	3305	1650	1655	5026	1619	3407	---	---
1444752_at	C230073G13Rik	1855	1237	618	5026	2057	2969	RIKEN cDNA C230073G13 gene	---
1448378_at	Fscn1	1783	979	804	5026	2317	2709	fascin homolog 1, actin bundling protein (Strongylocentrotus purpuratus)	ENSMUSG00000029581
1420643_at	Lfng	1381	2400	-1019	5026	1679	3347	LFNG O-fucosylpeptide 3-beta-N-acetylglucosaminyltransferase	ENSMUSG00000029570
1448171_at	Siah2	1879	1759	120	5025	2049	2976	seven in absentia 2	ENSMUSG00000036432
1441677_at	---	1375	1745	-370	5024	1686	3338	---	---
1450644_at	Zfp36l1	1762	2722	-960	5023	1547	3476	zinc finger protein 36, C3H type-like 1	ENSMUSG00000021127
1439350_s_at	Pigu	1829	1125	704	5022	1882	3140	phosphatidylinositol glycan anchor biosynthesis, class U	ENSMUSG00000038383
1456727_a_at	Csnk1d	1431	1695	-264	5022	1371	3651	casein kinase 1, delta	ENSMUSG00000025162
1431374_at	6330407A03Rik	2874	1054	1820	5021	1437	3584	RIKEN cDNA 6330407A03 gene	---
1428239_at	Ankrd16	2302	2703	-401	5021	1947	3074	ankyrin repeat domain 16	ENSMUSG00000047909
1458222_at	---	1880	1671	209	5021	1866	3155	---	---
1449680_at	C80678	1810	2324	-514	5021	1867	3154	expressed sequence C80678	---
1427943_at	Acyp2	1641	1129	512	5021	1680	3341	acylphosphatase 2, muscle type	ENSMUSG00000060923
1422413_at	Cramp1l	1599	1562	37	5021	2057	2964	Crm, cramped-like (Drosophila)	ENSMUSG00000038002
1456525_at	Baat1	1292	2382	-1090	5021	2589	2432	BRCA1-associated ATM activator 1	ENSMUSG00000000148
1448216_at	Syngr3	2968	1991	977	5020	1533	3487	synaptogyrin 3	ENSMUSG00000007021
1426515_a_at	Tor1a	1727	2126	-399	5020	1669	3351	torsin family 1, member A (torsin A)	ENSMUSG00000026849
1457797_at	AI605517	1650	2088	-438	5020	1423	3597	expressed sequence AI605517	---
1425869_a_at	Psen2	1604	1531	73	5020	1525	3495	presenilin 2	ENSMUSG00000010609
1418793_at	Idua	1456	1315	141	5020	1459	3561	iduronidase, alpha-L-	ENSMUSG00000033540
1419153_at	2810417H13Rik	1311	1116	195	5020	1799	3221	RIKEN cDNA 2810417H13 gene	ENSMUSG00000040204
1452919_a_at	Pgp	2845	2859	-14	5019	1816	3203	phosphoglycolate phosphatase	ENSMUSG00000043445
1415871_at	Tgfbi	2817	1439	1378	5019	1550	3469	transforming growth factor, beta induced	ENSMUSG00000035493
1421579_at	Hoxa9	2336	2760	-424	5018	1892	3126	homeobox A9	ENSMUSG00000038227
1450696_at	Psmb9	1156	1334	-178	5018	1574	3444	proteasome (prosome, macropain) subunit, beta type 9 (large multifunctional peptidase 2)	ENSMUSG00000024337 /// ENSMUSG00000092299
1428362_at	Eif4g2	1124	2454	-1330	5018	2474	2544	eukaryotic translation initiation factor 4, gamma 2	ENSMUSG00000005610
1417104_at	Emp3	2187	1456	731	5017	1553	3464	epithelial membrane protein 3	ENSMUSG00000040212
1417853_at	Clca1	1851	1484	367	5017	1610	3407	chloride channel calcium activated 1	ENSMUSG00000056025
1450395_at	Slc22a5	1340	1227	113	5017	1817	3200	solute carrier family 22 (organic cation transporter), member 5	ENSMUSG00000018900 /// ENSMUSG00000063652
1451206_s_at	Cytip	1837	1092	745	5016	1490	3526	cytohesin 1 interacting protein	ENSMUSG00000026832
1449222_at	Ebi3	2669	2667	2	5015	1959	3056	Epstein-Barr virus induced gene 3	ENSMUSG00000003206
1428585_at	Actn1	1868	1888	-20	5015	1752	3263	actinin, alpha 1	ENSMUSG00000015143
1434359_at	Fam65b	1456	1419	37	5015	1452	3563	family with sequence similarity 65, member B	ENSMUSG00000036006
1454860_x_at	Dad1	1444	1591	-147	5015	2016	2999	defender against cell death 1	ENSMUSG00000022174
1418883_a_at	Pabpc1	1071	1876	-805	5015	2082	2933	poly(A) binding protein, cytoplasmic 1	ENSMUSG00000022283
1434653_at	Ptk2b	2477	1382	1095	5014	1392	3622	PTK2 protein tyrosine kinase 2 beta	ENSMUSG00000059456
1437697_at	Rad23a	1727	2541	-814	5014	1436	3578	RAD23a homolog (S. cerevisiae)	ENSMUSG00000003813
1427254_at	Zfp445	1478	1694	-216	5014	1791	3223	zinc finger protein 445	---
1423126_at	Atp1b3	1687	1453	234	5013	1948	3065	ATPase, Na+/K+ transporting, beta 3 polypeptide	ENSMUSG00000032412
1455819_at	Rod1	2552	1619	933	5012	1773	3239	ROD1 regulator of differentiation 1 (S. pombe)	ENSMUSG00000028382
1449908_at	Gip	1923	1678	245	5012	1905	3107	gastric inhibitory polypeptide	ENSMUSG00000014351
1437176_at	Nlrc5	1891	1377	514	5012	1980	3032	NLR family, CARD domain containing 5	ENSMUSG00000074151
1417616_at	St6galnac2	1890	1336	554	5012	1332	3680	ST6 (alpha-N-acetyl-neuraminyl-2,3-beta-galactosyl-1,3)-N-acetylgalactosaminide alpha-2,6-sialyltransferase 2	ENSMUSG00000057286
1417868_a_at	Ctsz	1652	1309	343	5012	2172	2840	cathepsin Z	ENSMUSG00000016256
1421097_at	Endog	1346	2092	-746	5012	2409	2603	endonuclease G	ENSMUSG00000015337
1417304_at	Chrd	1624	2923	-1299	5011	2275	2736	chordin	ENSMUSG00000006958
1455668_at	Whsc1l1	2808	2539	269	5010	1747	3263	Wolf-Hirschhorn syndrome candidate 1-like 1 (human)	ENSMUSG00000054823
1440580_at	Efr3b	2171	1633	538	5010	1848	3162	EFR3 homolog B (S. cerevisiae)	---
1416276_a_at	Rps4x	1244	2207	-963	5010	2107	2903	ribosomal protein S4, X-linked	ENSMUSG00000031320 /// ENSMUSG00000081400
1429567_at	Rassf10	953	1400	-447	5010	2392	2618	Ras association (RalGDS/AF-6) domain family (N-terminal) member 10	---
1419135_at	Ltb	2528	1124	1404	5009	1412	3597	lymphotoxin B	ENSMUSG00000024399
1416111_at	Cd83	2374	1232	1142	5009	1427	3582	CD83 antigen	ENSMUSG00000015396
1447144_at	---	1886	1609	277	5009	1851	3158	---	---
1417540_at	Elf1	1249	2393	-1144	5009	1413	3596	E74-like factor 1	ENSMUSG00000036461
1444480_at	Prkag3	1958	2959	-1001	5008	1622	3386	protein kinase, AMP-activated, gamma 3 non-catatlytic subunit	---
1455876_at	Slc4a7	1899	1281	618	5008	1937	3071	solute carrier family 4, sodium bicarbonate cotransporter, member 7	ENSMUSG00000021733
1448380_at	Lgals3bp	1765	1494	271	5008	1851	3157	lectin, galactoside-binding, soluble, 3 binding protein	ENSMUSG00000033880
1421748_a_at	Tubd1	989	1244	-255	5008	1338	3670	tubulin, delta 1	ENSMUSG00000020513
1432212_at	A1cf	2740	1780	960	5007	1172	3835	APOBEC1 complementation factor	---
1423695_at	Edem2	2711	2543	168	5007	1279	3728	ER degradation enhancer, mannosidase alpha-like 2	ENSMUSG00000038312
1456086_x_at	Pqbp1	1796	2150	-354	5007	1743	3264	polyglutamine binding protein 1	ENSMUSG00000031157
1454959_s_at	Gnai1	1675	2071	-396	5007	2172	2835	guanine nucleotide binding protein (G protein), alpha inhibiting 1	ENSMUSG00000057614
1429141_at	Neurl2	2487	3243	-756	5006	1679	3327	neuralized-like 2 (Drosophila)	ENSMUSG00000039873
1449184_at	Pglyrp1	2401	1247	1154	5006	1402	3604	peptidoglycan recognition protein 1	ENSMUSG00000030413
1460621_x_at	Ywhaq	2051	1437	614	5006	1630	3376	tyrosine 3-monooxygenase/tryptophan 5-monooxygenase activation protein, theta polypeptide	ENSMUSG00000076432
1438401_at	Ubn1	1534	1922	-388	5006	1557	3449	ubinuclein 1	ENSMUSG00000039473
1437593_x_at	Api5	1309	3050	-1741	5006	1314	3692	apoptosis inhibitor 5	ENSMUSG00000027193
1430672_at	5033418A18Rik	2871	2140	731	5005	1610	3395	RIKEN cDNA 5033418A18 gene	---
1427302_at	Enpp3	2667	1433	1234	5005	1564	3441	ectonucleotide pyrophosphatase/phosphodiesterase 3	ENSMUSG00000019989
1439254_at	Akap13	2336	1860	476	5005	1914	3091	A kinase (PRKA) anchor protein 13	ENSMUSG00000066406
1417495_x_at	Cp	3452	2060	1392	5004	2283	2721	ceruloplasmin	ENSMUSG00000003617
1440440_at	---	1914	2423	-509	5004	2305	2699	---	---
1434998_at	Iqgap1	1768	2428	-660	5004	1353	3651	IQ motif containing GTPase activating protein 1	ENSMUSG00000030536
1436236_x_at	Cotl1	1643	1794	-151	5004	1405	3599	coactosin-like 1 (Dictyostelium)	ENSMUSG00000031827
1422115_a_at	Flt3l /// Rpl13a	1534	2568	-1034	5004	1909	3095	FMS-like tyrosine kinase 3 ligand /// ribosomal protein L13A	ENSMUSG00000074129 /// ENSMUSG00000089989
1418925_at	Celsr1	1462	1798	-336	5004	2042	2962	cadherin, EGF LAG seven-pass G-type receptor 1 (flamingo homolog, Drosophila)	ENSMUSG00000016028
1451533_at	BC022687	1218	1649	-431	5004	1708	3296	cDNA sequence BC022687	ENSMUSG00000037594
1420915_at	Stat1	2473	1409	1064	5003	1525	3478	signal transducer and activator of transcription 1	ENSMUSG00000026104
1439970_at	---	2029	2802	-773	5003	1187	3816	---	---
1424682_at	Gpn3	1876	1864	12	5003	1499	3504	GPN-loop GTPase 3	ENSMUSG00000029464
1460220_a_at	Csf1	1609	2119	-510	5003	2139	2864	colony stimulating factor 1 (macrophage)	ENSMUSG00000014599
1423466_at	Ccr7	1588	2003	-415	5003	1919	3084	chemokine (C-C motif) receptor 7	ENSMUSG00000037944
1438487_s_at	Zzz3	3129	3025	104	5002	1808	3194	zinc finger, ZZ domain containing 3	ENSMUSG00000039068
1429396_at	Atg16l2	1591	1495	96	5002	1368	3634	autophagy related 16-like 2 (S. cerevisiae)	ENSMUSG00000047767
1434229_a_at	Polb	1528	1832	-304	5002	2024	2978	polymerase (DNA directed), beta	ENSMUSG00000031536
1452249_at	Prickle1	1480	1569	-89	5002	1808	3194	prickle homolog 1 (Drosophila)	ENSMUSG00000036158
1440459_at	Setx	1750	1541	209	5001	1452	3549	senataxin	---
1454286_at	1110004M10Rik	1591	2634	-1043	5001	1111	3890	RIKEN cDNA 1110004M10 gene	---
1449519_at	Gadd45a	1372	1188	184	5001	1525	3476	growth arrest and DNA-damage-inducible 45 alpha	ENSMUSG00000036390
1456429_at	Malt1	2991	2084	907	4997	1864	3133	mucosa associated lymphoid tissue lymphoma translocation gene 1	---
1424635_at	Eef1a1	1179	1471	-292	4997	1303	3694	eukaryotic translation elongation factor 1 alpha 1	ENSMUSG00000037742
1425439_a_at	Slc41a3	2676	2865	-189	4996	1833	3163	solute carrier family 41, member 3	ENSMUSG00000030089
1454942_at	Fam129a	1977	2342	-365	4996	1338	3658	family with sequence similarity 129, member A	ENSMUSG00000026483
1445743_at	E330024J20Rik	1761	1686	75	4996	1442	3554	RIKEN cDNA E330024J20 gene	---
1444144_at	---	1727	1622	105	4996	1530	3466	---	---
1426242_at	Polr2a	1172	1370	-198	4996	1290	3706	polymerase (RNA) II (DNA directed) polypeptide A	ENSMUSG00000005198
1429624_at	Sltm	1070	1578	-508	4996	1800	3196	SAFB-like, transcription modulator	ENSMUSG00000032212
1418320_at	Prss8	2850	2933	-83	4995	2045	2950	protease, serine, 8 (prostasin)	ENSMUSG00000030800
1418858_at	Aox3	2482	1264	1218	4995	1418	3577	aldehyde oxidase 3	ENSMUSG00000064294
1427527_a_at	Pthlh	1690	2411	-721	4994	1235	3759	parathyroid hormone-like peptide	ENSMUSG00000048776
1455053_a_at	Dcun1d1	2263	959	1304	4992	2467	2525	DCN1, defective in cullin neddylation 1, domain containing 1 (S. cerevisiae)	ENSMUSG00000027708
1418655_at	B4galnt1	2106	1370	736	4992	1528	3464	beta-1,4-N-acetyl-galactosaminyl transferase 1	ENSMUSG00000006731
1460565_at	Slc41a1	1396	2758	-1362	4992	1673	3319	solute carrier family 41, member 1	ENSMUSG00000013275
1437874_s_at	Hexb	1405	1590	-185	4990	1538	3452	hexosaminidase B	ENSMUSG00000021665
1428720_s_at	2010309G21Rik	2232	1331	901	4989	1779	3210	RIKEN cDNA 2010309G21 gene	ENSMUSG00000076931 /// ENSMUSG00000076937
1451099_at	Esyt1	1791	2014	-223	4989	1252	3737	extended synaptotagmin-like protein 1	ENSMUSG00000025366
1420905_at	Il17ra	1747	1826	-79	4989	1836	3153	interleukin 17 receptor A	ENSMUSG00000002897
1425396_a_at	Lck	1151	1583	-432	4989	1452	3537	lymphocyte protein tyrosine kinase	ENSMUSG00000000409
1456446_at	4930523C07Rik	1706	1577	129	4988	1664	3324	RIKEN cDNA 4930523C07 gene	---
1452815_at	P2ry10	1365	3051	-1686	4988	1901	3087	purinergic receptor P2Y, G-protein coupled 10	ENSMUSG00000050921
1457759_at	A630081D01Rik	2192	1038	1154	4987	1414	3573	RIKEN cDNA A630081D01 gene	---
1448800_at	Rtn4ip1	2176	950	1226	4987	2475	2512	reticulon 4 interacting protein 1	ENSMUSG00000019864
1435855_x_at	Aldh18a1	1713	1220	493	4987	2697	2290	aldehyde dehydrogenase 18 family, member A1	ENSMUSG00000025007
1417028_a_at	Trim2	1630	2604	-974	4986	2534	2452	tripartite motif-containing 2	ENSMUSG00000027993
1429897_a_at	D16Ertd472e	2603	1533	1070	4984	2053	2931	DNA segment, Chr 16, ERATO Doi 472, expressed	ENSMUSG00000022864
1436519_a_at	1110057K04Rik	2486	1563	923	4984	2279	2705	RIKEN cDNA 1110057K04 gene	ENSMUSG00000037669
1422403_at	Gm12597 /// Gm13280 /// Ifna1 /// Ifna12 /// Ifna5 /// Ifna6 /// Ifna7 /// Ifna9 /// Ifnab	2223	1922	301	4984	1891	3093	predicted gene 12597 /// predicted gene 13280 /// interferon alpha 1 /// interferon alpha 12 /// interferon alpha 5 /// interferon alpha 6 /// interferon alpha 7 /// interferon alpha 9 /// interferon alpha B	ENSMUSG00000070903 /// ENSMUSG00000070907 /// ENSMUSG00000073811 /// ENSMUSG00000073812 /// ENSMUSG00000076440 /// ENSMUSG00000078353 /// ENSMUSG00000078355 /// ENSMUSG00000078641 /// ENSMUSG00000078644
1456964_at	Rbm12	1737	1388	349	4984	2470	2514	RNA binding motif protein 12	ENSMUSG00000089824
1452081_a_at	9130017N09Rik	1564	1408	156	4984	1946	3038	RIKEN cDNA 9130017N09 gene	ENSMUSG00000035852
1431290_at	4930588J15Rik	2302	2698	-396	4983	1479	3504	RIKEN cDNA 4930588J15 gene	---
1419459_a_at	Magt1	1737	2073	-336	4983	1590	3393	magnesium transporter 1	ENSMUSG00000031232
1455865_at	Insm1	1639	2793	-1154	4983	1307	3676	insulinoma-associated 1	ENSMUSG00000068154
1432635_a_at	Sec62	1147	2171	-1024	4983	2398	2585	SEC62 homolog (S. cerevisiae)	ENSMUSG00000027706
1460197_a_at	Steap4	2513	1365	1148	4982	2465	2517	STEAP family member 4	ENSMUSG00000012428
1449096_at	Ccdc127	1904	1523	381	4981	1335	3646	coiled-coil domain containing 127	ENSMUSG00000021578
1418392_a_at	Gbp3	1861	2456	-595	4981	1449	3532	guanylate binding protein 3	ENSMUSG00000028268
1423518_at	Csk	2543	1996	547	4980	1366	3614	c-src tyrosine kinase	ENSMUSG00000032312
1416292_at	Prdx3	1979	1485	494	4980	1842	3138	peroxiredoxin 3	ENSMUSG00000024997
1420434_at	Cldn16	1775	1442	333	4980	1854	3126	claudin 16	ENSMUSG00000038148
1428694_at	Mir17hg	1618	1271	347	4980	1972	3008	MIR17 host gene 1 (non-protein coding)	ENSMUSG00000089726
1455682_at	Abl2	1964	2549	-585	4979	2168	2811	v-abl Abelson murine leukemia viral oncogene 2 (arg, Abelson-related gene)	ENSMUSG00000026596
1438453_at	Rad51c	1836	1999	-163	4978	1325	3653	RAD51 homolog c (S. cerevisiae)	ENSMUSG00000007646
1418770_at	Cd2	2554	1361	1193	4977	2198	2779	CD2 antigen	ENSMUSG00000027863
1446595_at	Itsn2	1530	1146	384	4977	1841	3136	intersectin 2	---
1453304_s_at	Ly6e	1928	2430	-502	4974	1876	3098	lymphocyte antigen 6 complex, locus E	ENSMUSG00000022587
1421261_at	Lipg	1265	1769	-504	4974	1735	3239	lipase, endothelial	ENSMUSG00000053846
1433260_at	4930500E03Rik	2971	2742	229	4973	1209	3764	RIKEN cDNA 4930500E03 gene	---
1423370_a_at	Csnk1g2	2559	2463	96	4973	1528	3445	casein kinase 1, gamma 2	ENSMUSG00000003345
1416346_at	Timm8a1	2304	1554	750	4973	1626	3347	translocase of inner mitochondrial membrane 8 homolog a1 (yeast)	ENSMUSG00000045455 /// ENSMUSG00000048007
1448767_s_at	Gjb1	2253	2986	-733	4973	2043	2930	gap junction protein, beta 1	ENSMUSG00000047797
1420485_at	Nol7	1810	1207	603	4973	2009	2964	nucleolar protein 7	ENSMUSG00000063200
1417440_at	Arid1a	1599	2459	-860	4973	1946	3027	AT rich interactive domain 1A (SWI-like)	ENSMUSG00000007880
1436172_at	Gm20559	1182	1633	-451	4973	1555	3418	predicted gene, 20559	---
1458087_at	Stac3	2374	1593	781	4972	1906	3066	SH3 and cysteine rich domain 3	ENSMUSG00000040287
1436312_at	Ikzf1	1823	1191	632	4972	1490	3482	IKAROS family zinc finger 1	ENSMUSG00000018654
1448833_at	Foxm1	1613	1815	-202	4972	1270	3702	forkhead box M1	ENSMUSG00000001517
1418612_at	Slfn1	1381	1332	49	4972	1455	3517	schlafen 1	ENSMUSG00000078763
1435996_at	Card11	2430	1275	1155	4971	1721	3250	caspase recruitment domain family, member 11	ENSMUSG00000036526
1416287_at	Rgs4	1174	2665	-1491	4971	1648	3323	regulator of G-protein signaling 4	ENSMUSG00000038530
1426432_a_at	Slc4a4	2793	1491	1302	4970	1931	3039	solute carrier family 4 (anion exchanger), member 4	ENSMUSG00000060961
1424164_at	Mrpl50	2109	1536	573	4970	1551	3419	mitochondrial ribosomal protein L50	ENSMUSG00000044018
1448702_at	Ier3ip1	1973	1734	239	4970	1615	3355	immediate early response 3 interacting protein 1	ENSMUSG00000025421 /// ENSMUSG00000090000
1418487_at	Ripk4	1748	1302	446	4970	2549	2421	receptor-interacting serine-threonine kinase 4	ENSMUSG00000005251
1428899_at	Tmem182	1607	1863	-256	4970	2302	2668	transmembrane protein 182	---
1427679_at	Lats1	2733	955	1778	4969	1955	3014	large tumor suppressor	ENSMUSG00000040021
1416495_s_at	BC002163 /// LOC100504968 /// Ndufs5	2417	1331	1086	4969	1841	3128	NADH dehydrogenase Fe-S protein 5 pseudogene /// NADH dehydrogenase [ubiquinone] iron-sulfur protein 5-like /// NADH dehydrogenase (ubiquinone) Fe-S protein 5	ENSMUSG00000028648 /// ENSMUSG00000081824
1457656_s_at	C230085N15Rik	2072	1725	347	4969	1912	3057	RIKEN cDNA C230085N15 gene	---
1419762_at	Ubd	2063	2051	12	4969	1512	3457	ubiquitin D	ENSMUSG00000035186
1432466_a_at	Apoe	1780	1477	303	4969	2427	2542	apolipoprotein E	ENSMUSG00000002985
1420819_at	Sla	1934	2416	-482	4968	1934	3034	src-like adaptor	ENSMUSG00000022372
1428571_at	Col9a1	1846	851	995	4968	1290	3678	collagen, type IX, alpha 1	ENSMUSG00000026147
1421262_at	Lipg	1777	1482	295	4968	2395	2573	lipase, endothelial	ENSMUSG00000053846
1417118_a_at	Naa10	2381	1166	1215	4967	1742	3225	N(alpha)-acetyltransferase 10, NatA catalytic subunitNalpha acetyltransferase 10	ENSMUSG00000031388
1438457_at	Dact3	1953	2580	-627	4967	1954	3013	Dapper homolog 3, antagonist of beta-catenin (xenopus)	---
1420106_at	Siah1a	1221	1542	-321	4967	1196	3771	Seven in absentia 1A	---
1449674_s_at	Pdcd6ip	1849	2150	-301	4966	1872	3094	programmed cell death 6 interacting protein	ENSMUSG00000032504
1418696_at	Ttc36	1785	2291	-506	4966	1697	3269	tetratricopeptide repeat domain 36	ENSMUSG00000039438
1435454_a_at	BC006779	1596	1605	-9	4966	1399	3567	cDNA sequence BC006779	ENSMUSG00000027580
1437868_at	Fam46a	1959	1906	53	4965	2150	2815	family with sequence similarity 46, member A	ENSMUSG00000032265
1428700_at	P2ry13	1072	2527	-1455	4965	1325	3640	purinergic receptor P2Y, G-protein coupled 13	ENSMUSG00000036362
1460671_at	Gpx1	1686	1710	-24	4964	1407	3557	glutathione peroxidase 1	ENSMUSG00000063856
1456343_at	Slc35f1	1634	2654	-1020	4964	1529	3435	solute carrier family 35, member F1	ENSMUSG00000038602
1452524_a_at	Elavl3	1620	1173	447	4964	1860	3104	ELAV (embryonic lethal, abnormal vision, Drosophila)-like 3 (Hu antigen C)	ENSMUSG00000003410
1448513_a_at	Npc2	1058	2536	-1478	4964	2585	2379	Niemann Pick type C2	ENSMUSG00000021242
1417038_at	2014-09-09	2137	2378	-241	4963	1776	3187	septin 9	ENSMUSG00000059248
1425798_a_at	Recql	1686	2021	-335	4963	1184	3779	RecQ protein-like	ENSMUSG00000030243
1443814_x_at	Ctsh	2670	1054	1616	4962	2030	2932	cathepsin H	ENSMUSG00000032359
1418626_a_at	Clu	2134	2771	-637	4962	2057	2905	clusterin	ENSMUSG00000022037
1450357_a_at	Ccr6	1627	2008	-381	4962	1823	3139	chemokine (C-C motif) receptor 6	ENSMUSG00000040899
1430418_at	Tmem57	1205	2831	-1626	4962	1752	3210	transmembrane protein 57	ENSMUSG00000028826
1456152_at	Paqr5	3382	1369	2013	4961	1912	3049	progestin and adipoQ receptor family member V	ENSMUSG00000032278
1454948_at	Usp7	1898	3079	-1181	4961	1300	3661	ubiquitin specific peptidase 7	ENSMUSG00000022710
1455844_at	Gm6277	1619	2395	-776	4961	1488	3473	predicted gene 6277	ENSMUSG00000087420
1421037_at	Npas2	2049	1471	578	4960	1802	3158	neuronal PAS domain protein 2	ENSMUSG00000026077
1439122_at	Ddx6	1779	1526	253	4960	1960	3000	DEAD (Asp-Glu-Ala-Asp) box polypeptide 6	ENSMUSG00000032097
1448279_at	Arpc3	1654	1466	188	4960	1569	3391	actin related protein 2/3 complex, subunit 3	ENSMUSG00000029465
1451148_at	Pink1	1643	1942	-299	4960	1807	3153	PTEN induced putative kinase 1	ENSMUSG00000028756
1439141_at	Gpr18	1233	2729	-1496	4960	1606	3354	G protein-coupled receptor 18	ENSMUSG00000050350
1453568_at	Dapl1	1529	2067	-538	4959	1519	3440	death associated protein-like 1	ENSMUSG00000026989
1419949_at	Tmem38b	1319	1457	-138	4959	2145	2814	Transmembrane protein 38B	---
1426226_at	Dyrk1a	1079	1345	-266	4959	1466	3493	dual-specificity tyrosine-(Y)-phosphorylation regulated kinase 1a	ENSMUSG00000022897
1439126_at	Mcmbp	2658	2717	-59	4958	1444	3514	MCM (minichromosome maintenance deficient) binding protein	---
1437981_x_at	1110057K04Rik	1661	1570	91	4958	1328	3630	RIKEN cDNA 1110057K04 gene	ENSMUSG00000037669
1450056_at	Apc	2328	2838	-510	4957	1546	3411	adenomatosis polyposis coli	ENSMUSG00000005871
1455954_x_at	Gpaa1	1758	2371	-613	4957	1084	3873	GPI anchor attachment protein 1	ENSMUSG00000022561
1421266_s_at	Nfkbib	1388	3254	-1866	4957	1153	3804	nuclear factor of kappa light polypeptide gene enhancer in B cells inhibitor, beta	ENSMUSG00000030595
1418740_at	Spert	1299	2102	-803	4957	2349	2608	spermatid associated	ENSMUSG00000034913
1437923_at	AI314760	2718	1330	1388	4956	2049	2907	expressed sequence AI314760	---
1421963_a_at	Cdc25b	1979	2220	-241	4956	2081	2875	cell division cycle 25B	ENSMUSG00000027330
1433294_at	4930449I04Rik	1729	2433	-704	4956	1640	3316	RIKEN cDNA 4930449I04 gene	---
1428600_at	Nin	1560	2289	-729	4956	2219	2737	ninein	ENSMUSG00000021068
1425106_a_at	Wars	1490	1792	-302	4956	1967	2989	tryptophanyl-tRNA synthetase	ENSMUSG00000021266
1431192_at	LOC100861925 /// Sorbs2	930	1379	-449	4956	1557	3399	uncharacterized LOC100861925 /// sorbin and SH3 domain containing 2	ENSMUSG00000031626
1425036_a_at	Tnrc6a	1984	1644	340	4955	2153	2802	trinucleotide repeat containing 6a	ENSMUSG00000052707
1434643_at	Tbl1x	1766	1999	-233	4955	1420	3535	transducin (beta)-like 1 X-linked	ENSMUSG00000025246
1440325_at	---	1640	1622	18	4955	1413	3542	---	---
1416328_a_at	Atp6v0e	1306	1253	53	4955	1698	3257	ATPase, H+ transporting, lysosomal V0 subunit E	ENSMUSG00000015575
1416615_at	Clpp	2667	1948	719	4954	2073	2881	ClpP caseinolytic peptidase, ATP-dependent, proteolytic subunit	ENSMUSG00000002660
1449474_a_at	Nelf	2069	1389	680	4954	2466	2488	nasal embryonic LHRH factor	ENSMUSG00000006476
1424953_at	BC021614	1611	1914	-303	4954	2682	2272	cDNA sequence BC021614	ENSMUSG00000058216
1453374_at	Zfand5	1515	1805	-290	4954	1921	3033	zinc finger, AN1-type domain 5	---
1435059_at	Asap1	1402	1911	-509	4954	1833	3121	ArfGAP with SH3 domain, ankyrin repeat and PH domain1	ENSMUSG00000022377
1447243_at	BC040756	1231	1748	-517	4954	1721	3233	cDNA sequence BC040756	---
1442799_x_at	Nudcd3	2111	1089	1022	4953	2486	2467	NudC domain containing 3	ENSMUSG00000053838
1450387_s_at	Ak4	2555	2047	508	4952	1752	3200	adenylate kinase 4	ENSMUSG00000028527
1421392_a_at	Birc3	1585	1023	562	4952	1771	3181	baculoviral IAP repeat-containing 3	ENSMUSG00000032000
1422443_at	Xpnpep1	2806	1779	1027	4951	2253	2698	X-prolyl aminopeptidase (aminopeptidase P) 1, soluble	ENSMUSG00000025027
1439264_x_at	Lasp1	2262	1820	442	4951	1343	3608	LIM and SH3 protein 1	ENSMUSG00000038366
1460175_at	Rps23	1693	2037	-344	4951	2167	2784	ribosomal protein S23	ENSMUSG00000049517 /// ENSMUSG00000063001 /// ENSMUSG00000066902 /// ENSMUSG00000074412 /// ENSMUSG00000081620
1444088_at	---	1435	1574	-139	4951	2507	2444	---	---
1450840_a_at	Gm11694 /// Gm14541 /// Gm15067 /// LOC100504784 /// Rpl39	1265	1101	164	4951	1404	3547	predicted gene 11694 /// 60S ribosomal protein L39-like /// predicted gene 15067 /// 60S ribosomal protein L39-like /// ribosomal protein L39	ENSMUSG00000036305 /// ENSMUSG00000079641
1445085_at	---	1184	1491	-307	4951	2024	2927	---	---
1416069_at	Pfkp	2821	2441	380	4950	2161	2789	phosphofructokinase, platelet	ENSMUSG00000021196
1425603_at	Tmem176a	1753	1792	-39	4950	1864	3086	transmembrane protein 176A	---
1429974_at	Tbx18	2498	2404	94	4949	1609	3340	T-box18	ENSMUSG00000032419
1460188_at	Ptpn6	1682	1818	-136	4949	1908	3041	protein tyrosine phosphatase, non-receptor type 6	ENSMUSG00000004266
1421098_at	Stap1	1546	1355	191	4949	2557	2392	signal transducing adaptor family member 1	ENSMUSG00000029254
1459009_at	---	1446	2104	-658	4948	1634	3314	---	---
1442855_at	Dopey1	1288	2070	-782	4948	1180	3768	dopey family member 1	ENSMUSG00000034973
1446130_at	Mir1931	1092	1417	-325	4948	1797	3151	microRNA 1931	ENSMUSG00000089214
1425110_at	Sorcs3	1759	2725	-966	4947	1362	3585	sortilin-related VPS10 domain containing receptor 3	ENSMUSG00000063434
1440905_at	Hs2st1	2462	2795	-333	4946	1995	2951	Heparan sulfate 2-O-sulfotransferase 1	---
1460255_at	Tnfsf13b	1503	1854	-351	4946	1710	3236	tumor necrosis factor (ligand) superfamily, member 13b	---
1422444_at	Itga6	1388	1928	-540	4946	1215	3731	integrin alpha 6	ENSMUSG00000027111
1419758_at	Abcb1a	1132	1897	-765	4946	1214	3732	ATP-binding cassette, sub-family B (MDR/TAP), member 1A	ENSMUSG00000040584
1416110_at	Slc35a4	2411	1017	1394	4944	1227	3717	solute carrier family 35, member A4	ENSMUSG00000033272
1436112_at	AI118078	2158	1617	541	4944	2412	2532	expressed sequence AI118078	ENSMUSG00000032313
1452085_at	Gatad1	2115	1318	797	4944	2013	2931	GATA zinc finger domain containing 1	ENSMUSG00000007415
1454544_at	9530078B04Rik	1823	1535	288	4944	1779	3165	RIKEN cDNA 9530078B04 gene	---
1458596_at	Dctn4	2492	2757	-265	4943	2154	2789	dynactin 4	---
1422373_at	Olfr71	1926	3073	-1147	4943	1523	3420	olfactory receptor 71	ENSMUSG00000046450
1421965_s_at	Notch3	1727	2441	-714	4943	1513	3430	notch 3	ENSMUSG00000038146
1431368_at	4930404N11Rik	1200	1624	-424	4943	2290	2653	RIKEN cDNA 4930404N11 gene	ENSMUSG00000020234
1416074_a_at	Gm10051 /// Rpl28	1315	1628	-313	4942	1448	3494	predicted pseudogene 10051 /// ribosomal protein L28	ENSMUSG00000030432 /// ENSMUSG00000058603 /// ENSMUSG00000058905
1427781_at	Usmg2	1303	1819	-516	4942	2614	2328	upregulated during skeletal muscle growth 2	---
1436958_x_at	Tpm3	3117	1509	1608	4941	1273	3668	Tropomyosin 3, gamma	---
1443450_at	Gm16630	1822	1171	651	4941	1736	3205	predicted gene, 16630	ENSMUSG00000086383
1415730_at	Cpsf7	1665	2523	-858	4941	1551	3390	cleavage and polyadenylation specific factor 7	ENSMUSG00000034820
1439108_at	Mll5	1637	1724	-87	4941	1472	3469	myeloid/lymphoid or mixed-lineage leukemia 5	ENSMUSG00000029004
1427110_at	Raver1	1399	1435	-36	4941	1680	3261	ribonucleoprotein, PTB-binding 1	ENSMUSG00000010205
1425736_at	Cd37	1267	1766	-499	4941	1370	3571	CD37 antigen	ENSMUSG00000030798
1449825_at	Actrt1	1204	2763	-1559	4941	2473	2468	actin-related protein T1	ENSMUSG00000046615
1442168_at	A230071A22Rik	2683	1145	1538	4940	1432	3508	RIKEN cDNA A230071A22 gene	---
1435012_x_at	Cela3b /// Gm13011	2465	2506	-41	4940	2021	2919	chymotrypsin-like elastase family, member 3B /// predicted gene 13011	ENSMUSG00000023433 /// ENSMUSG00000078520
1435833_at	---	1475	2019	-544	4940	1369	3571	---	---
1419405_at	Nmb	1235	1766	-531	4940	1657	3283	neuromedin B	ENSMUSG00000025723
1422572_at	Rhog	1106	1716	-610	4940	2394	2546	ras homolog gene family, member G	ENSMUSG00000073982
1416023_at	Fabp3	2740	1519	1221	4939	1999	2940	fatty acid binding protein 3, muscle and heart	ENSMUSG00000028773 /// ENSMUSG00000056366
1435964_a_at	Taok3	2412	1235	1177	4939	1550	3389	TAO kinase 3	ENSMUSG00000061288
1448684_at	Ppp1r2	2377	2034	343	4939	2407	2532	protein phosphatase 1, regulatory (inhibitor) subunit 2	ENSMUSG00000047714
1442480_at	---	2129	922	1207	4938	1791	3147	---	---
1435632_at	Nufip2	1642	3115	-1473	4938	2170	2768	nuclear fragile X mental retardation protein interacting protein 2	ENSMUSG00000037857
1435149_at	Plcg1	1528	2537	-1009	4938	1814	3124	phospholipase C, gamma 1	ENSMUSG00000016933
1442873_at	Fign	1329	2657	-1328	4938	1873	3065	fidgetin	ENSMUSG00000075324
1425148_a_at	Snx6	1063	1577	-514	4938	1595	3343	sorting nexin 6	ENSMUSG00000005656
1458411_at	Kndc1	937	1287	-350	4938	2273	2665	kinase non-catalytic C-lobe domain (KIND) containing 1	ENSMUSG00000066129
1435739_at	Lats1	3463	2459	1004	4937	1462	3475	large tumor suppressor	ENSMUSG00000040021
1454980_at	---	2405	1147	1258	4937	2174	2763	---	---
1422948_s_at	Hist1h4a /// Hist1h4b /// Hist1h4c /// Hist1h4d /// Hist1h4f /// Hist1h4h /// Hist1h4i /// Hist1h4j /// Hist1h4k /// Hist1h4m /// Hist1h4n /// Hist2h4 /// Hist4h4 /// LOC100862646	1685	922	763	4937	1969	2968	histone cluster 1, H4a /// histone cluster 1, H4b /// histone cluster 1, H4c /// histone cluster 1, H4d /// histone cluster 1, H4f /// histone cluster 1, H4h /// histone cluster 1, H4i /// histone cluster 1, H4j /// histone cluster 1, H4k /// histone cluster 1, H4m /// histone cluster 1, H4n /// histone cluster 2, H4 /// histone cluster 4, H4 /// histone H4-like	ENSMUSG00000060093 /// ENSMUSG00000060639 /// ENSMUSG00000060678 /// ENSMUSG00000060981 /// ENSMUSG00000064288 /// ENSMUSG00000067455 /// ENSMUSG00000069266 /// ENSMUSG00000069305 /// ENSMUSG00000069306
1434101_at	Nfib	1636	2730	-1094	4937	1432	3505	nuclear factor I/B	ENSMUSG00000008575
1417430_at	Cdr2	1588	2009	-421	4937	1641	3296	cerebellar degeneration-related 2	ENSMUSG00000030878
1443894_at	Evi2a	1295	1643	-348	4937	1299	3638	Ecotropic viral integration site 2a	---
1420091_s_at	Morc3	2290	2094	196	4936	1688	3248	microrchidia 3	ENSMUSG00000039456
1421429_a_at	Npnt	1849	1582	267	4936	1643	3293	nephronectin	ENSMUSG00000040998
1439319_at	Elf1	1594	1933	-339	4935	1923	3012	E74-like factor 1	---
1439686_at	---	1235	1253	-18	4935	1417	3518	---	---
1445303_at	---	3129	2576	553	4934	1731	3203	---	---
1455886_at	Cbl	1532	1292	240	4934	1684	3250	Casitas B-lineage lymphoma	ENSMUSG00000034342
1421657_a_at	Sox17	1711	2599	-888	4933	1340	3593	SRY-box containing gene 17	ENSMUSG00000025902
1436505_at	Ppig	1649	2344	-695	4933	2157	2776	peptidyl-prolyl isomerase G (cyclophilin G)	ENSMUSG00000042133
1450769_s_at	Stard5	1550	1398	152	4933	2111	2822	StAR-related lipid transfer (START) domain containing 5	ENSMUSG00000046027
1448999_at	Trappc5	1761	2613	-852	4932	1803	3129	trafficking protein particle complex 5	ENSMUSG00000040236
1423525_at	Mastl	1527	2663	-1136	4932	2293	2639	microtubule associated serine/threonine kinase-like	ENSMUSG00000026779
1455932_at	Mtdh	1752	1874	-122	4931	1469	3462	Metadherin	---
1450026_a_at	B3gnt2 /// Commd1	1727	2866	-1139	4931	1594	3337	UDP-GlcNAc:betaGal beta-1,3-N-acetylglucosaminyltransferase 2 /// COMM domain containing 1	ENSMUSG00000051355 /// ENSMUSG00000051650
1451305_at	Cby1	1306	2307	-1001	4929	2350	2579	chibby homolog 1 (Drosophila)	ENSMUSG00000022428
1441075_at	Nostrin	2234	944	1290	4928	2292	2636	nitric oxide synthase trafficker	ENSMUSG00000034738
1423467_at	Ms4a4b	1713	1976	-263	4928	1663	3265	membrane-spanning 4-domains, subfamily A, member 4B	ENSMUSG00000056290
1419186_a_at	St8sia4	1579	2946	-1367	4928	1413	3515	ST8 alpha-N-acetyl-neuraminide alpha-2,8-sialyltransferase 4	ENSMUSG00000040710
1447919_x_at	Ndufab1	1191	1114	77	4928	1367	3561	NADH dehydrogenase (ubiquinone) 1, alpha/beta subcomplex, 1	---
1427813_at	Ids	1143	1576	-433	4928	1516	3412	iduronate 2-sulfatase	---
1460303_at	Nr3c1	2092	1586	506	4927	2553	2374	nuclear receptor subfamily 3, group C, member 1	ENSMUSG00000024431
1430561_at	Dnajb14	1930	1218	712	4927	1341	3586	DnaJ (Hsp40) homolog, subfamily B, member 14	ENSMUSG00000074212
1420713_a_at	Mdfi	1813	1314	499	4926	1684	3242	MyoD family inhibitor	ENSMUSG00000032717
1420260_at	Phf7	1649	3280	-1631	4926	2206	2720	PHD finger protein 7	---
1418204_s_at	Aif1	1619	2226	-607	4926	1578	3348	allograft inflammatory factor 1	ENSMUSG00000024397
1456655_at	LOC100505027	1282	2295	-1013	4925	1296	3629	uncharacterized LOC100505027	---
1431400_a_at	Gas7	917	1661	-744	4925	2224	2701	growth arrest specific 7	ENSMUSG00000033066
1454849_x_at	Clu	2363	2247	116	4924	1949	2975	clusterin	ENSMUSG00000022037
1427705_a_at	Nfkb1	2771	2454	317	4923	1977	2946	nuclear factor of kappa light polypeptide gene enhancer in B cells 1, p105	ENSMUSG00000028163
1429123_at	Rab27a	2065	2751	-686	4923	1561	3362	RAB27A, member RAS oncogene family	ENSMUSG00000032202
1459302_at	A030007N12Rik	1976	1202	774	4923	1034	3889	RIKEN cDNA A030007N12 gene	---
1452637_a_at	Bola1	1630	2146	-516	4923	1886	3037	bolA-like 1 (E. coli)	ENSMUSG00000015943
1449049_at	Tlr1	1271	1398	-127	4923	1764	3159	toll-like receptor 1	---
1417381_at	C1qa	1117	1115	2	4923	1955	2968	complement component 1, q subcomponent, alpha polypeptide	ENSMUSG00000036887
1427418_a_at	Hif1a	2877	2136	741	4922	2394	2528	hypoxia inducible factor 1, alpha subunit	ENSMUSG00000021109
1436424_at	1600020E01Rik	3333	1876	1457	4921	1604	3317	RIKEN cDNA 1600020E01 gene	ENSMUSG00000086488
1419455_at	Il10rb	1814	1169	645	4921	2584	2337	interleukin 10 receptor, beta	ENSMUSG00000022969
1424566_s_at	Polr3d	1677	2815	-1138	4921	1399	3522	polymerase (RNA) III (DNA directed) polypeptide D	ENSMUSG00000000776
1439376_x_at	Dmtf1	1531	1639	-108	4921	2228	2693	cyclin D binding myb-like transcription factor 1	---
1439899_at	Galnt13	1412	1406	6	4921	1272	3649	UDP-N-acetyl-alpha-D-galactosamine:polypeptide N-acetylgalactosaminyltransferase 13	ENSMUSG00000060988
1427788_at	Nespas	1021	1448	-427	4919	1437	3482	neuroendocrine secretory protein antisense	ENSMUSG00000086537
1440795_x_at	Rabep2	2220	1731	489	4918	1917	3001	rabaptin, RAB GTPase binding effector protein 2	ENSMUSG00000030727
1438475_at	AB124611	1998	1699	299	4917	1923	2994	cDNA sequence AB124611	ENSMUSG00000057191
1422506_a_at	Cstb	1716	1479	237	4917	1674	3243	cystatin B	ENSMUSG00000005054
1425590_s_at	Aipl1	1220	1330	-110	4917	1904	3013	aryl hydrocarbon receptor-interacting protein-like 1	ENSMUSG00000040554
1419501_at	Polk	2924	2844	80	4916	1677	3239	polymerase (DNA directed), kappa	ENSMUSG00000021668
1452660_s_at	Klhl7	2242	2050	192	4916	2549	2367	kelch-like 7 (Drosophila)	ENSMUSG00000028986
1424979_at	Aph1a	1243	1520	-277	4915	1564	3351	anterior pharynx defective 1a homolog (C. elegans)	ENSMUSG00000015750
1420858_at	Pkia	2366	2251	115	4914	1870	3044	protein kinase inhibitor, alpha	ENSMUSG00000027499
1427526_at	Fgfr1op2	1433	2883	-1450	4914	1742	3172	FGFR1 oncogene partner 2	ENSMUSG00000040242
1433832_at	Sun2	2342	2421	-79	4913	2567	2346	Sad1 and UNC84 domain containing 2	ENSMUSG00000042524
1433678_at	Pld4	2157	1998	159	4913	1875	3038	phospholipase D family, member 4	ENSMUSG00000052160
1438116_x_at	Slc9a3r1	1600	1499	101	4913	2274	2639	solute carrier family 9 (sodium/hydrogen exchanger), member 3 regulator 1	ENSMUSG00000020733
1442109_at	---	1599	1687	-88	4913	2405	2508	---	---
1439256_x_at	Gpr137b-ps	1159	1335	-176	4913	2519	2394	G protein-coupled receptor 137B, pseudogene	---
1423235_at	Ap3b1	2303	2008	295	4912	1854	3058	adaptor-related protein complex 3, beta 1 subunit	ENSMUSG00000021686
1417738_at	Rab25	1833	3068	-1235	4912	2313	2599	RAB25, member RAS oncogene family	ENSMUSG00000008601
1422912_at	Bmp4	1263	1603	-340	4912	2563	2349	bone morphogenetic protein 4	ENSMUSG00000021835
1416721_s_at	Srsf6	1005	2512	-1507	4912	1964	2948	serine/arginine-rich splicing factor 6	ENSMUSG00000016921
1451707_s_at	Slc41a3	2633	1834	799	4911	1867	3044	solute carrier family 41, member 3	ENSMUSG00000030089
1430522_a_at	Vamp5	2445	2712	-267	4911	1361	3550	vesicle-associated membrane protein 5	ENSMUSG00000073002
1425574_at	Epha3	1493	1511	-18	4909	1203	3706	Eph receptor A3	ENSMUSG00000052504
1460327_at	Gpr88	2642	1515	1127	4908	2481	2427	G-protein coupled receptor 88	ENSMUSG00000068696
1430109_at	4833412E19Rik	2242	2565	-323	4908	1273	3635	RIKEN cDNA 4833412E19 gene	---
1427967_at	Srgap2	1696	1632	64	4908	1486	3422	SLIT-ROBO Rho GTPase activating protein 2	ENSMUSG00000026425
1437584_at	---	1636	2254	-618	4908	1720	3188	---	---
1446189_at	Myst4	1246	1564	-318	4908	1874	3034	MYST histone acetyltransferase monocytic leukemia 4	ENSMUSG00000021767
1425582_a_at	Emcn	2482	1237	1245	4907	1783	3124	endomucin	ENSMUSG00000054690
1460173_at	Lasp1	2069	2385	-316	4907	1872	3035	LIM and SH3 protein 1	ENSMUSG00000038366
1417405_at	Stard3	1786	1824	-38	4907	1187	3720	START domain containing 3	ENSMUSG00000018167
1450432_s_at	Mus81	1588	1921	-333	4907	1574	3333	MUS81 endonuclease homolog (yeast)	ENSMUSG00000024906
1456397_at	Cdh4	1450	2693	-1243	4907	1926	2981	cadherin 4	ENSMUSG00000000305
1434208_at	Rnf169	2045	2651	-606	4906	1543	3363	ring finger protein 169	ENSMUSG00000058761
1427709_at	Grik3	1547	2488	-941	4906	1744	3162	glutamate receptor, ionotropic, kainate 3	ENSMUSG00000001985
1446476_at	Trav12n-2	1991	1036	955	4905	1212	3693	T cell receptor alpha variable 12N-2	---
1417879_at	Nenf	1443	1781	-338	4905	1383	3522	neuron derived neurotrophic factor	ENSMUSG00000037499
1421986_at	Eif4e2	2671	1552	1119	4904	1724	3180	eukaryotic translation initiation factor 4E member 2	ENSMUSG00000026254
1455911_x_at	Ndufb11	2246	1862	384	4904	1825	3079	NADH dehydrogenase (ubiquinone) 1 beta subcomplex, 11	ENSMUSG00000031059
1455804_x_at	Oxct1	2109	1123	986	4904	1339	3565	3-oxoacid CoA transferase 1	ENSMUSG00000022186
1422607_at	Etv1	1773	2208	-435	4904	1735	3169	ets variant gene 1	ENSMUSG00000004151
1419291_x_at	Gas5	1732	1635	97	4904	2128	2776	growth arrest specific 5	ENSMUSG00000053332
1416007_at	Satb1	1573	2600	-1027	4904	2005	2899	special AT-rich sequence binding protein 1	ENSMUSG00000023927
1423249_at	Nktr	1259	1670	-411	4904	1453	3451	natural killer tumor recognition sequence	ENSMUSG00000032525
1418361_at	Gas8	1099	1765	-666	4904	1740	3164	growth arrest specific 8	ENSMUSG00000040220
1435191_at	Cdsn	2555	2328	227	4903	1811	3092	corneodesmosin	ENSMUSG00000039518
1437077_at	Dcun1d2	2414	2652	-238	4903	1787	3116	DCN1, defective in cullin neddylation 1, domain containing 2 (S. cerevisiae)	ENSMUSG00000038506
1447428_at	---	2850	2379	471	4902	2650	2252	---	---
1434184_s_at	Map4k4	2286	1525	761	4902	2119	2783	mitogen-activated protein kinase kinase kinase kinase 4	ENSMUSG00000026074
1427184_at	Tcrb-J	2181	2164	17	4902	1473	3429	T cell receptor beta, joining region	---
1429658_a_at	Smc2	1382	2212	-830	4902	1710	3192	structural maintenance of chromosomes 2	ENSMUSG00000028312
1440481_at	Stat1	1238	1452	-214	4902	2099	2803	signal transducer and activator of transcription 1	---
1418297_at	Dpysl4	1901	1975	-74	4901	2434	2467	dihydropyrimidinase-like 4	ENSMUSG00000025478
1442661_at	Dhrs7b	1741	1381	360	4901	2393	2508	dehydrogenase/reductase (SDR family) member 7B	ENSMUSG00000042569
1419225_at	Cacna2d3	1051	1554	-503	4901	1307	3594	calcium channel, voltage-dependent, alpha2/delta subunit 3	ENSMUSG00000021991
1448748_at	Plek	3009	1481	1528	4900	1380	3520	pleckstrin	ENSMUSG00000020120
1447697_at	---	2006	1577	429	4900	1410	3490	---	---
1425974_a_at	Trim25	1816	2014	-198	4900	1851	3049	tripartite motif-containing 25	ENSMUSG00000000275
1443037_at	---	1315	2608	-1293	4900	1546	3354	---	---
1440880_at	Mppe1	2211	1657	554	4899	1837	3062	metallophosphoesterase 1	---
1450754_at	Cacna2d2	1724	1957	-233	4899	1787	3112	calcium channel, voltage-dependent, alpha 2/delta subunit 2	ENSMUSG00000010066
1422124_a_at	Ptprc	1586	1281	305	4899	1624	3275	protein tyrosine phosphatase, receptor type, C	ENSMUSG00000026395
1447813_x_at	Sla	1443	1638	-195	4899	1162	3737	src-like adaptor	ENSMUSG00000022372
1443284_at	---	2685	1699	986	4897	2223	2674	---	---
1424383_at	Tmem51	2232	997	1235	4897	1910	2987	transmembrane protein 51	ENSMUSG00000040616
1417265_s_at	Coq5	1830	4328	-2498	4897	1674	3223	coenzyme Q5 homolog, methyltransferase (yeast)	ENSMUSG00000041733
1444456_at	9030425P06Rik	1914	1504	410	4895	1667	3228	RIKEN cDNA 9030425P06 gene	---
1449554_at	Tle3	1895	2017	-122	4895	1925	2970	transducin-like enhancer of split 3, homolog of Drosophila E(spl)	ENSMUSG00000032280
1417682_a_at	Prss2	1666	2291	-625	4895	2577	2318	protease, serine, 2	ENSMUSG00000057163
1426612_at	Tipin	1343	1930	-587	4895	1411	3484	timeless interacting protein	ENSMUSG00000032397
1426482_at	Prkrir	2016	1717	299	4894	2111	2783	protein-kinase, interferon-inducible double stranded RNA dependent inhibitor, repressor of (P58 repressor)	ENSMUSG00000030753
1448579_at	Glg1	1695	1606	89	4894	1344	3550	golgi apparatus protein 1	ENSMUSG00000003316
1448176_a_at	Hnrnpk	1596	2077	-481	4894	2340	2554	heterogeneous nuclear ribonucleoprotein K	ENSMUSG00000021546
1454921_at	Gm561	1378	1612	-234	4894	2367	2527	predicted gene 561	ENSMUSG00000074754
1443861_at	Cgnl1	1564	2192	-628	4893	1869	3024	cingulin-like 1	ENSMUSG00000032232
1451157_at	Rnf187	1514	944	570	4893	1325	3568	ring finger protein 187	ENSMUSG00000020496
1456477_at	Ccnt1	1477	3056	-1579	4892	1337	3555	cyclin T1	ENSMUSG00000011960
1430558_at	Zfp318	2213	2932	-719	4891	1557	3334	zinc finger protein 318	ENSMUSG00000015597
1440156_s_at	Tox2	1706	927	779	4891	2384	2507	TOX high mobility group box family member 2	ENSMUSG00000074607
1451097_at	Vasp	1858	2724	-866	4890	1909	2981	vasodilator-stimulated phosphoprotein	ENSMUSG00000030403
1417721_s_at	Laptm5	1749	1073	676	4890	1482	3408	lysosomal-associated protein transmembrane 5	ENSMUSG00000028581
1428531_at	Ints7	1551	1048	503	4890	1242	3648	integrator complex subunit 7	ENSMUSG00000037461
1448234_at	Dnajb6	1650	1901	-251	4889	2322	2567	DnaJ (Hsp40) homolog, subfamily B, member 6	ENSMUSG00000029131
1433242_at	5830415B17Rik	1534	2780	-1246	4889	1988	2901	RIKEN cDNA 5830415B17 gene	---
1450570_a_at	Cd19	1211	2477	-1266	4889	1512	3377	CD19 antigen	ENSMUSG00000030724
1451918_a_at	Loh12cr1	2771	3348	-577	4888	1578	3310	loss of heterozygosity, 12, chromosomal region 1 homolog (human)	ENSMUSG00000042992
1423829_at	Fam49b	2700	1699	1001	4887	2149	2738	family with sequence similarity 49, member B	ENSMUSG00000022378
1455903_at	Tbc1d4	2489	1948	541	4887	1866	3021	TBC1 domain family, member 4	ENSMUSG00000033083
1418644_a_at	Stk11	2818	911	1907	4886	2581	2305	serine/threonine kinase 11	ENSMUSG00000003068
1419965_at	Tubb2a-ps2	2612	1621	991	4886	1701	3185	Tubulin, beta 2a, pseudogene 2	---
1417971_at	Nrm	1589	2153	-564	4886	1595	3291	nurim (nuclear envelope membrane protein)	ENSMUSG00000059791
1434058_at	Mtmr12	1872	1703	169	4885	1822	3063	myotubularin related protein 12	ENSMUSG00000039458
1435484_at	Slc5a3	1695	2310	-615	4885	1834	3051	solute carrier family 5 (inositol transporters), member 3	ENSMUSG00000089774
1424707_at	Tmed10	1654	2872	-1218	4885	2045	2840	transmembrane emp24-like trafficking protein 10 (yeast)	ENSMUSG00000021248
1421015_s_at	Pole3	1393	1509	-116	4885	1470	3415	polymerase (DNA directed), epsilon 3 (p17 subunit)	ENSMUSG00000028394
1459187_at	---	1016	2016	-1000	4885	1477	3408	---	---
1446126_at	---	1640	1491	149	4884	1613	3271	---	---
1418929_at	Ift57	1549	2769	-1220	4884	1635	3249	intraflagellar transport 57	ENSMUSG00000032965
1433754_at	Mbnl2	2551	2677	-126	4883	1931	2952	muscleblind-like 2	ENSMUSG00000022139
1453238_s_at	A130040M12Rik	1595	1207	388	4883	1407	3476	RIKEN cDNA A130040M12 gene	---
1449556_at	C920025E04Rik /// H2-T23	1050	1004	46	4883	1538	3345	RIKEN cDNA C920025E04 gene /// histocompatibility 2, T region locus 23	ENSMUSG00000067212 /// ENSMUSG00000073405
1452337_at	4930427A07Rik	2323	1740	583	4882	1424	3458	RIKEN cDNA 4930427A07 gene	ENSMUSG00000037466
1458998_at	Obfc1	1611	2334	-723	4881	1458	3423	oligonucleotide/oligosaccharide-binding fold containing 1	ENSMUSG00000042694
1428189_at	5730494M16Rik	1529	2559	-1030	4881	1398	3483	RIKEN cDNA 5730494M16 gene	ENSMUSG00000024269
1422162_at	Dcc	1529	2540	-1011	4880	2176	2704	deleted in colorectal carcinoma	ENSMUSG00000060534
1452497_a_at	Nfatc3	1737	2826	-1089	4879	1775	3104	nuclear factor of activated T cells, cytoplasmic, calcineurin dependent 3	ENSMUSG00000031902
1435122_x_at	Dnmt1	1713	1414	299	4879	1639	3240	DNA methyltransferase (cytosine-5) 1	ENSMUSG00000004099
1452611_at	Ltn1	1529	2672	-1143	4879	1251	3628	listerin E3 ubiquitin protein ligase 1	ENSMUSG00000052299
1447823_x_at	Mapk12	3046	2554	492	4878	1661	3217	mitogen-activated protein kinase 12	ENSMUSG00000022610
1424122_s_at	Commd1	2056	1741	315	4878	1532	3346	COMM domain containing 1	ENSMUSG00000051355
1451295_a_at	Chd4	1934	1902	32	4878	1674	3204	chromodomain helicase DNA binding protein 4	ENSMUSG00000063870
1456947_at	---	1803	1526	277	4878	2126	2752	---	---
1417068_a_at	Ptpn1	1721	2818	-1097	4878	1902	2976	protein tyrosine phosphatase, non-receptor type 1	ENSMUSG00000027540
1453828_at	4932422M17Rik	1012	1430	-418	4878	1377	3501	RIKEN cDNA 4932422M17 gene	---
1446127_at	Zeb1	995	2123	-1128	4878	1716	3162	zinc finger E-box binding homeobox 1	ENSMUSG00000024238 /// ENSMUSG00000093717
1423622_a_at	Ccnl1	1727	1570	157	4877	1840	3037	cyclin L1	ENSMUSG00000027829
1447325_at	---	1717	1602	115	4877	1415	3462	---	---
1455287_at	Cdk6	1711	1592	119	4877	1633	3244	cyclin-dependent kinase 6	---
1435008_at	Slc9a6	1577	2922	-1345	4877	2627	2250	solute carrier family 9 (sodium/hydrogen exchanger), member 6	ENSMUSG00000060681
1438548_x_at	Rhbdd3	1453	2597	-1144	4877	1429	3448	rhomboid domain containing 3	ENSMUSG00000034175
1425972_a_at	Zfx	1096	1789	-693	4877	1597	3280	zinc finger protein X-linked	ENSMUSG00000079509
1440665_at	---	985	2754	-1769	4877	2267	2610	---	---
1456150_at	Jhdm1d	2709	1433	1276	4876	1707	3169	jumonji C domain-containing histone demethylase 1 homolog D (S. cerevisiae)	ENSMUSG00000042599
1449438_at	Dpm1	2347	2169	178	4876	2340	2536	dolichol-phosphate (beta-D) mannosyltransferase 1	ENSMUSG00000078919 /// ENSMUSG00000093752
1419223_a_at	Dtna	1818	1414	404	4876	2389	2487	dystrobrevin alpha	ENSMUSG00000024302
1450514_at	Zscan2	1797	1618	179	4876	1304	3572	zinc finger and SCAN domain containing 2	ENSMUSG00000038797
1416552_at	Dppa5a	1876	1494	382	4874	2047	2827	developmental pluripotency associated 5A	ENSMUSG00000060461
1419341_at	Epha8	1746	1619	127	4873	2540	2333	Eph receptor A8	ENSMUSG00000028661
1440883_at	Usp6nl	1303	1663	-360	4871	1907	2964	USP6 N-terminal like	ENSMUSG00000039046
1451023_at	Hcn3	2543	1732	811	4870	1982	2888	hyperpolarization-activated, cyclic nucleotide-gated K+ 3	ENSMUSG00000028051
1436549_a_at	Hnrnpa1	1746	1448	298	4870	2441	2429	heterogeneous nuclear ribonucleoprotein A1	---
1449740_s_at	Dsg2	1818	1908	-90	4869	1708	3161	desmoglein 2	ENSMUSG00000044393
1451112_s_at	Dap	1681	2319	-638	4869	2018	2851	death-associated protein	ENSMUSG00000039168
1437323_a_at	Iapp	1544	2661	-1117	4869	1734	3135	islet amyloid polypeptide	ENSMUSG00000041681
1425724_at	Ptprn2	3037	1269	1768	4868	1691	3177	protein tyrosine phosphatase, receptor type, N polypeptide 2	ENSMUSG00000056553
1440333_at	Mamdc4	2516	2655	-139	4868	1470	3398	MAM domain containing 4	ENSMUSG00000026941
1452948_at	Tnfaip8l2	1999	2114	-115	4868	1385	3483	tumor necrosis factor, alpha-induced protein 8-like 2	ENSMUSG00000013707
1419474_a_at	Ehf	1379	1336	43	4868	1381	3487	ets homologous factor	ENSMUSG00000012350
1417846_at	Ulk2	1360	1497	-137	4868	1427	3441	unc-51 like kinase 2	ENSMUSG00000004798
1428134_at	Coq9	1304	1321	-17	4868	2583	2285	coenzyme Q9 homolog (yeast)	ENSMUSG00000031782
1437162_at	---	3005	2438	567	4867	1905	2962	---	---
1415998_at	Vdac1	2837	1521	1316	4867	2635	2232	voltage-dependent anion channel 1	ENSMUSG00000020402
1419118_at	Vstm2b	2195	2088	107	4867	2108	2759	V-set and transmembrane domain containing 2B	ENSMUSG00000039257
1417291_at	Tnfrsf1a	1817	1377	440	4867	1438	3429	tumor necrosis factor receptor superfamily, member 1a	ENSMUSG00000030341
1450027_at	Sdc3	1624	1358	266	4867	2448	2419	syndecan 3	ENSMUSG00000025743
1422600_at	Rasgrf1	1622	3080	-1458	4867	1932	2935	RAS protein-specific guanine nucleotide-releasing factor 1	ENSMUSG00000032356
1416920_at	Rbm14 /// Rbm4	1183	2106	-923	4867	2037	2830	RNA binding motif protein 14 /// RNA binding motif protein 4	ENSMUSG00000006456
1448079_at	Rnf166	2954	2643	311	4866	1759	3107	ring finger protein 166	---
1416867_at	Bet1	1954	1455	499	4866	2265	2601	blocked early in transport 1 homolog (S. cerevisiae)	ENSMUSG00000032757
1457840_at	Plxna4	1575	1996	-421	4866	1909	2957	plexin A4	ENSMUSG00000029765
1420372_at	Sntb2	1556	2291	-735	4866	2406	2460	syntrophin, basic 2	ENSMUSG00000041308
1415820_x_at	Nono	2332	2167	165	4865	1933	2932	non-POU-domain-containing, octamer binding protein	ENSMUSG00000031311
1416844_at	Prmt2	2186	2823	-637	4865	2090	2775	protein arginine N-methyltransferase 2	ENSMUSG00000020230
1432227_at	LOC100504708	1607	1354	253	4864	1395	3469	uncharacterized LOC100504708	ENSMUSG00000087193
1420994_at	B3gnt5	1432	1773	-341	4864	1989	2875	UDP-GlcNAc:betaGal beta-1,3-N-acetylglucosaminyltransferase 5	ENSMUSG00000022686
1418180_at	Sp1	1365	2065	-700	4864	1932	2932	trans-acting transcription factor 1	ENSMUSG00000001280
1431624_a_at	Rnf219	1689	1143	546	4863	1977	2886	ring finger protein 219	---
1452231_x_at	Mndal	1053	2920	-1867	4863	1512	3351	myeloid nuclear differentiation antigen like	ENSMUSG00000090272
1417490_at	Ctsb	2307	321	1986	4862	1749	3113	cathepsin B	ENSMUSG00000021939
1437811_x_at	Cotl1	2239	2413	-174	4862	1644	3218	Coactosin-like 1 (Dictyostelium)	---
1418196_at	Tep1	1849	2471	-622	4861	2425	2436	telomerase associated protein 1	ENSMUSG00000006281
1436015_s_at	Stk4	3352	2575	777	4860	1840	3020	serine/threonine kinase 4	ENSMUSG00000018209
1440373_at	---	1918	2213	-295	4860	1304	3556	---	---
1437072_at	Arhgap25	1433	2055	-622	4860	2171	2689	Rho GTPase activating protein 25	ENSMUSG00000030047
1417882_at	Slc39a3	1243	2690	-1447	4860	1337	3523	solute carrier family 39 (zinc transporter), member 3	ENSMUSG00000046822
1446862_at	Gm15728	1176	1239	-63	4860	1257	3603	predicted gene 15728	ENSMUSG00000086075
1427212_at	Mapkap1	2694	1891	803	4859	2458	2401	mitogen-activated protein kinase associated protein 1	ENSMUSG00000038696
1451247_at	Mfsd1	1021	1651	-630	4858	1345	3513	major facilitator superfamily domain containing 1	ENSMUSG00000027775
1419255_at	Spnb2	1806	2041	-235	4857	1712	3145	spectrin beta 2	ENSMUSG00000020315
1436561_at	Suv39h2	1531	2379	-848	4857	2223	2634	suppressor of variegation 3-9 homolog 2 (Drosophila)	ENSMUSG00000026646
1431170_at	Efna3	2729	1764	965	4856	1436	3420	ephrin A3	ENSMUSG00000028039
1428091_at	Klhl7	2551	3129	-578	4855	2486	2369	kelch-like 7 (Drosophila)	ENSMUSG00000028986
1423062_at	Igfbp3	1829	1807	22	4855	1538	3317	insulin-like growth factor binding protein 3	ENSMUSG00000020427
1450515_at	Kcnj11	1682	3216	-1534	4855	1701	3154	potassium inwardly rectifying channel, subfamily J, member 11	ENSMUSG00000070561
1460670_at	Riok3	1563	2966	-1403	4855	2650	2205	RIO kinase 3 (yeast)	ENSMUSG00000024404
1416219_at	LOC100045367 /// Rpl19	1547	1967	-420	4855	1826	3029	60S ribosomal protein L19-like /// ribosomal protein L19	ENSMUSG00000017404 /// ENSMUSG00000081094
1457239_at	Syk	940	1766	-826	4855	2207	2648	spleen tyrosine kinase	ENSMUSG00000021457
1455435_s_at	Chdh	1646	2150	-504	4854	1841	3013	choline dehydrogenase	ENSMUSG00000015970
1450194_a_at	Myb	1578	1248	330	4854	1551	3303	myeloblastosis oncogene	ENSMUSG00000019982
1417804_at	Rasgrp2	1554	2787	-1233	4854	1677	3177	RAS, guanyl releasing protein 2	ENSMUSG00000032946
1454801_at	Ankrd28	1499	1818	-319	4854	1370	3484	ankyrin repeat domain 28	---
1449211_at	Bpnt1 /// LOC100504952	1467	2610	-1143	4854	2064	2790	bisphosphate 3'-nucleotidase 1 /// uncharacterized LOC100504952	ENSMUSG00000026617
1430124_x_at	Akr1a1	945	1509	-564	4854	2183	2671	aldo-keto reductase family 1, member A1 (aldehyde reductase)	ENSMUSG00000028692
1421651_at	Ankrd22	2392	2078	314	4853	2261	2592	ankyrin repeat domain 22	---
1441606_at	---	1905	1960	-55	4853	1452	3401	---	---
1428786_at	Nckap1l	1664	2401	-737	4853	1477	3376	NCK associated protein 1 like	ENSMUSG00000022488
1416612_at	Cyp1b1	1633	1512	121	4853	1694	3159	cytochrome P450, family 1, subfamily b, polypeptide 1	ENSMUSG00000024087
1419190_at	Vti1a	2310	1988	322	4852	1264	3588	vesicle transport through interaction with t-SNAREs homolog 1A (yeast)	ENSMUSG00000024983
1425954_a_at	Apex2	2178	1143	1035	4852	1319	3533	apurinic/apyrimidinic endonuclease 2	ENSMUSG00000025269
1425733_a_at	Eps8	2427	1592	835	4851	1711	3140	epidermal growth factor receptor pathway substrate 8	ENSMUSG00000015766
1430777_a_at	Golph3	2086	1520	566	4851	1635	3216	golgi phosphoprotein 3	ENSMUSG00000022200
1454639_x_at	Rpl41	1799	849	950	4851	1319	3532	ribosomal protein L41	ENSMUSG00000060143 /// ENSMUSG00000066809 /// ENSMUSG00000069648 /// ENSMUSG00000074660 /// ENSMUSG00000091107 /// ENSMUSG00000091640 /// ENSMUSG00000093674
1448123_s_at	Tgfbi	1269	3027	-1758	4851	1556	3295	transforming growth factor, beta induced	ENSMUSG00000035493
1447047_at	---	1835	1116	719	4850	1286	3564	---	---
1427755_at	Mcpt-ps1	1749	1448	301	4850	2466	2384	mast cell protease, pseudogene 1	---
1450820_a_at	Ntng2	1636	1021	615	4850	1363	3487	netrin G2	ENSMUSG00000035513
1454664_a_at	Eif5 /// LOC100047658	1567	1422	145	4850	1824	3026	eukaryotic translation initiation factor 5 /// eukaryotic translation initiation factor 5-like	ENSMUSG00000021282
1418783_at	Trpm5	2330	2341	-11	4849	1342	3507	transient receptor potential cation channel, subfamily M, member 5	ENSMUSG00000009246
1433773_at	Rrm2b	2304	2242	62	4849	1918	2931	ribonucleotide reductase M2 B (TP53 inducible)	ENSMUSG00000022292
1417219_s_at	Tmsb10	2036	1369	667	4849	1915	2934	thymosin, beta 10	ENSMUSG00000079523 /// ENSMUSG00000091955
1424372_at	Mrpl32	1388	1793	-405	4849	2123	2726	mitochondrial ribosomal protein L32	ENSMUSG00000015672
1447836_x_at	4921525O09Rik	1746	2451	-705	4848	1974	2874	RIKEN cDNA 4921525O09 gene	---
1419911_at	LOC100861858	1635	2956	-1321	4848	2195	2653	uncharacterized LOC100861858	ENSMUSG00000090458
1457521_at	---	2120	1562	558	4847	2561	2286	---	---
1425832_a_at	Cxcr6	2431	1664	767	4846	1932	2914	chemokine (C-X-C motif) receptor 6	ENSMUSG00000048521
1460423_x_at	Igk-V1 /// Igkv9-120	2166	1484	682	4846	1901	2945	immunoglobulin kappa chain variable 1 (V1) /// immunoglobulin kappa chain variable 9-120	ENSMUSG00000076516
1419554_at	Cd47	1741	1941	-200	4846	1664	3182	CD47 antigen (Rh-related antigen, integrin-associated signal transducer)	ENSMUSG00000055447
1417869_s_at	Ctsz	1730	1877	-147	4846	1867	2979	cathepsin Z	ENSMUSG00000016256
1415833_x_at	Rps29	1356	2287	-931	4846	1765	3081	ribosomal protein S29	ENSMUSG00000034892
1435479_at	Bmp7	1262	1346	-84	4846	1946	2900	bone morphogenetic protein 7	ENSMUSG00000008999
1425950_at	Slc17a9	2487	3068	-581	4845	1443	3402	solute carrier family 17, member 9	ENSMUSG00000023393
1448085_at	D5Ertd102e	1725	1412	313	4845	1741	3104	DNA segment, Chr 5, ERATO Doi 102, expressed	---
1423570_at	Abcg1	2244	2066	178	4844	2275	2569	ATP-binding cassette, sub-family G (WHITE), member 1	ENSMUSG00000024030
1429064_at	Dip2c	3269	2650	619	4843	1878	2965	DIP2 disco-interacting protein 2 homolog C (Drosophila)	ENSMUSG00000048264
1454026_a_at	Rgs3	2852	1742	1110	4843	1914	2929	regulator of G-protein signaling 3	ENSMUSG00000059810
1416058_s_at	Atp5c1	1889	1953	-64	4843	1665	3178	ATP synthase, H+ transporting, mitochondrial F1 complex, gamma polypeptide 1	ENSMUSG00000025781
1435221_at	Foxp1	1540	1584	-44	4843	1249	3594	forkhead box P1	ENSMUSG00000030067
1420224_at	---	1204	1196	8	4843	1173	3670	---	---
1416075_at	Sav1	1191	1038	153	4843	2424	2419	salvador homolog 1 (Drosophila)	ENSMUSG00000021067
1453583_at	Zzef1	1122	2260	-1138	4843	1737	3106	zinc finger, ZZ-type with EF hand domain 1	ENSMUSG00000055670
1417007_a_at	Vps4b	2682	1283	1399	4842	1638	3204	vacuolar protein sorting 4b (yeast)	ENSMUSG00000009907
1440165_at	Ptprc	1981	1411	570	4842	1538	3304	Protein tyrosine phosphatase, receptor type, C	---
1454169_a_at	Epsti1	1604	1361	243	4842	1329	3513	epithelial stromal interaction 1 (breast)	ENSMUSG00000022014
1426492_at	Tdp1	1355	2813	-1458	4842	2172	2670	tyrosyl-DNA phosphodiesterase 1	ENSMUSG00000021177
1435738_x_at	Serf2	850	1730	-880	4842	2147	2695	small EDRK-rich factor 2	ENSMUSG00000074884
1443765_at	1810058N05Rik	2588	2578	10	4841	1461	3380	RIKEN cDNA 1810058N05 gene	ENSMUSG00000087476
1453388_at	4933416M07Rik	1538	1804	-266	4841	1766	3075	RIKEN cDNA 4933416M07 gene	ENSMUSG00000084961
1455751_at	Cand1	1076	1500	-424	4841	1345	3496	cullin associated and neddylation disassociated 1	ENSMUSG00000020114
1446474_at	---	3154	3198	-44	4840	1973	2867	---	---
1451673_at	Cd8a	1576	2085	-509	4840	1805	3035	CD8 antigen, alpha chain	ENSMUSG00000053977
1450895_a_at	Cox16	1553	856	697	4840	1760	3080	COX16 cytochrome c oxidase assembly homolog (S. cerevisiae)	ENSMUSG00000091803
1416759_at	Mical1	1378	2523	-1145	4840	1500	3340	microtubule associated monoxygenase, calponin and LIM domain containing 1	ENSMUSG00000019823
1426168_a_at	Trav9d-3	1164	1558	-394	4840	1642	3198	T cell receptor alpha variable 9D-3	ENSMUSG00000076928
1437290_at	Impad1	1876	1696	180	4839	2214	2625	inositol monophosphatase domain containing 1	ENSMUSG00000066324
1447775_x_at	Zfp622	1006	1040	-34	4839	2148	2691	zinc finger protein 622	ENSMUSG00000052253
1443534_at	---	1834	1955	-121	4838	2607	2231	---	---
1434928_at	Gas2l1	1785	2533	-748	4838	1569	3269	growth arrest-specific 2 like 1	ENSMUSG00000034201
1434334_at	Prkd2	1742	1785	-43	4838	1587	3251	protein kinase D2	ENSMUSG00000041187
1456310_a_at	2610002J02Rik	1741	2719	-978	4838	1892	2946	RIKEN cDNA 2610002J02 gene	ENSMUSG00000073684
1433221_at	2610311E24Rik	1735	2337	-602	4838	1473	3365	RIKEN cDNA 2610311E24 gene	---
1449293_a_at	Skp2	1665	2283	-618	4838	2604	2234	S-phase kinase-associated protein 2 (p45)	ENSMUSG00000054115
1450874_at	Matr3	2598	2952	-354	4837	2346	2491	matrin 3	ENSMUSG00000037236
1450760_a_at	Ing3	1696	2806	-1110	4837	1083	3754	inhibitor of growth family, member 3	ENSMUSG00000029670
1426186_a_at	Fgf5	1106	1231	-125	4837	2269	2568	fibroblast growth factor 5	ENSMUSG00000029337
1443937_at	---	1625	3009	-1384	4836	1929	2907	---	---
1419027_s_at	Gltp	1507	1900	-393	4836	1734	3102	glycolipid transfer protein	ENSMUSG00000011884
1449295_at	LOC639905 /// Sap30bp	1057	1462	-405	4836	1277	3559	SAP30-binding protein-like /// SAP30 binding protein	ENSMUSG00000020755
1418021_at	C4b /// LOC675521	2136	2056	80	4835	2098	2737	complement component 4B (Chido blood group) /// complement C4-B-like	ENSMUSG00000073418
1460722_at	Soat2	1842	2447	-605	4835	2123	2712	sterol O-acyltransferase 2	ENSMUSG00000023045
1460542_s_at	Mdm4	1636	2138	-502	4835	1917	2918	transformed mouse 3T3 cell double minute 4	---
1425062_at	Fcrl1	1612	1879	-267	4835	2076	2759	Fc receptor-like 1	ENSMUSG00000059994
1418352_at	Hsd17b2	2696	2256	440	4834	2510	2324	hydroxysteroid (17-beta) dehydrogenase 2	ENSMUSG00000031844
1417889_at	Apobec2	1027	2117	-1090	4834	1281	3553	apolipoprotein B mRNA editing enzyme, catalytic polypeptide 2	ENSMUSG00000040694
1428466_at	Chd3	1003	2442	-1439	4833	1844	2989	chromodomain helicase DNA binding protein 3	ENSMUSG00000018474
1444555_at	---	971	1350	-379	4833	1136	3697	---	---
1422925_s_at	Acot3	2294	2381	-87	4832	2544	2288	acyl-CoA thioesterase 3	ENSMUSG00000021228
1424465_at	Ccdc58	2256	1414	842	4832	2477	2355	coiled-coil domain containing 58	ENSMUSG00000075229
1416475_at	Ube2d2a	1963	1757	206	4832	1511	3321	ubiquitin-conjugating enzyme E2D 2A	ENSMUSG00000091896
1429623_at	Zfp644	1585	1468	117	4832	1330	3502	zinc finger protein 644	ENSMUSG00000049606
1416670_at	Setdb1	1548	1603	-55	4832	2433	2399	SET domain, bifurcated 1	ENSMUSG00000015697
1424868_at	Glyat	1353	2884	-1531	4832	2109	2723	glycine-N-acyltransferase	ENSMUSG00000063683
1443992_at	Nipbl	1023	1890	-867	4832	1995	2837	Nipped-B homolog (Drosophila)	---
1422024_at	Fli1	1300	1364	-64	4831	1476	3355	Friend leukemia integration 1	ENSMUSG00000016087
1429797_at	Atl3	3105	2384	721	4830	1333	3497	atlastin GTPase 3	---
1438719_at	Map3k2	1881	1455	426	4830	1365	3465	mitogen-activated protein kinase kinase kinase 2	ENSMUSG00000024383
1428179_at	Ndufv2	1871	2963	-1092	4830	2247	2583	NADH dehydrogenase (ubiquinone) flavoprotein 2	ENSMUSG00000024099
1426408_at	Celf1	1755	2980	-1225	4830	2092	2738	CUGBP, Elav-like family member 1	ENSMUSG00000005506
1433239_at	4930448E06Rik	1351	2261	-910	4830	2522	2308	RIKEN cDNA 4930448E06 gene	---
1439585_at	Mdn1	1826	2028	-202	4829	1285	3544	midasin homolog (yeast)	ENSMUSG00000058006
1416461_at	Caprin1 /// Gm20253	1537	2780	-1243	4829	2031	2798	cell cycle associated protein 1 /// predicted gene, 20253	ENSMUSG00000027184
1424300_at	Gemin6 /// Gm6253	1312	1494	-182	4829	2343	2486	gem (nuclear organelle) associated protein 6 /// predicted pseudogene 6253	ENSMUSG00000055760
1434648_a_at	Ccm2	1155	1623	-468	4829	1482	3347	cerebral cavernous malformation 2	ENSMUSG00000000378
1452393_at	Akna	1780	1990	-210	4828	1702	3126	AT-hook transcription factor	ENSMUSG00000039158
1440938_at	Treml2	1545	2571	-1026	4828	1472	3356	triggering receptor expressed on myeloid cells-like 2	ENSMUSG00000071068
1444582_at	Dcun1d5	1190	1338	-148	4828	1535	3293	DCN1, defective in cullin neddylation 1, domain containing 5 (S. cerevisiae)	---
1452703_at	Ahcyl2	1771	1119	652	4827	2093	2734	S-adenosylhomocysteine hydrolase-like 2	ENSMUSG00000029772
1458889_at	Evl	2773	1647	1126	4826	2393	2433	Ena-vasodilator stimulated phosphoprotein	---
1438966_x_at	Fmod	1523	2567	-1044	4826	1647	3179	fibromodulin	ENSMUSG00000041559
1447209_at	---	3101	1376	1725	4825	1937	2888	---	---
1444460_at	Ube2r2	3064	974	2090	4825	1614	3211	ubiquitin-conjugating enzyme E2R 2	ENSMUSG00000036241
1446701_at	Abcb1b	2613	1167	1446	4825	1611	3214	ATP-binding cassette, sub-family B (MDR/TAP), member 1B	ENSMUSG00000028970
1442745_x_at	Rbm39	1734	1212	522	4825	2373	2452	RNA binding motif protein 39	---
1450795_at	Lhb	2773	1196	1577	4824	1679	3145	luteinizing hormone beta	ENSMUSG00000038194
1430448_at	6720418B01Rik	2416	1330	1086	4824	1411	3413	RIKEN cDNA 6720418B01 gene	---
1416452_at	Oat	2342	1555	787	4824	1795	3029	ornithine aminotransferase	ENSMUSG00000030934
1440671_at	A130012E19Rik	2003	1766	237	4824	1603	3221	RIKEN cDNA A130012E19 gene	---
1418155_at	Myot	1846	1209	637	4824	2030	2794	myotilin	ENSMUSG00000024471
1424042_at	Tmem5	1159	2544	-1385	4824	1812	3012	transmembrane protein 5	ENSMUSG00000034620
1436779_at	Cybb	1088	1180	-92	4824	2398	2426	cytochrome b-245, beta polypeptide	ENSMUSG00000015340
1427390_at	Bloc1s3	2949	1712	1237	4823	1623	3200	biogenesis of lysosome-related organelles complex-1, subunit 3	ENSMUSG00000057667
1442411_at	---	3223	1698	1525	4822	1484	3338	---	---
1416878_at	Mrpl51	2717	1624	1093	4822	1483	3339	mitochondrial ribosomal protein L51	ENSMUSG00000030335
1445361_at	---	1467	1700	-233	4822	1434	3388	---	---
1419873_s_at	Csf1r	2334	1360	974	4821	1421	3400	colony stimulating factor 1 receptor	ENSMUSG00000024621
1418439_at	Mrpl42	2086	1496	590	4821	2175	2646	mitochondrial ribosomal protein L42	ENSMUSG00000062981
1447603_x_at	Fam116b	1020	1373	-353	4821	1822	2999	family with sequence similarity 116, member B	ENSMUSG00000015377
1427173_a_at	Mrps33	2577	3048	-471	4820	1919	2901	mitochondrial ribosomal protein S33	ENSMUSG00000029918 /// ENSMUSG00000078525
1437134_at	---	2515	1592	923	4820	1942	2878	---	ENSMUSG00000083582
1447555_at	---	2057	1208	849	4819	2030	2789	---	---
1452534_a_at	Hmgb2	1205	1529	-324	4819	1587	3232	high mobility group box 2	ENSMUSG00000054717 /// ENSMUSG00000066002 /// ENSMUSG00000081075 /// ENSMUSG00000081671 /// ENSMUSG00000084279 /// ENSMUSG00000090683 /// ENSMUSG00000091440
1445055_at	---	1081	2110	-1029	4819	1606	3213	---	---
1426808_at	Lgals3	2425	2448	-23	4818	1417	3401	lectin, galactose binding, soluble 3	ENSMUSG00000050335
1441159_at	Med12l	2069	2314	-245	4818	1808	3010	mediator of RNA polymerase II transcription, subunit 12 homolog (yeast)-like	ENSMUSG00000056476
1435267_at	2610005L07Rik	1906	2481	-575	4818	2506	2312	Cadherin 11 pseudogene	---
1437099_x_at	Gm19579 /// Hnrnpf	1864	1888	-24	4818	1508	3310	predicted gene, 19579 /// heterogeneous nuclear ribonucleoprotein F	ENSMUSG00000042079 /// ENSMUSG00000044757
1438254_at	Mcmbp	1597	1714	-117	4818	1909	2909	MCM (minichromosome maintenance deficient) binding protein	ENSMUSG00000048170
1427455_x_at	Igk-V28 /// Igkc /// Igkj1 /// Igkv4-53 /// Igkv6-23 /// Igkv8-30	1495	1762	-267	4818	1748	3070	immunoglobulin kappa chain variable 28 (V28) /// immunoglobulin kappa constant /// immunoglobulin kappa joining 1 /// immunoglobulin kappa variable 4-53 /// immunoglobulin kappa variable 6-23 /// immunoglobulin kappa chain variable 8-30	---
1436954_at	Wipf1	1608	3230	-1622	4817	1387	3430	WAS/WASL interacting protein family, member 1	ENSMUSG00000075284
1422840_at	Ube2d2b	2186	2177	9	4816	1637	3179	ubiquitin-conjugating enzyme E2D 2B	---
1457383_at	---	2053	1677	376	4816	2127	2689	---	---
1416979_at	Pomp	2024	1738	286	4816	1917	2899	proteasome maturation protein	ENSMUSG00000029649
1437512_x_at	Ebna1bp2	1611	1671	-60	4816	1402	3414	EBNA1 binding protein 2	ENSMUSG00000028729
1450200_s_at	Csf2rb /// Csf2rb2	2607	1555	1052	4815	1599	3216	colony stimulating factor 2 receptor, beta, low-affinity (granulocyte-macrophage) /// colony stimulating factor 2 receptor, beta 2, low-affinity (granulocyte-macrophage)	ENSMUSG00000071713 /// ENSMUSG00000071714
1436981_a_at	LOC100505062 /// Ywhaz	2175	1277	898	4815	2394	2421	uncharacterized LOC100505062 /// tyrosine 3-monooxygenase/tryptophan 5-monooxygenase activation protein, zeta polypeptide	---
1429189_at	Arsb	1760	1229	531	4815	1647	3168	arylsulfatase B	ENSMUSG00000042082
1442418_at	---	1510	1328	182	4815	2162	2653	---	---
1431761_at	Entpd4	1234	2767	-1533	4815	1334	3481	ectonucleoside triphosphate diphosphohydrolase 4	---
1423543_at	Swap70	2787	1401	1386	4814	2216	2598	SWA-70 protein	ENSMUSG00000031015
1434707_at	Sbf1	1773	2603	-830	4814	2340	2474	SET binding factor 1	ENSMUSG00000036529
1430606_at	Klrg2	1605	1114	491	4814	2348	2466	killer cell lectin-like receptor subfamily G, member 2	ENSMUSG00000071537
1448823_at	Cxcl12	1302	2181	-879	4814	1611	3203	chemokine (C-X-C motif) ligand 12	ENSMUSG00000061353
1449738_s_at	Fam48a	2295	3243	-948	4813	1354	3459	family with sequence similarity 48, member A	ENSMUSG00000027751
1438477_a_at	Mcee	1893	2837	-944	4813	2183	2630	methylmalonyl CoA epimerase	ENSMUSG00000033429
1460034_at	Samd4b	1876	1988	-112	4813	1846	2967	sterile alpha motif domain containing 4B	ENSMUSG00000037513
1435324_x_at	Gm6115 /// Hmgb1 /// LOC100046019 /// LOC100862258 /// LOC637733	1811	2288	-477	4812	1304	3508	predicted gene 6115 /// high mobility group box 1 /// high mobility group protein B1-like /// high mobility group protein B1-like /// high mobility group protein B1-like	ENSMUSG00000060128 /// ENSMUSG00000066530 /// ENSMUSG00000066551 /// ENSMUSG00000068466 /// ENSMUSG00000081455 /// ENSMUSG00000081738 /// ENSMUSG00000082585 /// ENSMUSG00000083822
1428815_at	Gstt4	2107	2345	-238	4811	2469	2342	glutathione S-transferase, theta 4	ENSMUSG00000009093
1420875_at	Gm4887 /// Twf1	1580	2227	-647	4811	1329	3482	predicted gene 4887 /// twinfilin, actin-binding protein, homolog 1 (Drosophila)	ENSMUSG00000022451
1442264_at	Rasgrp2	2319	1660	659	4810	1220	3590	RAS, guanyl releasing protein 2	ENSMUSG00000032946
1437984_x_at	Ddx39b	2257	991	1266	4810	2444	2366	DEAD (Asp-Glu-Ala-Asp) box polypeptide 39B	ENSMUSG00000019432
1452067_at	Naaa	1759	1367	392	4810	1234	3576	N-acylethanolamine acid amidase	ENSMUSG00000029413
1421457_a_at	Samsn1	1551	2681	-1130	4810	2200	2610	SAM domain, SH3 domain and nuclear localization signals, 1	ENSMUSG00000022876
1447864_s_at	Pogk	2098	2158	-60	4809	1602	3207	pogo transposable element with KRAB domain	ENSMUSG00000040596
1456104_at	Psmd11	1229	1472	-243	4809	1689	3120	proteasome (prosome, macropain) 26S subunit, non-ATPase, 11	---
1426584_a_at	Sord	2265	1920	345	4808	2478	2330	sorbitol dehydrogenase	ENSMUSG00000027227
1423593_a_at	Csf1r	1180	1771	-591	4808	2044	2764	colony stimulating factor 1 receptor	ENSMUSG00000024621
1422028_a_at	Ets1	2314	1974	340	4807	1722	3085	E26 avian leukemia oncogene 1, 5' domain	ENSMUSG00000032035
1426810_at	Kdm3a	1471	1489	-18	4807	1906	2901	lysine (K)-specific demethylase 3A	ENSMUSG00000053470
1448104_at	Aldh6a1	2166	1309	857	4806	2489	2317	aldehyde dehydrogenase family 6, subfamily A1	ENSMUSG00000021238
1459743_at	---	1908	1406	502	4806	2589	2217	---	---
1445833_at	Lmf1	1087	2931	-1844	4806	2162	2644	lipase maturation factor 1	ENSMUSG00000002279
1439242_at	Mocs3	2646	2969	-323	4805	1249	3556	molybdenum cofactor synthesis 3	---
1450119_at	Dst	2337	1404	933	4805	2525	2280	dystonin	ENSMUSG00000026131
1434950_a_at	Armc8	1740	1981	-241	4805	1388	3417	armadillo repeat containing 8	ENSMUSG00000032468
1416057_at	Ndufb11	1596	665	931	4805	1452	3353	NADH dehydrogenase (ubiquinone) 1 beta subcomplex, 11	ENSMUSG00000031059
1416710_at	Tmem35	1028	981	47	4805	1348	3457	transmembrane protein 35	ENSMUSG00000033578
1429188_at	Cox11	1824	1990	-166	4804	1850	2954	COX11 homolog, cytochrome c oxidase assembly protein (yeast)	ENSMUSG00000020544
1451910_a_at	Cd6	1422	1461	-39	4804	1720	3084	CD6 antigen	ENSMUSG00000024670
1424111_at	Igf2r	1254	1634	-380	4804	1521	3283	insulin-like growth factor 2 receptor	ENSMUSG00000023830
1458916_at	---	2323	1439	884	4803	1632	3171	---	---
1423049_a_at	Tpm1	1892	1937	-45	4803	2551	2252	tropomyosin 1, alpha	ENSMUSG00000032366
1418181_at	Ptp4a3	1129	2028	-899	4803	2267	2536	protein tyrosine phosphatase 4a3	ENSMUSG00000059895
1424397_at	Dhx36	2026	1448	578	4802	1952	2850	DEAH (Asp-Glu-Ala-His) box polypeptide 36	ENSMUSG00000027770
1457508_at	C430003N24Rik	1878	1044	834	4802	1415	3387	RIKEN cDNA C430003N24 gene	---
1418987_at	Pla2g2d	1068	1477	-409	4802	1587	3215	phospholipase A2, group IID	ENSMUSG00000041202
1460590_s_at	Ywhaq	1473	1166	307	4801	2589	2212	tyrosine 3-monooxygenase/tryptophan 5-monooxygenase activation protein, theta polypeptide	ENSMUSG00000076432
1435789_x_at	---	1247	1810	-563	4801	1482	3319	---	---
1438840_x_at	Apoa1	2682	1933	749	4800	1588	3212	apolipoprotein A-I	ENSMUSG00000032083
1442983_at	---	1849	1792	57	4800	1684	3116	---	---
1426894_s_at	Fam102a	1680	1142	538	4800	1309	3491	family with sequence similarity 102, member A	ENSMUSG00000039157
1436486_x_at	Whrn	1615	1995	-380	4800	1600	3200	whirlin	ENSMUSG00000039137
1453173_at	Akr1b10	1505	1538	-33	4800	1529	3271	aldo-keto reductase family 1, member B10 (aldose reductase)	ENSMUSG00000061758
1452369_at	Magi1	1444	1519	-75	4800	2494	2306	membrane associated guanylate kinase, WW and PDZ domain containing 1	ENSMUSG00000045095
1430073_at	Kbtbd11	2503	1705	798	4799	2374	2425	kelch repeat and BTB (POZ) domain containing 11	ENSMUSG00000055675
1424004_x_at	4930444A02Rik	1639	2082	-443	4799	2108	2691	RIKEN cDNA 4930444A02 gene	ENSMUSG00000037251
1437689_x_at	Clu	1561	1691	-130	4799	1941	2858	clusterin	ENSMUSG00000022037
1439137_at	Slc4a9	2751	1626	1125	4798	1373	3425	solute carrier family 4, sodium bicarbonate cotransporter, member 9	ENSMUSG00000024485
1447356_at	AB099516	2424	1401	1023	4798	1527	3271	cDNA sequence AB099516	---
1422556_at	Gna13	1613	2209	-596	4798	1999	2799	guanine nucleotide binding protein, alpha 13	ENSMUSG00000020611
1427923_at	Zmpste24	1402	2426	-1024	4798	2201	2597	zinc metallopeptidase, STE24 homolog (S. cerevisiae)	ENSMUSG00000043207
1453460_at	1700012I11Rik	2198	2874	-676	4797	2001	2796	RIKEN cDNA 1700012I11 gene	---
1415764_at	Zbed6 /// Zc3h11a	1670	2890	-1220	4797	1506	3291	zinc finger, BED domain containing 6 /// zinc finger CCCH type containing 11A	ENSMUSG00000026464
1438013_x_at	Dhx32	1601	2321	-720	4797	2497	2300	DEAH (Asp-Glu-Ala-His) box polypeptide 32	ENSMUSG00000030986
1454716_x_at	Cox5b /// LOC100046079	1373	1660	-287	4797	1315	3482	cytochrome c oxidase, subunit Vb /// cytochrome c oxidase subunit 5B, mitochondrial-like	ENSMUSG00000061518
1449584_at	Dgkg	2741	1756	985	4796	1482	3314	diacylglycerol kinase, gamma	ENSMUSG00000022861
1423597_at	Atp8a1	2147	1891	256	4796	1841	2955	ATPase, aminophospholipid transporter (APLT), class I, type 8A, member 1	ENSMUSG00000037685
1425523_at	Rbm25	1609	1580	29	4796	1851	2945	RNA binding motif protein 25	ENSMUSG00000010608
1435462_at	Plcxd2	1542	2511	-969	4795	1982	2813	phosphatidylinositol-specific phospholipase C, X domain containing 2	ENSMUSG00000087141
1424515_at	B230354K17Rik	1458	2299	-841	4795	1284	3511	RIKEN cDNA B230354K17 gene	ENSMUSG00000073393
1423056_at	Nsg1	1501	1380	121	4794	2623	2171	neuron specific gene family member 1	ENSMUSG00000029126
1439813_at	---	2611	1296	1315	4793	1463	3330	---	---
1438516_at	---	1358	1769	-411	4793	1402	3391	---	---
1450499_at	Atxn1	2568	2759	-191	4792	2202	2590	ataxin 1	ENSMUSG00000046876
1459093_at	---	2152	1275	877	4792	1595	3197	---	---
1424528_at	Cgref1	1161	2215	-1054	4792	2140	2652	cell growth regulator with EF hand domain 1	ENSMUSG00000029161
1455231_s_at	Apc2	2699	2883	-184	4791	1433	3358	adenomatosis polyposis coli 2	ENSMUSG00000020135
1445452_at	Traf1	2227	1295	932	4791	1735	3056	TNF receptor-associated factor 1	---
1458924_at	D430013B06Rik	2019	1470	549	4791	1496	3295	RIKEN cDNA D430013B06 gene	---
1428472_at	Spsb1	1966	1425	541	4791	1860	2931	splA/ryanodine receptor domain and SOCS box containing 1	ENSMUSG00000039911
1418353_at	Cd5	1754	1648	106	4791	1764	3027	CD5 antigen	ENSMUSG00000024669
1429961_at	1700021C14Rik	1220	998	222	4791	1749	3042	RIKEN cDNA 1700021C14 gene	ENSMUSG00000010538
1446412_at	---	1012	1948	-936	4791	1857	2934	---	---
1441380_at	Ttc39c	2895	1499	1396	4790	1196	3594	tetratricopeptide repeat domain 39C	---
1456498_at	Itga4	2545	2952	-407	4790	1958	2832	integrin alpha 4	ENSMUSG00000027009
1460055_at	---	1348	1611	-263	4790	1436	3354	---	---
1424018_at	Hint1	1195	2113	-918	4790	1836	2954	histidine triad nucleotide binding protein 1	ENSMUSG00000020267
1456408_x_at	4933439C10Rik	1915	1199	716	4789	1774	3015	RIKEN cDNA 4933439C10 gene	ENSMUSG00000072893
1426418_at	Atoh8	1553	1921	-368	4789	1683	3106	atonal homolog 8 (Drosophila)	ENSMUSG00000037621
1420394_s_at	Gp49a /// Lilrb4	1820	2667	-847	4788	1412	3376	glycoprotein 49 A /// leukocyte immunoglobulin-like receptor, subfamily B, member 4	ENSMUSG00000062593 /// ENSMUSG00000089672
1436257_at	Ss18	3243	1285	1958	4787	1921	2866	synovial sarcoma translocation, Chromosome 18	---
1451174_at	Lrrc33	2617	1577	1040	4787	1523	3264	leucine rich repeat containing 33	ENSMUSG00000052384
1451193_x_at	Ttc4	2133	2352	-219	4787	1509	3278	tetratricopeptide repeat domain 4	ENSMUSG00000025413
1427334_s_at	2810474O19Rik	1263	1134	129	4787	1540	3247	RIKEN cDNA 2810474O19 gene	ENSMUSG00000032712
1444453_at	Trp53rk	1752	1689	63	4786	1409	3377	transformation related protein 53 regulating kinase	ENSMUSG00000042854
1451252_at	Irf2bp1	1704	1348	356	4786	1619	3167	interferon regulatory factor 2 binding protein 1	ENSMUSG00000044030
1440349_at	4930420K17Rik	1349	2448	-1099	4786	1951	2835	RIKEN cDNA 4930420K17 gene	---
1421807_at	Defb6	1215	1408	-193	4786	1534	3252	defensin beta 6	ENSMUSG00000050756
1434225_at	Swap70	1853	3117	-1264	4785	1762	3023	SWA-70 protein	ENSMUSG00000031015
1455054_a_at	Dcun1d1 /// Tes3-ps	1671	1110	561	4785	1696	3089	DCN1, defective in cullin neddylation 1, domain containing 1 (S. cerevisiae) /// testis derived transcript 3, pseudogene	ENSMUSG00000027708 /// ENSMUSG00000074910
1455905_at	2610507B11Rik	1399	2429	-1030	4785	1763	3022	RIKEN cDNA 2610507B11 gene	ENSMUSG00000010277
1429372_at	Sox11	2978	2925	53	4783	1424	3359	SRY-box containing gene 11	---
1440051_at	---	2749	2403	346	4782	1773	3009	---	---
1435544_at	Aars /// Exosc6	1960	2705	-745	4782	2186	2596	alanyl-tRNA synthetase /// exosome component 6	ENSMUSG00000031960
1437533_at	Xiap	1828	1427	401	4782	1812	2970	X-linked inhibitor of apoptosis	ENSMUSG00000025860
1423613_at	Ssfa2	1478	1106	372	4782	2212	2570	sperm specific antigen 2	ENSMUSG00000027007
1458791_at	AU015849	1298	1771	-473	4782	1332	3450	expressed sequence AU015849	---
1416719_a_at	Rps10	2208	2123	85	4781	1338	3443	ribosomal protein S10	ENSMUSG00000052146 /// ENSMUSG00000063427
1434718_at	Cul3	1399	1208	191	4781	2354	2427	cullin 3	ENSMUSG00000004364
1429176_at	Lrsam1	1185	2624	-1439	4781	1754	3027	leucine rich repeat and sterile alpha motif containing 1	ENSMUSG00000026792
1449485_at	Ripk1	2317	2948	-631	4780	1285	3495	receptor (TNFRSF)-interacting serine-threonine kinase 1	ENSMUSG00000021408 /// ENSMUSG00000091462
1435284_at	Rtn4	1690	2303	-613	4780	1812	2968	reticulon 4	---
1427023_at	Phyhipl	1649	1883	-234	4780	2520	2260	phytanoyl-CoA hydroxylase interacting protein-like	ENSMUSG00000037747
1434068_s_at	AI662270	1629	1838	-209	4780	1246	3534	expressed sequence AI662270	ENSMUSG00000087107
1445884_at	---	2735	1588	1147	4779	1969	2810	---	---
1416460_at	Miox	1819	1705	114	4779	1838	2941	myo-inositol oxygenase	ENSMUSG00000022613
1433795_at	Tgfbr3	1759	1606	153	4779	2088	2691	transforming growth factor, beta receptor III	ENSMUSG00000029287
1418221_at	Csn1s2b	1489	1393	96	4779	2177	2602	casein alpha s2-like B	ENSMUSG00000061388
1427903_at	Phpt1	1222	1703	-481	4779	2608	2171	phosphohistidine phosphatase 1	ENSMUSG00000026941 /// ENSMUSG00000036504
1418229_s_at	Nfu1	1974	1476	498	4778	2235	2543	NFU1 iron-sulfur cluster scaffold homolog (S. cerevisiae)	ENSMUSG00000029993
1454963_at	Pde12	1510	2468	-958	4778	1649	3129	phosphodiesterase 12	ENSMUSG00000043702
1418212_at	Omg	1837	1400	437	4777	2264	2513	oligodendrocyte myelin glycoprotein	ENSMUSG00000049612
1448202_x_at	LOC100046650 /// Prelid1	1224	1990	-766	4777	1675	3102	PRELI domain-containing protein 1, mitochondrial-like /// PRELI domain containing 1	ENSMUSG00000021486
1429784_at	Mapk1ip1l	1916	1943	-27	4776	2253	2523	Mitogen-activated protein kinase 1 interacting protein 1-like	---
1418465_at	Ncf4	1815	1101	714	4776	2231	2545	neutrophil cytosolic factor 4	ENSMUSG00000071715
1455544_at	Zranb3	1695	1746	-51	4776	1264	3512	zinc finger, RAN-binding domain containing 3	ENSMUSG00000036086
1448710_at	Cxcr4	1499	1988	-489	4776	2357	2419	chemokine (C-X-C motif) receptor 4	ENSMUSG00000045382
1439012_a_at	Dck	1344	1478	-134	4776	1604	3172	deoxycytidine kinase	ENSMUSG00000029366
1418372_at	Adsl	1049	2510	-1461	4776	2010	2766	adenylosuccinate lyase	ENSMUSG00000022407
1443628_at	---	3115	1295	1820	4775	1793	2982	---	---
1448486_at	Mut	2573	1987	586	4775	2107	2668	methylmalonyl-Coenzyme A mutase	ENSMUSG00000023921
1444837_at	---	2427	2515	-88	4775	1934	2841	---	ENSMUSG00000086748
1458205_at	---	2077	1801	276	4775	1531	3244	---	---
1427626_at	Muc5b	1917	2483	-566	4775	2057	2718	mucin 5, subtype B, tracheobronchial	ENSMUSG00000066108
1415883_a_at	Cela3b	1691	2156	-465	4775	1443	3332	chymotrypsin-like elastase family, member 3B	ENSMUSG00000023433
1424806_s_at	Tmem214	1328	1119	209	4775	1797	2978	transmembrane protein 214	ENSMUSG00000038828
1418545_at	Wasf1	2501	2495	6	4774	1640	3134	WAS protein family, member 1	ENSMUSG00000019831
1422092_at	Pfkfb2	2052	1376	676	4774	1555	3219	6-phosphofructo-2-kinase/fructose-2,6-biphosphatase 2	ENSMUSG00000026409
1437004_at	Trim43a	1908	1795	113	4774	1853	2921	tripartite motif-containing 43A	ENSMUSG00000067399 /// ENSMUSG00000079162
1449224_at	Trpm5	1703	1487	216	4774	1353	3421	transient receptor potential cation channel, subfamily M, member 5	ENSMUSG00000009246
1459973_x_at	Dpp4	1122	1491	-369	4773	1678	3095	dipeptidylpeptidase 4	ENSMUSG00000035000
1456123_at	Slc5a12	1100	2338	-1238	4773	2451	2322	solute carrier family 5 (sodium/glucose cotransporter), member 12	---
1435006_s_at	Abcb7	1573	1447	126	4772	2316	2456	ATP-binding cassette, sub-family B (MDR/TAP), member 7	ENSMUSG00000031333
1423117_at	Pum1	1684	2032	-348	4771	1770	3001	pumilio 1 (Drosophila)	ENSMUSG00000028580
1422371_at	Olfr1507	1577	2399	-822	4771	1370	3401	olfactory receptor 1507	ENSMUSG00000059887
1440843_at	A230051N06Rik	1570	2367	-797	4771	1244	3527	RIKEN cDNA A230051N06 gene	---
1439209_at	---	1557	3017	-1460	4771	1866	2905	---	---
1416118_at	Trim59	1537	2690	-1153	4771	1872	2899	tripartite motif-containing 59	ENSMUSG00000034317
1427068_x_at	4933439F18Rik	1433	2990	-1557	4771	2099	2672	RIKEN cDNA 4933439F18 gene	ENSMUSG00000018415
1439687_at	Rab14	1172	2020	-848	4771	1622	3149	RAB14, member RAS oncogene family	---
1456556_at	A230009B12Rik	2553	2348	205	4770	1454	3316	RIKEN cDNA A230009B12 gene	ENSMUSG00000089633
1460218_at	Cd52	2517	1441	1076	4770	1486	3284	CD52 antigen	ENSMUSG00000000682
1436183_at	Zc3hav1	2304	1509	795	4770	1297	3473	zinc finger CCCH type, antiviral 1	ENSMUSG00000029826
1423997_at	Csde1	1613	2383	-770	4770	2135	2635	cold shock domain containing E1, RNA binding	ENSMUSG00000068823
1450429_at	Capn6	1141	2212	-1071	4770	1616	3154	calpain 6	ENSMUSG00000067276
1443027_at	---	3438	1505	1933	4769	1421	3348	---	---
1457484_at	D930050J11	1764	2096	-332	4769	1465	3304	uncharacterized D930050J11	---
1445830_at	Ctnnd1	3144	1928	1216	4768	1709	3059	catenin (cadherin associated protein), delta 1	---
1451101_a_at	Rps28	1926	3764	-1838	4768	1330	3438	ribosomal protein S28	ENSMUSG00000067288 /// ENSMUSG00000069188 /// ENSMUSG00000072940
1445383_at	Tmem44	1661	2581	-920	4768	1415	3353	transmembrane protein 44	---
1441318_at	Kdm5a	2923	2740	183	4767	1409	3358	lysine (K)-specific demethylase 5A	ENSMUSG00000030180
1439725_at	Ptprt	1857	1600	257	4765	1876	2889	protein tyrosine phosphatase, receptor type, T	ENSMUSG00000053141
1424083_at	Rod1	1635	1859	-224	4765	1515	3250	ROD1 regulator of differentiation 1 (S. pombe)	ENSMUSG00000028382
1416752_at	Ldb3	1374	2039	-665	4765	2194	2571	LIM domain binding 3	ENSMUSG00000021798
1432277_at	4930565D16Rik	2679	1676	1003	4764	1624	3140	RIKEN cDNA 4930565D16 gene	---
1449436_s_at	Gm1821 /// Ubb	2138	1506	632	4764	1654	3110	ubiquitin pseudogene /// ubiquitin B	ENSMUSG00000019505
[truncated: 43,038 more rows]
