# Supplementary material for: Gene Co-Expression Network Analysis Provides Novel Insights into Myostatin Regulation at Three Different Mouse Developmental Timepoints
Source: PLoS One. 2015 Feb 19;10(2):e0117607. doi: 10.1371/journal.pone.0117607 (PMC4335066; doi:10.1371/journal.pone.0117607)
Supplement: S7 Table — (XLSX) [file pone.0117607.s008.xlsx]

## Sheet: Sheet1
Myl3.WT35.|r| ≥ 0.9							Myl3.NULL35.|r| ≥ 0.9
Node	Fold.Change35	q.value35	Gene.Title	Gene.Symbol	Ensembl		Node	Fold.Change35	q.value35	Gene.Title	Gene.Symbol	Ensembl
1415687_a_at	1.15	0.0597	prosaposin	Psap	ENSMUSG00000004207		1415791_at	0.95	0.386	ring_finger_protein_34	Rnf34	ENSMUSG00000029474
1415701_x_at	1.08	0.18	60S_ribosomal_protein_L23-like_60S_ribosomal_protein_L23-like_ribosomal_protein_L23	LOC100044627_LOC100862455_Rpl23	ENSMUSG00000071415		1415795_at	0.99	0.591	spindlin_1	Spin1	ENSMUSG00000021395
1415703_at	1.06	0.277	HECT,_UBA_and_WWE_domain_containing_1	Huwe1	ENSMUSG00000025261		1415798_at	0.95	0.402	discoidin_domain_receptor_family,_member_1	Ddr1	ENSMUSG00000003534
1415706_at	0.99	0.598	coatomer_protein_complex_subunit_alpha	Copa	ENSMUSG00000026553		1415880_a_at	0.98	0.539	lysosomal-associated_membrane_protein_1	Lamp1	ENSMUSG00000031447
1415714_a_at	0.95	0.405	small_nuclear_ribonucleoprotein_27_(U4/U6.U5)	Snrnp27	ENSMUSG00000001158		1415928_a_at	1.03	0.49	microtubule-associated_protein_1_light_chain_3_beta	Map1lc3b	ENSMUSG00000031812
1415730_at	1.13	0.0991	cleavage_and_polyadenylation_specific_factor_7	Cpsf7	ENSMUSG00000034820		1415972_at	1.23	0.164	myristoylated_alanine_rich_protein_kinase_C_substrate	Marcks	ENSMUSG00000069662
1415752_at	1.06	0.323	cDNA_sequence_BC031181	BC031181	ENSMUSG00000036299		1416020_a_at	1.01	0.588	ATP_synthase,_H+_transporting,_mitochondrial_F0_complex,_subunit_c1_(subunit_9)	Atp5g1	ENSMUSG00000006057_ENSMUSG00000091478
1415764_at	1.01	0.616	zinc_finger,_BED_domain_containing_6_zinc_finger_CCCH_type_containing_11A	Zbed6_Zc3h11a	ENSMUSG00000026464		1416042_s_at	0.94	0.333	nuclear_autoantigenic_sperm_protein_(histone-binding)	Nasp	ENSMUSG00000028693
1415771_at	0.94	0.368	nucleolin	Ncl	ENSMUSG00000026234		1416242_at	0.95	0.381	kelch-like_13_(Drosophila)	Klhl13	ENSMUSG00000036782
1415789_a_at	1.05	0.458	ubiquitin-like_domain_containing_CTD_phosphatase_1	Ublcp1	ENSMUSG00000041231_ENSMUSG00000048149		1416294_at	0.92	0.134	secretory_carrier_membrane_protein_3	Scamp3	ENSMUSG00000028049
1415796_at	1.19	0.0286	DAZ_associated_protein_2_predicted_gene_2444	Dazap2_Gm2444	ENSMUSG00000000346		1416315_at	1.15	0.0665	abhydrolase_domain_containing_4	Abhd4	ENSMUSG00000040997
1415800_at	1.3	0.191	gap_junction_protein,_alpha_1	Gja1	ENSMUSG00000050953		1416400_at	0.99	0.598	pyrroline-5-carboxylate_reductase-like	Pycrl	ENSMUSG00000022571
1415813_at	1.14	0.21	apoptosis_inhibitor_5	Api5	ENSMUSG00000027193		1416497_at	1	0.64	protein_disulfide_isomerase_associated_4	Pdia4	ENSMUSG00000025823
1415820_x_at	1.09	0.333	non-POU-domain-containing,_octamer_binding_protein	Nono	ENSMUSG00000031311		1416584_at	1.04	0.452	mannosidase_2,_alpha_B2	Man2b2	ENSMUSG00000029119
1415826_at	1.08	0.36	ATPase,_H+_transporting,_lysosomal_V1_subunit_H	Atp6v1h	ENSMUSG00000033793		1416585_at	0.85	0.0155	RuvB-like_protein_1	Ruvbl1	ENSMUSG00000030079
1415827_a_at	1.17	0.169	stress-associated_endoplasmic_reticulum_protein_1	Serp1	ENSMUSG00000027808		1416710_at	1.05	0.382	transmembrane_protein_35	Tmem35	ENSMUSG00000033578
1415829_at	0.96	0.487	lamin_B_receptor	Lbr	ENSMUSG00000004880		1416716_at	1.01	0.597	embryonal_Fyn-associated_substrate	Efs	ENSMUSG00000022203
1415833_x_at	1.09	0.243	ribosomal_protein_S29	Rps29	ENSMUSG00000034892		1417135_at	0.96	0.522	serine/arginine-rich_protein_specific_kinase_2	Srpk2	ENSMUSG00000062604
1415834_at	1.09	0.285	dual_specificity_phosphatase_6	Dusp6	ENSMUSG00000019960		1417170_at	1.07	0.261	leucine_zipper_transcription_factor-like_1	Lztfl1	ENSMUSG00000025245
1415843_at	0.97	0.418	MTOR_associated_protein,_LST8_homolog_(S._cerevisiae)	Mlst8	ENSMUSG00000024142		1417188_s_at	0.98	0.536	ubiquitin-conjugating_enzyme_E2K	Ube2k	ENSMUSG00000029203
1415844_at	1.02	0.522	synaptotagmin_IV	Syt4	ENSMUSG00000024261		1417191_at	1.02	0.534	DnaJ_(Hsp40)_homolog,_subfamily_B,_member_9	Dnajb9	ENSMUSG00000014905
1415850_at	1.14	0.319	RAS_p21_protein_activator_3	Rasa3	ENSMUSG00000031453		1417221_at	0.99	0.607	protein_phosphatase_1A,_magnesium_dependent,_alpha_isoform	Ppm1a	ENSMUSG00000021096
1415856_at	1.02	0.579	embigin	Emb	ENSMUSG00000021728		1417223_at	1	0.63	CD2_antigen_(cytoplasmic_tail)_binding_protein_2	Cd2bp2	ENSMUSG00000042502
1415857_at	1	0.647	embigin	Emb	ENSMUSG00000021728		1417247_at	1.13	0.15	expressed_sequence_AI597479	AI597479	ENSMUSG00000010290
1415865_s_at	0.94	0.342	2,3-bisphosphoglycerate_mutase	Bpgm	ENSMUSG00000038871		1417462_at	1.09	0.321	CAP,_adenylate_cyclase-associated_protein_1_(yeast)	Cap1	ENSMUSG00000028656
1415869_a_at	1.07	0.311	tripartite_motif-containing_28	Trim28	ENSMUSG00000005566		1417503_at	1.07	0.197	replication_factor_C_(activator_1)_2	Rfc2	ENSMUSG00000023104
1415871_at	1.24	0.0516	transforming_growth_factor,_beta_induced	Tgfbi	ENSMUSG00000035493		1417627_a_at	1.08	0.211	LIM-domain_containing,_protein_kinase	Limk1	ENSMUSG00000029674
1415874_at	0.96	0.517	sprouty_homolog_1_(Drosophila)	Spry1	ENSMUSG00000037211		1417644_at	1.03	0.578	sarcospan	Sspn	ENSMUSG00000030255
1415881_at	1.07	0.287	growth_hormone_inducible_transmembrane_protein	Ghitm	ENSMUSG00000041028		1417728_at	0.91	0.104	methyl-CpG_binding_domain_protein_3	Mbd3	ENSMUSG00000035478
1415883_a_at	0.94	0.481	chymotrypsin-like_elastase_family,_member_3B	Cela3b	ENSMUSG00000023433		1417774_at	0.92	0.209	N-acetylneuraminic_acid_synthase_(sialic_acid_synthase)	Nans	ENSMUSG00000028334
1415890_at	1.13	0.0912	3'-phosphoadenosine_5'-phosphosulfate_synthase_1	Papss1	ENSMUSG00000028032		1417789_at	0.9	0.345	chemokine_(C-C_motif)_ligand_11	Ccl11	ENSMUSG00000020676
1415903_at	1.08	0.343	solute_carrier_family_38,_member_1	Slc38a1	ENSMUSG00000023169		1417820_at	0.96	0.458	torsin_family_1,_member_B	Tor1b	ENSMUSG00000026848
1415904_at	1.33	0.0158	lipoprotein_lipase	Lpl	ENSMUSG00000015568		1417862_at	0.94	0.438	family_with_sequence_similarity_181,_member_B	Fam181b	ENSMUSG00000051515
1415905_at	0.99	0.619	regenerating_islet-derived_1	Reg1	ENSMUSG00000059654		1417967_at	1	0.646	MMS19_(MET18_S._cerevisiae)	Mms19	ENSMUSG00000025159
1415906_at	1.18	0.239	thymosin,_beta_4,_X_chromosome	Tmsb4x	ENSMUSG00000049775		1418073_at	0.85	0.0124	acyl-CoA_thioesterase_9	Acot9	ENSMUSG00000025287
1415907_at	0.98	0.573	cyclin_D3	Ccnd3	ENSMUSG00000034165		1418132_a_at	0.96	0.39	ubiquitin_family_domain_containing_1	Ubfd1	ENSMUSG00000030870
1415915_at	0.88	0.0479	DEAD_(Asp-Glu-Ala-Asp)_box_polypeptide_1	Ddx1	ENSMUSG00000037149		1418148_at	1.04	0.555	abhydrolase_domain_containing_1	Abhd1	ENSMUSG00000006638
1415922_s_at	1.14	0.397	MARCKS-like_1	Marcksl1	ENSMUSG00000047945		1418166_at	0.99	0.603	interleukin_12_receptor,_beta_1	Il12rb1	ENSMUSG00000000791
1415945_at	1.06	0.505	minichromosome_maintenance_deficient_5,_cell_division_cycle_46_(S._cerevisiae)	Mcm5	ENSMUSG00000005410		1418233_a_at	0.97	0.438	trafficking_protein_particle_complex_5	Trappc5	ENSMUSG00000040236
1415947_at	1	0.639	cellular_repressor_of_E1A-stimulated_genes_1	Creg1	ENSMUSG00000040713		1418271_at	1.04	0.336	basic_helix-loop-helix_family,_member_e22	Bhlhe22	ENSMUSG00000025128
1415948_at	1.03	0.576	cellular_repressor_of_E1A-stimulated_genes_1	Creg1	ENSMUSG00000040713		1418322_at	1.05	0.501	cAMP_responsive_element_modulator	Crem	ENSMUSG00000063889
1415949_at	0.93	0.283	carboxypeptidase_E	Cpe	ENSMUSG00000037852		1418333_at	0.93	0.19	metal_response_element_binding_transcription_factor_1	Mtf1	ENSMUSG00000028890
1415961_at	1.15	0.271	integral_membrane_protein_2C	Itm2c	ENSMUSG00000026223		1418375_at	0.95	0.353	methyl-CpG_binding_domain_protein_6	Mbd6	ENSMUSG00000025409
1415967_at	1.11	0.199	NADH_dehydrogenase_(ubiquinone)_flavoprotein_1	Ndufv1	ENSMUSG00000037916		1418388_s_at	0.98	0.541	M-phase_phosphoprotein_8	Mphosph8	ENSMUSG00000079184
1415983_at	1.51	0.351	lymphocyte_cytosolic_protein_1	Lcp1	ENSMUSG00000021998		1418508_a_at	0.9	0.0698	growth_factor_receptor_bound_protein_2	Grb2	ENSMUSG00000059923
1415989_at	1.08	0.34	vascular_cell_adhesion_molecule_1	Vcam1	ENSMUSG00000027962		1418517_at	1	0.639	Iroquois_related_homeobox_3_(Drosophila)	Irx3	ENSMUSG00000031734
1415998_at	0.98	0.534	voltage-dependent_anion_channel_1	Vdac1	ENSMUSG00000020402		1418521_a_at	1.09	0.107	metaxin_1	Mtx1	ENSMUSG00000064068
1416002_x_at	0.99	0.609	coactosin-like_1_(Dictyostelium)	Cotl1	ENSMUSG00000031827		1418659_at	1.01	0.624	circadian_locomotor_output_cycles_kaput	Clock	ENSMUSG00000029238
1416005_at	0.92	0.166	protease_(prosome,_macropain)_26S_subunit,_ATPase_1	Psmc1	ENSMUSG00000021178		1418710_at	1.08	0.268	CD59a_antigen	Cd59a	ENSMUSG00000032679
1416007_at	0.97	0.539	special_AT-rich_sequence_binding_protein_1	Satb1	ENSMUSG00000023927		1418855_at	0.98	0.505	late_cornified_envelope_1L	Lce1l	ENSMUSG00000046676
1416009_at	1.01	0.598	tetraspanin_3	Tspan3	ENSMUSG00000032324		1418952_at	0.9	0.165	taxilin_beta	Txlnb	ENSMUSG00000039891
1416016_at	1.17	0.382	transporter_1,_ATP-binding_cassette,_sub-family_B_(MDR/TAP)	Tap1	ENSMUSG00000037321		1419035_s_at	1.03	0.513	casein_kinase_2,_alpha_1_polypeptide_casein_kinase_II_subunit_alpha-like	Csnk2a1_LOC100047957	ENSMUSG00000074698
1416021_a_at	1.26	0.107	fatty_acid_binding_protein_5,_epidermal_predicted_gene_3601	Fabp5_Gm3601	ENSMUSG00000027533_ENSMUSG00000074280		1419084_a_at	0.98	0.576	Purkinje_cell_protein_2_(L7)	Pcp2	ENSMUSG00000004630
1416023_at	1.41	0.00954	fatty_acid_binding_protein_3,_muscle_and_heart	Fabp3	ENSMUSG00000028773_ENSMUSG00000056366		1419111_at	0.98	0.543	inhibitor_of_growth_family,_member_2	Ing2	ENSMUSG00000063049
1416026_a_at	0.98	0.591	predicted_gene_11425_60S_ribosomal_protein_L12-like_ribosomal_protein_L12	Gm11425_LOC630855_Rpl12	ENSMUSG00000038900_ENSMUSG00000063328_ENSMUSG00000069682_ENSMUSG00000082419_ENSMUSG00000092017		1419173_at	0.94	0.345	aminoacylase_1	Acy1	ENSMUSG00000023262
1416027_at	1.1	0.115	programmed_cell_death_6	Pdcd6	ENSMUSG00000021576		1419314_at	1.01	0.624	tubulointerstitial_nephritis_antigen	Tinag	ENSMUSG00000032357
1416051_at	1.22	0.143	complement_component_2_(within_H-2S)	C2	ENSMUSG00000024371		1419348_at	0.93	0.234	BPI_fold_containing_family_A,_member_2	Bpifa2	ENSMUSG00000042459
1416053_at	1.43	0.00409	leucine_rich_repeat_protein_1,_neuronal	Lrrn1	ENSMUSG00000034648		1419417_at	1.04	0.485	vascular_endothelial_growth_factor_C	Vegfc	ENSMUSG00000031520
1416057_at	1.02	0.536	NADH_dehydrogenase_(ubiquinone)_1_beta_subcomplex,_11	Ndufb11	ENSMUSG00000031059		1419432_at	0.95	0.456	sperm_adhesion_molecule_1	Spam1	ENSMUSG00000029682
1416058_s_at	1.05	0.417	ATP_synthase,_H+_transporting,_mitochondrial_F1_complex,_gamma_polypeptide_1	Atp5c1	ENSMUSG00000025781		1419484_a_at	1.03	0.533	glioblastoma_amplified_sequence	Gbas	ENSMUSG00000029432
1416069_at	1.19	0.149	phosphofructokinase,_platelet	Pfkp	ENSMUSG00000021196		1419497_at	1.08	0.343	cyclin-dependent_kinase_inhibitor_1B	Cdkn1b	ENSMUSG00000003031
1416074_a_at	1.1	0.177	predicted_pseudogene_10051_ribosomal_protein_L28	Gm10051_Rpl28	ENSMUSG00000030432_ENSMUSG00000058603_ENSMUSG00000058905		1419524_at	0.91	0.273	tryptophan_hydroxylase_1	Tph1	ENSMUSG00000040046
1416075_at	0.84	0.0467	salvador_homolog_1_(Drosophila)	Sav1	ENSMUSG00000021067		1419624_a_at	0.95	0.281	RIKEN_cDNA_1700010I14_gene	1700010I14Rik	ENSMUSG00000023873
1416097_at	0.98	0.583	leucine_rich_repeat_containing_4	Lrrc4	ENSMUSG00000049939		1419625_at	1.18	0.0615	heat_shock_protein_1-like	Hspa1l	ENSMUSG00000007033
1416105_at	1.17	0.313	nicotinamide_nucleotide_transhydrogenase	Nnt	ENSMUSG00000025453		1419683_at	0.84	0.062	transformation_related_protein_53_regulating_kinase	Trp53rk	ENSMUSG00000042854
1416107_at	1.19	0.288	neuron_specific_gene_family_member_2	Nsg2	ENSMUSG00000020297		1419714_at	1.09	0.383	CD274_antigen	Cd274	ENSMUSG00000016496
1416110_at	0.94	0.223	solute_carrier_family_35,_member_A4	Slc35a4	ENSMUSG00000033272		1419729_at	1.03	0.498	testis_expressed_gene_11	Tex11	ENSMUSG00000009670
1416111_at	1.2	0.322	CD83_antigen	Cd83	ENSMUSG00000015396		1419799_at	1.04	0.452	---	---	---
1416114_at	1.03	0.566	SPARC-like_1	Sparcl1	ENSMUSG00000029309		1419846_at	1.06	0.37	---	---	---
1416118_at	1.13	0.295	tripartite_motif-containing_59	Trim59	ENSMUSG00000034317		1419885_at	0.97	0.508	DNA_segment,_Chr_X,_ERATO_Doi_223,_expressed	DXErtd223e	ENSMUSG00000084575
1416122_at	1.21	0.163	cyclin_D2	Ccnd2	ENSMUSG00000000184		1419893_at	0.99	0.604	RIKEN_cDNA_D930048N14_gene	D930048N14Rik	ENSMUSG00000052563
1416135_at	0.9	0.106	apurinic/apyrimidinic_endonuclease_1	Apex1	ENSMUSG00000035960		1419916_at	0.99	0.619	Ring_finger_protein_20	Rnf20	---
1416141_a_at	1.01	0.62	ribosomal_protein_S6_ribosomal_protein_S6,_pseudogene_4	Rps6_Rps6-ps4	ENSMUSG00000028495_ENSMUSG00000081406_ENSMUSG00000082926		1419953_at	0.99	0.619	expressed_sequence_C80678	C80678	---
1416144_a_at	1.08	0.228	DEAH_(Asp-Glu-Ala-His)_box_polypeptide_15	Dhx15	ENSMUSG00000029169		1419988_at	0.87	0.182	mitogen-activated_protein_kinase_kinase_kinase_7	Map3k7	ENSMUSG00000028284
1416165_at	0.99	0.59	RAB31,_member_RAS_oncogene_family	Rab31	ENSMUSG00000056515		1420011_s_at	0.9	0.113	X-box_binding_protein_1	Xbp1	ENSMUSG00000020484
1416175_a_at	0.96	0.453	voltage-dependent_anion_channel_3	Vdac3	ENSMUSG00000008892		1420018_s_at	0.93	0.336	tetraspanin_8	Tspan8	ENSMUSG00000034127
1416183_a_at	1.85	0.000334	lactate_dehydrogenase_B	Ldhb	ENSMUSG00000030246		1420056_s_at	0.98	0.519	jumonji_domain_containing_6	Jmjd6	ENSMUSG00000056962
1416189_a_at	1.12	0.199	Sec61_alpha_1_subunit_(S._cerevisiae)	Sec61a1	ENSMUSG00000030082		1420058_s_at	0.92	0.228	family_with_sequence_similarity_54,_member_B	Fam54b	ENSMUSG00000046671
1416197_at	0.92	0.188	U1_small_nuclear_ribonucleoprotein_C	Snrpc	ENSMUSG00000024217		1420070_a_at	0.88	0.163	solute_carrier_family_9_(sodium/hydrogen_exchanger),_member_5	Slc9a5	ENSMUSG00000014786
1416203_at	1.09	0.248	aquaporin_1	Aqp1	ENSMUSG00000004655		1420073_s_at	1.02	0.521	---	---	---
1416206_at	1.24	0.153	signal-induced_proliferation_associated_gene_1	Sipa1	ENSMUSG00000056917		1420081_s_at	0.96	0.393	DNA_segment,_Chr_2,_ERATO_Doi_750,_expressed	D2Ertd750e	ENSMUSG00000027331
1416214_at	1.05	0.532	minichromosome_maintenance_deficient_4_homolog_(S._cerevisiae)	Mcm4	ENSMUSG00000022673		1420107_at	0.95	0.431	Bardet-Biedl_syndrome_4_(human)	Bbs4	---
1416219_at	1.08	0.245	60S_ribosomal_protein_L19-like_ribosomal_protein_L19	LOC100045367_Rpl19	ENSMUSG00000017404_ENSMUSG00000081094		1420126_at	0.97	0.504	expressed_sequence_AA522020	AA522020	---
1416224_at	0.94	0.362	zinc_finger_and_BTB_domain_containing_17	Zbtb17	ENSMUSG00000006215		1420211_at	1	0.63	---	---	---
1416226_at	1.17	0.314	actin_related_protein_2/3_complex,_subunit_1B_predicted_pseudogene_5637	Arpc1b_Gm5637	ENSMUSG00000029622		1420218_at	0.94	0.428	---	---	---
1416237_at	1.03	0.543	myelin_protein_zero-like_2	Mpzl2	ENSMUSG00000032092		1420225_at	1.02	0.566	---	---	---
1416244_a_at	0.9	0.183	cellular_nucleic_acid_binding_protein	Cnbp	ENSMUSG00000030057		1420265_x_at	1.01	0.569	component_of_oligomeric_golgi_complex_8	Cog8	ENSMUSG00000031916
1416246_a_at	1.73	0.385	coronin,_actin_binding_protein_1A	Coro1a	ENSMUSG00000030707		1420294_at	1	0.637	Lysophosphatidylcholine_acyltransferase_1	Lpcat1	---
1416254_a_at	1.06	0.312	vacuolar_protein_sorting_16_(yeast)	Vps16	ENSMUSG00000027411		1420343_at	1.04	0.47	granzyme_D	Gzmd	ENSMUSG00000059256
1416269_at	1.1	0.203	ATP_synthase,_H+_transporting,_mitochondrial_F0_complex,_subunit_F2	Atp5j2	ENSMUSG00000038690		1420344_x_at	1.01	0.589	granzyme_D	Gzmd	ENSMUSG00000059256
1416276_a_at	0.95	0.293	ribosomal_protein_S4,_X-linked	Rps4x	ENSMUSG00000031320_ENSMUSG00000081400		1420369_a_at	0.96	0.442	casein_beta	Csn2	ENSMUSG00000063157
1416277_a_at	1.01	0.586	predicted_gene_13777_ribosomal_protein,_large,_P1	Gm13777_Rplp1	ENSMUSG00000007892		1420425_at	0.98	0.5	PR_domain_containing_1,_with_ZNF_domain	Prdm1	ENSMUSG00000038151
1416282_at	0.87	0.0241	proteasome_(prosome,_macropain)_26S_subunit,_ATPase_3	Psmc3	ENSMUSG00000002102		1420465_s_at	2.64	0.0391	major_urinary_protein_LOC100048885_major_urinary_protein_2-like_major_urinary_protein_1_major_urinary_protein_10_major_urinary_protein_12_major_urinary_protein_13_major_urinary_protein_14_major_urinary_protein_15_major_urinary_protein_16_major_urinary_protein_19_major_urinary_protein_2_major_urinary_protein_7_major_urinary_protein_8_major_urinary_protein_9	Gm2083_LOC100861909_Mup1_Mup10_Mup12_Mup13_Mup14_Mup15_Mup16_Mup19_Mup2_Mup7_Mup8_Mup9	ENSMUSG00000073830_ENSMUSG00000073832_ENSMUSG00000073839_ENSMUSG00000073842_ENSMUSG00000078673_ENSMUSG00000078680_ENSMUSG00000078683_ENSMUSG00000078687_ENSMUSG00000078688_ENSMUSG00000089873
1416287_at	0.99	0.616	regulator_of_G-protein_signaling_4	Rgs4	ENSMUSG00000038530		1420469_at	1.07	0.23	Sumo1_pseudogene	4933411G06Rik	ENSMUSG00000062224
1416292_at	1.04	0.435	peroxiredoxin_3	Prdx3	ENSMUSG00000024997		1420488_at	1.03	0.49	mitochondrial_ribosomal_protein_S14	Mrps14	ENSMUSG00000058267
1416295_a_at	1.58	0.333	interleukin_2_receptor,_gamma_chain	Il2rg	ENSMUSG00000031304		1420509_at	0.94	0.361	serum_response_factor_binding_protein_1	Srfbp1	ENSMUSG00000024528
1416296_at	1.32	0.348	interleukin_2_receptor,_gamma_chain	Il2rg	ENSMUSG00000031304		1420552_s_at	0.98	0.523	testis_specific_gene_A8	Tsga8	ENSMUSG00000035522
1416303_at	1.13	0.193	LPS-induced_TN_factor	Litaf	ENSMUSG00000022500		1420558_at	1.04	0.478	selectin,_platelet	Selp	ENSMUSG00000026580
1416312_at	0.84	0.0514	arginyl-tRNA_synthetase	Rars	ENSMUSG00000018848		1420635_a_at	1.05	0.364	T_cell,_immune_regulator_1,_ATPase,_H+_transporting,_lysosomal_V0_protein_A3	Tcirg1	ENSMUSG00000001750
1416319_at	1.15	0.242	adenosine_kinase	Adk	ENSMUSG00000039197		1420665_at	0.9	0.0873	integrin_beta_3_binding_protein_(beta3-endonexin)	Itgb3bp	ENSMUSG00000028549
1416320_at	0.9	0.134	SEC22_vesicle_trafficking_protein_homologe_A_(S._cerevisiae)	Sec22a	ENSMUSG00000034473		1420674_at	1.07	0.234	phospholipase_A2,_group_IIE	Pla2g2e	ENSMUSG00000028751
1416327_at	0.94	0.354	ubiquitin-fold_modifier_conjugating_enzyme_1	Ufc1	ENSMUSG00000062963		1420684_at	1	0.642	acyl-Coenzyme_A_oxidase_3,_pristanoyl	Acox3	ENSMUSG00000029098
1416328_a_at	1.17	0.0821	ATPase,_H+_transporting,_lysosomal_V0_subunit_E	Atp6v0e	ENSMUSG00000015575		1420710_at	1.03	0.487	reticuloendotheliosis_oncogene	Rel	ENSMUSG00000020275
1416340_a_at	1.15	0.301	mannosidase_2,_alpha_B1	Man2b1	ENSMUSG00000005142		1420759_s_at	0.98	0.543	zinc_finger_protein_1,_Y_linked_zinc_finger_protein_2,_Y_linked	Zfy1_Zfy2	ENSMUSG00000000103_ENSMUSG00000053211
1416342_at	1.12	0.349	tenascin_C	Tnc	ENSMUSG00000028364		1420766_at	0.91	0.119	suppressor_of_cytokine_signaling_7	Socs7	ENSMUSG00000038485
1416346_at	1.03	0.549	translocase_of_inner_mitochondrial_membrane_8_homolog_a1_(yeast)	Timm8a1	ENSMUSG00000045455_ENSMUSG00000048007		1420802_at	0.97	0.432	interleukin_13	Il13	ENSMUSG00000020383
1416360_at	1.08	0.305	sorting_nexin_18	Snx18	ENSMUSG00000042364		1420870_at	1.17	0.0355	myeloid/lymphoid_or_mixed-lineage_leukemia_(trithorax_homolog,_Drosophila);_translocated_to,_10	Mllt10	ENSMUSG00000026743
1416366_at	1.04	0.514	NADH_dehydrogenase_[ubiquinone]_1_subunit_C2-like_NADH_dehydrogenase_[ubiquinone]_1_subunit_C2-like_NADH_dehydrogenase_(ubiquinone)_1,_subcomplex_unknown,_2	LOC635087_LOC675851_Ndufc2	ENSMUSG00000030647		1420902_at	1.02	0.56	ST6_(alpha-N-acetyl-neuraminyl-2,3-beta-galactosyl-1,3)-N-acetylgalactosaminide_alpha-2,6-sialyltransferase_3	St6galnac3	---
1416367_at	1	0.637	RIKEN_cDNA_1110001J03_gene	1110001J03Rik	ENSMUSG00000019689		1420929_at	0.99	0.594	catenin_(cadherin_associated_protein),_alpha-like_1	Ctnnal1	ENSMUSG00000038816
1416373_at	0.97	0.507	nitrogen_fixation_gene_1_(S._cerevisiae)	Nfs1	ENSMUSG00000027618		1421017_at	0.92	0.123	neuregulin_3	Nrg3	ENSMUSG00000041014
1416378_at	0.92	0.228	polynucleotide_kinase_3'-_phosphatase	Pnkp	ENSMUSG00000002963		1421067_a_at	0.9	0.0843	PHD_finger_protein_2	Phf2	ENSMUSG00000038025
1416381_a_at	1.15	0.0338	peroxiredoxin_5	Prdx5	ENSMUSG00000024953		1421082_s_at	0.98	0.555	barrier_to_autointegration_factor_1	Banf1	ENSMUSG00000024844
1416385_a_at	1.07	0.424	mannose-6-phosphate_receptor,_cation_dependent	M6pr	ENSMUSG00000007458		1421162_a_at	1.07	0.382	nuclear_factor_I/A	Nfia	ENSMUSG00000028565
1416387_at	1.14	0.107	phosphatidylinositol-5-phosphate_4-kinase,_type_II,_gamma	Pip4k2c	ENSMUSG00000025417		1421193_a_at	1	0.641	pre_B_cell_leukemia_homeobox_3	Pbx3	ENSMUSG00000038718
1416394_at	1.02	0.534	BCL2-associated_athanogene_1	Bag1	ENSMUSG00000028416		1421276_a_at	1.05	0.489	dystonin	Dst	ENSMUSG00000026131
1416404_s_at	1.06	0.424	40S_ribosomal_protein_S16-like_40S_ribosomal_protein_S16-like_ribosomal_protein_S16_ribosomal_protein_S16,_pseudogene_2	LOC100505015_LOC100862433_Rps16_Rps16-ps2	ENSMUSG00000037563_ENSMUSG00000060419		1421464_at	0.97	0.507	NK3_homeobox_2	Nkx3-2	ENSMUSG00000049691
1416420_a_at	1.03	0.52	ribosomal_protein_L9	Rpl9	ENSMUSG00000047215_ENSMUSG00000047965_ENSMUSG00000062456_ENSMUSG00000071269_ENSMUSG00000082475		1421591_at	1.09	0.154	cylicin,_basic_protein_of_sperm_head_cytoskeleton_1	Cylc1	ENSMUSG00000073001
1416424_at	1.03	0.554	perilipin_3	Plin3	ENSMUSG00000024197		1421727_at	0.98	0.592	eyes_absent_1_homolog_(Drosophila)	Eya1	ENSMUSG00000025932
1416436_a_at	1.03	0.533	ubiquinol-cytochrome_c_reductase_complex_chaperone,_CBP3_homolog_(yeast)	Uqcc	ENSMUSG00000005882		1421733_a_at	1.04	0.357	protein-tyrosine_sulfotransferase_1	Tpst1	ENSMUSG00000034118
1416442_at	1.17	0.25	immediate_early_response_2	Ier2	ENSMUSG00000053560		1421840_at	1.62	0.00319	ATP-binding_cassette,_sub-family_A_(ABC1),_member_1	Abca1	ENSMUSG00000015243
1416443_a_at	0.97	0.509	SUMO1_activating_enzyme_subunit_1	Sae1	ENSMUSG00000052833		1421853_at	0.99	0.604	presenilin_1	Psen1	ENSMUSG00000019969
1416447_at	0.98	0.602	transmembrane_protein_30A	Tmem30a	ENSMUSG00000032328		1421897_at	0.97	0.517	ELK1,_member_of_ETS_oncogene_family	Elk1	ENSMUSG00000009406
1416452_at	0.82	0.0566	ornithine_aminotransferase	Oat	ENSMUSG00000030934		1421910_at	1.15	0.108	transcription_factor_20	Tcf20	ENSMUSG00000041852
1416455_a_at	1.08	0.324	crystallin,_alpha_B	Cryab	ENSMUSG00000032060		1421946_at	0.9	0.241	C-reactive_protein,_pentraxin-related	Crp	ENSMUSG00000037942
1416460_at	0.99	0.59	myo-inositol_oxygenase	Miox	ENSMUSG00000022613		1422079_at	1.01	0.604	protein_kinase_C,_eta	Prkch	ENSMUSG00000021108
1416461_at	1.13	0.159	cell_cycle_associated_protein_1_predicted_gene,_20253	Caprin1_Gm20253	ENSMUSG00000027184		1422088_at	0.93	0.206	v-myc_myelocytomatosis_viral_oncogene_homolog_1,_lung_carcinoma_derived_(avian)	Mycl1	ENSMUSG00000028654
1416475_at	0.95	0.398	ubiquitin-conjugating_enzyme_E2D_2A	Ube2d2a	ENSMUSG00000091896		1422107_at	0.96	0.428	RIKEN_cDNA_2410066E13_gene	2410066E13Rik	ENSMUSG00000038065
1416476_a_at	1.07	0.259	ubiquitin-conjugating_enzyme_E2D_2A	Ube2d2a	ENSMUSG00000091896		1422245_a_at	1.09	0.15	MRV_integration_site_1	Mrvi1	ENSMUSG00000005611
1416478_a_at	1	0.633	malate_dehydrogenase_2,_NAD_(mitochondrial)	Mdh2	ENSMUSG00000019179		1422275_at	0.96	0.442	G_protein-coupled_receptor_44	Gpr44	ENSMUSG00000034117
1416485_at	0.93	0.227	translocase_of_inner_mitochondrial_membrane_23_homolog_(yeast)	Timm23	ENSMUSG00000013701		1422307_at	0.93	0.416	---	---	ENSMUSG00000072693
1416488_at	1.28	0.0257	cyclin_G2	Ccng2	ENSMUSG00000029385		1422346_at	0.98	0.517	NK2_homeobox_1	Nkx2-1	ENSMUSG00000001496
1416490_at	1	0.627	transmembrane_emp24_protein_transport_domain_containing_6	Tmed6	ENSMUSG00000031919		1422428_at	0.95	0.327	acyl-CoA_synthetase_bubblegum_family_member_1	Acsbg1	ENSMUSG00000032281
1416495_s_at	1.14	0.0588	NADH_dehydrogenase_Fe-S_protein_5_pseudogene_NADH_dehydrogenase_[ubiquinone]_iron-sulfur_protein_5-like_NADH_dehydrogenase_(ubiquinone)_Fe-S_protein_5	BC002163_LOC100504968_Ndufs5	ENSMUSG00000028648_ENSMUSG00000081824		1422436_at	0.9	0.126	RIKEN_cDNA_2210010C04_gene	2210010C04Rik	ENSMUSG00000029882
1416506_at	0.86	0.042	proteasome_(prosome,_macropain)_subunit,_alpha_type_6	Psma6	ENSMUSG00000021024		1422548_at	1.03	0.525	dehydrodolichyl_diphosphate_synthase	Dhdds	ENSMUSG00000012117
1416510_at	1.07	0.234	mitochondrial_ribosomal_protein_L4	Mrpl4	ENSMUSG00000003299		1422561_at	1.12	0.221	a_disintegrin-like_and_metallopeptidase_(reprolysin_type)_with_thrombospondin_type_1_motif,_5_(aggrecanase-2)	Adamts5	ENSMUSG00000022894
1416513_at	1	0.631	laminin,_beta_2	Lamb2	ENSMUSG00000052911		1422620_s_at	0.96	0.444	phosphatidic_acid_phosphatase_type_2A	Ppap2a	ENSMUSG00000021759
1416514_a_at	1.21	0.336	fascin_homolog_1,_actin_bundling_protein_(Strongylocentrotus_purpuratus)	Fscn1	ENSMUSG00000029581		1422672_at	1.03	0.529	small_proline-rich_protein_1B	Sprr1b	ENSMUSG00000048455
1416528_at	1.16	0.423	SH3_domain_binding_glutamic_acid-rich_protein-like_3	Sh3bgrl3	ENSMUSG00000028843		1422768_at	0.87	0.0618	synaptotagmin_binding,_cytoplasmic_RNA_interacting_protein	Syncrip	ENSMUSG00000032423
1416531_at	1.1	0.113	glutathione_S-transferase_omega_1	Gsto1	ENSMUSG00000025068		1422796_at	0.94	0.335	prolyl_endopeptidase	Prep	ENSMUSG00000019849
1416541_at	1.18	0.0452	ClpB_caseinolytic_peptidase_B	Clpb	ENSMUSG00000001829		1422833_at	0.97	0.533	forkhead_box_A2	Foxa2	ENSMUSG00000037025
1416551_at	3.74	5.65e-06	ATPase,_Ca++_transporting,_cardiac_muscle,_slow_twitch_2	Atp2a2	ENSMUSG00000029467		1422851_at	0.99	0.616	high_mobility_group_AT-hook_2	Hmga2	ENSMUSG00000056758
1416552_at	0.91	0.253	developmental_pluripotency_associated_5A	Dppa5a	ENSMUSG00000060461		1422852_at	0.88	0.0692	calcium_and_integrin_binding_family_member_2	Cib2	ENSMUSG00000037493
1416568_a_at	1	0.633	apoptotic_chromatin_condensation_inducer_1	Acin1	ENSMUSG00000022185		1422908_at	0.56	0.0116	ATPase,_(Na+)/K+_transporting,_beta_4_polypeptide	Atp1b4	ENSMUSG00000016327
1416580_a_at	0.95	0.284	STIP1_homology_and_U-Box_containing_protein_1	Stub1	ENSMUSG00000039615		1422945_a_at	1.06	0.33	kinesin_family_member_5C	Kif5c	ENSMUSG00000026764
1416584_at	1.04	0.452	mannosidase_2,_alpha_B2	Man2b2	ENSMUSG00000029119		1422959_s_at	1.03	0.554	ring_finger_protein_114	Rnf114	ENSMUSG00000006418
1416595_at	0.95	0.457	mitochondrial_ribosomal_protein_S22	Mrps22	ENSMUSG00000032459		1423005_a_at	1	0.639	espin	Espn	ENSMUSG00000028943
1416612_at	1.11	0.394	cytochrome_P450,_family_1,_subfamily_b,_polypeptide_1	Cyp1b1	ENSMUSG00000024087		1423010_at	1.16	0.1	sacsin	Sacs	ENSMUSG00000048279
1416613_at	1.34	0.0924	cytochrome_P450,_family_1,_subfamily_b,_polypeptide_1	Cyp1b1	ENSMUSG00000024087		1423067_at	0.92	0.132	CDK5_regulatory_subunit_associated_protein_3	Cdk5rap3	ENSMUSG00000018669
1416615_at	1.08	0.294	ClpP_caseinolytic_peptidase,_ATP-dependent,_proteolytic_subunit	Clpp	ENSMUSG00000002660		1423108_at	1.51	0.00369	solute_carrier_family_25_(mitochondrial_carnitine/acylcarnitine_translocase),_member_20	Slc25a20	ENSMUSG00000032602
1416622_at	0.99	0.61	Williams-Beuren_syndrome_chromosome_region_16_homolog_(human)	Wbscr16	ENSMUSG00000061979		1423208_at	0.96	0.448	transmembrane_protein_167	Tmem167	ENSMUSG00000012422
1416626_at	0.92	0.225	phospholipase_A2,_group_IB,_pancreas	Pla2g1b	ENSMUSG00000029522		1423348_at	1	0.642	frizzled_homolog_8_(Drosophila)	Fzd8	ENSMUSG00000036904
1416665_at	1.13	0.199	demethyl-Q_7	Coq7	ENSMUSG00000030652		1423412_at	0.97	0.426	RNA_binding_motif_protein_47	Rbm47	ENSMUSG00000070780
1416669_s_at	1.07	0.274	nascent_polypeptide-associated_complex_alpha_polypeptide	Naca	ENSMUSG00000043483_ENSMUSG00000061315		1423695_at	1.04	0.517	ER_degradation_enhancer,_mannosidase_alpha-like_2	Edem2	ENSMUSG00000038312
1416670_at	1	0.645	SET_domain,_bifurcated_1	Setdb1	ENSMUSG00000015697		1423866_at	1.13	0.121	serine_(or_cysteine)_peptidase_inhibitor,_clade_A,_member_3K	Serpina3k	ENSMUSG00000058207
1416678_at	0.94	0.376	COP9_(constitutive_photomorphogenic)_homolog,_subunit_3_(Arabidopsis_thaliana)	Cops3	ENSMUSG00000019373		1423929_at	1.04	0.376	ubiquitin_associated_domain_containing_2	Ubac2	ENSMUSG00000041765
1416697_at	1.07	0.446	dipeptidylpeptidase_4	Dpp4	ENSMUSG00000035000		1424044_at	0.98	0.562	lysine_(K)-specific_demethylase_4B	Kdm4b	ENSMUSG00000024201
1416698_a_at	0.89	0.344	CDC28_protein_kinase_1b_predicted_pseudogene_6340	Cks1b_Gm6340	ENSMUSG00000028044		1424065_at	1.07	0.486	ER_degradation_enhancer,_mannosidase_alpha-like_1	Edem1	ENSMUSG00000030104
1416704_at	0.81	0.0516	mitogen-activated_protein_kinase_14	Mapk14	ENSMUSG00000053436		1424323_at	0.9	0.129	nucleolar_complex_associated_2_homolog_(S._cerevisiae)	Noc2l	ENSMUSG00000095567
1416708_a_at	1.25	0.0561	GRAM_domain_containing_1A	Gramd1a	ENSMUSG00000001248		1424328_s_at	0.97	0.485	RIKEN_cDNA_3200002M19_gene	3200002M19Rik	ENSMUSG00000030649
1416710_at	1.05	0.382	transmembrane_protein_35	Tmem35	ENSMUSG00000033578		1424412_at	1.18	0.0432	opioid_growth_factor_receptor-like_1	Ogfrl1	ENSMUSG00000026158
1416712_at	1.01	0.606	peptidase_D	Pepd	ENSMUSG00000063931		1424494_s_at	0.93	0.334	FLYWCH_family_member_2	Flywch2	ENSMUSG00000023911
1416714_at	1.18	0.476	interferon_regulatory_factor_8	Irf8	ENSMUSG00000041515		1424535_at	0.94	0.302	tectonic_family_member_3	Tctn3	ENSMUSG00000025008
1416716_at	1.01	0.597	embryonal_Fyn-associated_substrate	Efs	ENSMUSG00000022203		1424580_at	0.96	0.42	solute_carrier_family_35_(UDP-N-acetylglucosamine_(UDP-GlcNAc)_transporter),_member_3	Slc35a3	ENSMUSG00000027957
1416719_a_at	1.06	0.399	ribosomal_protein_S10	Rps10	ENSMUSG00000052146_ENSMUSG00000063427		1424615_at	0.99	0.602	post-GPI_attachment_to_proteins_2	Pgap2	ENSMUSG00000030990
1416721_s_at	1.07	0.328	serine/arginine-rich_splicing_factor_6	Srsf6	ENSMUSG00000016921		1424697_at	0.94	0.269	DTW_domain_containing_1	Dtwd1	ENSMUSG00000023330
1416728_at	0.92	0.115	casein_kinase_2,_beta_polypeptide	Csnk2b	ENSMUSG00000024387		1424713_at	0.99	0.625	calmodulin-like_4	Calml4	ENSMUSG00000032246
1416735_at	1.07	0.313	N-acylsphingosine_amidohydrolase_1	Asah1	ENSMUSG00000031591		1424797_a_at	1.06	0.444	paired-like_homeodomain_transcription_factor_2	Pitx2	ENSMUSG00000028023
1416747_at	1.02	0.536	major_facilitator_superfamily_domain_containing_5	Mfsd5	ENSMUSG00000045665		1424838_at	1.21	0.133	RIKEN_cDNA_A330049M08_gene	A330049M08Rik	ENSMUSG00000043924
1416749_at	1.24	0.0419	HtrA_serine_peptidase_1	Htra1	ENSMUSG00000006205		1424871_s_at	0.99	0.572	family_with_sequence_similarity_100,_member_A	Fam100a	ENSMUSG00000039568
1416752_at	0.87	0.0854	LIM_domain_binding_3	Ldb3	ENSMUSG00000021798		1424885_at	0.91	0.16	kelch_domain_containing_8A	Klhdc8a	ENSMUSG00000042115
1416754_at	0.91	0.26	protein_kinase,_cAMP_dependent_regulatory,_type_I_beta	Prkar1b	ENSMUSG00000025855		1424887_at	1.01	0.57	kelch_domain_containing_4	Klhdc4	ENSMUSG00000040263
1416759_at	1.2	0.198	microtubule_associated_monoxygenase,_calponin_and_LIM_domain_containing_1	Mical1	ENSMUSG00000019823		1424946_a_at	1.04	0.362	mitochondrial_fission_regulator_1	Mtfr1	ENSMUSG00000027601
1416786_at	0.97	0.499	activin_A_receptor,_type_1	Acvr1	ENSMUSG00000026836		1425120_x_at	0.98	0.576	interferon,_alpha-inducible_protein_27_like_2B	Ifi27l2b	ENSMUSG00000021208
1416791_a_at	1.14	0.074	nuclear_RNA_export_factor_1	Nxf1	ENSMUSG00000010097		1425241_a_at	1.09	0.291	WD_repeat_and_SOCS_box-containing_1	Wsb1	ENSMUSG00000017677
1416794_at	0.92	0.443	atlastin_GTPase_2	Atl2	ENSMUSG00000059811		1425305_at	1.02	0.543	zinc_finger_protein_295	Zfp295	ENSMUSG00000046962
1416797_at	0.9	0.263	non-catalytic_region_of_tyrosine_kinase_adaptor_protein_2	Nck2	ENSMUSG00000066877		1425306_at	0.96	0.473	cDNA_sequence_BC027072	BC027072	ENSMUSG00000044375
1416801_at	1.07	0.473	transient_receptor_potential_cation_channel,_subfamily_M,_member_7	Trpm7	ENSMUSG00000027365		1425329_a_at	0.89	0.113	cytochrome_b5_reductase_3	Cyb5r3	ENSMUSG00000018042
1416824_at	0.91	0.251	RIKEN_cDNA_B230118H07_gene	B230118H07Rik	ENSMUSG00000027165		1425479_at	0.9	0.143	SET_and_MYND_domain_containing_5	Smyd5	ENSMUSG00000033706
1416827_at	0.96	0.514	thromboxane_A_synthase_1,_platelet	Tbxas1	ENSMUSG00000029925		1425494_s_at	0.96	0.42	bone_morphogenetic_protein_receptor,_type_1A	Bmpr1a	ENSMUSG00000021796
1416834_x_at	1.03	0.525	NADH_dehydrogenase_(ubiquinone)_1_beta_subcomplex,_2	Ndufb2	ENSMUSG00000002416		1425564_at	0.93	0.224	RE1-silencing_transcription_factor	Rest	ENSMUSG00000029249
1416840_at	1.4	0.0086	Mid1_interacting_protein_1_(gastrulation_specific_G12-like_(zebrafish))	Mid1ip1	ENSMUSG00000008035		1425642_at	0.96	0.452	centrosomal_protein_290	Cep290	ENSMUSG00000019971
1416842_at	0.84	0.0567	glutathione_S-transferase,_mu_5	Gstm5	ENSMUSG00000004032		1425703_at	1.06	0.355	peroxisome_proliferator_activator_receptor_delta	Ppard	ENSMUSG00000002250
1416844_at	0.94	0.301	protein_arginine_N-methyltransferase_2	Prmt2	ENSMUSG00000020230		1425936_a_at	0.95	0.395	ankyrin_repeat_and_MYND_domain_containing_2	Ankmy2	ENSMUSG00000036188
1416850_s_at	0.99	0.608	CDGSH_iron_sulfur_domain_1	Cisd1	ENSMUSG00000037710		1426002_a_at	1.01	0.593	cell_division_cycle_7_(S._cerevisiae)	Cdc7	ENSMUSG00000029283
1416858_a_at	0.95	0.354	FK506_binding_protein_3	Fkbp3	ENSMUSG00000020949		1426054_at	0.91	0.188	neuropeptide_Y_receptor_Y1	Npy1r	---
1416867_at	0.91	0.179	blocked_early_in_transport_1_homolog_(S._cerevisiae)	Bet1	ENSMUSG00000032757		1426082_a_at	0.89	0.0893	solute_carrier_family_16_(monocarboxylic_acid_transporters),_member_4	Slc16a4	ENSMUSG00000027896
1416875_at	1.09	0.392	parvin,_gamma	Parvg	ENSMUSG00000022439		1426261_s_at	1.13	0.0607	UDP-glucuronosyltransferase_1-9-like_UDP-glucuronosyltransferase_1-9-like_UDP_glucuronosyltransferase_1_family,_polypeptide_A1_UDP_glycosyltransferase_1_family,_polypeptide_A10_UDP_glucuronosyltransferase_1_family,_polypeptide_A2_UDP_glucuronosyltransferase_1_family,_polypeptide_A5_UDP_glucuronosyltransferase_1_family,_polypeptide_A6A_UDP_glucuronosyltransferase_1_family,_polypeptide_A6B_UDP_gluc…	LOC100048662_LOC100048744_Ugt1a1_Ugt1a10_Ugt1a2_Ugt1a5_Ugt1a6a_Ugt1a6b_Ugt1a7c_Ugt1a9	ENSMUSG00000054545_ENSMUSG00000089675_ENSMUSG00000089943_ENSMUSG00000089960_ENSMUSG00000090124_ENSMUSG00000090145_ENSMUSG00000090165_ENSMUSG00000090171_ENSMUSG00000090175
1416878_at	1.04	0.475	mitochondrial_ribosomal_protein_L51	Mrpl51	ENSMUSG00000030335		1426274_at	0.95	0.424	solute_carrier_family_9_(sodium/hydrogen_exchanger),_member_8	Slc9a8	ENSMUSG00000039463
1416882_at	1.14	0.262	regulator_of_G-protein_signalling_10	Rgs10	ENSMUSG00000030844		1426301_at	1.02	0.554	activated_leukocyte_cell_adhesion_molecule	Alcam	ENSMUSG00000022636
1416889_at	0.98	0.48	troponin_I,_skeletal,_fast_2	Tnni2	ENSMUSG00000031097		1426304_x_at	1.09	0.283	xylosylprotein_beta1,4-galactosyltransferase,_polypeptide_7_(galactosyltransferase_I)	B4galt7	ENSMUSG00000021504
1416892_s_at	1.32	0.233	family_with_sequence_similarity_107,_member_B	Fam107b	ENSMUSG00000026655		1426332_a_at	1.04	0.455	claudin_3	Cldn3	ENSMUSG00000070473
1416896_at	1	0.646	ribosomal_protein_S6_kinase_polypeptide_1	Rps6ka1	ENSMUSG00000003644		1426374_at	0.99	0.607	family_with_sequence_similarity_54,_member_B	Fam54b	ENSMUSG00000046671
1416901_at	1.28	0.172	Niemann_Pick_type_C2	Npc2	ENSMUSG00000021242		1426388_s_at	0.9	0.0516	receptor-like_tyrosine_kinase	Ryk	ENSMUSG00000032547
1416902_a_at	1.12	0.0421	cytochrome_c_oxidase,_subunit_Vb_cytochrome_c_oxidase_subunit_5B,_mitochondrial-like	Cox5b_LOC100046079	ENSMUSG00000061518		1426391_at	0.91	0.228	ADP-ribosylation_factor_1	Arf1	ENSMUSG00000048076
1416915_at	1.18	0.0632	mutS_homolog_6_(E._coli)	Msh6	ENSMUSG00000005370		1426399_at	1.06	0.327	von_Willebrand_factor_A_domain_containing_1	Vwa1	ENSMUSG00000042116
1416920_at	1	0.648	RNA_binding_motif_protein_14_RNA_binding_motif_protein_4	Rbm14_Rbm4	ENSMUSG00000006456		1426400_a_at	0.98	0.522	calpain,_small_subunit_1	Capns1	ENSMUSG00000001794
1416925_at	0.98	0.569	karyopherin_(importin)_beta_1	Kpnb1	ENSMUSG00000001440		1426421_s_at	0.99	0.585	predicted_gene_17066_RNA_binding_motif_protein_26	Gm17066_Rbm26	ENSMUSG00000022119_ENSMUSG00000091509
1416930_at	1.16	0.152	lymphocyte_antigen_6_complex,_locus_D	Ly6d	ENSMUSG00000034634		1426472_at	1.11	0.157	zinc_finger_protein_52	Zfp52	ENSMUSG00000051341
1416938_at	0.93	0.289	coiled-coil-helix-coiled-coil-helix_domain_containing_1	Chchd1	ENSMUSG00000063787		1426480_at	1.02	0.564	Shwachman-Bodian-Diamond_syndrome_homolog_(human)	Sbds	ENSMUSG00000025337
1416948_at	0.91	0.17	mitochondrial_ribosomal_protein_L23	Mrpl23	ENSMUSG00000037772_ENSMUSG00000075279		1426525_at	1.06	0.285	AT_rich_interactive_domain_2_(ARID,_RFX-like)	Arid2	ENSMUSG00000033237
1416950_at	1.36	0.0946	tumor_necrosis_factor,_alpha-induced_protein_8	Tnfaip8	ENSMUSG00000062210		1426540_at	1.02	0.51	endonuclease_domain_containing_1	Endod1	ENSMUSG00000037419
1416952_at	0.95	0.354	ATPase,_H+_transporting,_lysosomal_V1_subunit_D	Atp6v1d	ENSMUSG00000021114		1426561_a_at	0.97	0.498	nephronectin	Npnt	ENSMUSG00000040998
1416956_at	1.06	0.423	potassium_voltage-gated_channel,_shaker-related_subfamily,_beta_member_2	Kcnab2	ENSMUSG00000028931		1426627_at	1.02	0.57	mitogen-activated_protein_kinase_kinase_kinase_7	Map3k7	ENSMUSG00000028284
1416957_at	1.36	0.379	POU_domain,_class_2,_associating_factor_1	Pou2af1	ENSMUSG00000032053		1426723_at	1.06	0.272	WD_repeat_domain_48	Wdr48	ENSMUSG00000032512
1416969_at	0.98	0.563	G_two_S_phase_expressed_protein_1	Gtse1	ENSMUSG00000022385		1426803_at	1.01	0.597	predicted_gene_17066_RNA_binding_motif_protein_26	Gm17066_Rbm26	ENSMUSG00000022119
1416971_at	1.06	0.349	cytochrome_c_oxidase,_subunit_VIIa_2	Cox7a2	ENSMUSG00000032330		1426878_at	1.05	0.453	polybromo_1	Pbrm1	ENSMUSG00000042323
1416979_at	0.89	0.0898	proteasome_maturation_protein	Pomp	ENSMUSG00000029649		1426907_s_at	1	0.644	DEAH_(Asp-Glu-Ala-Asp/His)_box_polypeptide_57	Dhx57	ENSMUSG00000035051
1416984_at	1.03	0.53	mitochondrial_ribosomal_protein_S18A	Mrps18a	ENSMUSG00000023967		1426915_at	1.21	0.0717	death_associated_protein_kinase_1	Dapk1	ENSMUSG00000021559
1416985_at	1.19	0.241	signal-regulatory_protein_alpha	Sirpa	ENSMUSG00000037902		1426944_at	1.04	0.419	F-box_and_WD-40_domain_protein_8	Fbxw8	ENSMUSG00000032867
1417002_at	1.12	0.0951	RIKEN_cDNA_0610012G03_gene	0610012G03Rik	ENSMUSG00000047112		1426980_s_at	0.88	0.0774	RIKEN_cDNA_E130012A19_gene	E130012A19Rik	ENSMUSG00000043439
1417003_at	0.97	0.523	RIKEN_cDNA_0610012G03_gene	0610012G03Rik	ENSMUSG00000047112		1427005_at	1.07	0.29	polo-like_kinase_2	Plk2	ENSMUSG00000021701
1417007_a_at	1.1	0.231	vacuolar_protein_sorting_4b_(yeast)	Vps4b	ENSMUSG00000009907		1427011_a_at	0.79	0.0136	LanC_(bacterial_lantibiotic_synthetase_component_C)-like_1	Lancl1	ENSMUSG00000026000
1417008_at	1.06	0.362	carnitine_acetyltransferase	Crat	ENSMUSG00000026853		1427149_at	0.96	0.395	pleckstrin_homology_domain_containing,_family_A_member_6	Plekha6	ENSMUSG00000041757
1417009_at	1.42	0.0169	complement_component_1,_r_subcomponent_A	C1ra	ENSMUSG00000055172		1427277_at	0.97	0.554	sine_oculis-related_homeobox_1_homolog_(Drosophila)	Six1	ENSMUSG00000051367
1417025_at	1.45	0.276	histocompatibility_2,_class_II_antigen_E_beta	H2-Eb1	ENSMUSG00000060586		1427334_s_at	1.03	0.584	RIKEN_cDNA_2810474O19_gene	2810474O19Rik	ENSMUSG00000032712
1417028_a_at	1.12	0.0615	tripartite_motif-containing_2	Trim2	ENSMUSG00000027993		1427499_at	0.94	0.318	zinc_finger_protein_81	Zfp81	ENSMUSG00000003929
1417035_at	0.85	0.03	SAC3_domain_containing_1	Sac3d1	ENSMUSG00000024790		1427510_at	1.17	0.0543	guanine_nucleotide_binding_protein_(G_protein),_alpha_inhibiting_1	Gnai1	ENSMUSG00000057614
1417038_at	1.23	0.0524	septin_9	2014-09-09	ENSMUSG00000059248		1427582_at	0.84	0.0616	fibroblast_growth_factor_6	Fgf6	---
1417045_at	1.1	0.322	BH3_interacting_domain_death_agonist	Bid	ENSMUSG00000004446		1427598_at	0.99	0.63	small_nucleolar_RNA,_C/D_box_116	Snord116	---
1417054_a_at	1.12	0.129	RIKEN_cDNA_0610009D07_gene	0610009D07Rik	ENSMUSG00000037361		1427692_a_at	0.97	0.504	calcium/calmodulin-dependent_serine_protein_kinase_(MAGUK_family)	Cask	ENSMUSG00000031012
1417063_at	1.26	0.259	complement_component_1,_q_subcomponent,_beta_polypeptide	C1qb	ENSMUSG00000036905		1427740_a_at	0.94	0.368	predicted_gene_12606	Gm12606	ENSMUSG00000087659
1417068_a_at	1.15	0.293	protein_tyrosine_phosphatase,_non-receptor_type_1	Ptpn1	ENSMUSG00000027540		1427757_at	0.87	0.0397	immunoglobulin_kappa_chain_complex	Igk	ENSMUSG00000076595_ENSMUSG00000076598_ENSMUSG00000076608
1417069_a_at	1.16	0.2	glia_maturation_factor,_beta	Gmfb	ENSMUSG00000062014		1427759_a_at	1.09	0.352	ADP-ribosyltransferase_5	Art5	ENSMUSG00000070424
1417078_at	0.94	0.263	lectin,_galactose-binding,_soluble_2	Lgals2	ENSMUSG00000043501		1427764_a_at	0.98	0.53	transcription_factor_3	Tcf3	ENSMUSG00000020167
1417080_a_at	1.03	0.489	ECSIT_homolog_(Drosophila)	Ecsit	ENSMUSG00000066839		1427860_at	1.06	0.326	Immunoglobulin_kappa_variable_6-14	Igkv6-14	ENSMUSG00000076592_ENSMUSG00000076594
1417094_at	1.11	0.197	acyl-CoA_thioesterase_7	Acot7	ENSMUSG00000028937		1427905_at	0.98	0.52	RIKEN_cDNA_1810063B07_gene	1810063B07Rik	ENSMUSG00000045107
1417100_at	0.99	0.608	CD320_antigen	Cd320	ENSMUSG00000002308		1427996_at	1.11	0.246	cDNA_sequence_BC028528	BC028528	ENSMUSG00000038543
1417102_a_at	1.02	0.54	NADH_dehydrogenase_(ubiquinone)_1_beta_subcomplex,_5	Ndufb5	ENSMUSG00000027673		1428040_at	0.96	0.453	one_cut_domain,_family_member_3	Onecut3	ENSMUSG00000045518
1417104_at	1.03	0.597	epithelial_membrane_protein_3	Emp3	ENSMUSG00000040212		1428078_at	0.93	0.303	ring_finger_protein,_transmembrane_1	Rnft1	ENSMUSG00000020521
1417110_at	1.25	0.194	mannosidase_1,_alpha	Man1a	ENSMUSG00000003746		1428081_at	0.96	0.507	kelch-like_21_(Drosophila)	Klhl21	ENSMUSG00000073700
1417111_at	1.12	0.282	mannosidase_1,_alpha	Man1a	ENSMUSG00000003746		1428166_at	1.02	0.561	congenital_dyserythropoietic_anemia,_type_I_(human)	Cdan1	ENSMUSG00000027284
1417116_at	0.94	0.376	solute_carrier_family_6_(neurotransmitter_transporter,_creatine),_member_8	Slc6a8	ENSMUSG00000019558		1428186_at	1.05	0.404	potassium_channel_tetramerisation_domain_containing_6	Kctd6	ENSMUSG00000021752
1417118_a_at	0.91	0.214	N(alpha)-acetyltransferase_10,_NatA_catalytic_subunitNalpha_acetyltransferase_10	Naa10	ENSMUSG00000031388		1428200_a_at	0.98	0.51	pyridoxal-dependent_decarboxylase_domain_containing_1	Pdxdc1	ENSMUSG00000022680
1417128_at	1.08	0.312	pleckstrin_homology_domain_containing,_family_O_member_1	Plekho1	ENSMUSG00000015745		1428237_at	0.92	0.123	akirin_2	Akirin2	ENSMUSG00000028291
1417131_at	1.08	0.346	cell_division_cycle_25A	Cdc25a	ENSMUSG00000032477		1428343_at	1.03	0.503	REST_corepressor_3	Rcor3	ENSMUSG00000037395
1417132_at	1	0.632	cell_division_cycle_25A	Cdc25a	ENSMUSG00000032477		1428371_at	1	0.646	tau_tubulin_kinase_2	Ttbk2	ENSMUSG00000090100
1417138_s_at	1	0.648	polymerase_(RNA)_II_(DNA_directed)_polypeptide_E	Polr2e	ENSMUSG00000004667		1428384_at	1.03	0.502	DNA_segment,_Chr_4,_Brigham_&_Women's_Genetics_0951_expressed	D4Bwg0951e	ENSMUSG00000048706
1417144_at	0.99	0.626	tubulin,_gamma_1	Tubg1	ENSMUSG00000035198		1428441_at	1.18	0.036	CDGSH_iron_sulfur_domain_2	Cisd2	ENSMUSG00000028165
1417147_at	1.16	0.0916	family_with_sequence_similarity_69,_member_B	Fam69b	ENSMUSG00000036186		1428447_at	1.01	0.613	transmembrane_protein_14A	Tmem14a	ENSMUSG00000025933
1417148_at	1.12	0.124	platelet_derived_growth_factor_receptor,_beta_polypeptide	Pdgfrb	ENSMUSG00000024620		1428476_a_at	0.98	0.559	elaC_homolog_2_(E._coli)	Elac2	ENSMUSG00000020549
1417151_a_at	0.92	0.238	neurotensin_receptor_2	Ntsr2	ENSMUSG00000020591		1428500_at	1.07	0.264	low_density_lipoprotein_receptor-related_protein_6	Lrp6	ENSMUSG00000030201
1417171_at	1.3	0.335	IL2_inducible_T_cell_kinase	Itk	ENSMUSG00000020395		1428504_at	1.01	0.598	X-ray_repair_complementing_defective_repair_in_Chinese_hamster_cells_6	Xrcc6	ENSMUSG00000022471
1417178_at	0.97	0.46	GIPC_PDZ_domain_containing_family,_member_2	Gipc2	ENSMUSG00000039131		1428513_at	1.02	0.538	calcium_binding_and_coiled_coil_domain_1	Calcoco1	ENSMUSG00000023055
1417183_at	0.86	0.118	DnaJ_(Hsp40)_homolog,_subfamily_A,_member_2	Dnaja2	ENSMUSG00000031701		1428574_a_at	1.02	0.576	chimerin_(chimaerin)_2	Chn2	ENSMUSG00000004633
1417186_at	0.9	0.0569	ubiquitin-conjugating_enzyme_E2K	Ube2k	ENSMUSG00000029203		1428646_at	0.97	0.436	pre_B_cell_leukemia_homeobox_1	Pbx1	ENSMUSG00000052534
1417188_s_at	0.98	0.536	ubiquitin-conjugating_enzyme_E2K	Ube2k	ENSMUSG00000029203		1428665_at	0.94	0.284	profilin_family,_member_4	Pfn4	---
1417189_at	1.1	0.332	proteasome_(prosome,_macropain)_28_subunit,_beta	Psme2	ENSMUSG00000079197		1428783_at	0.93	0.191	protein_kinase,_cAMP_dependent_regulatory,_type_II_alpha	Prkar2a	ENSMUSG00000032601
1417194_at	0.96	0.534	superoxide_dismutase_2,_mitochondrial	Sod2	ENSMUSG00000006818		1428856_at	1.04	0.41	histocompatibility_13	H13	---
1417198_at	0.92	0.329	WW,_C2_and_coiled-coil_domain_containing_2	Wwc2	ENSMUSG00000031563		1428877_at	1.03	0.551	signal_recognition_particle_72	Srp72	ENSMUSG00000036323
1417216_at	1.12	0.221	proviral_integration_site_2	Pim2	ENSMUSG00000031155		1428896_at	0.92	0.198	platelet-derived_growth_factor_receptor-like	Pdgfrl	ENSMUSG00000031595
1417219_s_at	1.25	0.307	thymosin,_beta_10	Tmsb10	ENSMUSG00000079523_ENSMUSG00000091955		1428926_at	1.03	0.544	F-box_protein_31	Fbxo31	ENSMUSG00000052934
1417221_at	0.99	0.607	protein_phosphatase_1A,_magnesium_dependent,_alpha_isoform	Ppm1a	ENSMUSG00000021096		1428932_at	0.96	0.366	tetratricopeptide_repeat_domain_21A	Ttc21a	ENSMUSG00000032514
1417222_a_at	1.16	0.324	transmembrane_protein_123	Tmem123	ENSMUSG00000050912		1428937_at	1.08	0.335	ATPase,_Ca++_transporting,_plasma_membrane_1	Atp2b1	ENSMUSG00000019943
1417235_at	0.95	0.422	EH-domain_containing_3	Ehd3	ENSMUSG00000024065		1428975_at	0.98	0.555	sushi_domain_containing_3	Susd3	ENSMUSG00000021384
1417236_at	1.04	0.446	EH-domain_containing_3	Ehd3	ENSMUSG00000024065		1429009_at	1.13	0.255	small_nuclear_ribonucleoprotein_70_(U1)	Snrnp70	---
1417244_a_at	1.08	0.354	interferon_regulatory_factor_7	Irf7	ENSMUSG00000025498		1429116_at	1.1	0.188	solute_carrier_family_17_(anion/sugar_transporter),_member_5	Slc17a5	ENSMUSG00000049624
1417246_at	1.02	0.547	pregnancy_zone_protein	Pzp	ENSMUSG00000030359		1429149_at	0.95	0.339	GINS_complex_subunit_3_(Psf3_homolog)	Gins3	ENSMUSG00000031669
1417247_at	1.13	0.15	expressed_sequence_AI597479	AI597479	ENSMUSG00000010290		1429204_at	0.97	0.466	calcium/calmodulin-dependent_protein_kinase_II_inhibitor_2	Camk2n2	ENSMUSG00000051146
1417252_at	1.01	0.62	5',3'-nucleotidase,_cytosolic	Nt5c	ENSMUSG00000020736		1429210_at	1.05	0.445	collagen,_type_XXIII,_alpha_1	Col23a1	ENSMUSG00000063564
1417265_s_at	1	0.643	coenzyme_Q5_homolog,_methyltransferase_(yeast)	Coq5	ENSMUSG00000041733		1429214_at	1	0.641	ADAMTS-like_2	Adamtsl2	ENSMUSG00000036040
1417269_at	1.07	0.44	cyclin-dependent_kinase_9_(CDC2-related_kinase)	Cdk9	ENSMUSG00000009555		1429215_at	0.9	0.156	RIKEN_cDNA_2310058N22_gene	2310058N22Rik	---
1417273_at	1.7	0.0158	pyruvate_dehydrogenase_kinase,_isoenzyme_4	Pdk4	ENSMUSG00000019577		1429322_at	0.95	0.443	exosome_component_6	Exosc6	---
1417287_at	1.02	0.592	histocompatibility_13	H13	ENSMUSG00000019188		1429369_at	0.97	0.516	transportin_3	Tnpo3	ENSMUSG00000012535
1417288_at	1.08	0.466	pleckstrin_homology_domain-containing,_family_A_(phosphoinositide_binding_specific)_member_2	Plekha2	ENSMUSG00000031557		1429410_at	0.91	0.163	enhancer_of_yellow_2_homolog_(Drosophila)	Eny2	ENSMUSG00000022338
1417290_at	1.29	0.0973	leucine-rich_alpha-2-glycoprotein_1	Lrg1	ENSMUSG00000037095		1429413_at	1.12	0.0807	carboxypeptidase_M	Cpm	ENSMUSG00000020183
1417291_at	1.12	0.066	tumor_necrosis_factor_receptor_superfamily,_member_1a	Tnfrsf1a	ENSMUSG00000030341		1429444_at	0.98	0.573	RAS-like,_family_11,_member_A	Rasl11a	ENSMUSG00000029641
1417294_at	0.99	0.586	aldo-keto_reductase_family_7,_member_A5_(aflatoxin_aldehyde_reductase)	Akr7a5	ENSMUSG00000028743		1429539_at	1.15	0.0979	BCL2-like_13_(apoptosis_facilitator)	Bcl2l13	ENSMUSG00000009112
1417303_at	0.94	0.37	mevalonate_(diphospho)_decarboxylase	Mvd	ENSMUSG00000006517		1429583_at	1.01	0.603	RIKEN_cDNA_2900053A13_gene	2900053A13Rik	ENSMUSG00000087687
1417304_at	0.95	0.437	chordin	Chrd	ENSMUSG00000006958		1429584_at	0.99	0.621	myoneurin	Mynn	ENSMUSG00000037730
1417306_at	1.1	0.116	tyrosine_kinase_2	Tyk2	ENSMUSG00000032175		1429586_at	1.07	0.279	RIKEN_cDNA_4930558N01_gene	4930558N01Rik	---
1417307_at	0.77	0.113	dystrophin,_muscular_dystrophy	Dmd	ENSMUSG00000045103		1429637_at	1.15	0.196	family_with_sequence_similarity_198,_member_B	Fam198b	ENSMUSG00000027955
1417314_at	1.19	0.141	complement_component_2_(within_H-2S)_complement_factor_B	C2_Cfb	ENSMUSG00000024371_ENSMUSG00000090231_ENSMUSG00000092511_ENSMUSG00000093620		1429649_at	1.01	0.593	solute_carrier_family_35_(UDP-N-acetylglucosamine_(UDP-GlcNAc)_transporter),_member_3	Slc35a3	ENSMUSG00000027957
1417316_at	1.13	0.227	acyl-CoA_thioesterase_13	Acot13	ENSMUSG00000006717		1429683_at	0.96	0.356	tocopherol_(alpha)_transfer_protein-like	Ttpal	ENSMUSG00000017679
1417322_at	0.88	0.0566	deoxyhypusine_hydroxylase/monooxygenase	Dohh	ENSMUSG00000078440		1429716_at	1.06	0.368	zinc_finger,_CCHC_domain_containing_4	Zcchc4	ENSMUSG00000029179
1417330_at	0.94	0.341	solute_carrier_family_23_(nucleobase_transporters),_member_2	Slc23a2	ENSMUSG00000027340		1429742_at	1.05	0.346	regulator_of_chromosome_condensation_(RCC1)_and_BTB_(POZ)_domain_containing_protein_2	Rcbtb2	ENSMUSG00000022106
1417332_at	0.99	0.577	regulatory_factor_X,_2_(influences_HLA_class_II_expression)	Rfx2	ENSMUSG00000024206		1429793_at	0.94	0.271	RIKEN_cDNA_1600014K23_gene	1600014K23Rik	ENSMUSG00000035491
1417335_at	0.95	0.407	sulfotransferase_family,_cytosolic,_2B,_member_1	Sult2b1	ENSMUSG00000003271		1429797_at	0.93	0.226	atlastin_GTPase_3	Atl3	---
1417340_at	0.99	0.584	glutaredoxin_3	Glrx3	ENSMUSG00000031068_ENSMUSG00000049494		1429822_at	1.28	0.0107	RIKEN_cDNA_4633401B06_gene	4633401B06Rik	---
1417342_at	0.98	0.552	protein_phosphatase_1,_regulatory_(inhibitor)_subunit_2	Ppp1r2	ENSMUSG00000047714		1429827_at	0.98	0.553	RIKEN_cDNA_1700010B08_gene	1700010B08Rik	ENSMUSG00000057047
1417343_at	1.85	0.00113	FXYD_domain-containing_ion_transport_regulator_6	Fxyd6	ENSMUSG00000066705		1429837_at	0.94	0.294	RIKEN_cDNA_1700016D18_gene	1700016D18Rik	---
1417346_at	1.25	0.282	PYD_and_CARD_domain_containing	Pycard	ENSMUSG00000030793		1429842_at	1	0.646	malate_dehydrogenase_1B,_NAD_(soluble)	Mdh1b	ENSMUSG00000025963
1417352_s_at	0.95	0.46	small_nuclear_ribonucleoprotein_polypeptide_A'	Snrpa1	ENSMUSG00000030512		1429927_at	1.01	0.622	RIKEN_cDNA_5830409B07_gene	5830409B07Rik	---
1417371_at	1.14	0.272	pellino_1	Peli1	ENSMUSG00000020134		1429946_at	0.99	0.597	coiled-coil_domain_containing_141	Ccdc141	ENSMUSG00000044033
1417372_a_at	1.29	0.139	pellino_1	Peli1	ENSMUSG00000020134		1430009_at	0.97	0.535	heat_shock_transcription_factor,_Y_linked_2	Hsfy2	ENSMUSG00000045336
1417379_at	1.29	0.177	IQ_motif_containing_GTPase_activating_protein_1	Iqgap1	ENSMUSG00000030536		1430037_at	0.95	0.436	sorting_nexin_family_member_27	Snx27	ENSMUSG00000028136
1417380_at	1.27	0.148	IQ_motif_containing_GTPase_activating_protein_1	Iqgap1	ENSMUSG00000030536		1430086_at	0.66	0.00224	cholinergic_receptor,_nicotinic,_alpha_polypeptide_9	Chrna9	ENSMUSG00000029205
1417381_at	1.38	0.0582	complement_component_1,_q_subcomponent,_alpha_polypeptide	C1qa	ENSMUSG00000036887		1430105_at	0.92	0.241	RIKEN_cDNA_1700042O10_gene	1700042O10Rik	ENSMUSG00000086391
1417391_a_at	1.21	0.288	interleukin_16	Il16	ENSMUSG00000001741		1430139_at	1.01	0.602	helicase,_lymphoid_specific	Hells	---
1417405_at	1.2	0.0466	START_domain_containing_3	Stard3	ENSMUSG00000018167		1430143_at	1.04	0.442	RIKEN_cDNA_4930426D05_gene	4930426D05Rik	ENSMUSG00000043168
1417407_at	0.98	0.551	F-box_and_leucine-rich_repeat_protein_14	Fbxl14	ENSMUSG00000030019		1430195_at	1.03	0.561	RIKEN_cDNA_2810043O03_gene	2810043O03Rik	---
1417410_s_at	1.18	0.087	protein_kinase_C,_iota	Prkci	ENSMUSG00000037643		1430222_at	1.12	0.151	RIKEN_cDNA_9130007G19_gene	9130007G19Rik	---
1417416_at	1.02	0.576	potassium_voltage-gated_channel,_shaker-related_subfamily,_member_1	Kcna1	ENSMUSG00000047976		1430305_at	0.98	0.514	RIKEN_cDNA_2500004C02_gene	2500004C02Rik	ENSMUSG00000073236
1417422_at	0.92	0.286	glycine_N-methyltransferase	Gnmt	ENSMUSG00000002769		1430335_a_at	1.05	0.374	paired_box_gene_3	Pax3	ENSMUSG00000004872
1417426_at	1.5	0.0327	serglycin	Srgn	ENSMUSG00000020077		1430342_at	0.99	0.628	RIKEN_cDNA_4930518J20_gene	4930518J20Rik	---
1417430_at	1.07	0.381	cerebellar_degeneration-related_2	Cdr2	ENSMUSG00000030878		1430354_x_at	0.98	0.545	SCY1-like_1_(S._cerevisiae)	Scyl1	ENSMUSG00000024941
1417432_a_at	1.23	0.105	guanine_nucleotide_binding_protein_(G_protein),_beta_1	Gnb1	ENSMUSG00000029064		1430378_at	0.94	0.247	RIKEN_cDNA_2900011G08_gene	2900011G08Rik	---
1417433_at	0.98	0.558	lysophospholipase_2	Lypla2	ENSMUSG00000028670		1430382_at	0.97	0.375	RIKEN_cDNA_4833413G10_gene	4833413G10Rik	---
1417435_at	1	0.633	like-glycosyltransferase	Large	ENSMUSG00000004383		1430400_at	0.96	0.406	RIKEN_cDNA_4930521A18_gene	4930521A18Rik	ENSMUSG00000026063
1417440_at	1.15	0.192	AT_rich_interactive_domain_1A_(SWI-like)	Arid1a	ENSMUSG00000007880		1430441_at	0.96	0.414	RIKEN_cDNA_4933438K21_gene	4933438K21Rik	ENSMUSG00000093617
1417451_a_at	1.07	0.395	peptidylprolyl_isomerase_A	Ppia	ENSMUSG00000062933_ENSMUSG00000071866_ENSMUSG00000087701		1430478_at	0.89	0.124	RIKEN_cDNA_3110043A19_gene	3110043A19Rik	ENSMUSG00000060808
1417452_a_at	1.09	0.34	Finkel-Biskis-Reilly_murine_sarcoma_virus_(FBR-MuSV)_ubiquitously_expressed_(fox_derived)	Fau	ENSMUSG00000038274_ENSMUSG00000050299		1430497_at	0.98	0.534	retinoid_X_receptor_alpha	Rxra	---
1417454_at	1.19	0.0768	cullin_4B	Cul4b	ENSMUSG00000031095		1430582_at	0.96	0.351	SNF2_histone_linker_PHD_RING_helicase	Shprh	ENSMUSG00000090112
1417456_at	0.97	0.513	glyceronephosphate_O-acyltransferase	Gnpat	ENSMUSG00000031985		1430629_at	0.94	0.271	solute_carrier_family_16_(monocarboxylic_acid_transporters),_member_14	Slc16a14	ENSMUSG00000026220
1417459_at	0.94	0.28	demilune_cell_and_parotid_protein_1	Dcpp1	---		1430641_at	1.07	0.226	gasdermin_C2_gasdermin_C4	Gsdmc2_Gsdmc4	ENSMUSG00000055748
1417467_a_at	1	0.63	transcriptional_adaptor_3	Tada3	ENSMUSG00000048930		1430647_at	1.05	0.325	cytoskeleton_associated_protein_5	Ckap5	ENSMUSG00000040549
1417470_at	1.28	0.114	apolipoprotein_B_mRNA_editing_enzyme,_catalytic_polypeptide_3	Apobec3	ENSMUSG00000009585		1430704_at	0.99	0.591	interleukin-1_receptor-associated_kinase_3	Irak3	ENSMUSG00000020227
1417472_at	1.2	0.129	myosin,_heavy_polypeptide_9,_non-muscle	Myh9	ENSMUSG00000022443		1430750_at	1.04	0.497	dihydrofolate_reductase	Dhfr	ENSMUSG00000021707
1417483_at	1.14	0.216	nuclear_factor_of_kappa_light_polypeptide_gene_enhancer_in_B_cells_inhibitor,_zeta	Nfkbiz	ENSMUSG00000035356		1430752_at	1.13	0.145	RIKEN_cDNA_C330006D17_gene	C330006D17Rik	---
1417487_at	1.01	0.596	fos-like_antigen_1	Fosl1	ENSMUSG00000024912		1430782_at	0.94	0.381	non-SMC_condensin_II_complex,_subunit_D3	Ncapd3	---
1417489_at	1.02	0.552	neuropeptide_Y_receptor_Y2	Npy2r	ENSMUSG00000028004		1430947_at	0.9	0.105	RIKEN_cDNA_4930549C15_gene	4930549C15Rik	---
1417490_at	1.08	0.251	cathepsin_B	Ctsb	ENSMUSG00000021939		1430984_at	0.86	0.0833	antizyme_inhibitor_1	Azin1	ENSMUSG00000037458
1417495_x_at	1.13	0.133	ceruloplasmin	Cp	ENSMUSG00000003617		1431044_at	1.07	0.269	THO_complex_1	Thoc1	---
1417509_at	0.86	0.0694	ring_finger_protein_19A	Rnf19a	ENSMUSG00000022280		1431088_at	1.03	0.502	forkhead_box_P4	Foxp4	ENSMUSG00000023991
1417514_at	0.9	0.19	synovial_sarcoma,_X_breakpoint_2_interacting_protein	Ssx2ip	ENSMUSG00000036825		1431129_at	0.93	0.264	ubiquitin_specific_peptidase_31	Usp31	ENSMUSG00000063317
1417525_at	0.98	0.537	heart_and_neural_crest_derivatives_expressed_transcript_1	Hand1	ENSMUSG00000037335		1431153_at	0.98	0.527	---	---	---
1417534_at	1.15	0.0861	integrin_beta_5	Itgb5	ENSMUSG00000022817		1431188_a_at	0.93	0.229	target_of_myb1_homolog_(chicken)	Tom1	ENSMUSG00000042870
1417539_at	0.93	0.421	solute_carrier_family_35_(CMP-sialic_acid_transporter),_member_1	Slc35a1	ENSMUSG00000028293		1431194_at	0.94	0.331	RIKEN_cDNA_6030468B19_gene	6030468B19Rik	ENSMUSG00000025573
1417540_at	1.34	0.108	E74-like_factor_1	Elf1	ENSMUSG00000036461		1431268_at	0.97	0.499	predicted_gene_9802	Gm9802	---
1417541_at	0.95	0.495	helicase,_lymphoid_specific	Hells	ENSMUSG00000025001		1431270_a_at	0.95	0.331	asteroid_homolog_1_(Drosophila)	Aste1	ENSMUSG00000032567
1417542_at	1.01	0.587	ribosomal_protein_S6_kinase,_polypeptide_2	Rps6ka2	ENSMUSG00000023809		1431280_at	0.99	0.622	expressed_sequence_AI597468	AI597468	ENSMUSG00000060935
1417550_a_at	0.96	0.517	germ_cell-specific_gene_1	Gsg1	ENSMUSG00000030206		1431302_a_at	1.4	0.00315	nudix_(nucleoside_diphosphate_linked_moiety_X)-type_motif_7	Nudt7	ENSMUSG00000031767
1417551_at	1.11	0.122	ceroid_lipofuscinosis,_neuronal_3,_juvenile_(Batten,_Spielmeyer-Vogt_disease)	Cln3	ENSMUSG00000030720		1431314_a_at	1.07	0.443	gon-4-like_pseudogene_gon-4-like_(C.elegans)	5830417I10Rik_Gon4l	ENSMUSG00000054199_ENSMUSG00000078684
1417558_at	1.24	0.184	Fyn_proto-oncogene	Fyn	ENSMUSG00000019843		1431315_at	0.94	0.226	hydrolethalus_syndrome_1	Hyls1	ENSMUSG00000050555
1417570_at	1.02	0.581	anaphase_promoting_complex_subunit_1	Anapc1	ENSMUSG00000014355		1431351_at	0.97	0.48	plasmacytoma_variant_translocation_1	Pvt1	ENSMUSG00000072566
1417574_at	1.54	0.000348	chemokine_(C-X-C_motif)_ligand_12	Cxcl12	ENSMUSG00000061353		1431452_at	0.99	0.616	N-deacetylase/N-sulfotransferase_(heparin_glucosaminyl)_4	Ndst4	ENSMUSG00000027971
1417577_at	1.11	0.181	transient_receptor_potential_cation_channel,_subfamily_C,_member_3	Trpc3	ENSMUSG00000027716		1431492_at	0.95	0.302	lipase,_family_member_N	Lipn	ENSMUSG00000024770
1417581_at	1.04	0.345	dihydroorotate_dehydrogenase	Dhodh	ENSMUSG00000031730		1431494_at	0.97	0.571	RIKEN_cDNA_A930008B05_gene	A930008B05Rik	---
1417585_at	1.04	0.516	nucleoporin_210	Nup210	ENSMUSG00000030091		1431501_at	0.98	0.512	RIKEN_cDNA_1700037C18_gene	1700037C18Rik	ENSMUSG00000005983
1417586_at	1.28	0.00213	timeless_homolog_(Drosophila)	Timeless	ENSMUSG00000039994		1431543_at	0.93	0.227	RIKEN_cDNA_9130001E16_gene	9130001E16Rik	---
1417597_at	0.52	0.0319	CD28_antigen	Cd28	ENSMUSG00000026012		1431561_a_at	1	0.651	DEAH_(Asp-Glu-Ala-His)_box_polypeptide_34	Dhx34	ENSMUSG00000006019
1417598_a_at	0.83	0.0494	fragile_X_mental_retardation_gene_1,_autosomal_homolog	Fxr1	ENSMUSG00000027680		1431576_at	1.02	0.579	RIKEN_cDNA_4933404K08_gene	4933404K08Rik	ENSMUSG00000085122
1417601_at	1.08	0.148	regulator_of_G-protein_signaling_1	Rgs1	ENSMUSG00000026358		1431588_at	0.94	0.322	---	---	---
1417607_at	0.99	0.597	cytochrome_c_oxidase,_subunit_VI_a,_polypeptide_2	Cox6a2	ENSMUSG00000030785		1431633_x_at	1	0.635	RIKEN_cDNA_4930526L06_gene	4930526L06Rik	ENSMUSG00000085490
1417608_a_at	1	0.635	ribosomal_protein_L13A	Rpl13a	ENSMUSG00000074129		1431638_at	0.97	0.498	RIKEN_cDNA_4930592A05_gene	4930592A05Rik	---
1417616_at	1.08	0.236	ST6_(alpha-N-acetyl-neuraminyl-2,3-beta-galactosyl-1,3)-N-acetylgalactosaminide_alpha-2,6-sialyltransferase_2	St6galnac2	ENSMUSG00000057286		1431708_a_at	1.05	0.368	cytotoxic_granule-associated_RNA_binding_protein_1	Tia1	ENSMUSG00000071337
1417620_at	1.24	0.433	RAS-related_C3_botulinum_substrate_2	Rac2	ENSMUSG00000033220		1431752_a_at	0.94	0.289	ubiquitin_related_modifier_1_homolog_(S._cerevisiae)	Urm1	ENSMUSG00000069020
1417629_at	1.09	0.374	proline_dehydrogenase	Prodh	ENSMUSG00000003526		1431799_at	0.98	0.517	myeloid/lymphoid_or_mixed-lineage_leukemia_(trithorax_homolog,_Drosophila);_translocated_to,_4	Mllt4	ENSMUSG00000068036
1417636_at	0.95	0.358	solute_carrier_family_6_(neurotransmitter_transporter,_glycine),_member_9	Slc6a9	ENSMUSG00000028542		1431846_at	0.95	0.401	RIKEN_cDNA_4930546C10_gene	4930546C10Rik	---
1417640_at	1.51	0.355	CD79B_antigen	Cd79b	ENSMUSG00000040592		1431889_x_at	0.96	0.385	pregnancy-specific_glycoprotein_21	Psg21	ENSMUSG00000070796
1417670_at	1.03	0.498	translocase_of_inner_mitochondrial_membrane_44	Timm44	ENSMUSG00000002949		1431898_at	0.97	0.404	adenosine_deaminase_domain_containing_2	Adad2	ENSMUSG00000024266
1417681_at	1.03	0.522	nudix_(nucleoside_diphosphate_linked_moiety_X)-type_motif_21	Nudt21	ENSMUSG00000031754		1431903_at	0.92	0.271	RIKEN_cDNA_4930524C18_gene	4930524C18Rik	---
1417682_a_at	1.01	0.609	protease,_serine,_2	Prss2	ENSMUSG00000057163		1431908_at	0.95	0.364	RIKEN_cDNA_4933408J17_gene	4933408J17Rik	ENSMUSG00000086419
1417685_at	1.11	0.218	ankyrin_repeat_and_FYVE_domain_containing_1	Ankfy1	ENSMUSG00000020790		1431933_a_at	0.94	0.316	DCP1_decapping_enzyme_homolog_A_(S._cerevisiae)	Dcp1a	ENSMUSG00000021962
1417686_at	1.23	0.114	lectin,_galactose_binding,_soluble_12	Lgals12	ENSMUSG00000024972		1431934_at	0.99	0.602	RIKEN_cDNA_4930505O20_gene	4930505O20Rik	ENSMUSG00000086912
1417695_a_at	1.13	0.34	sterol_O-acyltransferase_1	Soat1	ENSMUSG00000026600		1431940_at	0.99	0.609	uncharacterized_LOC74457	LOC74457	---
1417698_at	1	0.648	general_transcription_factor_IIF,_polypeptide_1	Gtf2f1	ENSMUSG00000002658		1431992_at	1.02	0.514	RIKEN_cDNA_4930568K20_gene	4930568K20Rik	ENSMUSG00000090220
1417707_at	1.24	0.16	NEDD4_binding_protein_2-like_1	N4bp2l1	ENSMUSG00000041132		1432048_at	0.97	0.499	RIKEN_cDNA_6330565B04_gene	6330565B04Rik	---
1417712_at	0.81	0.0199	eukaryotic_translation_initiation_factor_2,_subunit_2_(beta)_predicted_gene_9892	Eif2s2_Gm9892	ENSMUSG00000074656		1432093_at	1	0.637	RIKEN_cDNA_2310005A03_gene	2310005A03Rik	ENSMUSG00000087254
1417721_s_at	1.02	0.597	lysosomal-associated_protein_transmembrane_5	Laptm5	ENSMUSG00000028581		1432140_at	0.94	0.308	gasdermin_A2	Gsdma2	ENSMUSG00000017211
1417725_a_at	0.95	0.401	Sjogren's_syndrome/scleroderma_autoantigen_1_homolog_(human)	Sssca1	ENSMUSG00000079478		1432230_at	0.96	0.414	huntingtin_interacting_protein_1	Hip1	---
1417727_at	1.14	0.192	serine/arginine-rich_splicing_factor_9	Srsf9	ENSMUSG00000029538		1432245_s_at	0.92	0.323	tetratricopeptide_repeat_domain_9C	Ttc9c	ENSMUSG00000071660
1417738_at	0.99	0.611	RAB25,_member_RAS_oncogene_family	Rab25	ENSMUSG00000008601		1432299_at	0.91	0.266	RIKEN_cDNA_4921513I08_gene	4921513I08Rik	---
1417743_at	1.07	0.343	CDC-like_kinase_2	Clk2	ENSMUSG00000068917		1432300_at	0.99	0.625	RIKEN_cDNA_1190003K10_gene	1190003K10Rik	---
1417746_at	0.96	0.47	complexin_1	Cplx1	ENSMUSG00000033615		1432316_at	1.01	0.582	RIKEN_cDNA_4933439N14_gene	4933439N14Rik	---
1417747_at	0.98	0.542	complexin_1	Cplx1	ENSMUSG00000033615		1432349_a_at	0.76	0.0445	syncoilin	Sync	ENSMUSG00000001333
1417751_at	1.03	0.49	serine/threonine_kinase_10	Stk10	ENSMUSG00000020272		1432357_at	0.93	0.255	RIKEN_cDNA_4930566D17_gene	4930566D17Rik	---
1417754_at	0.95	0.332	topoisomerase_I_binding,_arginine/serine-rich	Topors	ENSMUSG00000036822		1432366_at	1.04	0.483	RIKEN_cDNA_4930447K03_gene	4930447K03Rik	---
1417756_a_at	0.85	0.314	lymphocyte_specific_1	Lsp1	ENSMUSG00000018819		1432368_at	0.93	0.319	RIKEN_cDNA_4930594M17_gene	4930594M17Rik	---
1417758_at	1.02	0.577	integrin_alpha_2b	Itga2b	ENSMUSG00000034664		1432391_at	0.98	0.583	coiled-coil_domain_containing_21	Ccdc21	ENSMUSG00000037443
1417763_at	1.11	0.286	signal_sequence_receptor,_alpha	Ssr1	ENSMUSG00000021427		1432410_a_at	0.87	0.218	bone_morphogenetic_protein_7	Bmp7	ENSMUSG00000008999
1417766_at	1.14	0.111	cytochrome_b5_type_B_cytochrome_b5_type_B-like	Cyb5b_LOC100047577	ENSMUSG00000031924		1432469_at	0.94	0.441	dual_specificity_phosphatase_21	Dusp21	ENSMUSG00000025043
1417768_at	1.09	0.233	patatin-like_phospholipase_domain_containing_8	Pnpla8	ENSMUSG00000036257		1432506_at	1	0.65	transmembrane_protein_86B	Tmem86b	---
1417771_a_at	0.87	0.0578	proteasome_(prosome,_macropain)_26S_subunit,_ATPase,_6	Psmc6	ENSMUSG00000021832		1432546_at	1.01	0.625	RIKEN_cDNA_4930529I22_gene	4930529I22Rik	ENSMUSG00000085350
1417776_at	1.02	0.581	alpha-2-glycoprotein_1,_zinc	Azgp1	ENSMUSG00000037053		1432604_at	0.91	0.189	retinoblastoma-like_1_(p107)	Rbl1	---
1417786_a_at	1.12	0.38	regulator_of_G-protein_signaling_19	Rgs19	ENSMUSG00000002458		1432619_at	1.02	0.583	RIKEN_cDNA_3110037L02_gene	3110037L02Rik	---
1417798_at	1.08	0.274	RIKEN_cDNA_1810019J16_gene	1810019J16Rik	ENSMUSG00000037600		1432627_at	0.89	0.16	RIKEN_cDNA_5730507A11_gene	5730507A11Rik	---
1417800_at	1.09	0.174	poly_(ADP-ribose)_polymerase_family,_member_2	Parp2	ENSMUSG00000036023		1432629_at	0.95	0.443	---	---	ENSMUSG00000054247
1417804_at	1.23	0.283	RAS,_guanyl_releasing_protein_2	Rasgrp2	ENSMUSG00000032946		1432639_at	1	0.638	---	---	---
1417805_at	0.95	0.373	X-prolyl_aminopeptidase_(aminopeptidase_P)_2,_membrane-bound	Xpnpep2	ENSMUSG00000037005		1432749_at	0.91	0.213	---	---	---
1417806_at	0.81	0.0139	popeye_domain_containing_2	Popdc2	ENSMUSG00000022803		1432790_at	0.98	0.57	RIKEN_cDNA_9030218A15_gene	9030218A15Rik	---
1417807_at	0.7	0.00688	UFM1-specific_peptidase_1	Ufsp1	ENSMUSG00000051502		1432818_at	1.01	0.603	proline-rich_coiled-coil_1	Prrc1	---
1417813_at	1.1	0.327	inhibitor_of_kappaB_kinase_epsilon	Ikbke	ENSMUSG00000042349		1432860_at	0.96	0.35	pannexin_3	Panx3	---
1417821_at	1.31	0.291	DNA_segment,_Chr_17,_human_D6S56E_5	D17H6S56E-5	ENSMUSG00000091747		1432867_at	1.02	0.49	RIKEN_cDNA_9230112J17_gene	9230112J17Rik	---
1417822_at	1.21	0.372	DNA_segment,_Chr_17,_human_D6S56E_5	D17H6S56E-5	ENSMUSG00000091747		1432895_at	1.01	0.611	RIKEN_cDNA_9030409K20_gene	9030409K20Rik	---
1417829_a_at	0.98	0.557	RAB15,_member_RAS_oncogene_family	Rab15	ENSMUSG00000021062		1432903_at	0.91	0.185	---	---	---
1417841_at	1.03	0.55	peroxisomal_membrane_protein_2	Pxmp2	ENSMUSG00000029499		1432922_at	0.97	0.487	RIKEN_cDNA_4933416E14_gene	4933416E14Rik	ENSMUSG00000086996
1417846_at	0.94	0.349	unc-51_like_kinase_2	Ulk2	ENSMUSG00000004798		1432937_at	1.02	0.56	RIKEN_cDNA_5430439C14_gene	5430439C14Rik	---
1417851_at	1.41	0.363	chemokine_(C-X-C_motif)_ligand_13	Cxcl13	ENSMUSG00000023078		1432942_at	1.05	0.368	RIKEN_cDNA_5730408A14_gene	5730408A14Rik	---
1417852_x_at	1.19	0.118	chloride_channel_calcium_activated_1	Clca1	ENSMUSG00000056025		1432959_at	0.9	0.182	RIKEN_cDNA_4930447I22_gene	4930447I22Rik	---
1417853_at	1	0.639	chloride_channel_calcium_activated_1	Clca1	ENSMUSG00000056025		1432973_at	0.9	0.118	RIKEN_cDNA_4933421H12_gene	4933421H12Rik	---
1417856_at	1.03	0.588	avian_reticuloendotheliosis_viral_(v-rel)_oncogene_related_B	Relb	ENSMUSG00000002983		1432979_at	0.93	0.146	GATA_zinc_finger_domain_containing_2B	Gatad2b	---
1417863_at	0.99	0.606	spermatogenesis_associated_19	Spata19	ENSMUSG00000031991		1433005_at	0.97	0.532	RIKEN_cDNA_4833446E11_gene	4833446E11Rik	---
1417868_a_at	1.28	0.119	cathepsin_Z	Ctsz	ENSMUSG00000016256		1433009_at	0.92	0.217	RIKEN_cDNA_9030607J07_gene	9030607J07Rik	---
1417869_s_at	1.32	0.0521	cathepsin_Z	Ctsz	ENSMUSG00000016256		1433057_at	1	0.636	---	---	---
1417870_x_at	1.27	0.0567	cathepsin_Z	Ctsz	ENSMUSG00000016256		1433065_at	1.01	0.593	RIKEN_cDNA_6330510M09_gene	6330510M09Rik	---
1417879_at	0.98	0.584	neuron_derived_neurotrophic_factor	Nenf	ENSMUSG00000037499		1433079_at	0.95	0.298	RIKEN_cDNA_4933436P19_gene	4933436P19Rik	---
1417882_at	0.91	0.249	solute_carrier_family_39_(zinc_transporter),_member_3	Slc39a3	ENSMUSG00000046822		1433087_at	0.97	0.54	---	---	---
1417889_at	0.91	0.234	apolipoprotein_B_mRNA_editing_enzyme,_catalytic_polypeptide_2	Apobec2	ENSMUSG00000040694		1433119_at	0.9	0.107	RIKEN_cDNA_4930456G14_gene	4930456G14Rik	---
1417892_a_at	1.28	0.0102	sirtuin_3_(silent_mating_type_information_regulation_2,_homolog)_3_(S._cerevisiae)	Sirt3	ENSMUSG00000025486		1433123_at	0.94	0.38	RIKEN_cDNA_2900069G24_gene	2900069G24Rik	---
1417918_at	0.91	0.135	mitochondrial_ribosomal_protein_L11	Mrpl11	ENSMUSG00000024902		1433136_at	1	0.651	RIKEN_cDNA_4930432H08_gene	4930432H08Rik	---
1417920_at	0.95	0.411	amnionless	Amn	ENSMUSG00000021278		1433141_at	1	0.642	RIKEN_cDNA_4921504P05_gene	4921504P05Rik	---
1417922_at	0.93	0.292	kelch_repeat_and_BTB_(POZ)_domain_containing_4	Kbtbd4	ENSMUSG00000005505		1433150_at	0.93	0.201	RIKEN_cDNA_4933415B22_gene	4933415b22rik	---
1417925_at	1.06	0.495	chemokine_(C-C_motif)_ligand_22	Ccl22	ENSMUSG00000031779		1433171_at	1.02	0.539	RIKEN_cDNA_3110049I03_gene	3110049I03Rik	---
1417932_at	1.07	0.271	interleukin_18	Il18	ENSMUSG00000039217		1433196_at	1.04	0.393	RIKEN_cDNA_9530006O14_gene	9530006O14Rik	---
1417934_at	1	0.642	DnaJ_(Hsp40)_homolog,_subfamily_C,_member_4	Dnajc4	ENSMUSG00000024963		1433199_at	0.92	0.24	RIKEN_cDNA_B230114A03_gene	B230114A03Rik	---
1417952_at	1.07	0.273	cytochrome_P450,_family_2,_subfamily_j,_polypeptide_6	Cyp2j6	ENSMUSG00000052914		1433253_at	0.99	0.585	RIKEN_cDNA_5033423K11_gene	5033423K11Rik	---
1417961_a_at	1.26	0.27	tripartite_motif-containing_30A	Trim30a	ENSMUSG00000030921		1433287_at	0.95	0.3	RIKEN_cDNA_4833417J16_gene	4833417J16Rik	---
1417964_at	1.05	0.356	adaptor-related_protein_complex_3,_delta_1_subunit	Ap3d1	ENSMUSG00000020198		1433298_at	0.96	0.445	RIKEN_cDNA_5830461L22_gene	5830461L22Rik	---
1417969_at	0.99	0.612	F-box_protein_31	Fbxo31	ENSMUSG00000031811		1433336_at	0.96	0.46	RIKEN_cDNA_4930405G09_gene	4930405G09Rik	---
1417970_at	1.02	0.591	ATP_synthase,_H+_transporting,_mitochondrial_F0_complex,_subunit_s	Atp5s	ENSMUSG00000054894		1433374_at	1.01	0.596	suppressor_of_Ty_7_(S._cerevisiae)-like	Supt7l	---
1417971_at	1.06	0.432	nurim_(nuclear_envelope_membrane_protein)	Nrm	ENSMUSG00000059791		1433453_a_at	1.24	0.0598	ankyrin_repeat_and_BTB_(POZ)_domain_containing_2	Abtb2	ENSMUSG00000032724
1417973_at	0.96	0.494	inter-alpha_trypsin_inhibitor,_heavy_chain_1	Itih1	ENSMUSG00000006529		1433458_at	1	0.64	RIKEN_cDNA_E330021D16_gene	E330021D16Rik	---
1417974_at	1.02	0.594	karyopherin_(importin)_alpha_4	Kpna4	ENSMUSG00000027782		1433533_x_at	1.05	0.412	protein_kinase,_AMP-activated,_gamma_1_non-catalytic_subunit	Prkag1	ENSMUSG00000067713
1417995_at	1.16	0.384	protein_tyrosine_phosphatase,_non-receptor_type_22_(lymphoid)	Ptpn22	ENSMUSG00000027843		1433634_at	1.21	0.0685	interferon_regulatory_factor_2_binding_protein_2	Irf2bp2	ENSMUSG00000051495
1417999_at	1.23	0.0147	integral_membrane_protein_2B	Itm2b	ENSMUSG00000022108		1433671_at	1.03	0.496	EGF_domain-specific_O-linked_N-acetylglucosamine_(GlcNAc)_transferase	Eogt	ENSMUSG00000035245
1418004_a_at	1.27	0.18	transmembrane_protein_176B	Tmem176b	ENSMUSG00000029810		1433741_at	1.3	0.0259	CD38_antigen	Cd38	ENSMUSG00000029084
1418015_at	1.05	0.502	pumilio_2_(Drosophila)	Pum2	ENSMUSG00000020594		1433780_at	1	0.636	ubinuclein_1	Ubn1	ENSMUSG00000039473
1418018_at	0.93	0.51	carboxypeptidase_D	Cpd	ENSMUSG00000020841		1433834_at	0.95	0.352	membrane-associated_ring_finger_(C3HC4)_6	2014-03-06	ENSMUSG00000039100
1418019_at	0.89	0.0848	carboxypeptidase_D	Cpd	ENSMUSG00000020841		1433849_at	0.96	0.439	cell_division_cycle_27	Cdc27	ENSMUSG00000020687
1418021_at	1.37	0.0561	complement_component_4B_(Chido_blood_group)_complement_C4-B-like	C4b_LOC675521	ENSMUSG00000073418		1433919_at	1.12	0.41	ankyrin_repeat_and_SOCS_box-containing_4	Asb4	ENSMUSG00000042607
1418031_at	1.14	0.156	myosin_IXb	Myo9b	ENSMUSG00000004677		1433982_at	0.91	0.138	ubiquitin_specific_peptidase_28	Usp28	ENSMUSG00000032267
1418037_at	0.92	0.231	complement_component_4_binding_protein	C4bp	ENSMUSG00000026405		1434012_at	0.97	0.42	integrator_complex_subunit_5	Ints5	ENSMUSG00000071652
1418043_at	0.98	0.543	ATP-binding_cassette,_sub-family_C_(CFTR/MRP),_member_5	Abcc5	ENSMUSG00000022822		1434023_at	1.04	0.396	centrosomal_protein_120	Cep120	ENSMUSG00000048799
1418046_at	0.96	0.48	nucleosome_assembly_protein_1-like_2	Nap1l2	ENSMUSG00000082229		1434040_at	1.05	0.464	amyloid_beta_precursor_protein_(cytoplasmic_tail)_binding_protein_2	Appbp2	ENSMUSG00000018481
1418052_at	0.98	0.544	mevalonate_kinase	Mvk	ENSMUSG00000041939		1434041_at	1.1	0.24	amyloid_beta_precursor_protein_(cytoplasmic_tail)_binding_protein_2	Appbp2	ENSMUSG00000018481
1418061_at	1.15	0.28	latent_transforming_growth_factor_beta_binding_protein_2	Ltbp2	ENSMUSG00000002020		1434074_x_at	1.02	0.563	ADP-ribosylation_factor_4	Arf4	ENSMUSG00000021877
1418064_at	0.97	0.505	TCF3_(E2A)_fusion_partner	Tfpt	ENSMUSG00000006335		1434168_at	1.01	0.607	progressive_external_ophthalmoplegia_1_(human)	Peo1	ENSMUSG00000025209
1418079_at	0.94	0.337	proteaseome_(prosome,_macropain)_28_subunit,_3	Psme3	ENSMUSG00000078652		1434194_at	1.1	0.167	microtubule-associated_protein_2	Mtap2	ENSMUSG00000015222
1418083_at	0.92	0.336	RIKEN_cDNA_0610009B22_gene	0610009B22Rik	ENSMUSG00000007777		1434196_at	1.35	0.0097	DnaJ_(Hsp40)_homolog,_subfamily_A,_member_4	Dnaja4	ENSMUSG00000032285
1418085_at	0.93	0.251	protein_kinase_C,_zeta	Prkcz	ENSMUSG00000029053		1434206_s_at	0.96	0.491	protein_phosphatase_2,_regulatory_subunit_B_(B56),_gamma_isoform	Ppp2r5c	ENSMUSG00000017843
1418090_at	1.37	0.0844	plasmalemma_vesicle_associated_protein	Plvap	ENSMUSG00000034845		1434235_at	0.91	0.239	solute_carrier_family_20,_member_2	Slc20a2	ENSMUSG00000037656
1418094_s_at	1.3	0.0779	carbonic_anhydrase_4	Car4	ENSMUSG00000000805		1434253_s_at	1.08	0.219	transmembrane_and_coiled_coil_domains_3	Tmcc3	ENSMUSG00000020023
1418096_at	1.11	0.133	docking_protein_3	Dok3	ENSMUSG00000035711		1434266_at	1.03	0.478	family_with_sequence_similarity_185,_member_A	Fam185a	ENSMUSG00000047221
1418097_a_at	1.01	0.61	cytokine_receptor-like_factor_2	Crlf2	ENSMUSG00000033467		1434380_at	0.78	0.141	guanylate_binding_protein_7	Gbp7	ENSMUSG00000040253
1418099_at	1.16	0.256	tumor_necrosis_factor_receptor_superfamily,_member_1b	Tnfrsf1b	ENSMUSG00000028599		1434459_at	1.07	0.375	zinc_finger_CCCH-type_containing_4	Zc3h4	ENSMUSG00000059273
1418104_at	0.89	0.178	nuclear_receptor_interacting_protein_3	Nrip3	ENSMUSG00000034825		1434482_at	0.88	0.0761	DNA_segment,_Chr_4,_ERATO_Doi_22,_expressed	D4Ertd22e	ENSMUSG00000040842
1418109_at	1.02	0.567	G1_to_S_phase_transition_2	Gspt2	ENSMUSG00000071723		1434574_at	0.94	0.312	RIKEN_cDNA_9430008C03_gene	9430008C03Rik	ENSMUSG00000085385
1418110_a_at	1.17	0.263	inositol_polyphosphate-5-phosphatase_D	Inpp5d	ENSMUSG00000026288		1434585_at	0.99	0.625	tubby_like_protein_4	Tulp4	ENSMUSG00000034377
1418117_at	1.13	0.166	NADH_dehydrogenase_(ubiquinone)_Fe-S_protein_4	Ndufs4	ENSMUSG00000021764		1434622_at	0.97	0.429	IQ_motif_containing_E	Iqce	ENSMUSG00000036555
1418124_at	0.87	0.172	transmembrane_protein_85	Tmem85	ENSMUSG00000027131		1434634_at	1.03	0.478	predicted_gene_166	Gm166	ENSMUSG00000057176
1418126_at	1.35	0.376	chemokine_(C-C_motif)_ligand_5	Ccl5	ENSMUSG00000035042		1434643_at	1.1	0.271	transducin_(beta)-like_1_X-linked	Tbl1x	ENSMUSG00000025246
1418131_at	1.18	0.268	SAM_domain_and_HD_domain,_1	Samhd1	ENSMUSG00000027639		1434696_at	0.96	0.369	intraflagellar_transport_52	Ift52	ENSMUSG00000017858
1418133_at	1.15	0.206	B_cell_leukemia/lymphoma_3	Bcl3	ENSMUSG00000053175		1434728_at	1	0.644	glutamate_receptor,_ionotropic,_AMPA3_(alpha_3)	Gria3	ENSMUSG00000001986
1418150_at	1.03	0.522	myotubularin_related_protein_4	Mtmr4	ENSMUSG00000018401		1434749_at	1.03	0.484	cDNA_sequence_BC067068	BC067068	ENSMUSG00000036009
1418155_at	1.02	0.579	myotilin	Myot	ENSMUSG00000024471		1434753_at	1.06	0.267	nuclear_factor_related_to_kappa_B_binding_protein	Nfrkb	ENSMUSG00000042185
1418161_at	1.08	0.188	junctophilin_3	Jph3	ENSMUSG00000025318		1434826_at	1.09	0.287	Rieske_(Fe-S)_domain_containing	Rfesd	ENSMUSG00000043190
1418172_at	1.26	0.0523	heme_binding_protein_1	Hebp1	ENSMUSG00000042770		1434868_at	0.99	0.616	RIKEN_cDNA_4933431E20_gene	4933431E20Rik	ENSMUSG00000086968
1418180_at	1.29	0.0318	trans-acting_transcription_factor_1	Sp1	ENSMUSG00000001280		1434902_at	0.65	0.0025	ring_finger_protein_157	Rnf157	ENSMUSG00000052949
1418181_at	0.94	0.377	protein_tyrosine_phosphatase_4a3	Ptp4a3	ENSMUSG00000059895		1434929_at	1.03	0.528	cDNA_sequence_BC035044	BC035044	ENSMUSG00000090164
1418185_at	1.01	0.602	NADH_dehydrogenase_(ubiquinone)_1_alpha_subcomplex,_assembly_factor_3	Ndufaf3	ENSMUSG00000070283		1434945_at	0.97	0.488	lysophosphatidylcholine_acyltransferase_2	Lpcat2	ENSMUSG00000033192
1418191_at	1.15	0.296	ubiquitin_specific_peptidase_18	Usp18	ENSMUSG00000030107		1435027_at	1	0.639	golgi_autoantigen,_golgin_subfamily_a,_1	Golga1	ENSMUSG00000026754
1418196_at	1.01	0.62	telomerase_associated_protein_1	Tep1	ENSMUSG00000006281		1435040_at	1.11	0.217	interleukin-1_receptor-associated_kinase_3	Irak3	ENSMUSG00000020227
1418198_a_at	0.99	0.618	importin_4_transmembrane_9_superfamily_member_1	Ipo4_Tm9sf1	ENSMUSG00000002319_ENSMUSG00000002320		1435048_at	0.96	0.438	expressed_sequence_AI854703	AI854703	ENSMUSG00000053297
1418203_at	1.09	0.278	phorbol-12-myristate-13-acetate-induced_protein_1	Pmaip1	ENSMUSG00000024521		1435095_at	0.99	0.584	RIKEN_cDNA_C030009O12_gene	C030009O12Rik	---
1418204_s_at	1.17	0.385	allograft_inflammatory_factor_1	Aif1	ENSMUSG00000024397		1435108_at	1	0.653	Rho_GTPase_activating_protein_22	Arhgap22	ENSMUSG00000063506
1418210_at	0.82	0.107	profilin_2	Pfn2	ENSMUSG00000027805		1435125_at	1.06	0.418	---	---	---
1418212_at	0.93	0.321	oligodendrocyte_myelin_glycoprotein	Omg	ENSMUSG00000049612		1435161_at	1.03	0.52	Sep_(O-phosphoserine)_tRNA:Sec_(selenocysteine)_tRNA_synthase	Sepsecs	ENSMUSG00000029173
1418221_at	0.93	0.32	casein_alpha_s2-like_B	Csn1s2b	ENSMUSG00000061388		1435163_at	1.22	0.225	zinc_finger_protein_871	Zfp871	ENSMUSG00000024298
1418229_s_at	0.96	0.445	NFU1_iron-sulfur_cluster_scaffold_homolog_(S._cerevisiae)	Nfu1	ENSMUSG00000029993		1435276_a_at	0.84	0.0123	DiGeorge_syndrome_critical_region_gene_2	Dgcr2	ENSMUSG00000003166_ENSMUSG00000092470
1418238_at	1.09	0.326	isovaleryl_coenzyme_A_dehydrogenase	Ivd	ENSMUSG00000027332		1435289_at	1.05	0.374	endo-beta-N-acetylglucosaminidase	Engase	ENSMUSG00000033857
1418240_at	1.07	0.56	guanylate_binding_protein_2	Gbp2	ENSMUSG00000028270		1435307_at	0.98	0.498	ankyrin_repeat_domain_34B	Ankrd34b	ENSMUSG00000045034
1418244_at	1.07	0.302	N(alpha)-acetyltransferase_20,_NatB_catalytic_subunit	Naa20	ENSMUSG00000002728		1435455_at	1.07	0.224	intermediate_filament_family_orphan_2	Iffo2	ENSMUSG00000041025
1418257_at	1.17	0.227	solute_carrier_family_12,_member_7	Slc12a7	ENSMUSG00000017756		1435466_at	0.98	0.49	sterile_alpha_and_HEAT/Armadillo_motif_containing_1	Sarm1	ENSMUSG00000050132
1418261_at	1.32	0.114	spleen_tyrosine_kinase	Syk	ENSMUSG00000021457		1435490_at	0.93	0.256	hexokinase_3	Hk3	ENSMUSG00000025877
1418262_at	1.15	0.248	spleen_tyrosine_kinase	Syk	ENSMUSG00000021457		1435507_x_at	1.04	0.398	protease,_serine,_2	Prss2	ENSMUSG00000057163
1418272_at	0.98	0.544	3-oxoacid_CoA_transferase_2A	Oxct2a	ENSMUSG00000076436		1435546_a_at	1.1	0.296	RIKEN_cDNA_1810013L24_gene	1810013L24Rik	ENSMUSG00000022507
1418274_at	0.88	0.0961	predicted_gene_10349_predicted_pseudogene_9386_nuclear_transport_factor_2_nuclear_transport_factor_2,_pseudogene_1	Gm10349_Gm9386_Nutf2_Nutf2-ps1	ENSMUSG00000008450_ENSMUSG00000071497_ENSMUSG00000071868		1435555_at	0.95	0.318	POU_domain,_class_2,_transcription_factor_1	Pou2f1	ENSMUSG00000026565
1418282_x_at	1.12	0.413	serine_(or_cysteine)_preptidase_inhibitor,_clade_A,_member_1B	Serpina1b	ENSMUSG00000071178		1435617_at	0.94	0.317	RIKEN_cDNA_1700106N22_gene	1700106N22Rik	---
1418296_at	1.13	0.291	FXYD_domain-containing_ion_transport_regulator_5	Fxyd5	ENSMUSG00000009687		1435687_at	0.94	0.29	synaptic_vesicle_glycoprotein_2_b	Sv2b	ENSMUSG00000053025
1418297_at	0.93	0.372	dihydropyrimidinase-like_4	Dpysl4	ENSMUSG00000025478		1435699_at	0.89	0.145	protein_phosphatase_1_(formerly_2C)-like	Ppm1l	ENSMUSG00000027784
1418298_s_at	0.99	0.626	dihydropyrimidinase-like_4	Dpysl4	ENSMUSG00000025478		1435718_at	0.99	0.588	adaptor-related_protein_complex_3,_sigma_2_subunit	Ap3s2	ENSMUSG00000063801
1418308_at	0.94	0.365	Hus1_homolog_(S._pombe)	Hus1	ENSMUSG00000020413		1435721_at	0.91	0.148	potassium_voltage-gated_channel,_subfamily_Q,_member_4	Kcnq4	ENSMUSG00000028631
1418310_a_at	0.97	0.459	retinaldehyde_binding_protein_1	Rlbp1	ENSMUSG00000039194		1435758_at	1.06	0.404	UDP-Gal:betaGlcNAc_beta_1,4-galactosyltransferase,_polypeptide_6	B4galt6	ENSMUSG00000056124
1418320_at	0.91	0.247	protease,_serine,_8_(prostasin)	Prss8	ENSMUSG00000030800		1435786_at	0.99	0.609	kelch-like_12_(Drosophila)	Klhl12	ENSMUSG00000026455
1418327_at	1.08	0.288	RIKEN_cDNA_1110058L19_gene	1110058L19Rik	ENSMUSG00000026154		1435819_at	0.99	0.619	---	---	---
1418331_at	0.94	0.335	RIKEN_cDNA_1110031I02_gene	1110031I02Rik	ENSMUSG00000025169		1435833_at	1.02	0.56	---	---	---
1418334_at	1.03	0.559	DBF4_homolog_(S._cerevisiae)	Dbf4	ENSMUSG00000002297		1435885_s_at	1.04	0.352	intersectin_1_(SH3_domain_protein_1A)	Itsn1	ENSMUSG00000022957
1418340_at	1.15	0.354	Fc_receptor,_IgE,_high_affinity_I,_gamma_polypeptide	Fcer1g	ENSMUSG00000058715		1435968_at	0.99	0.568	protein_tyrosine_phosphatase,_receptor_type,_N_polypeptide_2	Ptprn2	ENSMUSG00000056553
1418352_at	0.91	0.22	hydroxysteroid_(17-beta)_dehydrogenase_2	Hsd17b2	ENSMUSG00000031844		1435971_at	0.99	0.577	regulating_synaptic_membrane_exocytosis_3	Rims3	ENSMUSG00000032890
1418353_at	1.19	0.357	CD5_antigen	Cd5	ENSMUSG00000024669		1436004_at	1	0.651	ubiquitin_specific_peptidase_27,_X_chromosome	Usp27x	ENSMUSG00000046269
1418361_at	0.87	0.142	growth_arrest_specific_8	Gas8	ENSMUSG00000040220		1436029_at	1.05	0.336	bicaudal_C_homolog_1_(Drosophila)	Bicc1	ENSMUSG00000014329
1418364_a_at	1.14	0.271	ferritin_light_chain_1_ferritin_light_chain_1-like_ferritin_light_chain_1-like	Ftl1_LOC100862446_LOC434624	ENSMUSG00000050708_ENSMUSG00000062382_ENSMUSG00000082062		1436045_at	1.18	0.0541	testis_specific_10	Tsga10	ENSMUSG00000060771
1418365_at	1.43	0.0634	cathepsin_H	Ctsh	ENSMUSG00000032359		1436054_at	1.27	0.0195	KH_and_NYN_domain_containing	Khnyn	---
1418366_at	0.96	0.498	histone_cluster_2,_H2aa1_histone_cluster_2,_H2aa2_histone_cluster_2,_H2ac	Hist2h2aa1_Hist2h2aa2_Hist2h2ac	ENSMUSG00000063954_ENSMUSG00000064220_ENSMUSG00000070392_ENSMUSG00000091383		1436078_at	0.99	0.571	FCH_domain_only_1	Fcho1	ENSMUSG00000070000
1418372_at	0.92	0.365	adenylosuccinate_lyase	Adsl	ENSMUSG00000022407		1436082_at	1.01	0.581	---	---	---
1418376_at	0.98	0.57	fibroblast_growth_factor_15	Fgf15	ENSMUSG00000031073		1436105_at	1.04	0.47	coiled-coil_domain_containing_74A	Ccdc74a	ENSMUSG00000041617
1418384_at	0.95	0.462	apolipoprotein_O-like	Apool	ENSMUSG00000025525		1436132_at	1.04	0.43	RIKEN_cDNA_9830001H06_gene	9830001H06Rik	---
1418392_a_at	1.16	0.312	guanylate_binding_protein_3	Gbp3	ENSMUSG00000028268		1436182_at	1	0.648	special_AT-rich_sequence_binding_protein_1	Satb1	ENSMUSG00000023927
1418396_at	1.27	0.302	G-protein_signalling_modulator_3_(AGS3-like,_C._elegans)	Gpsm3	ENSMUSG00000034786		1436196_at	1	0.653	uncharacterized_protein_C030046G05	C030046G05	---
1418398_a_at	1.22	0.285	tetraspanin_32	Tspan32	ENSMUSG00000000244		1436197_at	1.11	0.17	CDC42_binding_protein_kinase_gamma_(DMPK-like)	Cdc42bpg	ENSMUSG00000024769
1418402_at	1.06	0.378	a_disintegrin_and_metallopeptidase_domain_19_(meltrin_beta)	Adam19	ENSMUSG00000011256		1436208_at	1	0.646	ankyrin_repeat_and_SOCS_box-containing_1	Asb1	ENSMUSG00000026311
1418412_at	0.9	0.294	tumor_protein_D52-like_1	Tpd52l1	ENSMUSG00000000296		1436235_x_at	0.97	0.485	RIKEN_cDNA_4732471D19_gene	4732471D19Rik	ENSMUSG00000043183
1418434_at	1.01	0.618	makorin,_ring_finger_protein,_1	Mkrn1	ENSMUSG00000029922		1436352_at	0.98	0.555	centrosomal_protein_78	Cep78	ENSMUSG00000041491
1418435_at	1.07	0.509	makorin,_ring_finger_protein,_1	Mkrn1	ENSMUSG00000029922		1436362_x_at	0.92	0.326	RIKEN_cDNA_2700079J08_gene	2700079J08Rik	---
1418439_at	0.98	0.572	mitochondrial_ribosomal_protein_L42	Mrpl42	ENSMUSG00000062981		1436386_x_at	1.01	0.598	RIKEN_cDNA_1700029I01_gene_predicted_gene_13139_predicted_gene_13152_predicted_gene_13212_predicted_gene_13248_predicted_gene_13251	1700029I01Rik_Gm13139_Gm13152_Gm13212_Gm13248_Gm13251	ENSMUSG00000067916_ENSMUSG00000070605_ENSMUSG00000078502_ENSMUSG00000084350
1418459_at	0.71	0.0219	coiled-coil_domain_containing_91	Ccdc91	ENSMUSG00000030301		1436419_a_at	0.95	0.333	RIKEN_cDNA_1700097N02_gene	1700097N02Rik	---
1418465_at	1.13	0.371	neutrophil_cytosolic_factor_4	Ncf4	ENSMUSG00000071715		1436432_at	0.99	0.623	RIKEN_cDNA_B230343J05_gene	B230343J05Rik	---
1418472_at	1.15	0.153	aspartoacylase	Aspa	ENSMUSG00000020774		1436449_at	1.02	0.554	protocadherin_11_X-linked	Pcdh11x	ENSMUSG00000034755
1418473_at	0.91	0.336	cutC_copper_transporter_homolog_(E.coli)	Cutc	ENSMUSG00000025193		1436450_at	1.04	0.395	RNA_binding_protein,_fox-1_homolog_(C._elegans)_3	Rbfox3	ENSMUSG00000025576
1418474_at	1.04	0.399	family_with_sequence_similarity_158,_member_A	Fam158a	ENSMUSG00000022217		1436459_at	0.93	0.269	---	---	---
1418482_at	1.08	0.151	cytochrome_b-561_domain_containing_2	Cyb561d2	ENSMUSG00000037190		1436474_at	0.95	0.374	C-type_lectin_domain_family_18,_member_A	Clec18a	ENSMUSG00000033633
1418487_at	0.99	0.569	receptor-interacting_serine-threonine_kinase_4	Ripk4	ENSMUSG00000005251		1436488_at	0.98	0.548	---	---	---
1418489_a_at	1.04	0.39	calcitonin_receptor-like	Calcrl	ENSMUSG00000059588		1436524_at	1.01	0.619	RIKEN_cDNA_4833438C02_gene	4833438C02Rik	---
1418490_at	0.97	0.55	serine_dehydratase-like	Sdsl	ENSMUSG00000029596		1436545_at	1.05	0.401	deltex_4_homolog_(Drosophila)	Dtx4	ENSMUSG00000039982
1418501_a_at	0.97	0.522	oxidation_resistance_1	Oxr1	ENSMUSG00000022307		1436614_at	1.06	0.413	---	---	---
1418513_at	0.95	0.385	serine/threonine_kinase_3	Stk3	ENSMUSG00000022329		1436627_at	0.97	0.508	Antisense_Igf2r_RNA	Airn	ENSMUSG00000078247
1418526_at	1.06	0.454	serine/arginine-rich_splicing_factor_10	Srsf10	ENSMUSG00000028676		1436637_at	1.12	0.121	---	---	---
1418529_at	0.91	0.403	O-sialoglycoprotein_endopeptidase	Osgep	ENSMUSG00000006289		1436672_at	1.1	0.197	---	---	---
1418536_at	1.63	0.336	histocompatibility_2,_Q_region_locus_7_histocompatibility_2,_Q_region_locus_8_histocompatibility_2,_Q_region_locus_9_histocompatibility_2,_Q_region_locus_6-like	H2-Q7_H2-Q8_H2-Q9_LOC68395	ENSMUSG00000060550		1436686_at	0.94	0.272	predicted_gene_10193_zinc_finger_protein_706	Gm10193_Zfp706	ENSMUSG00000062397
1418540_a_at	1.04	0.512	protein_tyrosine_phosphatase,_receptor_type,_E	Ptpre	ENSMUSG00000041836		1436700_a_at	0.98	0.573	---	---	---
1418545_at	0.96	0.499	WAS_protein_family,_member_1	Wasf1	ENSMUSG00000019831		1436740_at	1.13	0.213	cadherin_11_pseudogene	2610005L07Rik	ENSMUSG00000071793
1418553_at	1.23	0.0714	rho/rac_guanine_nucleotide_exchange_factor_(GEF)_18	Arhgef18	ENSMUSG00000004568		1436789_at	0.96	0.374	cyclin_J-like	Ccnjl	ENSMUSG00000044707
1418558_at	0.89	0.151	retina_and_anterior_neural_fold_homeobox	Rax	ENSMUSG00000024518		1436800_at	0.94	0.384	follistatin-like_5	Fstl5	ENSMUSG00000034098
1418562_at	1.21	0.0639	splicing_factor_3b,_subunit_1	Sf3b1	ENSMUSG00000025982		1437033_a_at	0.94	0.373	S-phase_kinase-associated_protein_2_(p45)	Skp2	ENSMUSG00000054115
1418567_a_at	0.93	0.253	signal_recognition_particle_14_kDa_protein-like_signal_recognition_particle_14	LOC100504988_Srp14	ENSMUSG00000009549		1437063_at	0.9	0.186	feminization_1_homolog_a_(C._elegans)	Fem1a	ENSMUSG00000043683
1418574_a_at	1	0.642	split_hand/foot_malformation_(ectrodactyly)_type_1	Shfm1	ENSMUSG00000042541		1437068_at	0.91	0.221	Centromere_protein_K	Cenpk	---
1418578_at	1.24	0.168	diacylglycerol_kinase,_alpha	Dgka	ENSMUSG00000025357		1437090_at	1.01	0.624	coiled-coil_domain_containing_63	Ccdc63	ENSMUSG00000043036
1418584_at	0.97	0.516	cyclin_H	Ccnh	ENSMUSG00000021548		1437091_at	0.96	0.439	amiloride-sensitive_cation_channel_4,_pituitary	Accn4	ENSMUSG00000033007
1418589_a_at	0.91	0.246	myeloid_leukemia_factor_1	Mlf1	ENSMUSG00000048416		1437152_at	1.08	0.195	mex3_homolog_B_(C._elegans)	Mex3b	ENSMUSG00000057706
1418593_at	0.95	0.301	TAF6_RNA_polymerase_II,_TATA_box_binding_protein_(TBP)-associated_factor	Taf6	ENSMUSG00000036980		1437204_a_at	0.9	0.321	transcription_factor_25_(basic_helix-loop-helix)	Tcf25	ENSMUSG00000001472
1418600_at	0.93	0.217	Kruppel-like_factor_1_(erythroid)	Klf1	ENSMUSG00000054191		1437217_at	0.96	0.511	ankyrin_repeat_domain_6	Ankrd6	ENSMUSG00000040183
1418604_at	0.89	0.097	arginine_vasopressin_receptor_1A	Avpr1a	ENSMUSG00000020123		1437223_s_at	1.04	0.438	X-box_binding_protein_1	Xbp1	ENSMUSG00000020484
1418612_at	1.25	0.287	schlafen_1	Slfn1	ENSMUSG00000078763		1437304_at	0.95	0.338	Casitas_B-lineage_lymphoma_b	Cblb	ENSMUSG00000022637
1418626_a_at	1.1	0.521	clusterin	Clu	ENSMUSG00000022037		1437406_x_at	1.2	0.0751	insulin-like_growth_factor_binding_protein_4	Igfbp4	ENSMUSG00000017493
1418627_at	0.86	0.0922	glutamate-cysteine_ligase,_modifier_subunit	Gclm	ENSMUSG00000028124		1437407_at	0.95	0.36	ring_finger_protein_222	Rnf222	ENSMUSG00000046490
1418633_at	1.14	0.108	notch_1	Notch1	ENSMUSG00000026923		1437423_a_at	0.87	0.104	steroid_receptor_RNA_activator_1	Sra1	ENSMUSG00000006050
1418635_at	1.2	0.139	ets_variant_gene_3	Etv3	ENSMUSG00000003382		1437430_at	0.98	0.537	solute_carrier_family_45,_member_2	Slc45a2	ENSMUSG00000022243
1418636_at	0.99	0.602	ets_variant_gene_3	Etv3	ENSMUSG00000003382		1437558_at	1.01	0.571	RIKEN_cDNA_B130021B11_gene	B130021B11Rik	---
1418637_at	1.22	0.164	ets_variant_gene_3	Etv3	ENSMUSG00000003382		1437572_at	1.04	0.399	DCP1_decapping_enzyme_homolog_b_(S._cerevisiae)	Dcp1b	ENSMUSG00000041477
1418638_at	1.08	0.383	histocompatibility_2,_class_II,_locus_Mb1_histocompatibility_2,_class_II,_locus_Mb2	H2-DMb1_H2-DMb2	ENSMUSG00000079547		1437604_x_at	1.03	0.396	adenomatosis_polyposis_coli_down-regulated_1	Apcdd1	---
1418641_at	1.14	0.399	lymphocyte_cytosolic_protein_2	Lcp2	ENSMUSG00000002699		1437639_at	1.03	0.498	family_with_sequence_similarity_115,_member_A	Fam115a	ENSMUSG00000036667
1418644_a_at	1.02	0.552	serine/threonine_kinase_11	Stk11	ENSMUSG00000003068		1437644_at	1.04	0.367	UDP-Gal:betaGlcNAc_beta_1,3-galactosyltransferase,_polypeptide_2	B3galt2	ENSMUSG00000033849
1418648_at	0.67	0.0363	EGL_nine_homolog_3_(C._elegans)	Egln3	ENSMUSG00000035105		1437673_at	0.99	0.626	wingless-related_MMTV_integration_site_5A	Wnt5a	ENSMUSG00000021994
1418649_at	0.73	0.078	EGL_nine_homolog_3_(C._elegans)	Egln3	ENSMUSG00000035105		1437719_x_at	1.03	0.559	RIKEN_cDNA_A230046K03_gene	A230046K03Rik	ENSMUSG00000034560
1418655_at	1.25	0.422	beta-1,4-N-acetyl-galactosaminyl_transferase_1	B4galnt1	ENSMUSG00000006731		1437739_a_at	0.84	0.0384	MEF2_activating_motif_and_SAP_domain_containing_transcriptional_regulator	Mamstr	ENSMUSG00000042918
1418667_at	0.95	0.493	RIKEN_cDNA_2410002O22_gene	2410002O22Rik	ENSMUSG00000021711		1437761_at	0.97	0.456	LUC7-like_2_(S._cerevisiae)	Luc7l2	---
1418676_at	0.93	0.281	insulin_related_protein_2_(islet_2)	Isl2	ENSMUSG00000032318_ENSMUSG00000093430		1437821_at	1.21	0.132	---	---	---
1418684_at	1	0.646	zinc_finger_protein_33B	Zfp33b	---		1437848_x_at	1.07	0.39	ADP-dependent_glucokinase	Adpgk	ENSMUSG00000025236
1418696_at	0.97	0.515	tetratricopeptide_repeat_domain_36	Ttc36	ENSMUSG00000039438		1437855_at	0.97	0.516	microtubule-associated_protein_4	Mtap4	ENSMUSG00000032479
1418700_at	0.99	0.581	lipoic_acid_synthetase	Lias	ENSMUSG00000029199		1437869_at	0.98	0.559	protein_phosphatase_2,_regulatory_subunit_B'',_alpha	Ppp2r3a	ENSMUSG00000043154
1418722_at	1.01	0.632	neutrophilic_granule_protein	Ngp	ENSMUSG00000032484		1437911_at	1	0.652	zinc_finger_protein_944	Zfp944	ENSMUSG00000033972
1418737_at	0.95	0.422	nudix_(nucleoside_diphosphate_linked_moiety_X)-type_motif_2	Nudt2	ENSMUSG00000028443		1437919_at	0.95	0.407	B_double_prime_1,_subunit_of_RNA_polymerase_III_transcription_initiation_factor_IIIB	Bdp1	ENSMUSG00000049658
1418740_at	1.07	0.411	spermatid_associated	Spert	ENSMUSG00000034913		1437920_at	0.97	0.47	Eph_receptor_A5	Epha5	ENSMUSG00000029245
1418741_at	1.09	0.349	integrin_beta_7	Itgb7	ENSMUSG00000001281		1437921_x_at	0.9	0.168	zinc_finger_protein_516	Zfp516	ENSMUSG00000058881
1418769_at	1.86	0.00106	myozenin_2	Myoz2	ENSMUSG00000028116		1438092_x_at	0.86	0.113	H2A_histone_family,_member_Z	H2afz	ENSMUSG00000037894
1418770_at	1.44	0.218	CD2_antigen	Cd2	ENSMUSG00000027863		1438142_s_at	0.91	0.189	cadherin-related_family_member_4	Cdhr4	ENSMUSG00000032595
1418776_at	1.07	0.521	guanylate-binding_protein_8	Gbp8	ENSMUSG00000034438		1438180_x_at	1	0.647	HCLS1_associated_X-1	Hax1	ENSMUSG00000027944
1418783_at	0.93	0.302	transient_receptor_potential_cation_channel,_subfamily_M,_member_5	Trpm5	ENSMUSG00000009246		1438199_at	1.01	0.588	expressed_sequence_AI316807	AI316807	ENSMUSG00000031534
1418786_at	0.92	0.245	mitogen-activated_protein_kinase_8_interacting_protein_2	Mapk8ip2	ENSMUSG00000022619		1438306_at	1.05	0.421	ring_finger_protein_180	Rnf180	---
1418793_at	0.98	0.578	iduronidase,_alpha-L-	Idua	ENSMUSG00000033540		1438330_at	1.01	0.632	cDNA_sequence_BC065397	BC065397	ENSMUSG00000087368
1418802_at	0.97	0.457	expressed_sequence_R74862	R74862	ENSMUSG00000059277		1438412_at	1.03	0.556	---	---	---
1418813_at	1.02	0.581	serine_(or_cysteine)_peptidase_inhibitor,_clade_A,_member_5	Serpina5	ENSMUSG00000041550		1438478_a_at	0.84	0.0325	protein_phosphatase_3,_catalytic_subunit,_alpha_isoform	Ppp3ca	ENSMUSG00000028161
1418814_s_at	1.04	0.362	NADH_dehydrogenase_(ubiquinone)_1_alpha_subcomplex,_12	Ndufa12	ENSMUSG00000020022_ENSMUSG00000080893		1438578_a_at	0.96	0.416	BTB_(POZ)_domain_containing_10	Btbd10	ENSMUSG00000038187
1418815_at	1.19	0.122	cadherin_2	Cdh2	ENSMUSG00000024304		1438625_s_at	1.02	0.542	cyclin-dependent_kinase_16	Cdk16	ENSMUSG00000031065
1418819_at	0.83	0.107	ADP-ribosylation_factor-like_8B	Arl8b	ENSMUSG00000030105		1438626_x_at	0.94	0.299	ribosomal_protein_L14	Rpl14	ENSMUSG00000025794_ENSMUSG00000046721
1418822_a_at	1.04	0.555	ADP-ribosylation_factor_6	Arf6	ENSMUSG00000044147		1438639_x_at	0.77	0.0318	exocyst_complex_component_3-like_2	Exoc3l2	ENSMUSG00000011263
1418826_at	1.48	0.382	membrane-spanning_4-domains,_subfamily_A,_member_6B	Ms4a6b	ENSMUSG00000024677		1438673_at	1.13	0.136	solute_carrier_family_4,_sodium_bicarbonate_cotransporter,_member_7	Slc4a7	ENSMUSG00000021733
1418830_at	1.45	0.376	CD79A_antigen_(immunoglobulin-associated_alpha)	Cd79a	ENSMUSG00000003379		1438681_at	0.99	0.573	alkB,_alkylation_repair_homolog_1_(E._coli)	Alkbh1	ENSMUSG00000079036_ENSMUSG00000093396
1418833_at	1.01	0.598	alanine-glyoxylate_aminotransferase	Agxt	ENSMUSG00000026272		1438756_at	1.05	0.347	ankyrin_repeat_domain_29	Ankrd29	ENSMUSG00000057766
1418840_at	1.38	0.115	programmed_cell_death_4	Pdcd4	ENSMUSG00000024975		1438803_s_at	1.01	0.6	sorting_nexin_16	Snx16	ENSMUSG00000027534
1418842_at	1.2	0.289	hematopoietic_cell_specific_Lyn_substrate_1	Hcls1	ENSMUSG00000022831		1438828_at	1.07	0.259	Rap_guanine_nucleotide_exchange_factor_(GEF)_6	Rapgef6	ENSMUSG00000037533
1418845_at	1.04	0.411	protein_C	Proc	ENSMUSG00000024386		1438829_at	0.96	0.375	ring_finger_protein_165	Rnf165	ENSMUSG00000025427
1418854_at	1.17	0.206	baculoviral_IAP_repeat-containing_2	Birc2	ENSMUSG00000057367		1438835_a_at	1.09	0.184	elongation_factor_Tu_GTP_binding_domain_containing_2	Eftud2	ENSMUSG00000020929
1418857_at	0.99	0.612	solute_carrier_family_13_(sodium-dependent_dicarboxylate_transporter),_member_2	Slc13a2	ENSMUSG00000001095		1438838_at	1.04	0.447	RIKEN_cDNA_B230206F22_gene	B230206F22Rik	ENSMUSG00000086370
1418858_at	0.99	0.593	aldehyde_oxidase_3	Aox3	ENSMUSG00000064294		1438867_at	0.99	0.617	predicted_gene_1070	Gm1070	ENSMUSG00000073018
1418883_a_at	0.99	0.626	poly(A)_binding_protein,_cytoplasmic_1	Pabpc1	ENSMUSG00000022283		1438914_at	1.09	0.343	transmembrane_protein_206	Tmem206	---
1418893_at	1	0.634	pre_B_cell_leukemia_homeobox_2	Pbx2	ENSMUSG00000034673		1439004_at	0.99	0.605	ribosomal_protein_S6_kinase,_polypeptide_5	Rps6ka5	ENSMUSG00000021180
1418895_at	1.07	0.301	src_family_associated_phosphoprotein_2	Skap2	ENSMUSG00000059182		1439038_at	1.05	0.436	KH_and_NYN_domain_containing	Khnyn	ENSMUSG00000047153
1418913_at	0.96	0.467	betaine-homocysteine_methyltransferase_2	Bhmt2	ENSMUSG00000042118		1439071_at	0.89	0.123	RIKEN_cDNA_5430416N02_gene	5430416N02Rik	ENSMUSG00000084877
1418915_at	1.03	0.584	methylmalonic_aciduria_cblC_type,_with_homocystinuria	Mmachc	ENSMUSG00000028690		1439144_at	1.01	0.608	CWF19-like_1,_cell_cycle_control_(S._pombe)	Cwf19l1	ENSMUSG00000025200
1418924_at	0.95	0.312	Ras_association_(RalGDS/AF-6)_domain_family_(N-terminal)_member_7	Rassf7	ENSMUSG00000038618		1439150_x_at	1.19	0.0659	GH_regulated_TBC_protein_1	Grtp1	ENSMUSG00000038515
1418925_at	1.04	0.401	cadherin,_EGF_LAG_seven-pass_G-type_receptor_1_(flamingo_homolog,_Drosophila)	Celsr1	ENSMUSG00000016028		1439191_at	0.99	0.606	---	---	ENSMUSG00000022816
1418929_at	0.91	0.275	intraflagellar_transport_57	Ift57	ENSMUSG00000032965		1439194_at	0.94	0.301	RIKEN_cDNA_C030048H21_gene	C030048H21Rik	---
1418933_at	1	0.635	solute_carrier_family_1_(high_affinity_aspartate/glutamate_transporter),_member_6	Slc1a6	ENSMUSG00000005357		1439202_at	0.95	0.342	---	---	---
1418942_at	0.87	0.118	intraflagellar_transport_74	Ift74	ENSMUSG00000028576		1439277_at	0.96	0.38	predicted_gene_14873	Gm14873	ENSMUSG00000086930
1418947_at	0.98	0.583	NIMA_(never_in_mitosis_gene_a)-related_expressed_kinase_3	Nek3	ENSMUSG00000031478		1439279_at	1.02	0.571	RIKEN_cDNA_3110007F17_gene_predicted_gene_2411_predicted_gene_6604_uncharacterized_LOC100862497	3110007F17Rik_Gm2411_Gm6604_LOC100862497	ENSMUSG00000071701_ENSMUSG00000079450
1418968_at	1.07	0.306	RB1-inducible_coiled-coil_1	Rb1cc1	ENSMUSG00000025907		1439345_at	0.95	0.38	glycoprotein_(transmembrane)_nmb	Gpnmb	ENSMUSG00000029816
1418980_a_at	1.13	0.26	2',3'-cyclic_nucleotide_3'_phosphodiesterase	Cnp	ENSMUSG00000006782		1439468_at	1.08	0.339	---	---	---
1418987_at	1.24	0.176	phospholipase_A2,_group_IID	Pla2g2d	ENSMUSG00000041202		1439475_at	1.1	0.245	zinc_finger_protein_429	Zfp429	ENSMUSG00000078994
1419003_at	0.85	0.0827	blood_vessel_epicardial_substance	Bves	ENSMUSG00000071317		1439509_at	0.97	0.462	RIKEN_cDNA_2900008C10_gene	2900008C10Rik	ENSMUSG00000087271
1419004_s_at	1.14	0.454	B_cell_leukemia/lymphoma_2_related_protein_A1a_B_cell_leukemia/lymphoma_2_related_protein_A1b_B_cell_leukemia/lymphoma_2_related_protein_A1d	Bcl2a1a_Bcl2a1b_Bcl2a1d	ENSMUSG00000074147_ENSMUSG00000074148_ENSMUSG00000089929		1439513_at	0.92	0.23	proline-rich_nuclear_receptor_coactivator_1	Pnrc1	---
1419005_at	1.01	0.624	crystallin,_beta_B3	Crybb3	ENSMUSG00000029352		1439551_at	1.01	0.602	cDNA_sequence_BC006965	BC006965	---
1419009_at	0.9	0.207	actin-like_7a	Actl7a	ENSMUSG00000070979		1439559_at	0.96	0.415	RIKEN_cDNA_1700040D17_gene	1700040D17Rik	ENSMUSG00000090420
1419011_at	0.95	0.483	crystallin,_beta_A2	Cryba2	ENSMUSG00000006546		1439603_at	0.92	0.245	predicted_gene_13446	Gm13446	---
1419012_at	0.92	0.294	zinc_finger_protein,_multitype_2	Zfpm2	ENSMUSG00000022306		1439609_at	0.88	0.141	---	---	---
1419024_at	1.24	0.0153	protein_tyrosine_phosphatase_type_IVA_1-like_protein_tyrosine_phosphatase_4a1	LOC100044742_Ptp4a1	ENSMUSG00000026064		1439616_at	1.24	0.107	---	---	---
1419027_s_at	1.13	0.23	glycolipid_transfer_protein	Gltp	ENSMUSG00000011884		1439630_x_at	1.06	0.381	suprabasin	Sbsn	ENSMUSG00000046056
1419033_at	0.7	0.0638	RIKEN_cDNA_2610018G03_gene	2610018G03Rik	ENSMUSG00000031112		1439633_at	1.02	0.555	synaptotagmin_VII	Syt7	ENSMUSG00000024743
1419038_a_at	1.01	0.639	casein_kinase_2,_alpha_1_polypeptide	Csnk2a1	ENSMUSG00000074698		1439682_at	0.99	0.599	---	---	---
1419039_at	0.96	0.498	cytochrome_P450,_family_2,_subfamily_d,_polypeptide_22	Cyp2d22	ENSMUSG00000061740		1439712_at	0.96	0.365	integrator_complex_subunit_10	Ints10	ENSMUSG00000031864
1419043_a_at	1.05	0.594	interferon_inducible_GTPase_1	Iigp1	ENSMUSG00000054072		1439759_x_at	1.01	0.608	sulfotransferase_family,_cytosolic,_6B,_member_1	Sult6b1	ENSMUSG00000038045
1419064_a_at	0.97	0.533	UDP_galactosyltransferase_8A	Ugt8a	ENSMUSG00000032854		1439795_at	0.99	0.625	G_protein-coupled_receptor_64	Gpr64	ENSMUSG00000031298
1419071_at	1.01	0.625	cystin_1	Cys1	ENSMUSG00000062563		1439797_at	1.03	0.489	peroxisome_proliferator_activator_receptor_delta	Ppard	ENSMUSG00000002250
1419072_at	1.06	0.42	glutathione_S-transferase,_mu_7	Gstm7	ENSMUSG00000004035		1439802_at	1.06	0.388	serine/threonine_kinase_35	Stk35	ENSMUSG00000037885
1419084_a_at	0.98	0.576	Purkinje_cell_protein_2_(L7)	Pcp2	ENSMUSG00000004630		1439829_at	0.97	0.502	Adenylate_cyclase_5	Adcy5	---
1419093_at	0.98	0.567	tryptophan_2,3-dioxygenase	Tdo2	ENSMUSG00000028011		1439858_at	0.99	0.594	pyroglutamyl-peptidase_I	Pgpep1	---
1419095_a_at	0.96	0.533	apolipoprotein_M	Apom	ENSMUSG00000024391		1439860_at	0.92	0.153	eukaryotic_elongation_factor-2_kinase	Eef2k	ENSMUSG00000035064_ENSMUSG00000073853
1419100_at	1.19	0.163	serine_(or_cysteine)_peptidase_inhibitor,_clade_A,_member_3N	Serpina3n	ENSMUSG00000021091		1439884_at	0.96	0.355	nudix_(nucleoside_diphosphate_linked_moiety_X)-type_motif_16	Nudt16	ENSMUSG00000032565
1419112_at	1.09	0.272	nemo_like_kinase	Nlk	ENSMUSG00000017376		1439936_at	0.98	0.571	cDNA_sequence_BE949265	BE949265	---
1419118_at	1.06	0.318	V-set_and_transmembrane_domain_containing_2B	Vstm2b	ENSMUSG00000039257		1439987_at	0.99	0.626	glutamate_receptor,_ionotropic,_kainate_1	Grik1	---
1419122_at	0.86	0.123	methyltransferase_like_1	Mettl1	ENSMUSG00000006732		1440018_at	0.95	0.372	RIKEN_cDNA_A330043J11_gene	A330043J11Rik	---
1419124_at	1.03	0.44	major_facilitator_superfamily_domain_containing_6	Mfsd6	ENSMUSG00000041439		1440052_at	0.96	0.389	---	---	---
1419125_at	1.28	0.162	protein_tyrosine_phosphatase,_non-receptor_type_18	Ptpn18	ENSMUSG00000026126		1440069_at	0.97	0.462	---	---	---
1419128_at	1.06	0.412	integrin_alpha_X	Itgax	ENSMUSG00000030789		1440100_at	0.96	0.422	Coiled-coil_domain_containing_130	Ccdc130	---
1419135_at	2.05	0.256	lymphotoxin_B	Ltb	ENSMUSG00000024399		1440103_at	1.07	0.271	---	---	---
1419145_at	2.06	9.75e-05	smoothelin-like_1	Smtnl1	ENSMUSG00000027077		1440121_at	1.14	0.153	---	---	---
1419153_at	1.12	0.448	RIKEN_cDNA_2810417H13_gene	2810417H13Rik	ENSMUSG00000040204		1440131_at	1	0.64	---	---	---
1419166_at	0.98	0.559	solute_carrier_family_5_(sodium/glucose_cotransporter),_member_2	Slc5a2	ENSMUSG00000030781		1440185_x_at	0.9	0.201	SUMO1_activating_enzyme_subunit_1	Sae1	ENSMUSG00000052833
1419171_at	0.96	0.384	family_with_sequence_similarity_174,_member_A	Fam174a	ENSMUSG00000051185		1440325_at	1.07	0.291	---	---	---
1419178_at	1.38	0.329	CD3_antigen,_gamma_polypeptide	Cd3g	ENSMUSG00000002033		1440329_s_at	1.02	0.509	G_patch_domain_containing_2	Gpatch2	ENSMUSG00000039210
1419183_at	1.13	0.0415	PAP_associated_domain_containing_4	Papd4	ENSMUSG00000042167		1440330_at	0.85	0.0516	Histone_cluster_1,_H1e	Hist1h1e	ENSMUSG00000080741
1419186_a_at	1.18	0.314	ST8_alpha-N-acetyl-neuraminide_alpha-2,8-sialyltransferase_4	St8sia4	ENSMUSG00000040710		1440354_at	0.93	0.22	ELOVL_family_member_7,_elongation_of_long_chain_fatty_acids_(yeast)	Elovl7	ENSMUSG00000021696
1419190_at	1	0.648	vesicle_transport_through_interaction_with_t-SNAREs_homolog_1A_(yeast)	Vti1a	ENSMUSG00000024983		1440372_at	1.15	0.131	---	---	---
1419191_at	0.74	0.0112	homeodomain_interacting_protein_kinase_3	Hipk3	ENSMUSG00000027177		1440419_at	0.99	0.629	predicted_gene_1679	Gm1679	ENSMUSG00000072754
1419192_at	1.14	0.374	interleukin_4_induced_1_Nup62-Il4i1_protein	Il4i1_Nup62-il4i1	ENSMUSG00000074141		1440448_at	0.97	0.497	---	---	---
1419194_s_at	1.33	0.286	predicted_pseudogene_9835_glia_maturation_factor,_gamma	Gm9835_Gmfg	ENSMUSG00000060791		1440472_at	1.01	0.628	sperm_associated_antigen_17	Spag17	ENSMUSG00000027867
1419201_at	0.92	0.334	kallikrein_related-peptidase_11	Klk11	ENSMUSG00000067616		1440488_at	1.06	0.273	---	---	---
1419206_at	1.2	0.371	CD37_antigen	Cd37	ENSMUSG00000030798		1440495_at	0.9	0.172	rhabdomyosarcoma_2_associated_transcript_(non-coding_RNA)	Rmst	ENSMUSG00000086180
1419212_at	1.22	0.2	icos_ligand	Icosl	ENSMUSG00000000732		1440539_at	0.98	0.559	---	---	---
1419223_a_at	0.85	0.129	dystrobrevin_alpha	Dtna	ENSMUSG00000024302		1440587_at	1.04	0.481	---	---	---
1419225_at	0.97	0.543	calcium_channel,_voltage-dependent,_alpha2/delta_subunit_3	Cacna2d3	ENSMUSG00000021991		1440609_at	1.08	0.221	mitogen-activated_protein_kinase_kinase_kinase_kinase_4	Map4k4	ENSMUSG00000026074
1419242_at	1.01	0.628	RIKEN_cDNA_9530002B09_gene	9530002B09Rik	ENSMUSG00000023263		1440636_at	1.11	0.173	---	---	---
1419249_at	1.09	0.281	cyclin-dependent_kinase_14	Cdk14	ENSMUSG00000028926		1440658_at	1.06	0.301	AMME_chromosomal_region_gene_1-like	Ammecr1l	---
1419254_at	0.88	0.388	methylenetetrahydrofolate_dehydrogenase_(NAD+_dependent),_methenyltetrahydrofolate_cyclohydrolase	Mthfd2	ENSMUSG00000005667		1440692_at	0.98	0.554	predicted_gene_364	Gm364	ENSMUSG00000079584
1419255_at	1.19	0.0369	spectrin_beta_2	Spnb2	ENSMUSG00000020315		1440792_x_at	1.06	0.417	sigma_non-opioid_intracellular_receptor_1	Sigmar1	ENSMUSG00000036078
1419256_at	1.48	0.0418	spectrin_beta_2	Spnb2	ENSMUSG00000020315		1440805_at	0.98	0.52	Bromodomain_adjacent_to_zinc_finger_domain,_1B	Baz1b	---
1419268_at	0.97	0.503	anterior_gradient_2_(Xenopus_laevis)	Agr2	ENSMUSG00000020581		1440813_s_at	1.06	0.325	plexin_B3	Plxnb3	ENSMUSG00000031385
1419279_at	1.09	0.45	phosphatidylinositol-5-phosphate_4-kinase,_type_II,_alpha	Pip4k2a	ENSMUSG00000026737		1440833_at	1.06	0.372	cyclin-dependent_kinase_13	Cdk13	---
1419280_at	1.26	0.334	phosphatidylinositol-5-phosphate_4-kinase,_type_II,_alpha	Pip4k2a	ENSMUSG00000026737		1440845_at	0.95	0.375	RIKEN_cDNA_4930420K17_gene	4930420K17Rik	---
1419282_at	1.18	0.252	chemokine_(C-C_motif)_ligand_12_c-C_motif_chemokine_12-like	Ccl12_LOC100862578	ENSMUSG00000035352		1440862_at	1.02	0.579	---	---	---
1419283_s_at	1.27	0.0228	tensin_1	Tns1	ENSMUSG00000055322		1440875_a_at	1.03	0.48	radical_S-adenosyl_methionine_domain_containing_1	Rsad1	ENSMUSG00000039096
1419288_at	0.94	0.44	junction_adhesion_molecule_2	Jam2	ENSMUSG00000053062		1440995_at	0.97	0.53	RIKEN_cDNA_6430531B16_gene_predicted_gene_16201	6430531B16Rik_Gm16201	ENSMUSG00000086742
1419289_a_at	0.81	0.048	synaptogyrin_1	Syngr1	ENSMUSG00000022415		1441000_at	0.96	0.502	T-cell_immunoglobulin_and_mucin_domain_containing_2_pseudogene	Gm4926	ENSMUSG00000086909
1419291_x_at	1.13	0.234	growth_arrest_specific_5	Gas5	ENSMUSG00000053332		1441003_at	0.98	0.498	excision_repair_cross-complementing_rodent_repair_deficiency,_complementation_group_4	Ercc4	ENSMUSG00000022545
1419292_at	1.17	0.0779	HtrA_serine_peptidase_3	Htra3	ENSMUSG00000029096		1441073_at	0.96	0.325	---	---	---
1419297_at	1.19	0.262	histocompatibility_2,_O_region_alpha_locus	H2-Oa	ENSMUSG00000024334		1441086_at	0.92	0.162	RIKEN_cDNA_4930451I11_gene	4930451I11Rik	ENSMUSG00000045989
1419304_at	0.94	0.366	brachyury	T	ENSMUSG00000062327		1441117_at	1.26	0.0228	---	---	---
1419307_at	1.1	0.365	tumor_necrosis_factor_receptor_superfamily,_member_13c	Tnfrsf13c	ENSMUSG00000068105		1441122_at	0.96	0.454	Predicted_gene_839	Gm839	ENSMUSG00000060416
1419319_at	0.99	0.609	serum_amyloid_A_4	Saa4	ENSMUSG00000040017		1441134_at	1.04	0.428	zinc_finger_protein_518B	Zfp518b	ENSMUSG00000046572
1419320_at	0.94	0.385	carbohydrate_(N-acetylglucosamine_6-O)_sulfotransferase_5	Chst5	ENSMUSG00000031952		1441139_at	1.01	0.591	predicted_gene_10336	Gm10336	---
1419337_at	1.05	0.401	RIKEN_cDNA_1700080E11_gene	1700080E11Rik	ENSMUSG00000032566		1441198_at	0.94	0.272	zinc_finger_protein_39	Zfp39	ENSMUSG00000037001
1419341_at	0.9	0.158	Eph_receptor_A8	Epha8	ENSMUSG00000028661		1441254_at	1.06	0.339	par-3_partitioning_defective_3_homolog_B_(C._elegans)	Pard3b	ENSMUSG00000052062
1419346_a_at	0.97	0.47	seminal_vesicle_secretory_protein_5	Svs5	ENSMUSG00000017004		1441257_x_at	0.99	0.624	---	---	ENSMUSG00000085780
1419352_at	0.82	0.125	lethal,_Chr_7,_Rinchik_6	l7Rn6	ENSMUSG00000062797		1441261_at	1.02	0.555	zinc_finger_protein_771	Zfp771	ENSMUSG00000054716
1419360_a_at	1.15	0.0391	synovial_sarcoma_translocation,_Chromosome_18	Ss18	ENSMUSG00000037013		1441303_at	0.97	0.451	---	---	---
1419366_at	0.99	0.598	zinc_finger,_matrin_type_5	Zmat5	ENSMUSG00000009076		1441353_at	0.95	0.429	neuron_navigator_2	Nav2	---
1419382_a_at	1.22	0.02	dehydrogenase/reductase_(SDR_family)_member_4	Dhrs4	ENSMUSG00000022210		1441368_at	0.99	0.631	---	---	---
1419387_s_at	0.98	0.539	mucin_13,_epithelial_transmembrane	Muc13	ENSMUSG00000022824		1441450_s_at	1.01	0.605	lysine_(K)-specific_demethylase_5C	Kdm5c	ENSMUSG00000025332
1419394_s_at	1.16	0.521	S100_calcium_binding_protein_A8_(calgranulin_A)	S100a8	ENSMUSG00000056054		1441462_at	1.04	0.36	dedicator_of_cytokinesis_4	Dock4	---
1419405_at	1.1	0.228	neuromedin_B	Nmb	ENSMUSG00000025723		1441515_at	1.07	0.308	---	---	---
1419406_a_at	1.08	0.297	B_cell_CLL/lymphoma_11A_(zinc_finger_protein)	Bcl11a	ENSMUSG00000000861		1441522_at	1	0.637	DCN1,_defective_in_cullin_neddylation_1,_domain_containing_2_(S._cerevisiae)	Dcun1d2	---
1419416_a_at	1.03	0.522	retinoic_acid_receptor,_gamma	Rarg	ENSMUSG00000001288		1441544_at	0.96	0.285	---	---	---
1419423_at	0.77	0.0824	stabilin_2	Stab2	ENSMUSG00000035459		1441550_at	0.98	0.53	RIKEN_cDNA_9330184L24_gene	9330184L24Rik	---
1419426_s_at	1.46	0.362	chemokine_(C-C_motif)_ligand_21A_(serine)_chemokine_(C-C_motif)_ligand_21B_(leucine)_chemokine_(C-C_motif)_ligand_21C_(leucine)_predicted_gene_10591_predicted_gene_13304_predicted_gene_1987_c-C_motif_chemokine_21c-like_c-C_motif_chemokine_21c-like_c-C_motif_chemokine_21c-like	Ccl21a_Ccl21b_Ccl21c_Gm10591_Gm13304_Gm1987_LOC100041504_LOC100041593_LOC100862177	ENSMUSG00000071003_ENSMUSG00000073869_ENSMUSG00000073878_ENSMUSG00000073884_ENSMUSG00000078732_ENSMUSG00000078739_ENSMUSG00000079766_ENSMUSG00000079785		1441623_at	1.02	0.565	---	---	---
1419427_at	0.98	0.587	colony_stimulating_factor_3_(granulocyte)	Csf3	ENSMUSG00000038067		1441627_at	1.08	0.352	---	---	---
1419430_at	0.99	0.613	cytochrome_P450,_family_26,_subfamily_a,_polypeptide_1	Cyp26a1	ENSMUSG00000024987		1441634_at	1	0.64	netrin_G1	Ntng1	---
1419437_at	0.81	0.107	single-minded_homolog_2_(Drosophila)	Sim2	ENSMUSG00000062713		1441644_at	0.96	0.367	---	---	---
1419455_at	1.27	0.0474	interleukin_10_receptor,_beta	Il10rb	ENSMUSG00000022969		1441658_at	1.01	0.589	---	---	---
1419459_a_at	0.93	0.313	magnesium_transporter_1	Magt1	ENSMUSG00000031232		1441669_at	1.02	0.525	ArfGAP_with_coiled-coil,_ankyrin_repeat_and_PH_domains_2	Acap2	---
1419466_at	0.96	0.522	naked_cuticle_2_homolog_(Drosophila)	Nkd2	ENSMUSG00000021567		1441694_at	0.97	0.462	---	---	---
1419474_a_at	1.02	0.534	ets_homologous_factor	Ehf	ENSMUSG00000012350		1441700_at	1.01	0.595	solute_carrier_family_4_(anion_exchanger),_member_8	Slc4a8	ENSMUSG00000023032
1419480_at	1.22	0.371	selectin,_lymphocyte	Sell	ENSMUSG00000026581		1441724_at	0.96	0.406	Stromal_antigen_1	Stag1	---
1419481_at	1.39	0.261	selectin,_lymphocyte	Sell	ENSMUSG00000026581		1441781_at	1.08	0.219	expressed_sequence_AI317158	AI317158	---
1419487_at	0.44	0.00045	myosin_binding_protein_H	Mybph	ENSMUSG00000042451		1441784_at	0.94	0.307	predicted_gene_15958	Gm15958	ENSMUSG00000085055
1419489_at	1.04	0.465	family_with_sequence_similarity_19,_member_A5	Fam19a5	ENSMUSG00000054863		1441786_at	0.93	0.172	---	---	ENSMUSG00000063087
1419501_at	0.97	0.557	polymerase_(DNA_directed),_kappa	Polk	ENSMUSG00000021668		1441792_at	1.09	0.158	zinc_finger_protein_945	Zfp945	ENSMUSG00000059142
1419520_at	0.99	0.627	N-acetyltransferase_8_(GCN5-related,_putative)	Nat8	ENSMUSG00000030004		1441901_x_at	1.04	0.356	fumarylacetoacetate_hydrolase_domain_containing_2A	Fahd2a	ENSMUSG00000027371
1419522_at	0.88	0.113	zinc_finger,_MYND_domain_containing_19	Zmynd19	ENSMUSG00000026974		1441934_at	0.96	0.458	---	---	---
1419529_at	0.96	0.423	interleukin_23,_alpha_subunit_p19	Il23a	ENSMUSG00000025383		1442038_at	1.04	0.436	RNA_binding_motif_protein_26	Rbm26	ENSMUSG00000022119
1419535_at	1.02	0.585	solute_carrier_organic_anion_transporter_family,_member_6b1	Slco6b1	ENSMUSG00000045463_ENSMUSG00000090974		1442051_at	0.84	0.0489	histone_cluster_1,_H3b_histone_cluster_1,_H3c_histone_cluster_1,_H3d_histone_cluster_1,_H3e_histone_cluster_1,_H3f_histone_cluster_2,_H3b_histone_cluster_2,_H3c1_histone_cluster_2,_H3c2	Hist1h3b_Hist1h3c_Hist1h3d_Hist1h3e_Hist1h3f_Hist2h3b_Hist2h3c1_Hist2h3c2	ENSMUSG00000070392_ENSMUSG00000093769
1419539_at	0.95	0.424	Iroquois_related_homeobox_4_(Drosophila)	Irx4	ENSMUSG00000021604		1442099_at	0.88	0.0737	ubiquitin_specific_peptidase_31	Usp31	ENSMUSG00000063317
1419547_at	0.95	0.444	fumarylacetoacetate_hydrolase_domain_containing_1	Fahd1	ENSMUSG00000045316		1442100_at	1.01	0.607	inositol_polyphosphate-5-phosphatase_F	Inpp5f	ENSMUSG00000042105
1419554_at	1.23	0.0946	CD47_antigen_(Rh-related_antigen,_integrin-associated_signal_transducer)	Cd47	ENSMUSG00000055447		1442104_at	1.02	0.576	---	---	---
1419580_at	0.97	0.45	discs,_large_homolog_4_(Drosophila)	Dlg4	ENSMUSG00000020886		1442117_at	0.93	0.266	---	---	---
1419583_at	1.33	0.152	chromobox_4	Cbx4	ENSMUSG00000039989		1442118_at	0.97	0.45	---	---	---
1419584_at	1.16	0.0967	tetratricopeptide_repeat_domain_28	Ttc28	ENSMUSG00000033209		1442132_at	0.96	0.397	---	---	---
1419597_at	0.97	0.513	ectodysplasin-A	Eda	ENSMUSG00000059327		1442173_at	1.02	0.554	PHD_finger_protein_3	Phf3	---
1419606_a_at	5.5	1.67e-05	troponin_T1,_skeletal,_slow	Tnnt1	ENSMUSG00000064179		1442175_at	1.03	0.514	SLIT-ROBO_Rho_GTPase_activating_protein_1	Srgap1	ENSMUSG00000020121
1419627_s_at	1.22	0.0673	C-type_lectin_domain_family_4,_member_n	Clec4n	ENSMUSG00000023349		1442190_at	0.97	0.432	uncharacterized_LOC100503456	LOC100503456	ENSMUSG00000084788
1419631_at	1.25	0.289	Wiskott-Aldrich_syndrome_homolog_(human)	Was	ENSMUSG00000031165		1442207_at	1.02	0.576	autophagy_related_16-like_2_(S._cerevisiae)	Atg16l2	---
1419632_at	0.98	0.529	tectorin_alpha	Tecta	ENSMUSG00000037705		1442254_at	1.14	0.217	---	---	---
1419642_at	1.1	0.352	purine_rich_element_binding_protein_B	Purb	ENSMUSG00000094483		1442260_at	0.96	0.415	CDC42_binding_protein_kinase_alpha	Cdc42bpa	ENSMUSG00000026490
1419643_s_at	1.01	0.621	RIKEN_cDNA_2310057J18_gene_RIKEN_cDNA_2310065H11_gene	2310057J18Rik_2310065H11Rik	ENSMUSG00000015519		1442262_at	1.06	0.375	---	---	---
1419644_at	0.99	0.581	cleavage_stimulation_factor,_3'_pre-RNA_subunit_2	Cstf2	ENSMUSG00000031256		1442264_at	1.15	0.101	RAS,_guanyl_releasing_protein_2	Rasgrp2	ENSMUSG00000032946
1419655_at	1.19	0.182	transducin-like_enhancer_of_split_3,_homolog_of_Drosophila_E(spl)	Tle3	ENSMUSG00000032280		1442265_at	0.93	0.221	Fanconi_anemia,_complementation_group_C	Fancc	ENSMUSG00000021461
1419658_at	0.98	0.536	RIKEN_cDNA_C920025E04_gene	C920025E04Rik	ENSMUSG00000073405		1442280_at	0.95	0.437	DNA_segment,_Chr_2,_ERATO_Doi_750,_expressed	D2Ertd750e	ENSMUSG00000027331
1419661_at	1.01	0.61	RIKEN_cDNA_1600012F09_gene	1600012F09Rik	ENSMUSG00000070522_ENSMUSG00000075054		1442287_at	0.93	0.197	---	---	---
1419667_at	0.8	0.0434	sarcoglycan,_beta_(dystrophin-associated_glycoprotein)	Sgcb	ENSMUSG00000029156		1442300_at	0.99	0.573	thyroid_stimulating_hormone_receptor	Tshr	ENSMUSG00000020963
1419668_at	0.9	0.199	sarcoglycan,_beta_(dystrophin-associated_glycoprotein)	Sgcb	ENSMUSG00000029156		1442309_at	1.18	0.0169	---	---	---
1419684_at	1.53	0.175	chemokine_(C-C_motif)_ligand_8_c-C_motif_chemokine_8-like	Ccl8_LOC100503254	ENSMUSG00000009185		1442326_at	0.95	0.335	protocadherin_15	Pcdh15	ENSMUSG00000052613
1419687_at	0.99	0.59	MACRO_domain_containing_1	Macrod1	ENSMUSG00000036278		1442334_at	0.9	0.203	predicted_gene_13040_predicted_gene_13043_predicted_gene_13057	Gm13040_Gm13043_Gm13057	ENSMUSG00000070616_ENSMUSG00000073726_ENSMUSG00000078514
1419696_at	1.08	0.389	CD4_antigen	Cd4	ENSMUSG00000023274		1442361_at	0.94	0.274	---	---	---
1419697_at	1	0.64	chemokine_(C-X-C_motif)_ligand_11	Cxcl11	ENSMUSG00000060183		1442380_at	0.98	0.577	lipocalin_4	Lcn4	---
1419699_at	1.04	0.428	secretoglobin,_family_3A,_member_1	Scgb3a1	ENSMUSG00000064057		1442402_at	1.02	0.52	SH3_domain_containing_ring_finger_1	Sh3rf1	---
1419701_s_at	1.07	0.318	ankyrin_repeat_and_sterile_alpha_motif_domain_containing_3	Anks3	ENSMUSG00000022515		1442485_at	0.98	0.512	---	---	---
1419704_at	0.98	0.511	cytochrome_P450,_family_3,_subfamily_a,_polypeptide_41A_cytochrome_P450,_family_3,_subfamily_a,_polypeptide_41B	Cyp3a41a_Cyp3a41b	ENSMUSG00000075551_ENSMUSG00000075552		1442486_at	0.97	0.566	---	---	ENSMUSG00000090203
1419718_at	0.97	0.466	RIKEN_cDNA_4921530L21_gene	4921530L21Rik	ENSMUSG00000034689		1442565_at	1.03	0.443	protocadherin_10	Pcdh10	ENSMUSG00000049100
1419721_at	1.08	0.261	niacin_receptor_1	Niacr1	ENSMUSG00000045502		1442572_at	0.92	0.26	---	---	---
1419736_a_at	0.92	0.124	eukaryotic_translation_initiation_factor_1A,_X-linked	Eif1ax	ENSMUSG00000067194		1442600_at	0.96	0.417	---	---	---
1419741_at	1.09	0.315	suppressor_of_Ty_16_homolog_(S._cerevisiae)	Supt16h	ENSMUSG00000035726		1442627_at	1.04	0.45	Zinc_finger_protein_709-like	LOC100862611	---
1419744_at	1.1	0.289	histocompatibility_2,_class_II,_locus_Mb2	H2-DMb2	ENSMUSG00000037548		1442628_at	0.93	0.217	---	---	---
1419746_at	0.97	0.507	Rho_GTPase_activating_protein_23	Arhgap23	ENSMUSG00000049807		1442647_at	1.02	0.529	Yip1_domain_family,_member_1	Yipf1	ENSMUSG00000057375
1419749_at	1.04	0.504	tRNA_aspartic_acid_methyltransferase_1	Trdmt1	ENSMUSG00000026723		1442650_at	0.96	0.433	---	---	---
1419758_at	1.16	0.191	ATP-binding_cassette,_sub-family_B_(MDR/TAP),_member_1A	Abcb1a	ENSMUSG00000040584		1442663_at	1.12	0.0936	RIKEN_cDNA_C430048L16_gene	C430048L16Rik	---
1419762_at	1.17	0.297	ubiquitin_D	Ubd	ENSMUSG00000035186		1442670_at	0.97	0.444	---	---	---
1419766_at	1.03	0.568	salt_inducible_kinase_1	Sik1	ENSMUSG00000024042		1442677_at	0.96	0.49	---	---	---
1419768_at	1.27	0.294	CD22_antigen	Cd22	ENSMUSG00000030577		1442686_at	0.99	0.583	---	---	---
1419769_at	1.19	0.18	CD22_antigen	Cd22	ENSMUSG00000030577		1442697_at	0.98	0.579	---	---	---
1419782_at	0.95	0.357	expressed_sequence_AA517864	AA517864	---		1442709_at	0.92	0.219	---	---	---
1419796_at	0.92	0.266	---	---	ENSMUSG00000090088		1442731_at	0.99	0.618	PDS5,_regulator_of_cohesion_maintenance,_homolog_A_(S._cerevisiae)	Pds5a	---
1419807_at	0.94	0.39	DNA_segment,_Chr_4,_ERATO_Doi_335,_expressed	D4Ertd335e	---		1442748_at	0.85	0.0718	BTB_(POZ)_domain_containing_3	Btbd3	---
1419810_x_at	1.14	0.257	Rho_GTPase_activating_protein_9	Arhgap9	ENSMUSG00000040345		1442766_at	0.98	0.56	---	---	---
1419829_a_at	1.12	0.193	growth_factor_receptor_bound_protein_2-associated_protein_2	Gab2	ENSMUSG00000004508		1442793_s_at	1.04	0.345	transforming_growth_factor_beta_regulated_gene_4	Tbrg4	ENSMUSG00000000384
1419872_at	1.33	0.135	colony_stimulating_factor_1_receptor	Csf1r	ENSMUSG00000024621		1442818_at	0.97	0.492	Predicted_gene,_17494	Gm17494	---
1419873_s_at	1.1	0.374	colony_stimulating_factor_1_receptor	Csf1r	ENSMUSG00000024621		1442850_at	0.93	0.222	expressed_sequence_AU045717	AU045717	---
1419879_s_at	1.21	0.164	tripartite_motif-containing_25	Trim25	ENSMUSG00000000275		1442906_at	0.94	0.256	---	---	---
1419899_at	0.99	0.602	Zinc_finger_CCCH_type_containing_7_A	Zc3h7a	---		1442954_at	0.99	0.613	---	---	---
1419909_at	1.02	0.584	M-phase_phosphoprotein_9	Mphosph9	ENSMUSG00000038126		1442956_at	1	0.639	---	---	---
1419911_at	1.01	0.605	uncharacterized_LOC100861858	LOC100861858	ENSMUSG00000090458		1443006_at	1.01	0.6	---	---	---
1419920_s_at	0.95	0.35	ubiquitin_specific_peptidase_7	Usp7	ENSMUSG00000022710		1443029_at	0.91	0.127	PTPRF_interacting_protein,_binding_protein_1_(liprin_beta_1)	Ppfibp1	---
1419937_at	0.91	0.251	predicted_gene_12264	Gm12264	ENSMUSG00000086536		1443107_at	1.1	0.198	---	---	---
1419941_at	0.94	0.309	RIKEN_cDNA_C030018P15_gene	C030018P15Rik	---		1443143_at	0.95	0.27	fibronectin_leucine_rich_transmembrane_protein_1	Flrt1	ENSMUSG00000047787
1419949_at	0.96	0.452	Transmembrane_protein_38B	Tmem38b	---		1443275_at	0.96	0.468	---	---	---
1419962_at	0.98	0.581	---	---	---		1443363_at	1.07	0.27	---	---	---
1419965_at	0.96	0.438	Tubulin,_beta_2a,_pseudogene_2	Tubb2a-ps2	---		1443373_at	0.95	0.293	---	---	---
1419971_s_at	1.34	0.164	solute_carrier_family_35,_member_A5	Slc35a5	ENSMUSG00000022664		1443384_at	1.06	0.336	PTK2_protein_tyrosine_kinase_2	Ptk2	---
1419975_at	1.05	0.424	Sterol_carrier_protein_2,_liver	Scp2	---		1443439_at	0.98	0.58	---	---	---
1419979_s_at	0.91	0.123	cAMP_responsive_element_binding_protein_3	Creb3	ENSMUSG00000028466		1443449_at	0.95	0.337	---	---	---
1419997_at	0.96	0.49	---	---	ENSMUSG00000027669		1443526_at	1.27	0.0414	---	---	---
1419999_at	1.02	0.566	immunoglobulin_(CD79A)_binding_protein_1	Igbp1	ENSMUSG00000031221		1443529_at	0.93	0.295	---	---	---
1420001_at	0.88	0.179	DNA_segment,_Chr_7,_ERATO_Doi_1,_expressed	D7Ertd1e	---		1443558_s_at	0.79	0.00271	5'-nucleotidase_domain_containing_3	Nt5dc3	ENSMUSG00000054027
1420009_at	0.94	0.271	WW,_C2_and_coiled-coil_domain_containing_1	Wwc1	---		1443586_at	1.05	0.435	FIP1_like_1_(S._cerevisiae)	Fip1l1	ENSMUSG00000029227
1420010_at	1.01	0.587	serine_incorporator_4	Serinc4	ENSMUSG00000046110		1443587_at	0.97	0.497	tetratricopeptide_repeat_domain_37	Ttc37	ENSMUSG00000033991
1420017_at	0.9	0.222	tetraspanin_8	Tspan8	ENSMUSG00000034127		1443614_at	0.92	0.236	---	---	---
1420021_s_at	1.06	0.453	suppressor_of_zeste_12_homolog_(Drosophila)	Suz12	ENSMUSG00000017548		1443649_at	1.05	0.378	---	---	---
1420026_at	1.02	0.571	AP2_associated_kinase_1	Aak1	---		1443682_at	1	0.646	---	---	---
1420043_s_at	0.9	0.11	THO_complex_1	Thoc1	ENSMUSG00000024287		1443765_at	0.93	0.304	RIKEN_cDNA_1810058N05_gene	1810058N05Rik	ENSMUSG00000087476
1420058_s_at	0.92	0.228	family_with_sequence_similarity_54,_member_B	Fam54b	ENSMUSG00000046671		1443778_at	0.92	0.251	SRY-box_containing_gene_4	Sox4	ENSMUSG00000076431
1420059_at	0.96	0.496	Family_with_sequence_similarity_54,_member_B	Fam54b	---		1443784_at	0.94	0.258	RIKEN_cDNA_A230046K03_gene	A230046K03Rik	---
1420063_at	0.94	0.356	---	---	ENSMUSG00000015787		1443823_s_at	1.19	0.096	ATPase,_Na+/K+_transporting,_alpha_2_polypeptide	Atp1a2	ENSMUSG00000007097
1420074_at	0.95	0.396	DNA_segment,_Chr_8,_ERATO_Doi_738,_expressed	D8Ertd738e	---		1443869_at	0.92	0.283	phosphodiesterase_12	Pde12	ENSMUSG00000043702
1420090_at	0.93	0.314	V-raf-leukemia_viral_oncogene_1	Raf1	ENSMUSG00000000439		1443899_at	1.03	0.469	RIKEN_cDNA_4922501C03_gene	4922501C03Rik	ENSMUSG00000056919
1420091_s_at	1.11	0.314	microrchidia_3	Morc3	ENSMUSG00000039456		1443905_at	1.18	0.155	---	---	---
1420102_at	0.98	0.554	---	---	---		1443917_at	0.99	0.622	transmembrane_BAX_inhibitor_motif_containing_4	Tmbim4	---
1420103_at	1.01	0.613	---	---	---		1443928_at	1.06	0.315	cytohesin_1_interacting_protein	Cytip	ENSMUSG00000026832
1420106_at	1.01	0.623	Seven_in_absentia_1A	Siah1a	ENSMUSG00000047866		1443976_at	0.98	0.585	CDK5_regulatory_subunit_associated_protein_2	Cdk5rap2	ENSMUSG00000039298
1420112_at	1.06	0.328	---	---	---		1443988_at	1.08	0.297	RNA_binding_motif_protein_39	Rbm39	---
1420115_at	1.06	0.23	exosome_component_8	Exosc8	ENSMUSG00000027752		1444018_at	1.12	0.137	RIKEN_cDNA_B930098A02_gene_cysteine-rich_hydrophobic_domain_2	B930098A02Rik_Chic2	ENSMUSG00000029229
1420124_s_at	1.03	0.525	T_cell_leukemia_translocation_altered_gene	Tcta	ENSMUSG00000039461		1444061_at	1.36	0.284	proline_rich_9	Prr9	ENSMUSG00000056270
1420130_s_at	1.01	0.594	DNA_segment,_Chr_10,_Wayne_State_University_52,_expressed	D10Wsu52e	---		1444062_at	0.87	0.108	RIKEN_cDNA_2900056L01_gene	2900056L01Rik	---
1420148_at	0.97	0.48	solute_carrier_family_6_(neurotransmitter_transporter,_taurine),_member_6	Slc6a6	ENSMUSG00000030096		1444076_at	1	0.641	zinc_finger_protein_81	Zfp81	ENSMUSG00000003929
1420149_at	0.97	0.509	---	---	---		1444086_at	0.96	0.383	NCK-associated_protein_5	Nckap5	ENSMUSG00000049690
1420171_s_at	1.35	0.0796	myosin,_heavy_polypeptide_9,_non-muscle	Myh9	ENSMUSG00000022443		1444108_at	0.93	0.183	DnaJ_(Hsp40)_homolog,_subfamily_C,_member_25	Dnajc25	ENSMUSG00000070972
1420172_at	1.31	0.123	Myosin,_heavy_polypeptide_9,_non-muscle	Myh9	---		1444117_at	0.93	0.146	Adhesion_molecule_with_Ig_like_domain_1	Amigo1	---
1420179_at	0.88	0.102	dolichyl-di-phosphooligosaccharide-protein_glycotransferase	Ddost	ENSMUSG00000028757		1444123_at	0.96	0.425	PR_domain_containing_2,_with_ZNF_domain	Prdm2	ENSMUSG00000057637
1420197_at	0.99	0.594	Growth_arrest_and_DNA-damage-inducible_45_beta	Gadd45b	---		1444125_at	1.02	0.53	---	---	---
1420204_at	0.99	0.611	---	---	---		1444133_at	0.95	0.37	---	---	ENSMUSG00000085083
1420218_at	0.94	0.428	---	---	---		1444136_at	1.04	0.404	---	---	---
1420222_at	0.94	0.394	---	---	---		1444139_at	0.74	0.187	DNA-damage-inducible_transcript_4-like	Ddit4l	ENSMUSG00000046818
1420224_at	0.99	0.63	---	---	---		1444213_at	0.98	0.572	RIKEN_cDNA_1700012D14_gene	1700012D14Rik	---
1420227_at	1.03	0.507	---	---	---		1444248_at	1.05	0.341	reticulocalbin_2	Rcn2	ENSMUSG00000032320
1420231_at	0.95	0.345	---	---	---		1444282_at	0.93	0.204	---	---	---
1420243_at	0.95	0.506	zinc_finger_E-box_binding_homeobox_1	Zeb1	ENSMUSG00000024238_ENSMUSG00000093585		1444286_at	0.93	0.203	---	---	---
1420247_at	1.02	0.567	galactosidase,_beta_1-like	Glb1l	ENSMUSG00000026200		1444337_at	1.05	0.388	---	---	---
1420260_at	0.97	0.448	PHD_finger_protein_7	Phf7	---		1444414_at	0.98	0.519	---	---	---
1420263_at	0.88	0.279	---	---	---		1444418_at	0.95	0.331	Inositol_1,4,5-triphosphate_receptor_2	Itpr2	---
1420271_at	0.97	0.44	RNA_pseudouridylate_synthase_domain_containing_2	Rpusd2	---		1444432_at	0.94	0.254	RIKEN_cDNA_D330040H18_gene	D330040H18Rik	---
1420285_at	0.99	0.613	---	---	---		1444496_at	0.98	0.559	expressed_sequence_AA645497	AA645497	---
1420292_x_at	0.9	0.172	---	---	---		1444536_at	0.96	0.367	predicted_gene_15122	Gm15122	ENSMUSG00000087672
1420326_s_at	1.07	0.298	Crm,_cramped-like_(Drosophila)	Cramp1l	ENSMUSG00000038002		1444541_at	1.11	0.218	---	---	---
1420345_at	0.97	0.51	claudin_14	Cldn14	ENSMUSG00000047109		1444555_at	0.96	0.392	---	---	---
1420352_at	0.97	0.492	protease,_serine,_22	Prss22	ENSMUSG00000045027		1444563_at	0.88	0.0621	---	---	---
1420356_at	1.05	0.445	ninjurin_2	Ninj2	ENSMUSG00000041377		1444679_at	1.08	0.227	---	---	---
1420372_at	1.04	0.488	syntrophin,_basic_2	Sntb2	ENSMUSG00000041308		1444696_at	0.93	0.301	CDNA_sequence_BC059841	BC059841	---
1420387_at	1.12	0.145	MpV17_mitochondrial_inner_membrane_protein	Mpv17	ENSMUSG00000090262		1444697_at	0.9	0.12	RIKEN_cDNA_4732490B19_gene	4732490B19Rik	ENSMUSG00000085421
1420388_at	1.01	0.587	protease,_serine,_12_neurotrypsin_(motopsin)	Prss12	ENSMUSG00000027978		1444740_at	1.01	0.588	LAG1_homolog,_ceramide_synthase_3	Lass3	ENSMUSG00000030510
1420393_at	0.92	0.24	nitric_oxide_synthase_2,_inducible	Nos2	ENSMUSG00000020826		1444820_at	1	0.64	---	---	---
1420394_s_at	1.11	0.267	glycoprotein_49_A_leukocyte_immunoglobulin-like_receptor,_subfamily_B,_member_4	Gp49a_Lilrb4	ENSMUSG00000062593_ENSMUSG00000089672		1444852_at	0.96	0.403	---	---	---
1420404_at	1.08	0.367	CD86_antigen	Cd86	ENSMUSG00000022901		1444871_at	0.98	0.571	expressed_sequence_AU022697	AU022697	---
1420408_a_at	0.8	0.0642	ATP-binding_cassette,_sub-family_C_(CFTR/MRP),_member_9	Abcc9	ENSMUSG00000030249		1444884_at	1.01	0.566	palmitoyl-protein_thioesterase_1	Ppt1	---
1420416_at	0.63	0.00239	sema_domain,_immunoglobulin_domain_(Ig),_short_basic_domain,_secreted,_(semaphorin)_3A	Sema3a	ENSMUSG00000028883		1444910_at	0.97	0.49	---	---	---
1420427_a_at	0.89	0.186	DEAH_(Asp-Glu-Ala-His)_box_polypeptide_32	Dhx32	ENSMUSG00000030986		1444918_at	0.92	0.198	expressed_sequence_C80198	C80198	---
1420434_at	1.04	0.509	claudin_16	Cldn16	ENSMUSG00000038148		1444946_at	1	0.64	---	---	---
1420438_at	0.95	0.328	orosomucoid_2	Orm2	ENSMUSG00000061540		1444974_at	0.97	0.526	expressed_sequence_AU023617	AU023617	---
1420441_at	1.02	0.567	centromere_protein_C1	Cenpc1	ENSMUSG00000029253		1444990_at	0.86	0.105	---	---	---
1420443_at	0.99	0.596	protocadherin_beta_19	Pcdhb19	ENSMUSG00000043313		1444992_at	1	0.637	expressed_sequence_AI120166	AI120166	---
1420445_at	0.98	0.532	solute_carrier_family_16_(monocarboxylic_acid_transporters),_member_8	Slc16a8	ENSMUSG00000032988		1444997_at	0.97	0.432	---	---	---
1420456_at	0.96	0.41	glial_cells_missing_homolog_2_(Drosophila)	Gcm2	ENSMUSG00000021362		1445027_at	1.03	0.457	cerebellar_degeneration-related_protein_2-like	Cdr2l	ENSMUSG00000050910
1420457_at	1	0.631	dishevelled_3,_dsh_homolog_(Drosophila)	Dvl3	ENSMUSG00000003233		1445031_at	1.04	0.45	---	---	---
1420460_a_at	0.92	0.157	peroxisomal_biogenesis_factor_11_beta	Pex11b	ENSMUSG00000028102		1445073_at	0.96	0.415	---	---	---
1420476_a_at	1	0.644	nucleosome_assembly_protein_1-like_1	Nap1l1	ENSMUSG00000058799_ENSMUSG00000079139		1445127_at	0.88	0.109	collagen_and_calcium_binding_EGF_domains_1	Ccbe1	ENSMUSG00000046318
1420477_at	1.01	0.587	nucleosome_assembly_protein_1-like_1	Nap1l1	ENSMUSG00000058799		1445147_at	1.04	0.404	proteasome_(prosome,_macropain)_activator_subunit_4	Psme4	---
1420478_at	1.11	0.162	nucleosome_assembly_protein_1-like_1	Nap1l1	ENSMUSG00000058799		1445161_at	1.05	0.446	USP6_N-terminal_like	Usp6nl	ENSMUSG00000039046
1420479_a_at	1.08	0.439	nucleosome_assembly_protein_1-like_1	Nap1l1	ENSMUSG00000058799		1445174_at	0.99	0.584	---	---	---
1420480_at	0.95	0.284	cyclin_M3	Cnnm3	ENSMUSG00000001138		1445193_x_at	1.04	0.401	DNA_segment,_Chr_8,_ERATO_Doi_575,_expressed	D8Ertd575e	---
1420484_a_at	1.21	0.0338	vitronectin	Vtn	ENSMUSG00000017344		1445223_at	1.03	0.537	platelet_endothelial_aggregation_receptor_1	Pear1	ENSMUSG00000028073
1420485_at	0.94	0.287	nucleolar_protein_7	Nol7	ENSMUSG00000063200		1445273_at	1.06	0.379	DNA_segment,_Chr_10,_ERATO_Doi_638,_expressed	D10Ertd638e	---
1420489_at	0.9	0.181	mitochondrial_ribosomal_protein_S14	Mrps14	ENSMUSG00000058267		1445305_at	0.98	0.533	Solute_carrier_family_10_(sodium/bile_acid_cotransporter_family),_member_7	Slc10a7	---
1420502_at	1.26	0.157	spermidine/spermine_N1-acetyl_transferase_1	Sat1	ENSMUSG00000025283		1445320_at	1.02	0.593	UBX_domain_protein_7	Ubxn7	ENSMUSG00000053774
1420515_a_at	1.12	0.279	peptidoglycan_recognition_protein_2	Pglyrp2	ENSMUSG00000079563		1445332_at	0.99	0.585	---	---	---
1420519_a_at	1.1	0.256	Era_(G-protein)-like_1_(E._coli)	Eral1	ENSMUSG00000020832		1445335_at	0.94	0.276	expressed_sequence_C78888	C78888	---
1420524_a_at	1.01	0.61	mannan-binding_lectin_serine_peptidase_2	Masp2	ENSMUSG00000028979		1445375_at	1.03	0.569	intersectin_2	Itsn2	---
1420537_at	0.98	0.504	potassium_channel_tetramerisation_domain_containing_4	Kctd4	ENSMUSG00000046523		1445421_at	1.05	0.367	---	---	---
1420539_a_at	1.03	0.539	chordin-like_2	Chrdl2	ENSMUSG00000030732		1445451_at	0.92	0.136	tubulin_tyrosine_ligase-like_family,_member_12	Ttll12	ENSMUSG00000016757
1420543_at	1.15	0.0742	DnaJ_(Hsp40)_homolog,_subfamily_C,_member_28	Dnajc28	ENSMUSG00000039763		1445489_at	1	0.649	tocopherol_(alpha)_transfer_protein-like	Ttpal	ENSMUSG00000017679
1420547_at	0.97	0.506	galactosylceramidase	Galc	ENSMUSG00000021003		1445517_at	1.05	0.372	---	---	---
1420551_at	0.74	0.00688	muscle-related_coiled-coil_protein	Murc	ENSMUSG00000028348		1445528_at	1	0.639	solute_carrier_family_28_(sodium-coupled_nucleoside_transporter),_member_3	Slc28a3	ENSMUSG00000021553
1420556_at	0.97	0.492	oxytocin	Oxt	ENSMUSG00000027301		1445572_at	0.98	0.536	---	---	ENSMUSG00000090863
1420560_at	0.78	0.0225	cholinergic_receptor,_nicotinic,_epsilon_polypeptide	Chrne	ENSMUSG00000014609		1445602_at	1.01	0.63	RIKEN_cDNA_A630055G03_gene	A630055G03Rik	ENSMUSG00000037991
1420574_at	1.02	0.589	RIKEN_cDNA_1700065I17_gene	1700065I17Rik	ENSMUSG00000032900		1445652_at	1.09	0.176	---	---	---
1420588_at	0.96	0.477	serine_protease_inhibitor-like,_with_Kunitz_and_WAP_domains_1_(eppin)	Spinlw1	ENSMUSG00000017733		1445671_at	1.08	0.169	---	---	---
1420603_s_at	1	0.644	retinoic_acid_early_transcript_1,_alpha_retinoic_acid_early_transcript_beta_retinoic_acid_early_transcript_gamma_retinoic_acid_early_transcript_delta_retinoic_acid_early_transcript_1E	Raet1a_Raet1b_Raet1c_Raet1d_Raet1e	ENSMUSG00000053219_ENSMUSG00000078452		1445681_at	0.9	0.147	Cell_division_cycle_associated_7	Cdca7	---
1420619_a_at	0.96	0.388	amino-terminal_enhancer_of_split	Aes	ENSMUSG00000054452		1445692_x_at	0.95	0.42	---	---	---
1420643_at	1.31	0.0923	LFNG_O-fucosylpeptide_3-beta-N-acetylglucosaminyltransferase	Lfng	ENSMUSG00000029570		1445705_x_at	0.97	0.551	dipeptidylpeptidase_8	Dpp8	ENSMUSG00000032393
1420651_at	1	0.642	arginyltransferase_1	Ate1	ENSMUSG00000030850		1445711_at	1.06	0.423	expressed_sequence_BB163080	BB163080	---
1420652_at	0.91	0.208	arginyltransferase_1	Ate1	ENSMUSG00000030850		1445725_at	0.96	0.438	predicted_gene_10796	Gm10796	---
1420653_at	1.17	0.307	transforming_growth_factor,_beta_1	Tgfb1	ENSMUSG00000002603		1445760_at	0.97	0.519	BPI_fold_containing_family_B,_member_3	Bpifb3	ENSMUSG00000068008
1420660_at	0.95	0.35	leucine_rich_repeat_containing_6_(testis)	Lrrc6	ENSMUSG00000022375		1445797_at	0.91	0.219	---	---	---
1420671_x_at	1.08	0.492	membrane-spanning_4-domains,_subfamily_A,_member_4C	Ms4a4c	ENSMUSG00000024675		1445894_at	0.98	0.535	---	---	---
1420679_a_at	0.86	0.082	androgen-induced_1	Aig1	ENSMUSG00000019806		1445923_at	1.02	0.529	---	---	---
1420684_at	1	0.642	acyl-Coenzyme_A_oxidase_3,_pristanoyl	Acox3	ENSMUSG00000029098		1445958_at	1.01	0.596	---	---	---
1420691_at	0.95	0.261	interleukin_2_receptor,_alpha_chain	Il2ra	ENSMUSG00000026770		1445976_at	0.93	0.258	expressed_sequence_C80279	C80279	---
1420700_s_at	1.03	0.477	folate_receptor_4_(delta)	Folr4	ENSMUSG00000031933		1446045_at	0.92	0.193	---	---	---
1420705_at	1	0.642	forkhead_box_B1	Foxb1	ENSMUSG00000059246		1446121_at	0.93	0.257	---	---	---
1420707_a_at	0.96	0.48	TRAF-interacting_protein	Traip	ENSMUSG00000032586		1446137_at	1	0.634	glioblastoma_amplified_sequence	Gbas	ENSMUSG00000029432
1420711_a_at	0.97	0.533	peroxisomal_membrane_protein_3	Pxmp3	ENSMUSG00000040374		1446141_at	0.96	0.443	---	---	---
1420713_a_at	0.95	0.399	MyoD_family_inhibitor	Mdfi	ENSMUSG00000032717		1446148_x_at	1.1	0.286	RNA_binding_motif_protein_39	Rbm39	ENSMUSG00000027620
1420741_x_at	0.9	0.173	late_cornified_envelope_1I	Lce1i	ENSMUSG00000068888		1446182_at	1.14	0.197	---	---	---
1420749_a_at	1.03	0.531	POU_domain,_class_6,_transcription_factor_1	Pou6f1	ENSMUSG00000009739		1446278_at	1.07	0.311	---	---	---
1420755_a_at	0.97	0.494	Parkinson_disease_(autosomal_recessive,_juvenile)_2,_parkin	Park2	---		1446285_at	0.94	0.319	---	---	---
1420767_at	1	0.642	RIKEN_cDNA_1700019G17_gene	1700019G17Rik	ENSMUSG00000068299		1446302_at	1.03	0.517	Cysteine_conjugate-beta_lyase_1	Ccbl1	---
1420776_a_at	1.05	0.48	AU_RNA_binding_protein/enoyl-coenzyme_A_hydratase	Auh	ENSMUSG00000021460		1446338_at	0.94	0.39	---	---	---
1420783_at	0.99	0.626	tumor_protein_D52-like_3	Trpd52l3	ENSMUSG00000024815		1446430_at	0.95	0.294	HECT_domain_containing_2	Hectd2	---
1420795_at	0.95	0.282	fibroblast_growth_factor_9	Fgf9	ENSMUSG00000021974		1446476_at	1.06	0.479	T_cell_receptor_alpha_variable_12N-2	Trav12n-2	---
1420807_a_at	1	0.634	delta-like_2_homolog_(Drosophila)	Dlk2	ENSMUSG00000047428		1446497_at	1.09	0.206	---	---	---
1420819_at	1.16	0.328	src-like_adaptor	Sla	ENSMUSG00000022372		1446504_at	1.04	0.474	---	---	---
1420824_at	1.2	0.328	sema_domain,_immunoglobulin_domain_(Ig),_transmembrane_domain_(TM)_and_short_cytoplasmic_domain,_(semaphorin)_4D	Sema4d	ENSMUSG00000021451		1446510_at	1.09	0.217	---	---	---
1420830_x_at	1.29	0.0123	tyrosine_3-monooxygenase/tryptophan_5-monooxygenase_activation_protein,_theta_polypeptide	Ywhaq	ENSMUSG00000076432		1446557_at	0.95	0.397	RIKEN_cDNA_E130309F12_gene	E130309F12Rik	ENSMUSG00000063446
1420847_a_at	1	0.644	fibroblast_growth_factor_receptor_2	Fgfr2	ENSMUSG00000030849		1446622_at	0.92	0.275	RIKEN_cDNA_A330068G13_gene	A330068G13Rik	---
1420858_at	0.7	0.115	protein_kinase_inhibitor,_alpha	Pkia	ENSMUSG00000027499		1446635_at	1.03	0.492	DNA_segment,_Chr_13,_ERATO_Doi_476,_expressed	D13Ertd476e	---
1420869_at	0.97	0.522	myeloid/lymphoid_or_mixed-lineage_leukemia_(trithorax_homolog,_Drosophila);_translocated_to,_10	Mllt10	ENSMUSG00000026743		1446638_at	1.01	0.623	protein_tyrosine_phosphatase,_receptor_type,_U	Ptpru	ENSMUSG00000028909
1420875_at	1.1	0.159	predicted_gene_4887_twinfilin,_actin-binding_protein,_homolog_1_(Drosophila)	Gm4887_Twf1	ENSMUSG00000022451		1446642_at	1.01	0.599	PHD_finger_protein_14	Phf14	---
1420876_a_at	1	0.648	septin_6	2014-09-06	ENSMUSG00000050379		1446700_at	0.93	0.193	---	---	---
1420880_a_at	1.16	0.123	tyrosine_3-monooxygenase/tryptophan_5-monooxygenase_activation_protein,_beta_polypeptide	Ywhab	ENSMUSG00000018326		1446754_a_at	0.94	0.226	Vax2_opposite_strand_transcript_1	Vax2os1	ENSMUSG00000085794
1420881_at	0.97	0.533	nuclear_receptor-binding_SET-domain_protein_1	Nsd1	ENSMUSG00000021488		1446771_at	0.8	0.0366	tubulin,_alpha_8	Tuba8	ENSMUSG00000030137
1420889_at	0.96	0.553	holocytochrome_c_synthetase	Hccs	ENSMUSG00000031352		1446814_at	1	0.642	---	---	---
1420891_at	0.94	0.258	wingless-related_MMTV_integration_site_7B	Wnt7b	ENSMUSG00000022382		1446865_at	0.92	0.305	---	---	---
1420893_a_at	0.95	0.475	transforming_growth_factor,_beta_receptor_I	Tgfbr1	ENSMUSG00000007613		1446873_at	0.94	0.345	---	---	---
1420904_at	1.17	0.0966	interleukin_17_receptor_A	Il17ra	ENSMUSG00000002897		1446955_at	0.98	0.588	---	---	---
1420905_at	1.26	0.143	interleukin_17_receptor_A	Il17ra	ENSMUSG00000002897		1446960_at	0.94	0.339	---	---	---
1420911_a_at	1.16	0.22	milk_fat_globule-EGF_factor_8_protein	Mfge8	ENSMUSG00000030605		1446973_at	0.94	0.222	---	---	---
1420915_at	1.18	0.174	signal_transducer_and_activator_of_transcription_1	Stat1	ENSMUSG00000026104		1446989_at	0.96	0.44	---	---	---
1420917_at	0.96	0.523	PRP40_pre-mRNA_processing_factor_40_homolog_A_(yeast)	Prpf40a	ENSMUSG00000061136		1447011_at	0.99	0.631	---	---	---
1420919_at	1.08	0.169	serum/glucocorticoid_regulated_kinase_3	Sgk3	ENSMUSG00000025915		1447047_at	1	0.641	---	---	---
1420928_at	1.22	0.271	beta_galactoside_alpha_2,6_sialyltransferase_1	St6gal1	ENSMUSG00000022885		1447063_at	1.05	0.372	RIKEN_cDNA_1700017B05_gene	1700017B05Rik	---
1420942_s_at	1.11	0.308	regulator_of_G-protein_signaling_5	Rgs5	ENSMUSG00000026678		1447077_at	1.01	0.612	---	---	---
1420944_at	1.06	0.316	zinc_finger_protein_185	Zfp185	ENSMUSG00000031351		1447121_at	1	0.646	---	---	---
1420949_at	0.94	0.336	zinc_and_ring_finger_1	Znrf1	ENSMUSG00000033545		1447147_at	1.07	0.286	---	---	---
1420959_at	0.87	0.135	aspartate-beta-hydroxylase	Asph	ENSMUSG00000028207		1447149_at	0.98	0.551	solute_carrier_family_9_(sodium/hydrogen_exchanger),_member_9	Slc9a9	ENSMUSG00000031129
1420970_at	0.99	0.631	adenylate_cyclase_7	Adcy7	ENSMUSG00000031659		1447173_at	0.98	0.558	leucine_rich_repeat_containing_31	Lrrc31	ENSMUSG00000074653
1420971_at	0.95	0.475	ubiquitin_protein_ligase_E3_component_n-recognin_1	Ubr1	ENSMUSG00000027272		1447235_at	0.99	0.616	RIKEN_cDNA_1700001D01_gene	1700001D01Rik	---
1420974_at	1.07	0.278	---	---	---		1447236_at	0.87	0.0532	kinesin_family_member_21A	Kif21a	ENSMUSG00000022629
1420994_at	1.18	0.345	UDP-GlcNAc:betaGal_beta-1,3-N-acetylglucosaminyltransferase_5	B3gnt5	ENSMUSG00000022686		1447271_at	1.03	0.445	non-catalytic_region_of_tyrosine_kinase_adaptor_protein_1	Nck1	ENSMUSG00000032475
1421006_at	0.95	0.446	collagen,_type_IV,_alpha_6	Col4a6	ENSMUSG00000031273		1447307_at	1.02	0.565	---	---	---
1421014_a_at	1.09	0.256	citrate_lyase_beta_like	Clybl	ENSMUSG00000025545		1447345_at	1.05	0.39	---	---	---
1421015_s_at	0.98	0.541	polymerase_(DNA_directed),_epsilon_3_(p17_subunit)	Pole3	ENSMUSG00000028394		1447414_at	1.02	0.541	---	---	---
1421024_at	0.85	0.0646	1-acylglycerol-3-phosphate_O-acyltransferase_1_(lysophosphatidic_acid_acyltransferase,_alpha)	Agpat1	ENSMUSG00000034254		1447420_at	0.95	0.315	bromodomain_containing_1	Brd1	ENSMUSG00000022387
1421036_at	1.01	0.616	neuronal_PAS_domain_protein_2	Npas2	ENSMUSG00000026077		1447437_at	0.95	0.379	Predicted_gene,_19950	Gm19950	---
1421037_at	1.05	0.53	neuronal_PAS_domain_protein_2	Npas2	ENSMUSG00000026077		1447467_at	1.03	0.431	protein_tyrosine_phosphatase,_receptor_type,_A	Ptpra	---
1421043_s_at	1.22	0.0297	rho/rac_guanine_nucleotide_exchange_factor_(GEF)_2	Arhgef2	ENSMUSG00000028059		1447492_at	0.97	0.478	---	---	---
1421053_at	0.97	0.453	kinesin_family_member_1A	Kif1a	ENSMUSG00000014602		1447534_at	0.99	0.594	---	---	---
1421057_at	1.11	0.489	deoxyribonuclease_1-like_3	Dnase1l3	ENSMUSG00000025279		1447634_x_at	0.97	0.472	regulator_of_chromosome_condensation_(RCC1)_and_BTB_(POZ)_domain_containing_protein_2	Rcbtb2	ENSMUSG00000022106
1421062_s_at	1.09	0.277	clathrin,_light_polypeptide_(Lca)	Clta	ENSMUSG00000028478		1447642_x_at	1	0.654	dystrophia_myotonica-containing_WD_repeat_motif	Dmwd	ENSMUSG00000030410
1421076_at	0.98	0.539	SERTA_domain_containing_3	Sertad3	ENSMUSG00000055200		1447645_x_at	0.98	0.553	potassium_channel,_subfamily_K,_member_13	Kcnk13	ENSMUSG00000045404
1421083_x_at	0.94	0.186	barrier_to_autointegration_factor_1	Banf1	ENSMUSG00000024844		1447659_x_at	1.1	0.214	ATPase,_H+_transporting,_lysosomal_V1_subunit_H	Atp6v1h	ENSMUSG00000033793
1421092_at	1.07	0.335	serine_(or_cysteine)_peptidase_inhibitor,_clade_A_(alpha-1_antiproteinase,_antitrypsin),_member_12	Serpina12	ENSMUSG00000041567		1447735_x_at	0.88	0.0671	RNA_binding_protein,_fox-1_homolog_(C._elegans)_1	Rbfox1	ENSMUSG00000008658
1421097_at	1.01	0.611	endonuclease_G	Endog	ENSMUSG00000015337		1447767_at	0.92	0.35	cyclin-dependent_kinase-like_4	Cdkl4	ENSMUSG00000033966
1421098_at	1.08	0.401	signal_transducing_adaptor_family_member_1	Stap1	ENSMUSG00000029254		1447771_at	0.93	0.275	---	---	---
1421102_a_at	0.82	0.171	vesicle-associated_membrane_protein_3	Vamp3	ENSMUSG00000028955		1447792_x_at	1.15	0.211	G_protein-coupled_receptor_174	Gpr174	ENSMUSG00000073008
1421105_at	1.01	0.604	jagged_1	Jag1	ENSMUSG00000027276		1447808_s_at	0.98	0.506	solute_carrier_family_15_(H+/peptide_transporter),_member_2	Slc15a2	ENSMUSG00000022899
1421125_at	1.02	0.543	spermatid_perinuclear_RNA_binding_protein	Strbp	ENSMUSG00000026915		1447872_at	0.97	0.421	---	---	---
1421129_a_at	1.15	0.148	ATPase,_Ca++_transporting,_ubiquitous	Atp2a3	ENSMUSG00000020788		1447937_a_at	0.92	0.221	RIKEN_cDNA_4933409K07_gene_predicted_gene_10590_predicted_gene_2163_predicted_gene_3893_predicted_pseudogene_5859_predicted_gene_7819_protein_FAM205A-like_uncharacterized_LOC100861610_protein_FAM205A-like	4933409K07Rik_Gm10590_Gm2163_Gm3893_Gm5859_Gm7819_LOC100041516_LOC100861610_LOC100861635	ENSMUSG00000073870_ENSMUSG00000073872_ENSMUSG00000073879_ENSMUSG00000073881_ENSMUSG00000073886_ENSMUSG00000078725_ENSMUSG00000078729_ENSMUSG00000078731_ENSMUSG00000078744_ENSMUSG00000079763_ENSMUSG00000081989_ENSMUSG00000082414_ENSMUSG00000082962_ENSMUSG00000082984_ENSMUSG00000083929_ENSMUSG00000084010_ENSMUSG00000090269_ENSMUSG00000091542_ENSMUSG00000091590
1421134_at	0.91	0.237	amphiregulin	Areg	ENSMUSG00000029378		1447981_at	1.01	0.59	expressed_sequence_C78441	C78441	---
1421139_a_at	0.9	0.324	zinc_finger_protein_386_(Kruppel-like)	Zfp386	ENSMUSG00000042063		1448053_at	0.92	0.258	---	---	---
1421141_a_at	1.23	0.174	forkhead_box_P1	Foxp1	ENSMUSG00000030067		1448173_a_at	1.06	0.289	topoisomerase_(DNA)_III_beta	Top3b	ENSMUSG00000022779
1421142_s_at	1.15	0.304	forkhead_box_P1	Foxp1	ENSMUSG00000030067		1448219_a_at	1.02	0.595	tyrosine_3-monooxygenase/tryptophan_5-monooxygenase_activation_protein,_zeta_polypeptide	Ywhaz	ENSMUSG00000022285
1421145_at	1.03	0.517	solute_carrier_family_26_(sulfate_transporter),_member_2	Slc26a2	ENSMUSG00000034320		1448230_at	0.91	0.18	ubiquitin_specific_peptidase_10	Usp10	ENSMUSG00000031826
1421152_a_at	0.92	0.292	guanine_nucleotide_binding_protein,_alpha_O	Gnao1	ENSMUSG00000031748		1448247_at	1.03	0.498	B_cell_CLL/lymphoma_7B	Bcl7b	ENSMUSG00000029681
1421153_at	0.97	0.561	lysyl_oxidase-like_4	Loxl4	ENSMUSG00000025185		1448251_at	0.94	0.396	RIKEN_cDNA_9030425E11_gene	9030425E11Rik	ENSMUSG00000032024
1421154_at	0.99	0.582	hyperpolarization-activated,_cyclic_nucleotide-gated_K+_2	Hcn2	ENSMUSG00000020331		1448271_a_at	0.96	0.359	DEAD_(Asp-Glu-Ala-Asp)_box_polypeptide_21	Ddx21	ENSMUSG00000020075
1421155_at	0.99	0.616	UDP-Gal:betaGal_beta_1,3-galactosyltransferase,_polypeptide_6	B3galt6	ENSMUSG00000050796		1448278_at	1.09	0.252	XPA_binding_protein_2	Xab2	ENSMUSG00000019470
1421158_at	1.02	0.531	cingulin-like_1	Cgnl1	ENSMUSG00000032232		1448321_at	1.1	0.271	SPARC_related_modular_calcium_binding_1	Smoc1	ENSMUSG00000021136
1421164_a_at	1.27	0.29	Rho_guanine_nucleotide_exchange_factor_(GEF)_1	Arhgef1	ENSMUSG00000040940		1448345_at	1.06	0.283	translocase_of_outer_mitochondrial_membrane_34	Tomm34	ENSMUSG00000018322
1421182_at	1.06	0.419	C-type_lectin_domain_family_1,_member_b	Clec1b	ENSMUSG00000030159		1448354_at	1.45	0.012	glucose-6-phosphate_dehydrogenase_X-linked	G6pdx	ENSMUSG00000031400
1421185_at	0.97	0.516	methyltransferase_like_7A1	Mettl7a1	---		1448389_at	0.93	0.179	WD_repeat_domain_5	Wdr5	ENSMUSG00000026917
1421190_at	0.99	0.601	gamma-aminobutyric_acid_(GABA)_A_receptor,_subunit_beta_3	Gabrb3	ENSMUSG00000033676		1448520_at	0.99	0.582	DNA_cross-link_repair_1B,_PSO2_homolog_(S._cerevisiae)	Dclre1b	ENSMUSG00000027845
1421205_at	1.09	0.376	ataxia_telangiectasia_mutated_homolog_(human)	Atm	ENSMUSG00000034218		1448675_at	0.94	0.239	ankyrin_repeat_and_zinc_finger_domain_containing_1	Ankzf1	ENSMUSG00000026199
1421207_at	0.96	0.38	leukemia_inhibitory_factor	Lif	ENSMUSG00000034394		1448815_at	0.94	0.366	8-oxoguanine_DNA-glycosylase_1	Ogg1	ENSMUSG00000030271
1421208_at	0.99	0.588	inhibitor_of_kappaB_kinase_gamma	Ikbkg	ENSMUSG00000004221		1448819_at	0.88	0.0514	eukaryotic_translation_initiation_factor_2,_subunit_2_(beta)_predicted_gene_9892	Eif2s2_Gm9892	ENSMUSG00000074656
1421210_at	0.98	0.597	class_II_transactivator	Ciita	ENSMUSG00000022504		1448839_at	1.22	0.101	KN_motif_and_ankyrin_repeat_domains_3	Kank3	ENSMUSG00000042099
1421214_at	1.15	0.384	cytidine_monophospho-N-acetylneuraminic_acid_hydroxylase	Cmah	ENSMUSG00000016756		1448971_at	0.95	0.395	RIKEN_cDNA_2410022L05_gene	2410022L05Rik	ENSMUSG00000031458
1421224_a_at	0.93	0.33	HNF1_homeobox_B	Hnf1b	ENSMUSG00000020679		1448991_a_at	0.93	0.24	internexin_neuronal_intermediate_filament_protein,_alpha	Ina	ENSMUSG00000034336
1421225_a_at	1.33	0.148	solute_carrier_family_4_(anion_exchanger),_member_4	Slc4a4	ENSMUSG00000060961		1449047_at	1.11	0.218	2-hydroxyacyl-CoA_lyase_1	Hacl1	ENSMUSG00000021884
1421235_s_at	1	0.633	RecQ_protein-like_5	Recql5	ENSMUSG00000020752		1449096_at	0.94	0.268	coiled-coil_domain_containing_127	Ccdc127	ENSMUSG00000021578
1421257_at	0.94	0.345	phosphatidylinositol_glycan_anchor_biosynthesis,_class_B	Pigb	ENSMUSG00000079469		1449099_at	0.96	0.38	LPS-responsive_beige-like_anchor	Lrba	ENSMUSG00000028080
1421261_at	1	0.635	lipase,_endothelial	Lipg	ENSMUSG00000053846		1449100_at	0.95	0.43	par-6_(partitioning_defective_6,)_homolog_alpha_(C._elegans)	Pard6a	ENSMUSG00000005699
1421262_at	1.08	0.26	lipase,_endothelial	Lipg	ENSMUSG00000053846		1449186_at	1.05	0.504	BCL2-associated_athanogene_4	Bag4	ENSMUSG00000037316
1421266_s_at	0.88	0.0471	nuclear_factor_of_kappa_light_polypeptide_gene_enhancer_in_B_cells_inhibitor,_beta	Nfkbib	ENSMUSG00000030595		1449267_at	1.07	0.163	chitinase_domain_containing_1	Chid1	ENSMUSG00000025512
1421268_at	0.98	0.592	UDP-glucose_ceramide_glucosyltransferase	Ugcg	ENSMUSG00000028381		1449298_a_at	1.02	0.534	phosphodiesterase_1A,_calmodulin-dependent	Pde1a	ENSMUSG00000059173
1421306_a_at	0.96	0.442	histone_deacetylase_9_histone_deacetylase_9-like	Hdac9_LOC100861990	ENSMUSG00000004698		1449304_at	1.05	0.341	RIKEN_cDNA_2310061J03_gene	2310061J03Rik	---
1421310_at	0.94	0.38	RIKEN_cDNA_4921517D21_gene	4921517D21Rik	ENSMUSG00000066368		1449340_at	1.07	0.318	sclerostin_domain_containing_1	Sostdc1	ENSMUSG00000036169
1421316_at	0.97	0.511	late_cornified_envelope_1G	Lce1g	ENSMUSG00000027919		1449354_at	1.04	0.403	zinc_finger_(CCCH_type),_RNA_binding_motif_and_serine/arginine_rich_1	Zrsr1	ENSMUSG00000044068
1421320_a_at	0.95	0.372	queuine_tRNA-ribosyltransferase_domain_containing_1	Qtrtd1	ENSMUSG00000022704		1449366_at	1.02	0.521	matrix_metallopeptidase_8	Mmp8	ENSMUSG00000005800
1421324_a_at	0.83	0.058	thymoma_viral_proto-oncogene_2	Akt2	ENSMUSG00000004056		1449368_at	1.05	0.352	decorin	Dcn	ENSMUSG00000019929
1421326_at	1.19	0.345	colony_stimulating_factor_2_receptor,_beta,_low-affinity_(granulocyte-macrophage)	Csf2rb	ENSMUSG00000071713		1449390_at	0.87	0.154	G_patch_domain_containing_4	Gpatch4	ENSMUSG00000028069
1421353_at	0.96	0.457	phosphodiesterase_7B	Pde7b	ENSMUSG00000019990		1449414_at	1.12	0.0804	zinc_finger_protein_53	Zfp53	ENSMUSG00000057409
1421354_at	0.98	0.599	protein_kinase,_cGMP-dependent,_type_II	Prkg2	ENSMUSG00000029334		1449618_s_at	1.07	0.272	RIKEN_cDNA_2900092E17_gene	2900092E17Rik	ENSMUSG00000030680
1421358_at	1.15	0.192	histocompatibility_2,_M_region_locus_3	H2-M3	ENSMUSG00000016206		1449655_a_at	0.97	0.483	FtsJ_methyltransferase_domain_containing_2	Ftsjd2	ENSMUSG00000024019
1421361_at	0.89	0.259	G_protein-coupled_receptor_kinase_1	Grk1	ENSMUSG00000031450		1449713_at	0.91	0.307	Chromobox_homolog_7	Cbx7	---
1421362_a_at	0.98	0.584	fyn-related_kinase	Frk	ENSMUSG00000019779		1449733_s_at	1.02	0.526	seven_in_absentia_1A	Siah1a	ENSMUSG00000036840
1421374_a_at	0.97	0.482	FXYD_domain-containing_ion_transport_regulator_1	Fxyd1	ENSMUSG00000036570		1449826_a_at	1.02	0.516	fibroblast_growth_factor_2	Fgf2	ENSMUSG00000037225
1421375_a_at	0.94	0.518	S100_calcium_binding_protein_A6_(calcyclin)	S100a6	ENSMUSG00000001025		1449901_a_at	1.11	0.197	mitogen-activated_protein_kinase_kinase_kinase_6	Map3k6	ENSMUSG00000028862
1421378_s_at	0.95	0.411	ATP-binding_cassette,_sub-family_C_(CFTR/MRP),_member_1	Abcc1	ENSMUSG00000023088		1449926_at	0.97	0.547	CD70_antigen	Cd70	ENSMUSG00000019489
1421386_at	1.03	0.553	ankyrin_repeat_domain_6	Ankrd6	ENSMUSG00000040183		1449968_s_at	0.81	0.0112	acyl-CoA_thioesterase_10_acyl-CoA_thioesterase_9	Acot10_Acot9	ENSMUSG00000025287_ENSMUSG00000047565
1421388_at	0.91	0.178	myocyte_enhancer_factor_2D	Mef2d	ENSMUSG00000001419		1450043_at	0.92	0.244	frizzled_homolog_7_(Drosophila)	Fzd7	ENSMUSG00000041075
1421392_a_at	1.15	0.328	baculoviral_IAP_repeat-containing_3	Birc3	ENSMUSG00000032000		1450044_at	0.82	0.182	frizzled_homolog_7_(Drosophila)	Fzd7	ENSMUSG00000041075
1421393_at	0.9	0.198	glutamate_receptor,_ionotropic,_NMDA2D_(epsilon_4)	Grin2d	ENSMUSG00000002771		1450075_at	0.94	0.307	polymerase_(DNA_directed),_eta_(RAD_30_related)	Polh	ENSMUSG00000023953
1421407_at	0.98	0.51	coagulation_factor_II_(thrombin)_receptor-like_2	F2rl2	ENSMUSG00000021675		1450135_at	0.99	0.612	frizzled_homolog_3_(Drosophila)	Fzd3	ENSMUSG00000007989
1421411_at	0.69	0.0275	proline-serine-threonine_phosphatase-interacting_protein_2	Pstpip2	ENSMUSG00000025429		1450157_a_at	1.03	0.534	hyaluronan_mediated_motility_receptor_(RHAMM)	Hmmr	ENSMUSG00000020330
1421424_a_at	1.23	0.00978	alanyl_(membrane)_aminopeptidase	Anpep	ENSMUSG00000039062		1450284_at	0.99	0.614	phosphodiesterase_3A,_cGMP_inhibited	Pde3a	ENSMUSG00000041741
1421427_at	0.96	0.497	collagen,_type_XXV,_alpha_1	Col25a1	ENSMUSG00000058897		1450308_a_at	0.87	0.045	5'-3'_exoribonuclease_1	Xrn1	ENSMUSG00000032410
1421429_a_at	0.96	0.482	nephronectin	Npnt	ENSMUSG00000040998		1450349_at	1.03	0.536	syntaxin_1B	Stx1b	---
1421456_at	1.06	0.466	purinergic_receptor_P2Y,_G-protein_coupled_1	P2ry1	ENSMUSG00000027765		1450428_at	0.92	0.254	LIM_homeobox_protein_1	Lhx1	ENSMUSG00000018698
1421457_a_at	1.08	0.411	SAM_domain,_SH3_domain_and_nuclear_localization_signals,_1	Samsn1	ENSMUSG00000022876		1450681_at	1.05	0.356	zinc_finger_protein_143	Zfp143	ENSMUSG00000061079
1421463_at	0.95	0.382	sialic_acid_binding_Ig-like_lectin_E	Siglece	ENSMUSG00000030474		1450752_at	0.99	0.597	cytochrome_c,_testis	Cyct	ENSMUSG00000056436
1421467_at	1.02	0.507	runt_related_transcription_factor_3	Runx3	ENSMUSG00000070691		1450760_a_at	1.07	0.324	inhibitor_of_growth_family,_member_3	Ing3	ENSMUSG00000029670
1421473_at	1	0.635	interleukin_1_alpha	Il1a	---		1450807_at	0.91	0.227	leukotriene_B4_receptor_2	Ltb4r2	ENSMUSG00000040432
1421474_a_at	0.99	0.591	splA/ryanodine_receptor_domain_and_SOCS_box_containing_1	Spsb1	ENSMUSG00000039911		1450843_a_at	1.16	0.102	serine_(or_cysteine)_peptidase_inhibitor,_clade_H,_member_1	Serpinh1	ENSMUSG00000070436
1421482_at	0.85	0.0872	Bartter_syndrome,_infantile,_with_sensorineural_deafness_(Barttin)	Bsnd	ENSMUSG00000025418		1450863_a_at	0.99	0.618	doublecortin-like_kinase_1	Dclk1	ENSMUSG00000027797
1421488_at	0.91	0.192	RAB_GTPase_activating_protein_1-like	Rabgap1l	ENSMUSG00000026721		1450940_at	0.82	0.0747	ganglioside-induced_differentiation-associated-protein_1	Gdap1	ENSMUSG00000025777
1421523_at	0.91	0.31	fibroblast_growth_factor_17	Fgf17	ENSMUSG00000022101		1450994_at	1.41	0.00289	Rho-associated_coiled-coil_containing_protein_kinase_1	Rock1	ENSMUSG00000024290
1421524_at	0.99	0.593	cripto,_FRL-1,_cryptic_family_1	Cfc1	ENSMUSG00000026124		1451099_at	1.09	0.368	extended_synaptotagmin-like_protein_1	Esyt1	ENSMUSG00000025366
1421531_at	0.92	0.197	A_kinase_(PRKA)_anchor_protein_3	Akap3	ENSMUSG00000030344		1451244_a_at	0.99	0.604	zinc_finger_protein_422	Zfp422	ENSMUSG00000059878
1421550_a_at	1.13	0.0707	tripartite_motif-containing_34A_tripartite_motif-containing_34B	Trim34a_Trim34b	ENSMUSG00000056144_ENSMUSG00000090215		1451270_at	1.28	0.0896	dual_specificity_phosphatase_18	Dusp18	ENSMUSG00000047205
1421553_at	0.92	0.322	epilepsy,_progressive_myoclonic_epilepsy,_type_2_gene_alpha	Epm2a	ENSMUSG00000055493		1451273_x_at	0.96	0.448	FtsJ_methyltransferase_domain_containing_1	Ftsjd1	ENSMUSG00000046441
1421561_at	0.95	0.454	basic_helix-loop-helix_family,_member_e23	Bhlhe23	ENSMUSG00000045493		1451327_a_at	1.03	0.436	transmembrane_emp24_domain_containing_1	Tmed1	ENSMUSG00000032180
1421563_at	1	0.639	ATPase,_Cu++_transporting,_beta_polypeptide	Atp7b	ENSMUSG00000006567		1451361_a_at	1.06	0.349	patatin-like_phospholipase_domain_containing_7	Pnpla7	ENSMUSG00000036833
1421579_at	0.94	0.338	homeobox_A9	Hoxa9	ENSMUSG00000038227		1451419_at	1.02	0.558	splA/ryanodine_receptor_domain_and_SOCS_box_containing_4	Spsb4	ENSMUSG00000046997
1421581_at	1.01	0.589	potassium_inwardly-rectifying_channel,_subfamily_J,_member_6	Kcnj6	ENSMUSG00000043301		1451477_at	0.99	0.607	RIKEN_cDNA_1700029I01_gene_predicted_gene_13139_predicted_gene_13248	1700029I01Rik_Gm13139_Gm13248	ENSMUSG00000067916
1421619_at	0.96	0.399	potassium_voltage-gated_channel,_subfamily_H_(eag-related),_member_3	Kcnh3	---		1451778_at	0.98	0.546	CREB_regulated_transcription_coactivator_3	Crtc3	ENSMUSG00000030527
1421621_at	0.97	0.512	RAS_protein-specific_guanine_nucleotide-releasing_factor_2	Rasgrf2	ENSMUSG00000021708		1451850_at	1	0.648	prolactin_receptor	Prlr	ENSMUSG00000005268
1421623_at	1	0.648	interleukin_12_receptor,_beta_2	Il12rb2	ENSMUSG00000018341		1451870_a_at	1.01	0.603	bromodomain_containing_4	Brd4	ENSMUSG00000024002
1421628_at	1.12	0.259	interleukin_18_receptor_1	Il18r1	ENSMUSG00000026070		1451925_at	1.01	0.594	ectodysplasin-A	Eda	---
1421632_at	0.96	0.482	potassium_intermediate/small_conductance_calcium-activated_channel,_subfamily_N,_member_3	Kcnn3	ENSMUSG00000000794		1451969_s_at	0.94	0.229	poly_(ADP-ribose)_polymerase_family,_member_3	Parp3	ENSMUSG00000023249
1421641_at	0.98	0.545	solute_carrier_family_6_(neurotransmitter_transporter,_noradrenalin),_member_2	Slc6a2	ENSMUSG00000055368		1451991_at	1	0.628	Eph_receptor_A7	Epha7	ENSMUSG00000028289
1421642_a_at	0.95	0.466	cysteinyl_leukotriene_receptor_2	Cysltr2	ENSMUSG00000033470		1452022_at	1	0.633	brain_and_acute_leukemia,_cytoplasmic	Baalc	ENSMUSG00000022296
1421645_at	0.97	0.503	RIKEN_cDNA_9930013L23_gene	9930013L23Rik	ENSMUSG00000052353		1452079_s_at	0.81	0.0374	DCN1,_defective_in_cullin_neddylation_1,_domain_containing_1_(S._cerevisiae)	Dcun1d1	ENSMUSG00000027708_ENSMUSG00000074910
1421649_at	0.95	0.418	tumor_necrosis_factor_receptor_superfamily,_member_8	Tnfrsf8	ENSMUSG00000028602		1452086_at	0.94	0.264	TRM5_tRNA_methyltransferase_5_homolog_(S._cerevisiae)	Trmt5	ENSMUSG00000034442
1421651_at	0.93	0.278	ankyrin_repeat_domain_22	Ankrd22	---		1452113_a_at	0.97	0.507	RAB23,_member_RAS_oncogene_family	Rab23	ENSMUSG00000004768
1421657_a_at	1.07	0.354	SRY-box_containing_gene_17	Sox17	ENSMUSG00000025902		1452217_at	0.96	0.421	AHNAK_nucleoprotein_(desmoyokin)	Ahnak	ENSMUSG00000069833
1421661_at	0.97	0.491	formyl_peptide_receptor_3	Fpr3	ENSMUSG00000079700		1452235_at	1.07	0.321	mannosidase,_alpha,_class_1B,_member_1	Man1b1	ENSMUSG00000036646
1421663_at	0.95	0.347	dehydrogenase/reductase_member_2	Dhrs2	ENSMUSG00000022209		1452336_at	1.04	0.475	zinc_finger_protein_395	Zfp395	ENSMUSG00000034522
1421684_at	1.02	0.567	cathepsin_L-like_3	Ctsll3	ENSMUSG00000056728		1452348_s_at	1.45	0.0968	interferon_activated_gene_204_interferon_activated_gene_205_myeloid_cell_nuclear_differentiation_antigen_myeloid_nuclear_differentiation_antigen_like	Ifi204_Ifi205_Mnda_Mndal	ENSMUSG00000026536_ENSMUSG00000054203_ENSMUSG00000073489_ENSMUSG00000090272
1421686_at	0.94	0.387	neuropeptide_VF_precursor	Npvf	ENSMUSG00000029831		1452382_at	1.02	0.586	dynamin_3,_opposite_strand	Dnm3os	ENSMUSG00000078190
1421687_at	0.95	0.268	beta-microseminoprotein	Msmb	ENSMUSG00000021907		1452396_at	0.96	0.441	SR-related_CTD-associated_factor_4	Scaf4	ENSMUSG00000022983
1421717_at	0.99	0.581	vomeronasal_1_receptor_58	Vmn1r58	ENSMUSG00000078808		1452397_at	1.01	0.618	RIKEN_cDNA_2810474O19_gene	2810474O19Rik	ENSMUSG00000032712
1421731_a_at	0.99	0.584	flap_structure_specific_endonuclease_1	Fen1	ENSMUSG00000024742		1452454_at	1.03	0.465	SDA1_domain_containing_1	Sdad1	ENSMUSG00000029415
1421735_a_at	0.84	0.109	ST8_alpha-N-acetyl-neuraminide_alpha-2,8-sialyltransferase_5	St8sia5	ENSMUSG00000025425		1452459_at	0.99	0.588	asp_(abnormal_spindle)-like,_microcephaly_associated_(Drosophila)	Aspm	ENSMUSG00000033952
1421736_at	1.04	0.453	vomeronasal_1_receptor_56	Vmn1r56	ENSMUSG00000091874		1452517_at	1.02	0.561	pleckstrin_homology_domain_containing,_family_H_(with_MyTH4_domain)_member_1	Plekhh1	ENSMUSG00000060716
1421737_at	0.91	0.217	aristaless-like_homeobox_4	Alx4	ENSMUSG00000040310		1452577_at	1.06	0.279	---	---	---
1421748_a_at	0.87	0.082	tubulin,_delta_1	Tubd1	ENSMUSG00000020513		1452611_at	0.9	0.13	listerin_E3_ubiquitin_protein_ligase_1	Ltn1	ENSMUSG00000052299
1421749_at	0.89	0.124	---	---	---		1452613_at	1.04	0.441	ubiquinol-cytochrome_c_reductase,_complex_III_subunit_VII	Uqcrq	---
1421750_a_at	0.87	0.172	von_Hippel-Lindau_binding_protein_1	Vbp1	ENSMUSG00000031197		1452633_s_at	1.05	0.268	AP2_associated_kinase_1	Aak1	---
1421767_at	1.03	0.535	adenosine_kinase	Adk	---		1452678_a_at	0.99	0.619	cysteine_conjugate-beta_lyase_1	Ccbl1	ENSMUSG00000039648
1421772_a_at	1.21	0.0185	cytochrome_c_oxidase_subunit_VIIa_polypeptide_2-like	Cox7a2l	ENSMUSG00000024248		1452679_at	1.1	0.344	tubulin,_beta_2B_class_IIB	Tubb2b	ENSMUSG00000045136
1421781_at	0.99	0.602	uroplakin_2	Upk2	ENSMUSG00000041523		1452686_s_at	1.04	0.409	transmembrane_protein_222	Tmem222	ENSMUSG00000028857
1421787_at	0.98	0.527	---	---	---		1452741_s_at	1.2	0.224	glycerol_phosphate_dehydrogenase_2,_mitochondrial	Gpd2	ENSMUSG00000026827
1421788_x_at	1.02	0.584	epidermal_growth_factor_binding_protein_type_B	Egfbp2	---		1452744_at	1.03	0.446	RIKEN_cDNA_2210016F16_gene	2210016F16Rik	ENSMUSG00000021550
1421789_s_at	0.9	0.074	ADP-ribosylation_factor_3	Arf3	ENSMUSG00000051853		1452797_at	1.08	0.227	FAST_kinase_domains_3	Fastkd3	ENSMUSG00000021532
1421792_s_at	0.94	0.432	triggering_receptor_expressed_on_myeloid_cells_2	Trem2	ENSMUSG00000023992		1452817_at	0.96	0.382	SET_and_MYND_domain_containing_3	Smyd3	ENSMUSG00000055067
1421793_at	0.92	0.298	fibroblast_growth_factor_11	Fgf11	ENSMUSG00000042826		1452845_at	0.82	0.0238	hypoxia-inducible_factor_1,_alpha_subunit_inhibitor	Hif1an	ENSMUSG00000036450
1421807_at	1.01	0.619	defensin_beta_6	Defb6	ENSMUSG00000050756		1452921_at	0.96	0.324	ecotropic_viral_integration_site_5_like_EVI5-like_protein-like	Evi5l_LOC100503956	ENSMUSG00000011832
1421812_at	1.31	0.0555	TAP_binding_protein	Tapbp	ENSMUSG00000024308		1452944_at	1	0.648	arylformamidase	Afmid	ENSMUSG00000017718_ENSMUSG00000093485
1421814_at	1.16	0.306	moesin	Msn	ENSMUSG00000031207		1452945_at	1.01	0.618	zinc_finger_protein_157	Zfp157	ENSMUSG00000036898
1421815_at	0.86	0.223	ependymin_related_protein_1_(zebrafish)	Epdr1	ENSMUSG00000002808		1452946_a_at	1.01	0.618	raftlin_family_member_2	Rftn2	ENSMUSG00000025978
1421840_at	1.62	0.00319	ATP-binding_cassette,_sub-family_A_(ABC1),_member_1	Abca1	ENSMUSG00000015243		1452994_at	1.06	0.35	phosphoinositide_kinase,_FYVE_finger_containing	Pikfyve	---
1421860_at	1.01	0.6	calsyntenin_1	Clstn1	ENSMUSG00000039953		1453008_at	0.93	0.296	TMF1-regulated_nuclear_protein_1	Trnp1	ENSMUSG00000056596
1421862_a_at	0.94	0.422	vesicle-associated_membrane_protein_1	Vamp1	ENSMUSG00000030337		1453027_at	0.94	0.292	discs,_large_(Drosophila)_homolog-associated_protein_1	Dlgap1	ENSMUSG00000003279
1421870_at	1.16	0.0533	tripartite_motif-containing_44	Trim44	ENSMUSG00000027189		1453115_at	1	0.637	ornithine_decarboxylase_antizyme_3	Oaz3	ENSMUSG00000028141
1421871_at	1.17	0.158	SH3-binding_domain_glutamic_acid-rich_protein_like	Sh3bgrl	ENSMUSG00000031246		1453175_at	0.95	0.416	zinc_finger_and_BTB_domain_containing_25	Zbtb25	ENSMUSG00000056459
1421879_at	0.96	0.481	myotubularin_related_protein_1	Mtmr1	ENSMUSG00000015214		1453190_at	0.98	0.602	ubiquitin_specific_peptidase_19	Usp19	---
1421880_at	1.04	0.433	myotubularin_related_protein_1	Mtmr1	ENSMUSG00000015214		1453195_at	1.05	0.352	serologically_defined_colon_cancer_antigen_3	Sdccag3	ENSMUSG00000026927
1421881_a_at	0.89	0.0893	ELAV_(embryonic_lethal,_abnormal_vision,_Drosophila)-like_2_(Hu_antigen_B)	Elavl2	ENSMUSG00000008489		1453223_s_at	0.93	0.215	developmental_pluripotency_associated_2	Dppa2	ENSMUSG00000072419
1421890_at	0.93	0.299	ST3_beta-galactoside_alpha-2,3-sialyltransferase_2	St3gal2	ENSMUSG00000031749		1453238_s_at	1.79	0.0703	RIKEN_cDNA_A130040M12_gene	A130040M12Rik	---
1421893_a_at	1.01	0.592	tripeptidyl_peptidase_II	Tpp2	ENSMUSG00000041763		1453263_at	0.96	0.494	N(alpha)-acetyltransferase_35,_NatC_auxiliary_subunit	Naa35	ENSMUSG00000021555
1421895_at	0.9	0.312	eukaryotic_translation_initiation_factor_2,_subunit_3,_structural_gene_X-linked_predicted_pseudogene_2223	Eif2s3x_Gm2223	ENSMUSG00000035150		1453312_at	0.93	0.264	DDB1_and_CUL4_associated_factor_6	Dcaf6	ENSMUSG00000026571
1421898_a_at	0.96	0.442	major_histocompatibility_complex,_class_I-related	Mr1	ENSMUSG00000026471		1453336_at	0.9	0.17	family_with_sequence_similarity_175,_member_A	Fam175a	---
1421900_at	0.97	0.47	eukaryotic_translation_initiation_factor_2_alpha_kinase_1	Eif2ak1	ENSMUSG00000029613		1453384_at	1.1	0.289	DENN/MADD_domain_containing_1B	Dennd1b	ENSMUSG00000056268
1421903_at	1	0.635	mediator_complex_subunit_29	Med29	ENSMUSG00000003444		1453438_x_at	0.96	0.422	gasdermin_A2	Gsdma2	ENSMUSG00000017211
1421909_at	1.04	0.455	transcription_factor_20	Tcf20	ENSMUSG00000041852		1453523_at	0.92	0.24	keratin_associated_protein_17-1	Krtap17-1	ENSMUSG00000078252
1421910_at	1.15	0.108	transcription_factor_20	Tcf20	ENSMUSG00000041852		1453527_a_at	0.85	0.0771	neuralized_homolog_1A_(Drosophila)	Neurl1a	ENSMUSG00000006435
1421912_at	1.02	0.542	solute_carrier_family_23_(nucleobase_transporters),_member_1	Slc23a1	ENSMUSG00000024354		1453547_at	0.97	0.473	RIKEN_cDNA_1810046K07_gene	1810046K07Rik	ENSMUSG00000036027
1421914_s_at	1.08	0.286	mitochondrial_ribosomal_protein_L19	Mrpl19	ENSMUSG00000030045		1453574_at	1	0.638	hemoglobin_alpha,_adult_chain_1	Hba-a1	---
1421915_a_at	0.85	0.0895	ST3_beta-galactoside_alpha-2,3-sialyltransferase_3	St3gal3	ENSMUSG00000028538		1453603_at	0.99	0.617	RIKEN_cDNA_2700022O18_gene	2700022O18Rik	---
1421927_at	0.98	0.544	transducin_(beta)-like_2	Tbl2	ENSMUSG00000005374		1453620_at	0.93	0.217	cortactin_binding_protein_2	Cttnbp2	---
1421930_at	1.15	0.316	inducible_T_cell_co-stimulator	Icos	ENSMUSG00000026009		1453663_at	0.89	0.13	RIKEN_cDNA_4932442E05_gene	4932442E05Rik	ENSMUSG00000050709
1421931_at	1.08	0.424	inducible_T_cell_co-stimulator	Icos	ENSMUSG00000026009		1453664_at	1	0.639	RIKEN_cDNA_9130017K11_gene	9130017K11Rik	---
1421945_a_at	0.84	0.0397	ribosome_production_factor_2_homolog_(S._cerevisiae)	Rpf2	ENSMUSG00000038510		1453665_at	0.96	0.5	RIKEN_cDNA_4930529M08_gene_uncharacterized_LOC100503181	4930529M08Rik_LOC100503181	ENSMUSG00000037143
1421947_at	1.04	0.411	guanine_nucleotide_binding_protein_(G_protein),_gamma_12	Gng12	ENSMUSG00000036402		1453678_at	0.97	0.475	methyl-CpG_binding_domain_protein_1	Mbd1	---
1421948_a_at	0.96	0.452	coiled-coil_domain_containing_123	Ccdc123	ENSMUSG00000023072		1453688_at	1.1	0.314	CWF19-like_2,_cell_cycle_control_(S._pombe)	Cwf19l2	---
1421949_a_at	0.92	0.248	coiled-coil_domain_containing_123	Ccdc123	ENSMUSG00000023072		1453691_at	0.99	0.584	RIKEN_cDNA_4921528I07_gene	4921528I07Rik	ENSMUSG00000064299
1421954_at	0.99	0.63	v-crk_sarcoma_virus_CT10_oncogene_homolog_(avian)-like	Crkl	ENSMUSG00000006134		1453794_at	0.91	0.185	fer-1-like_4_(C._elegans)	Fer1l4	ENSMUSG00000013338
1421955_a_at	0.95	0.407	neural_precursor_cell_expressed,_developmentally_down-regulated_4	Nedd4	ENSMUSG00000032216		1453874_at	0.95	0.32	GLE1_RNA_export_mediator_pseudogene	4933401B06Rik	ENSMUSG00000055700
1421961_a_at	0.82	0.0662	DnaJ_(Hsp40)_homolog,_subfamily_B,_member_5	Dnajb5	ENSMUSG00000036052		1453899_at	0.91	0.114	---	---	---
1421963_a_at	0.99	0.634	cell_division_cycle_25B	Cdc25b	ENSMUSG00000027330		1453903_at	0.97	0.518	RIKEN_cDNA_4930503B20_gene	4930503B20Rik	---
1421965_s_at	1.2	0.0184	notch_3	Notch3	ENSMUSG00000038146		1453950_a_at	1.02	0.555	X-ray_repair_complementing_defective_repair_in_Chinese_hamster_cells_2	Xrcc2	ENSMUSG00000028933
1421971_a_at	0.97	0.481	mitochondrial_ribosomal_protein_S34	Mrps34	ENSMUSG00000038880		1454040_at	1.03	0.551	RIKEN_cDNA_4930412C18_gene	4930412C18Rik	ENSMUSG00000085558
1421986_at	1	0.646	eukaryotic_translation_initiation_factor_4E_member_2	Eif4e2	ENSMUSG00000026254		1454120_a_at	1	0.646	polycomb_group_ring_finger_6	Pcgf6	ENSMUSG00000025050
1421988_at	0.91	0.282	3'-phosphoadenosine_5'-phosphosulfate_synthase_2	Papss2	ENSMUSG00000024899		1454125_a_at	1	0.651	WD_repeat_domain_69	Wdr69	ENSMUSG00000053161
1421993_a_at	0.98	0.558	transmembrane_protein_134	Tmem134	ENSMUSG00000024845		1454129_at	0.93	0.209	RIKEN_cDNA_4933416M06_gene	4933416M06Rik	---
1421998_at	1.04	0.39	torsin_family_3,_member_A	Tor3a	ENSMUSG00000060519		1454138_a_at	0.96	0.316	serine_threonine_kinase_31	Stk31	ENSMUSG00000023403
1422003_at	1.1	0.438	chemokine_(C-X-C_motif)_receptor_5	Cxcr5	ENSMUSG00000047880		1454150_at	0.95	0.351	RIKEN_cDNA_4930453O03_gene	4930453O03Rik	ENSMUSG00000085420
1422014_at	1.01	0.614	forkhead_box_P2	Foxp2	ENSMUSG00000029563		1454178_at	1.03	0.483	RIKEN_cDNA_2610027F03_gene	2610027F03Rik	---
1422017_s_at	0.79	0.124	RIKEN_cDNA_4833439L19_gene	4833439L19Rik	ENSMUSG00000025871		1454208_at	0.88	0.146	RIKEN_cDNA_4930483O08_gene	4930483O08Rik	---
1422024_at	1.2	0.096	Friend_leukemia_integration_1	Fli1	ENSMUSG00000016087		1454213_at	1.01	0.606	armadillo_repeat_containing_9	Armc9	ENSMUSG00000062590
1422028_a_at	0.97	0.534	E26_avian_leukemia_oncogene_1,_5'_domain	Ets1	ENSMUSG00000032035		1454263_at	0.95	0.352	goosecoid_homebox_2	Gsc2	ENSMUSG00000022738
1422043_at	0.97	0.486	tuberous_sclerosis_1	Tsc1	ENSMUSG00000026812		1454325_at	0.86	0.0911	RIKEN_cDNA_4930487N04_gene	4930487N04Rik	---
1422052_at	0.95	0.306	cadherin_8	Cdh8	ENSMUSG00000036510		1454376_at	0.98	0.519	RIKEN_cDNA_4833410I11_gene	4833410I11Rik	---
1422068_at	1.01	0.612	POU_domain,_class_3,_transcription_factor_1	Pou3f1	ENSMUSG00000078236_ENSMUSG00000090125		1454397_at	1.1	0.237	RIKEN_cDNA_4632418H02_gene	4632418H02Rik	---
1422085_at	0.94	0.312	T-box_19	Tbx19	ENSMUSG00000026572		1454405_at	0.94	0.33	RIKEN_cDNA_4930453J04_gene	4930453J04Rik	---
1422086_at	1	0.639	T-box_19	Tbx19	ENSMUSG00000026572		1454462_at	0.92	0.149	RIKEN_cDNA_6430605C03_gene	6430605C03Rik	---
1422092_at	1	0.644	6-phosphofructo-2-kinase/fructose-2,6-biphosphatase_2	Pfkfb2	ENSMUSG00000026409		1454491_at	0.99	0.625	RIKEN_cDNA_2900040J22_gene	2900040J22Rik	---
1422098_at	0.92	0.235	activin_A_receptor,_type_1B	Acvr1b	ENSMUSG00000000532		1454501_at	1.03	0.51	RIKEN_cDNA_6330419E04_gene	6330419E04Rik	---
1422105_at	1.06	0.489	CD3_antigen,_epsilon_polypeptide	Cd3e	ENSMUSG00000032093		1454512_at	0.91	0.185	RIKEN_cDNA_9430018C23_gene	9430018C23Rik	---
1422113_at	1.01	0.61	solute_carrier_family_5_(sodium_iodide_symporter),_member_5	Slc5a5	ENSMUSG00000000792		1454588_at	0.99	0.624	RIKEN_cDNA_9430006E15_gene	9430006E15Rik	---
1422115_a_at	1.05	0.333	FMS-like_tyrosine_kinase_3_ligand_ribosomal_protein_L13A	Flt3l_Rpl13a	ENSMUSG00000074129_ENSMUSG00000089989		1454600_at	0.97	0.445	RIKEN_cDNA_9530086P17_gene	9530086P17Rik	---
1422119_at	0.96	0.454	RAB5B,_member_RAS_oncogene_family	Rab5b	ENSMUSG00000000711_ENSMUSG00000081787		1454606_at	0.95	0.293	RIKEN_cDNA_4933426M11_gene	4933426M11Rik	ENSMUSG00000021133
1422121_at	1.01	0.602	opioid_receptor,_delta_1	Oprd1	ENSMUSG00000050511		1454651_x_at	1.37	0.0944	myelin_basic_protein	Mbp	ENSMUSG00000041607
1422122_at	1.3	0.295	Fc_receptor,_IgE,_low_affinity_II,_alpha_polypeptide	Fcer2a	ENSMUSG00000005540		1454678_s_at	1	0.639	EGF_domain-specific_O-linked_N-acetylglucosamine_(GlcNAc)_transferase	Eogt	ENSMUSG00000035245
1422124_a_at	1.76	0.381	protein_tyrosine_phosphatase,_receptor_type,_C	Ptprc	ENSMUSG00000026395		1454684_at	0.92	0.197	Bardet-Biedl_syndrome_7_(human)	Bbs7	ENSMUSG00000037325
1422125_at	0.93	0.355	5-hydroxytryptamine_(serotonin)_receptor_2B	Htr2b	ENSMUSG00000026228		1454686_at	1.04	0.485	RIKEN_cDNA_6430706D22_gene_RIKEN_cDNA_A730008H23_gene_Holliday_junction_recognition_protein	6430706D22Rik_A730008H23Rik_Hjurp	ENSMUSG00000044783
1422129_at	0.96	0.446	adenomatosis_polyposis_coli_2	Apc2	ENSMUSG00000020135		1454696_at	1.12	0.195	guanine_nucleotide_binding_protein_(G_protein),_beta_1	Gnb1	ENSMUSG00000029064
1422152_at	0.96	0.499	H6_homeobox_1	Hmx1	ENSMUSG00000067438		1454796_at	1.04	0.451	FIC_domain_containing	Ficd	ENSMUSG00000053334
1422160_at	1.04	0.487	histocompatibility_2,_T_region_locus_24	H2-T24	ENSMUSG00000053835		1454798_at	1.06	0.274	RNA_binding_motif_protein_15B	Rbm15b	ENSMUSG00000074102
1422162_at	0.97	0.548	deleted_in_colorectal_carcinoma	Dcc	ENSMUSG00000060534		1454843_at	1.09	0.3	phosphoribosyl_pyrophosphate_synthetase_2	Prps2	ENSMUSG00000025742
1422165_at	0.94	0.373	POU_domain,_class_3,_transcription_factor_4	Pou3f4	---		1454857_at	0.99	0.627	ring_finger_protein_122	Rnf122	ENSMUSG00000039328
1422173_at	0.91	0.311	pancreatic_and_duodenal_homeobox_1	Pdx1	ENSMUSG00000029644		1454901_at	1.25	0.114	yippee-like_2_(Drosophila)	Ypel2	ENSMUSG00000018427
1422174_at	0.98	0.556	pancreatic_and_duodenal_homeobox_1	Pdx1	ENSMUSG00000029644		1454933_at	1.03	0.478	family_with_sequence_similarity_176,_member_B	Fam176b	ENSMUSG00000050212
1422176_at	1.01	0.575	fibroblast_growth_factor_23	Fgf23	ENSMUSG00000000182		1454961_at	1.21	0.0167	synaptojanin_1	Synj1	ENSMUSG00000022973
1422182_at	1	0.638	hepatocyte_nuclear_factor_4,_gamma	Hnf4g	ENSMUSG00000017688		1454975_at	1	0.637	zinc_finger,_C3H1-type_containing	Zfc3h1	ENSMUSG00000034163
1422183_a_at	0.94	0.35	adrenergic_receptor,_alpha_1b	Adra1b	ENSMUSG00000050541		1455050_at	1.01	0.597	RIKEN_cDNA_E130203B14_gene	E130203B14Rik	ENSMUSG00000050666
1422186_s_at	1.02	0.569	cytochrome_b5_reductase_3	Cyb5r3	ENSMUSG00000018042		1455127_at	0.98	0.522	X_Kell_blood_group_precursor-related_family,_member_5	Xkr5	ENSMUSG00000039814
1422193_at	0.91	0.164	guanylate_cyclase_2e	Gucy2e	ENSMUSG00000020890		1455148_at	1.01	0.583	transmembrane_protein_130	Tmem130	ENSMUSG00000043388
1422205_at	0.97	0.524	SRY-box_containing_gene_1	Sox1	ENSMUSG00000092656		1455285_at	0.97	0.481	solute_carrier_family_31,_member_1	Slc31a1	ENSMUSG00000066150
1422215_at	0.92	0.324	RIKEN_cDNA_4930542C12_gene	4930542C12Rik	ENSMUSG00000090724		1455316_x_at	0.96	0.524	cDNA_sequence_BC094435	BC094435	---
1422221_at	0.96	0.346	heart_and_neural_crest_derivatives_expressed_transcript_2	Hand2	ENSMUSG00000038193		1455326_at	0.97	0.425	C-type_lectin_domain_family_16,_member_A	Clec16a	ENSMUSG00000068663
1422222_at	1.02	0.562	involucrin	Ivl	ENSMUSG00000049128		1455329_at	1.03	0.468	---	---	---
1422228_at	0.98	0.59	wingless-related_MMTV_integration_site_8A	Wnt8a	ENSMUSG00000012282		1455347_at	0.95	0.286	regulator_of_telomere_elongation_helicase_1	Rtel1	ENSMUSG00000038685
1422237_at	0.93	0.29	melanocortin_3_receptor	Mc3r	ENSMUSG00000038537		1455385_at	1.28	0.0219	exocyst_complex_component_6	Exoc6	---
1422258_at	0.99	0.593	cholinergic_receptor,_muscarinic_3,_cardiac	Chrm3	ENSMUSG00000046159		1455410_at	0.98	0.536	Fas_apoptotic_inhibitory_molecule_2	Faim2	ENSMUSG00000023011
1422262_a_at	0.99	0.599	LIM_homeobox_protein_6	Lhx6	ENSMUSG00000026890		1455418_at	1.29	0.26	---	---	---
1422275_at	0.96	0.442	G_protein-coupled_receptor_44	Gpr44	ENSMUSG00000034117		1455419_at	0.96	0.4	RIKEN_cDNA_D630045J12_gene	D630045J12Rik	ENSMUSG00000063455
1422289_a_at	0.99	0.602	cathepsin_Q	Ctsq	ENSMUSG00000021439		1455505_at	1.16	0.13	GATA_zinc_finger_domain_containing_2A	Gatad2a	ENSMUSG00000036180
1422300_at	0.97	0.542	noggin	Nog	ENSMUSG00000048616		1455524_at	1.1	0.121	RIKEN_cDNA_2810046L04_gene	2810046L04Rik	ENSMUSG00000049504
1422302_s_at	1.05	0.523	ferritin_light_chain_1_ferritin_light_chain_2_ferritin_light_chain_1-like_ferritin_light_chain_1-like	Ftl1_Ftl2_LOC100862446_LOC434624	ENSMUSG00000050708_ENSMUSG00000058542_ENSMUSG00000062382_ENSMUSG00000082062		1455533_at	1.03	0.491	family_with_sequence_similarity_113,_member_A	Fam113a	ENSMUSG00000037773
1422304_at	1.1	0.184	lipocalin_4	Lcn4	ENSMUSG00000026919		1455550_x_at	1.08	0.319	serine_incorporator_3	Serinc3	ENSMUSG00000017707
1422308_a_at	0.94	0.338	lectin,_galactose_binding,_soluble_7	Lgals7	ENSMUSG00000053522		1455605_at	0.92	0.271	RUN_and_FYVE_domain_containing_3	Rufy3	ENSMUSG00000029291
1422339_at	1.01	0.632	gap_junction_protein,_alpha_3	Gja3	ENSMUSG00000048582		1455647_at	1	0.643	androgen_receptor	Ar	ENSMUSG00000046532
1422357_at	0.92	0.39	melanoma_antigen,_family_A,_6	Magea6	ENSMUSG00000063728		1455652_at	0.98	0.564	kinesin_family_member_3A	Kif3a	ENSMUSG00000018395
1422369_at	1	0.643	vomeronasal_1_receptor_42	Vmn1r42	ENSMUSG00000068232		1455678_at	1.15	0.0589	sema_domain,_immunoglobulin_domain_(Ig),_transmembrane_domain_(TM)_and_short_cytoplasmic_domain,_(semaphorin)_4B	Sema4b	ENSMUSG00000030539
1422370_at	0.92	0.233	olfactory_receptor_49	Olfr49	ENSMUSG00000048153		1455687_at	1.1	0.11	intestinal_cell_kinase	Ick	ENSMUSG00000009828
1422371_at	1.05	0.348	olfactory_receptor_1507	Olfr1507	ENSMUSG00000059887		1455741_a_at	1.2	0.0155	endothelin_converting_enzyme_1	Ece1	ENSMUSG00000057530
1422372_at	0.93	0.256	olfactory_receptor_15	Olfr15	ENSMUSG00000059043		1455746_at	0.94	0.339	kinesin_family_member_13A	Kif13a	ENSMUSG00000021375
1422373_at	0.93	0.268	olfactory_receptor_71	Olfr71	ENSMUSG00000046450		1455790_at	0.97	0.527	E2F_transcription_factor_2	E2f2	ENSMUSG00000018983
1422375_a_at	0.99	0.602	ADP-ribosyltransferase_1	Art1	ENSMUSG00000030996		1455803_at	0.95	0.385	solute_carrier_organic_anion_transporter_family,_member_4a1	Slco4a1	ENSMUSG00000038963
1422393_at	0.97	0.498	forkhead_box_E3	Foxe3	ENSMUSG00000044518		1455849_at	1.04	0.46	neuron_navigator_1	Nav1	ENSMUSG00000009418
1422403_at	0.98	0.563	predicted_gene_12597_predicted_gene_13280_interferon_alpha_1_interferon_alpha_12_interferon_alpha_5_interferon_alpha_6_interferon_alpha_7_interferon_alpha_9_interferon_alpha_B	Gm12597_Gm13280_Ifna1_Ifna12_Ifna5_Ifna6_Ifna7_Ifna9_Ifnab	ENSMUSG00000070903_ENSMUSG00000070907_ENSMUSG00000073811_ENSMUSG00000073812_ENSMUSG00000076440_ENSMUSG00000078353_ENSMUSG00000078355_ENSMUSG00000078641_ENSMUSG00000078644		1455975_x_at	1.19	0.0153	ring_finger_protein_114	Rnf114	ENSMUSG00000006418
1422404_x_at	0.97	0.563	predicted_gene_12597_predicted_gene_13280_interferon_alpha_1_interferon_alpha_12_interferon_alpha_5_interferon_alpha_6_interferon_alpha_7_interferon_alpha_9_interferon_alpha_B	Gm12597_Gm13280_Ifna1_Ifna12_Ifna5_Ifna6_Ifna7_Ifna9_Ifnab	ENSMUSG00000070903_ENSMUSG00000070907_ENSMUSG00000073811_ENSMUSG00000073812_ENSMUSG00000076440_ENSMUSG00000078353_ENSMUSG00000078355_ENSMUSG00000078641_ENSMUSG00000078644		1456011_x_at	1.18	0.0988	acetyl-Coenzyme_A_acyltransferase_1A	Acaa1a	ENSMUSG00000036138
1422405_at	0.96	0.413	histocompatibility_2,_D_region_locus_4	H2-D4	---		1456072_at	1.08	0.221	protein_phosphatase_1,_regulatory_(inhibitor)_subunit_9A	Ppp1r9a	ENSMUSG00000032827
1422406_at	0.93	0.299	interferon_alpha_9	Ifna9	ENSMUSG00000078644		1456163_at	1.02	0.489	family_with_sequence_similarity_72,_member_A	Fam72a	ENSMUSG00000055184
1422409_at	0.99	0.624	hairy_and_enhancer_of_split_3_(Drosophila)	Hes3	ENSMUSG00000028946		1456167_at	0.95	0.362	PHD_finger_protein_19_pseudogene	AA619741	---
1422413_at	0.96	0.419	Crm,_cramped-like_(Drosophila)	Cramp1l	ENSMUSG00000038002		1456233_at	0.97	0.468	---	---	---
1422422_at	0.94	0.338	defensin,_alpha,_4	Defa4	---		1456270_s_at	1.02	0.595	preferentially_expressed_antigen_in_melanoma_like_6	Pramel6	ENSMUSG00000025838
1422425_at	0.93	0.344	small_proline-rich_protein_2K	Sprr2k	ENSMUSG00000054215		1456304_at	0.97	0.508	predicted_gene_996	Gm996	ENSMUSG00000029419_ENSMUSG00000091064
1422439_a_at	0.99	0.603	cyclin-dependent_kinase_4_cyclin-dependent_kinase_4-like	Cdk4_LOC640611	ENSMUSG00000006728		1456312_x_at	1.32	0.004	gelsolin	Gsn	ENSMUSG00000026879
1422441_x_at	1.03	0.508	cyclin-dependent_kinase_4_cyclin-dependent_kinase_4-like	Cdk4_LOC640611	ENSMUSG00000006728		1456359_at	1.2	0.115	peptidylprolyl_isomerase_domain_and_WD_repeat_containing_1	Ppwd1	ENSMUSG00000021713
1422443_at	1	0.641	X-prolyl_aminopeptidase_(aminopeptidase_P)_1,_soluble	Xpnpep1	ENSMUSG00000025027		1456440_s_at	1.04	0.421	ST8_alpha-N-acetyl-neuraminide_alpha-2,8-sialyltransferase_6	St8sia6	ENSMUSG00000003418
1422444_at	1.27	0.0875	integrin_alpha_6	Itga6	ENSMUSG00000027111		1456451_at	1.01	0.624	carcinoembryonic_antigen-related_cell_adhesion_molecule_15	Ceacam15	ENSMUSG00000078795
1422448_at	1.05	0.431	trefoil_factor_2_(spasmolytic_protein_1)	Tff2	ENSMUSG00000024028		1456530_x_at	1.1	0.241	elongation_of_very_long_chain_fatty_acids_(FEN1/Elo2,_SUR4/Elo3,_yeast)-like_1	Elovl1	ENSMUSG00000006390
1422451_at	0.89	0.0595	mitochondrial_ribosomal_protein_S21	Mrps21	ENSMUSG00000054312		1456631_at	0.96	0.401	HEAT_repeat_containing_7B1	Heatr7b1	ENSMUSG00000079429
1422458_at	0.98	0.587	T_cell_lymphoma_breakpoint_1	Tcl1	ENSMUSG00000041359		1456704_at	0.97	0.49	RIKEN_cDNA_9530010C24_gene	9530010C24Rik	---
1422463_a_at	1.06	0.472	mitochondrial_ribosomal_protein_L3	Mrpl3	ENSMUSG00000032563		1456847_at	0.95	0.458	CD160_antigen	Cd160	ENSMUSG00000038304
1422464_at	1.2	0.0223	mitochondrial_ribosomal_protein_L3	Mrpl3	ENSMUSG00000032563		1456875_at	1.05	0.353	RIKEN_cDNA_1810013L24_gene	1810013L24Rik	---
1422474_at	0.99	0.628	phosphodiesterase_4B,_cAMP_specific	Pde4b	ENSMUSG00000028525		1456917_at	1.1	0.162	---	---	---
1422475_a_at	1.02	0.537	ribosomal_protein_S3A	Rps3a	ENSMUSG00000028081_ENSMUSG00000059751_ENSMUSG00000062611_ENSMUSG00000081992		1456976_at	1.04	0.473	wingless-related_MMTV_integration_site_5A	Wnt5a	---
1422476_at	1.25	0.274	interferon_gamma_inducible_protein_30	Ifi30	ENSMUSG00000031838		1457032_at	0.92	0.134	adenylate_kinase_5	Ak5	ENSMUSG00000039058
1422489_at	1.07	0.364	mannosyl-oligosaccharide_glucosidase	Mogs	ENSMUSG00000030036		1457063_at	1.11	0.169	---	---	---
1422505_at	0.87	0.0723	chromatin_accessibility_complex_1	Chrac1	ENSMUSG00000068391		1457069_at	1.25	0.0428	activating_signal_cointegrator_1_complex_subunit_3	Ascc3	ENSMUSG00000038774
1422506_a_at	1.22	0.145	cystatin_B	Cstb	ENSMUSG00000005054		1457071_x_at	0.98	0.502	RIKEN_cDNA_C130013H08_gene	C130013H08Rik	---
1422507_at	1.08	0.248	cystatin_B	Cstb	ENSMUSG00000005054		1457102_at	0.96	0.475	RIKEN_cDNA_A030001D16_gene	A030001D16Rik	---
1422522_at	0.95	0.301	fragile_X_mental_retardation,_autosomal_homolog_2	Fxr2	ENSMUSG00000018765		1457133_at	0.91	0.146	transcription_elongation_regulator_1-like	Tcerg1l	ENSMUSG00000091002
1422523_at	0.98	0.559	premelanosome_protein	Pmel	ENSMUSG00000025359		1457165_at	1	0.645	intestinal_cell_kinase	Ick	ENSMUSG00000009828
1422527_at	1.25	0.264	histocompatibility_2,_class_II,_locus_DMa	H2-DMa	ENSMUSG00000037649		1457195_at	0.97	0.489	pleckstrin_homology_domain_containing,_family_M_(with_RUN_domain)_member_1	Plekhm1	ENSMUSG00000034247
1422528_a_at	1.2	0.212	zinc_finger_protein_36,_C3H_type-like_1	Zfp36l1	ENSMUSG00000021127		1457196_at	0.95	0.36	---	---	---
1422537_a_at	1.16	0.195	inhibitor_of_DNA_binding_2	Id2	ENSMUSG00000020644		1457259_at	1.09	0.217	---	---	---
1422555_s_at	1.17	0.136	guanine_nucleotide_binding_protein,_alpha_13	Gna13	ENSMUSG00000020611		1457293_at	1.15	0.152	zinc_finger_and_BTB_domain_containing_4	Zbtb4	ENSMUSG00000018750
1422556_at	1.03	0.536	guanine_nucleotide_binding_protein,_alpha_13	Gna13	ENSMUSG00000020611		1457326_at	1	0.638	---	---	---
1422572_at	1.03	0.561	ras_homolog_gene_family,_member_G	Rhog	ENSMUSG00000073982		1457334_at	1.09	0.198	RIKEN_cDNA_C130057M05_gene	C130057M05Rik	---
1422600_at	1.06	0.247	RAS_protein-specific_guanine_nucleotide-releasing_factor_1	Rasgrf1	ENSMUSG00000032356		1457401_at	0.95	0.383	dynein,_axonemal,_heavy_chain_9	Dnahc9	ENSMUSG00000056752
1422601_at	1.14	0.272	serine_(or_cysteine)_peptidase_inhibitor,_clade_B,_member_9	Serpinb9	ENSMUSG00000045827		1457435_x_at	0.88	0.0686	myomesin_2	Myom2	ENSMUSG00000031461
1422607_at	0.94	0.219	ets_variant_gene_1	Etv1	ENSMUSG00000004151		1457508_at	1.35	0.0633	RIKEN_cDNA_C430003N24_gene	C430003N24Rik	---
1422624_at	0.95	0.529	REV1_homolog_(S._cerevisiae)	Rev1	ENSMUSG00000026082		1457575_at	0.99	0.599	expressed_sequence_AU021128	AU021128	---
1422625_at	0.98	0.545	lymphocyte_antigen_6_complex,_locus_H	Ly6h	ENSMUSG00000022577		1457621_at	0.99	0.619	RPA_interacting_protein	Rpain	ENSMUSG00000018449
1422628_at	1.08	0.388	family_with_sequence_similarity_111,_member_A	Fam111a	ENSMUSG00000024691		1457641_at	1.06	0.27	---	---	---
1422632_at	1.08	0.32	cathepsin_W	Ctsw	ENSMUSG00000024910		1457642_at	0.94	0.265	RIKEN_cDNA_2810030E01_gene	2810030E01Rik	---
1422636_at	1.09	0.288	cyclin_D_binding_myb-like_transcription_factor_1	Dmtf1	ENSMUSG00000042508		1457663_at	1.02	0.477	RIKEN_cDNA_1700006F04_gene	1700006F04Rik	---
1422637_at	1.47	0.285	Ras_association_(RalGDS/AF-6)_domain_family_member_5	Rassf5	ENSMUSG00000026430		1457666_s_at	0.95	0.358	interferon_activated_gene_202B_interferon-activable_protein_202-like	Ifi202b_LOC100044068	ENSMUSG00000026535
1422638_s_at	1.46	0.306	Ras_association_(RalGDS/AF-6)_domain_family_member_5	Rassf5	ENSMUSG00000026430		1457668_x_at	1.02	0.563	DNA_segment,_Chr_4,_ERATO_Doi_617,_expressed	D4Ertd617e	---
1422654_at	0.85	0.0294	sarcoglycan,_alpha_(dystrophin-associated_glycoprotein)	Sgca	ENSMUSG00000001508		1457675_at	1.05	0.347	RIKEN_cDNA_2510002D24_gene	2510002D24Rik	ENSMUSG00000071632
1422660_at	0.73	0.0357	predicted_gene_15453_RNA_binding_motif_protein_3	Gm15453_Rbm3	ENSMUSG00000031167_ENSMUSG00000066245		1457710_at	1.03	0.56	zinc_fingers_and_homeoboxes_3	Zhx3	ENSMUSG00000035877
1422666_at	0.92	0.373	Casitas_B-lineage_lymphoma_c	Cblc	ENSMUSG00000040525		1457718_at	0.94	0.259	Snf2-related_CREBBP_activator_protein	Srcap	ENSMUSG00000090663
1422669_at	0.91	0.248	estrogen_receptor-binding_fragment-associated_gene_9	Ebag9	ENSMUSG00000022339		1457719_at	1	0.638	---	---	---
1422694_at	0.92	0.304	tweety_homolog_1_(Drosophila)	Ttyh1	ENSMUSG00000030428		1457748_at	0.91	0.226	pogo_transposable_element_with_ZNF_domain	Pogz	---
1422703_at	1.06	0.429	glycerol_kinase	Gyk	ENSMUSG00000025059		1457782_at	1.15	0.159	talin_1	Tln1	ENSMUSG00000028465
1422710_a_at	0.99	0.609	calcium_channel,_voltage-dependent,_T_type,_alpha_1H_subunit	Cacna1h	ENSMUSG00000024112		1457786_at	1.02	0.582	---	---	---
1422717_at	1.01	0.603	acid_phosphatase_1,_soluble_low_molecular_weight_phosphotyrosine_protein_phosphatase-like	Acp1_LOC631286	ENSMUSG00000044573		1457805_at	0.98	0.507	---	---	---
1422732_at	0.95	0.438	polymerase_(DNA-directed),_delta_interacting_protein_2	Poldip2	ENSMUSG00000001100		1457873_at	1.01	0.603	---	---	---
1422736_at	0.91	0.351	RAN_binding_protein_9	Ranbp9	ENSMUSG00000038546		1457882_at	1.04	0.486	Ewing's_tumor-associated_antigen_1	Etaa1	ENSMUSG00000016984
1422740_at	0.98	0.54	tumor_necrosis_factor_receptor_superfamily,_member_21	Tnfrsf21	ENSMUSG00000023915		1457911_at	1	0.637	RIKEN_cDNA_A930002I21_gene	A930002I21Rik	ENSMUSG00000050179
1422748_at	1.12	0.45	zinc_finger_E-box_binding_homeobox_2	Zeb2	ENSMUSG00000026872		1457945_at	0.97	0.458	---	---	---
1422754_at	0.79	0.0217	tropomodulin_1	Tmod1	ENSMUSG00000028328		1457991_at	1.05	0.439	---	---	---
1422755_at	1.12	0.234	Bruton_agammaglobulinemia_tyrosine_kinase	Btk	ENSMUSG00000031264		1457995_at	1.08	0.221	---	---	---
1422775_at	1.05	0.533	B_lymphoid_kinase	Blk	ENSMUSG00000014453		1457997_at	1	0.644	membrane_bound_O-acyltransferase_domain_containing_7	Mboat7	ENSMUSG00000035596
1422785_at	1.11	0.34	RAS_p21_protein_activator_2	Rasa2	ENSMUSG00000032413		1458021_at	0.99	0.587	---	---	---
1422795_at	0.84	0.17	cullin_3	Cul3	ENSMUSG00000004364		1458022_at	0.89	0.109	RIKEN_cDNA_D830039M14_gene	D830039M14Rik	---
1422804_at	1.27	0.224	serine_(or_cysteine)_peptidase_inhibitor,_clade_B,_member_6b	Serpinb6b	ENSMUSG00000042842		1458107_at	0.97	0.416	---	---	---
1422808_s_at	1.25	0.246	dedicator_of_cyto-kinesis_2	Dock2	ENSMUSG00000020143		1458151_at	1.02	0.551	RIKEN_cDNA_4833444G19_gene	4833444G19Rik	---
1422810_at	0.88	0.0924	zinc_finger_protein_191	Zfp191	ENSMUSG00000051469		1458174_at	1.01	0.59	spindle_and_centriole_associated_protein_1	Spice1	ENSMUSG00000043065
1422812_at	1.09	0.251	chemokine_(C-X-C_motif)_receptor_6	Cxcr6	ENSMUSG00000048521		1458239_at	0.99	0.605	---	---	---
1422819_at	1	0.635	mitochondrial_ribosomal_protein_L36	Mrpl36	ENSMUSG00000021607		1458246_at	1.02	0.506	---	---	---
1422822_at	1.12	0.172	StAR-related_lipid_transfer_(START)_domain_containing_5	Stard5	ENSMUSG00000046027		1458296_at	1.12	0.125	---	---	---
1422828_at	1.24	0.398	CD3_antigen,_delta_polypeptide	Cd3d	ENSMUSG00000032094		1458302_at	1.31	0.00574	---	---	---
1422840_at	0.98	0.562	ubiquitin-conjugating_enzyme_E2D_2B	Ube2d2b	ENSMUSG00000063447		1458307_at	1.03	0.48	RIKEN_cDNA_B230334C09_gene	B230334C09Rik	---
1422842_at	1.05	0.553	5'-3'_exoribonuclease_2	Xrn2	ENSMUSG00000027433		1458397_at	1.04	0.444	predicted_gene_6297	Gm6297	---
1422848_a_at	0.99	0.632	poly(A)_binding_protein,_nuclear_1	Pabpn1	ENSMUSG00000022194_ENSMUSG00000092232		1458427_at	1.01	0.624	BRCA1_interacting_protein_C-terminal_helicase_1	Brip1	ENSMUSG00000034329
1422849_a_at	0.88	0.21	poly(A)_binding_protein,_nuclear_1	Pabpn1	ENSMUSG00000022194_ENSMUSG00000092232		1458477_at	0.95	0.347	---	---	---
1422869_at	1.21	0.225	c-mer_proto-oncogene_tyrosine_kinase	Mertk	ENSMUSG00000014361		1458520_at	0.98	0.587	---	---	---
1422876_at	0.99	0.604	calpain_9	Capn9	ENSMUSG00000031981		1458531_at	0.99	0.598	DNA_segment,_Chr_6,_ERATO_Doi_588,_expressed	D6Ertd588e	---
1422878_at	1	0.642	synaptotagmin_XII	Syt12	ENSMUSG00000049303		1458535_at	0.97	0.494	---	---	---
1422879_at	0.86	0.217	synaptophysin-like_protein	Sypl	ENSMUSG00000020570		1458653_at	0.95	0.336	---	---	---
1422883_at	1.03	0.525	ubiquitin_specific_peptidase_8	Usp8	ENSMUSG00000027363		1458677_at	0.96	0.416	ectonucleoside_triphosphate_diphosphohydrolase_5	Entpd5	ENSMUSG00000021236
1422903_at	1.37	0.23	lymphocyte_antigen_86	Ly86	ENSMUSG00000021423		1458700_at	1.06	0.418	---	---	---
1422912_at	0.93	0.385	bone_morphogenetic_protein_4	Bmp4	ENSMUSG00000021835		1458714_at	0.95	0.367	RIKEN_cDNA_1700093C20_gene	1700093C20Rik	---
1422917_at	0.94	0.301	Eph_receptor_A1	Epha1	ENSMUSG00000029859		1458805_at	0.96	0.38	---	---	---
1422925_s_at	1	0.649	acyl-CoA_thioesterase_3	Acot3	ENSMUSG00000021228		1458808_at	1	0.641	---	---	---
1422927_at	0.96	0.444	Yip1_domain_family,_member_7	Yipf7	ENSMUSG00000029158		1458828_at	0.93	0.3	Vesicular,_overexpressed_in_cancer,_prosurvival_protein_1	Vopp1	---
1422928_at	0.99	0.618	elastase,_neutrophil_expressed	Elane	ENSMUSG00000020125		1458836_at	0.96	0.443	calbindin_1	Calb1	ENSMUSG00000028222
1422948_s_at	0.92	0.29	histone_cluster_1,_H4a_histone_cluster_1,_H4b_histone_cluster_1,_H4c_histone_cluster_1,_H4d_histone_cluster_1,_H4f_histone_cluster_1,_H4h_histone_cluster_1,_H4i_histone_cluster_1,_H4j_histone_cluster_1,_H4k_histone_cluster_1,_H4m_histone_cluster_1,_H4n_histone_cluster_2,_H4_histone_cluster_4,_H4_histone_H4-like	Hist1h4a_Hist1h4b_Hist1h4c_Hist1h4d_Hist1h4f_Hist1h4h_Hist1h4i_Hist1h4j_Hist1h4k_Hist1h4m_Hist1h4n_Hist2h4_Hist4h4_LOC100862646	ENSMUSG00000060093_ENSMUSG00000060639_ENSMUSG00000060678_ENSMUSG00000060981_ENSMUSG00000064288_ENSMUSG00000067455_ENSMUSG00000069266_ENSMUSG00000069305_ENSMUSG00000069306		1458853_at	1.01	0.624	---	---	---
1422962_a_at	1.2	0.372	proteasome_(prosome,_macropain)_subunit,_beta_type_8_(large_multifunctional_peptidase_7)	Psmb8	ENSMUSG00000024338		1458890_at	1.02	0.577	RIKEN_cDNA_D030055H07_gene	D030055H07Rik	ENSMUSG00000086296
1422990_at	0.91	0.232	met_proto-oncogene	Met	ENSMUSG00000009376		1458959_at	1.05	0.307	AF4/FMR2_family,_member_4	Aff4	ENSMUSG00000049470
1422991_at	1.01	0.61	phosphatidylinositol_3-kinase_catalytic_delta_polypeptide	Pik3cd	ENSMUSG00000039936		1459060_at	0.94	0.278	---	---	---
1422996_at	0.95	0.444	acyl-CoA_thioesterase_2	Acot2	ENSMUSG00000021226		1459071_at	0.93	0.184	---	---	---
1423000_a_at	0.96	0.419	diacylglycerol_kinase,_epsilon	Dgke	ENSMUSG00000000276		1459083_at	0.9	0.172	RIKEN_cDNA_A330084C13_gene	A330084C13Rik	---
1423001_at	1.01	0.619	sprouty-related,_EVH1_domain_containing_2	Spred2	ENSMUSG00000045671		1459089_at	0.89	0.134	predicted_gene_11756_predicted_gene_11757_predicted_gene_11758_predicted_gene_13871	Gm11756_Gm11757_Gm11758_Gm13871	ENSMUSG00000078660_ENSMUSG00000078661_ENSMUSG00000078662_ENSMUSG00000078663
1423023_at	1.03	0.521	secreted_frizzled-related_sequence_protein_5	Sfrp5	ENSMUSG00000018822		1459132_at	0.96	0.457	basonuclin_2	Bnc2	ENSMUSG00000028487
1423042_at	1.17	0.0509	DEAD/H_(Asp-Glu-Ala-Asp/His)_box_polypeptide_3,_X-linked	Ddx3x	ENSMUSG00000000787		1459209_at	0.97	0.479	ring_finger_protein_10	Rnf10	---
1423044_at	1.04	0.468	proline_synthetase_co-transcribed	Prosc	ENSMUSG00000031485		1459273_at	0.96	0.454	---	---	---
1423049_a_at	0.93	0.166	tropomyosin_1,_alpha	Tpm1	ENSMUSG00000032366		1459300_at	0.94	0.296	---	---	---
1423050_s_at	1.18	0.0469	heterogeneous_nuclear_ribonucleoprotein_U	Hnrnpu	ENSMUSG00000039630		1459347_at	0.91	0.27	predicted_gene_11190	Gm11190	ENSMUSG00000055045
1423056_at	1.05	0.38	neuron_specific_gene_family_member_1	Nsg1	ENSMUSG00000029126		1459413_at	0.91	0.217	---	---	---
1423062_at	1.32	0.0501	insulin-like_growth_factor_binding_protein_3	Igfbp3	ENSMUSG00000020427		1459418_at	0.92	0.191	---	---	---
1423065_at	1.21	0.18	DNA_methyltransferase_3A	Dnmt3a	ENSMUSG00000020661		1459419_at	0.99	0.59	---	---	---
1423071_x_at	1.25	0.114	RIKEN_cDNA_9930105H17_gene	9930105H17Rik	---		1459438_at	0.99	0.616	---	---	---
1423073_at	1.02	0.555	cytidine_monophosphate_(UMP-CMP)_kinase_1	Cmpk1	ENSMUSG00000028719		1459527_at	0.92	0.281	---	---	---
1423080_at	1.04	0.534	translocase_of_outer_mitochondrial_membrane_20_homolog_(yeast)	Tomm20	ENSMUSG00000058779_ENSMUSG00000083097		1459698_at	0.99	0.61	---	---	---
1423088_at	1.13	0.129	tropomodulin_3	Tmod3	ENSMUSG00000058587		1459702_at	0.88	0.0924	---	---	---
1423091_a_at	1.07	0.39	glycoprotein_m6b	Gpm6b	ENSMUSG00000031342		1459723_at	1	0.644	zinc_finger,_DHHC-type_containing_22	Zdhhc22	ENSMUSG00000048483
1423103_at	0.96	0.454	regulatory_factor_X,_5_(influences_HLA_class_II_expression)	Rfx5	ENSMUSG00000005774		1459759_s_at	1.05	0.438	RIKEN_cDNA_1700065I17_gene	1700065I17Rik	ENSMUSG00000032900
1423117_at	1.01	0.613	pumilio_1_(Drosophila)	Pum1	ENSMUSG00000028580		1459761_x_at	1.03	0.478	cell_adhesion_molecule_2	Cadm2	ENSMUSG00000064115
1423120_at	1.06	0.328	insulin_degrading_enzyme	Ide	ENSMUSG00000056999		1459768_x_at	0.93	0.272	RAP1,_GTP-GDP_dissociation_stimulator_1	Rap1gds1	ENSMUSG00000028149
1423126_at	1.21	0.123	ATPase,_Na+/K+_transporting,_beta_3_polypeptide	Atp1b3	ENSMUSG00000032412		1459776_x_at	0.94	0.258	---	---	---
1423135_at	1.13	0.408	thymus_cell_antigen_1,_theta	Thy1	ENSMUSG00000032011		1459891_at	0.94	0.39	expressed_sequence_C78444	C78444	---
1423137_at	1.02	0.581	v-ral_simian_leukemia_viral_oncogene_homolog_A_(ras_related)	Rala	ENSMUSG00000008859		1459912_at	0.99	0.581	mitogen-activated_protein_kinase_kinase_kinase_kinase_4	Map4k4	ENSMUSG00000026074
1423158_at	0.9	0.258	glucosamine-phosphate_N-acetyltransferase_1	Gnpnat1	ENSMUSG00000037722		1459943_at	0.99	0.611	RIKEN_cDNA_A030012G06_gene	A030012G06Rik	---
1423159_at	1.2	0.195	dihydrolipoamide_dehydrogenase	Dld	ENSMUSG00000020664		1459959_at	0.96	0.521	---	---	---
1423165_a_at	1.07	0.289	metastasis-associated_gene_family,_member_2	Mta2	ENSMUSG00000071646		1460047_at	1.03	0.555	---	---	---
1423167_at	0.91	0.328	MOB_family_member_4,_phocein	Mob4	ENSMUSG00000025979		1460100_at	0.98	0.54	SKI_family_transcriptional_corepressor_1	Skor1	---
1423168_at	0.91	0.189	MOB_family_member_4,_phocein	Mob4	ENSMUSG00000025979		1460294_at	0.86	0.064	ATPase,_aminophospholipid_transporter-like,_class_I,_type_8A,_member_2	Atp8a2	ENSMUSG00000021983
1423177_a_at	1.14	0.167	abl-interactor_1	Abi1	ENSMUSG00000058835		1460314_s_at	0.87	0.0991	histone_cluster_1,_H3a_histone_cluster_1,_H3b_histone_cluster_1,_H3c_histone_cluster_1,_H3d_histone_cluster_1,_H3e_histone_cluster_1,_H3f_histone_cluster_1,_H3g_histone_cluster_1,_H3h_histone_cluster_1,_H3i_histone_cluster_2,_H3b_histone_cluster_2,_H3c1_histone_cluster_2,_H3c2	Hist1h3a_Hist1h3b_Hist1h3c_Hist1h3d_Hist1h3e_Hist1h3f_Hist1h3g_Hist1h3h_Hist1h3i_Hist2h3b_Hist2h3c1_Hist2h3c2	ENSMUSG00000059309_ENSMUSG00000062417_ENSMUSG00000062808_ENSMUSG00000069265_ENSMUSG00000069267_ENSMUSG00000069273_ENSMUSG00000069310_ENSMUSG00000069312_ENSMUSG00000070392_ENSMUSG00000074403_ENSMUSG00000075032_ENSMUSG00000081058_ENSMUSG00000093769
1423182_at	1	0.641	tumor_necrosis_factor_receptor_superfamily,_member_13b	Tnfrsf13b	ENSMUSG00000010142		1460403_at	1.08	0.185	PC4_and_SFRS1_interacting_protein_1	Psip1	ENSMUSG00000028484
1423184_at	1.33	0.0772	intersectin_2	Itsn2	ENSMUSG00000020640		1460434_at	0.98	0.563	FUN14_domain_containing_2	Fundc2	ENSMUSG00000031198
1423188_a_at	1.1	0.134	RIKEN_cDNA_6720456B07_gene	6720456B07Rik	ENSMUSG00000033940		1460442_at	1.1	0.288	ribosomal_protein_S19_ribosomal_protein_S19,_pseudogene_3	Rps19_Rps19-ps3	ENSMUSG00000040952_ENSMUSG00000071476_ENSMUSG00000072548_ENSMUSG00000080006_ENSMUSG00000080059
1423191_at	1.12	0.242	formin_binding_protein_4	Fnbp4	ENSMUSG00000008200		1460522_at	1.02	0.592	RIKEN_cDNA_6030458E02_gene	6030458E02Rik	---
1423213_at	1.05	0.455	plexin_C1	Plxnc1	ENSMUSG00000074785		1460555_at	0.68	0.082	family_with_sequence_similarity_65,_member_B	Fam65b	ENSMUSG00000036006
1423215_at	1.02	0.608	signal_peptidase_complex_subunit_2_homolog_(S._cerevisiae)	Spcs2	ENSMUSG00000035227		1460612_at	0.91	0.223	RAN_binding_protein_3	Ranbp3	ENSMUSG00000002372
1423217_a_at	1.16	0.145	family_with_sequence_similarity_32,_member_A	Fam32a	ENSMUSG00000003039		1460632_at	0.98	0.557	retinol_dehydrogenase_10_(all-trans)	Rdh10	ENSMUSG00000025921
1423222_at	0.73	0.00828	CAP,_adenylate_cyclase-associated_protein,_2_(yeast)	Cap2	ENSMUSG00000021373		1460647_a_at	1.01	0.618	nuclear_receptor_subfamily_2,_group_F,_member_6	Nr2f6	ENSMUSG00000002393
1423226_at	1.3	0.423	membrane-spanning_4-domains,_subfamily_A,_member_1	Ms4a1	ENSMUSG00000024673		1460674_at	1	0.635	progestin_and_adipoQ_receptor_family_member_VII	Paqr7	ENSMUSG00000037348
1423228_at	0.93	0.299	UDP-Gal:betaGlcNAc_beta_1,4-galactosyltransferase,_polypeptide_6	B4galt6	ENSMUSG00000056124		1460705_at	0.9	0.112	ribosomal_protein_S6_kinase,_polypeptide_1	Rps6kb1	ENSMUSG00000020516
1423235_at	1.1	0.141	adaptor-related_protein_complex_3,_beta_1_subunit	Ap3b1	ENSMUSG00000021686
1423242_at	1.12	0.168	mitochondrial_ribosomal_protein_S36	Mrps36	ENSMUSG00000021631_ENSMUSG00000061474
1423245_at	0.9	0.155	COP9_(constitutive_photomorphogenic)_homolog,_subunit_7a_(Arabidopsis_thaliana)	Cops7a	ENSMUSG00000030127
1423249_at	1.17	0.183	natural_killer_tumor_recognition_sequence	Nktr	ENSMUSG00000032525
1423319_at	1.16	0.172	hematopoietically_expressed_homeobox	Hhex	ENSMUSG00000024986
1423338_at	0.94	0.282	zinc_finger_protein_830	Zfp830	ENSMUSG00000046010
1423346_at	1.09	0.218	degenerative_spermatocyte_homolog_1_(Drosophila)	Degs1	ENSMUSG00000038633
1423348_at	1	0.642	frizzled_homolog_8_(Drosophila)	Fzd8	ENSMUSG00000036904
1423357_at	0.93	0.155	lipoyl(octanoyl)_transferase_2_(putative)	Lipt2	ENSMUSG00000030725
1423367_at	0.96	0.519	wingless-related_MMTV_integration_site_7A	Wnt7a	ENSMUSG00000030093
1423368_at	0.86	0.0816	lysosomal-associated_protein_transmembrane_4A	Laptm4a	ENSMUSG00000020585
1423370_a_at	0.9	0.0592	casein_kinase_1,_gamma_2	Csnk1g2	ENSMUSG00000003345
1423373_at	0.9	0.159	ribonuclease_P/MRP_30_subunit_(human)	Rpp30	ENSMUSG00000024800
1423378_at	1.01	0.591	a_disintegrin_and_metallopeptidase_domain_23	Adam23	ENSMUSG00000025964
1423379_at	1	0.641	nuclear_factor_of_activated_T_cells,_cytoplasmic,_calcineurin_dependent_4	Nfatc4	ENSMUSG00000023411
1423391_at	1.09	0.179	G_protein-coupled_receptor_kinase-interactor_2	Git2	ENSMUSG00000041890
1423400_at	0.88	0.18	klotho	Kl	ENSMUSG00000058488
1423416_at	1.02	0.586	SWI/SNF_related,_matrix_associated,_actin_dependent_regulator_of_chromatin,_subfamily_c,_member_1	Smarcc1	ENSMUSG00000032481
1423422_at	1	0.639	ankyrin_repeat_and_SOCS_box-containing_4	Asb4	ENSMUSG00000042607
1423432_at	1.09	0.214	pleckstrin_homology_domain_interacting_protein	Phip	ENSMUSG00000032253
1423436_at	1.02	0.565	glutathione_S-transferase,_alpha_3	Gsta3	ENSMUSG00000025934
1423444_at	1.4	0.0263	Rho-associated_coiled-coil_containing_protein_kinase_1	Rock1	ENSMUSG00000024290
1423445_at	1.2	0.0694	Rho-associated_coiled-coil_containing_protein_kinase_1	Rock1	ENSMUSG00000024290
1423447_at	1.12	0.256	caseinolytic_peptidase_X_(E.coli)	Clpx	ENSMUSG00000015357
1423450_a_at	0.95	0.31	heparan_sulfate_(glucosamine)_3-O-sulfotransferase_1	Hs3st1	ENSMUSG00000051022
1423452_at	1.2	0.405	serine/threonine_kinase_17b_(apoptosis-inducing)	Stk17b	ENSMUSG00000026094
1423455_at	1.22	0.0894	predicted_gene_15466_prothymosin_alpha	Gm15466_Ptma	ENSMUSG00000026238
1423466_at	1.29	0.34	chemokine_(C-C_motif)_receptor_7	Ccr7	ENSMUSG00000037944
1423467_at	1.58	0.395	membrane-spanning_4-domains,_subfamily_A,_member_4B	Ms4a4b	ENSMUSG00000056290
1423478_at	1.11	0.401	protein_kinase_C,_beta	Prkcb	ENSMUSG00000052889
1423489_at	1.16	0.288	monocyte_to_macrophage_differentiation-associated	Mmd	ENSMUSG00000003948
1423511_at	0.96	0.498	ASF1_anti-silencing_function_1_homolog_A_(S._cerevisiae)	Asf1a	ENSMUSG00000019857
1423512_at	1.03	0.534	expressed_sequence_AW209491	AW209491	ENSMUSG00000039182
1423518_at	1.11	0.363	c-src_tyrosine_kinase	Csk	ENSMUSG00000032312
1423525_at	0.95	0.369	microtubule_associated_serine/threonine_kinase-like	Mastl	ENSMUSG00000026779
1423537_at	0.96	0.391	growth_associated_protein_43	Gap43	ENSMUSG00000047261
1423543_at	1.22	0.218	SWA-70_protein	Swap70	ENSMUSG00000031015
1423547_at	1.29	0.365	lysozyme_2	Lyz2	ENSMUSG00000069516
1423551_at	0.85	0.166	cadherin_13	Cdh13	ENSMUSG00000031841
1423555_a_at	1.09	0.368	interferon-induced_protein_44	Ifi44	ENSMUSG00000028037
1423565_at	0.91	0.224	phosphoribosylaminoimidazole_carboxylase,_phosphoribosylaminoribosylaminoimidazole,_succinocarboxamide_synthetase	Paics	ENSMUSG00000029247
1423570_at	1.18	0.221	ATP-binding_cassette,_sub-family_G_(WHITE),_member_1	Abcg1	ENSMUSG00000024030
1423577_at	1	0.642	ankyrin_repeat_domain_32	Ankrd32	ENSMUSG00000021597
1423583_at	0.82	0.0404	feminization_1_homolog_a_(C._elegans)	Fem1a	ENSMUSG00000043683
1423588_at	1.02	0.579	actin_related_protein_2/3_complex,_subunit_4	Arpc4	ENSMUSG00000079426
1423589_at	1.02	0.583	actin_related_protein_2/3_complex,_subunit_4	Arpc4	ENSMUSG00000079426
1423590_at	1.25	0.233	napsin_A_aspartic_peptidase	Napsa	ENSMUSG00000002204
1423593_a_at	1	0.649	colony_stimulating_factor_1_receptor	Csf1r	ENSMUSG00000024621
1423597_at	0.75	0.129	ATPase,_aminophospholipid_transporter_(APLT),_class_I,_type_8A,_member_1	Atp8a1	ENSMUSG00000037685
1423609_a_at	1.09	0.176	mannoside_acetylglucosaminyltransferase_1	Mgat1	ENSMUSG00000020346
1423613_at	1.28	0.0154	sperm_specific_antigen_2	Ssfa2	ENSMUSG00000027007
1423622_a_at	1.27	0.0909	cyclin_L1	Ccnl1	ENSMUSG00000027829
1423631_at	0.9	0.174	nuclear_receptor_subfamily_2,_group_E,_member_3	Nr2e3	ENSMUSG00000032292
1423632_at	0.92	0.228	G_protein-coupled_receptor_146	Gpr146	ENSMUSG00000044197
1423639_at	0.96	0.504	histamine_receptor_H2	Hrh2	ENSMUSG00000034987
1423645_a_at	1.11	0.294	DEAD_(Asp-Glu-Ala-Asp)_box_polypeptide_5	Ddx5	ENSMUSG00000020719
1423650_at	1.05	0.359	ring_finger_protein_26	Rnf26	ENSMUSG00000053128_ENSMUSG00000072476
1423654_a_at	1.09	0.251	ring_finger_protein_4	Rnf4	ENSMUSG00000029110
1423656_x_at	0.94	0.362	RIKEN_cDNA_1500010J02_gene	1500010J02Rik	ENSMUSG00000020898
1423665_a_at	0.95	0.362	predicted_gene_14217_ribosomal_protein_L5	Gm14217_Rpl5	ENSMUSG00000058558_ENSMUSG00000082064_ENSMUSG00000082193_ENSMUSG00000086583
1423678_at	1.11	0.368	cDNA_sequence_BC017643	BC017643	ENSMUSG00000039294
1423682_a_at	1.03	0.584	cell_division_cycle_associated_4	Cdca4	ENSMUSG00000047832
1423686_a_at	1	0.638	proline_rich_13	Prr13	ENSMUSG00000023048
1423692_at	1.02	0.577	NADH_dehydrogenase_(ubiquinone)_1_alpha_subcomplex,_8	Ndufa8	ENSMUSG00000026895
1423695_at	1.04	0.517	ER_degradation_enhancer,_mannosidase_alpha-like_2	Edem2	ENSMUSG00000038312
1423704_at	1.17	0.0617	phospholipase_A2,_group_XV	Pla2g15	ENSMUSG00000031903
1423711_at	1.08	0.263	NADH_dehydrogenase_(ubiquinone)_1_alpha_subcomplex,_assembly_factor_1	Ndufaf1	ENSMUSG00000027305
1423719_at	0.97	0.533	BPI_fold_containing_family_B,_member_1	Bpifb1	ENSMUSG00000027485
1423729_a_at	1.01	0.617	ring_finger_protein_181	Rnf181	ENSMUSG00000055850
1423732_at	1.12	0.235	translocating_chain-associating_membrane_protein_1	Tram1	ENSMUSG00000025935
1423736_a_at	0.91	0.184	dymeclin	Dym	ENSMUSG00000035765
1423737_at	1.02	0.528	NADH_dehydrogenase_(ubiquinone)_Fe-S_protein_3	Ndufs3	ENSMUSG00000005510
1423759_a_at	0.99	0.608	transmembrane_and_coiled-coil_domains_1	Tmco1	ENSMUSG00000052428
1423762_at	1.03	0.487	aarF_domain_containing_kinase_1	Adck1	ENSMUSG00000021044
1423763_x_at	1.04	0.509	ribosomal_protein_S28	Rps28	ENSMUSG00000067288_ENSMUSG00000072940
1423764_s_at	0.96	0.424	mitochondrial_ribosomal_protein_L37	Mrpl37	ENSMUSG00000028622
1423768_at	1.11	0.335	unc-93_homolog_B1_(C._elegans)	Unc93b1	ENSMUSG00000036908
1423780_at	1.12	0.193	3-hydroxyisobutyrate_dehydrogenase	Hibadh	ENSMUSG00000029776
1423782_at	1.11	0.314	MOB_kinase_activator_1A	Mob1a	ENSMUSG00000043131
1423785_at	1.18	0.0441	EGL_nine_homolog_1_(C._elegans)	Egln1	ENSMUSG00000031987
1423806_at	0.95	0.344	integrator_complex_subunit_4	Ints4	ENSMUSG00000025133
1423823_at	0.95	0.279	predicted_gene_5633_predicted_gene_9178_MRT4,_mRNA_turnover_4,_homolog_(S._cerevisiae)	Gm5633_Gm9178_Mrto4	ENSMUSG00000028741
1423825_at	1	0.64	wntless_homolog_(Drosophila)	Wls	ENSMUSG00000028173
1423829_at	0.94	0.459	family_with_sequence_similarity_49,_member_B	Fam49b	ENSMUSG00000022378
1423840_at	1	0.635	coiled-coil_domain_containing_56	Ccdc56	ENSMUSG00000017188
1423846_x_at	1.13	0.276	predicted_gene_5620_tubulin,_alpha_1B	Gm5620_Tuba1b	ENSMUSG00000023004
1423856_at	0.86	0.166	popeye_domain_containing_3	Popdc3	ENSMUSG00000019848
1423858_a_at	1.06	0.491	3-hydroxy-3-methylglutaryl-Coenzyme_A_synthase_2	Hmgcs2	ENSMUSG00000027875
1423864_at	0.94	0.267	nuclear_receptor_binding_protein_1	Nrbp1	ENSMUSG00000029148
1423906_at	0.92	0.271	heat_shock_factor_binding_protein_1	Hsbp1	ENSMUSG00000031839
1423919_at	1.12	0.216	HAUS_augmin-like_complex,_subunit_3	Haus3	ENSMUSG00000079555
1423937_at	0.97	0.462	potassium_channel_tetramerisation_domain_containing_5	Kctd5	ENSMUSG00000016946
1423942_a_at	0.92	0.322	calcium/calmodulin-dependent_protein_kinase_II_gamma	Camk2g	ENSMUSG00000021820
1423948_at	0.96	0.535	BCL2-associated_athanogene_2	Bag2	ENSMUSG00000042215
1423954_at	2.89	0.00402	complement_component_3_complement_C3-like	C3_LOC100048759	ENSMUSG00000024164
1423956_at	1.09	0.222	stromal_membrane-associated_protein_1	Smap1	ENSMUSG00000026155
1423973_a_at	1.09	0.304	ADP-ribosylation_factor_3	Arf3	ENSMUSG00000051853
1423974_at	1.06	0.336	nuclear_mitotic_apparatus_protein_1	Numa1	ENSMUSG00000066306
1423980_at	1.04	0.411	solute_carrier_family_25_(mitochondrial_carrier,_palmitoylcarnitine_transporter),_member_29	Slc25a29	ENSMUSG00000021265
1423981_x_at	1.03	0.496	solute_carrier_family_25_(mitochondrial_carrier,_palmitoylcarnitine_transporter),_member_29	Slc25a29	ENSMUSG00000021265
1423985_at	1.03	0.5	predicted_gene_13342_predicted_gene_15776_guanine_nucleotide_binding_protein_(G_protein),_gamma_5_guanine_nucleotide-binding_protein_G(I)/G(S)/G(O)_subunit_gamma-5-like	Gm13342_Gm15776_Gng5_LOC100048410	ENSMUSG00000068523
1423986_a_at	1.38	0.278	shisa_homolog_5_(Xenopus_laevis)	Shisa5	ENSMUSG00000025647
1423991_at	0.99	0.616	NOP14_nucleolar_protein_homolog_(yeast)	Nop14	ENSMUSG00000036693
1423997_at	0.96	0.441	cold_shock_domain_containing_E1,_RNA_binding	Csde1	ENSMUSG00000068823
1424000_a_at	1.1	0.234	ribosomal_protein_S11	Rps11	ENSMUSG00000003429
1424004_x_at	0.82	0.012	RIKEN_cDNA_4930444A02_gene	4930444A02Rik	ENSMUSG00000037251
1424014_at	0.97	0.553	RIKEN_cDNA_2900092E17_gene	2900092E17Rik	ENSMUSG00000030680_ENSMUSG00000092534
1424016_at	0.97	0.43	alpha-_and_gamma-adaptin_binding_protein	Aagab	ENSMUSG00000037257
1424018_at	0.89	0.138	histidine_triad_nucleotide_binding_protein_1	Hint1	ENSMUSG00000020267
1424025_at	0.95	0.49	cDNA_sequence_BC013529	BC013529	ENSMUSG00000040006
1424032_at	1.26	0.28	hydrogen_voltage-gated_channel_1	Hvcn1	ENSMUSG00000064267
1424037_at	0.98	0.577	inositol_1,4,5-trisphosphate_3-kinase_A	Itpka	ENSMUSG00000027296
1424038_a_at	1.07	0.213	RIKEN_cDNA_2310044H10_gene	2310044H10Rik	ENSMUSG00000008140
1424042_at	0.93	0.216	transmembrane_protein_5	Tmem5	ENSMUSG00000034620
1424045_at	1.06	0.475	transmembrane_protein_242	Tmem242	ENSMUSG00000004945
1424052_at	0.96	0.489	THAP_domain_containing_4	Thap4	ENSMUSG00000026279
1424065_at	1.07	0.486	ER_degradation_enhancer,_mannosidase_alpha-like_1	Edem1	ENSMUSG00000030104
1424067_at	1.22	0.299	intercellular_adhesion_molecule_1	Icam1	ENSMUSG00000037405
1424083_at	1.05	0.49	ROD1_regulator_of_differentiation_1_(S._pombe)	Rod1	ENSMUSG00000028382
1424085_at	1.09	0.184	NADH_dehydrogenase_(ubiquinone)_1_alpha_subcomplex,_4	Ndufa4	ENSMUSG00000029632
1424105_a_at	1.02	0.602	pituitary_tumor-transforming_gene_1	Pttg1	ENSMUSG00000020415
1424111_at	0.96	0.48	insulin-like_growth_factor_2_receptor	Igf2r	ENSMUSG00000023830
1424112_at	1.01	0.625	insulin-like_growth_factor_2_receptor	Igf2r	ENSMUSG00000023830
1424116_x_at	1.01	0.586	protein_phosphatase_5,_catalytic_subunit	Ppp5c	ENSMUSG00000003099
1424122_s_at	0.91	0.193	COMM_domain_containing_1	Commd1	ENSMUSG00000051355
1424143_a_at	1.16	0.279	chromatin_licensing_and_DNA_replication_factor_1	Cdt1	ENSMUSG00000006585
1424144_at	1.06	0.394	chromatin_licensing_and_DNA_replication_factor_1	Cdt1	ENSMUSG00000006585
1424159_at	0.99	0.617	family_with_sequence_similarity_134,_member_C	Fam134c	ENSMUSG00000017802
1424164_at	0.92	0.351	mitochondrial_ribosomal_protein_L50	Mrpl50	ENSMUSG00000044018
1424172_at	1.08	0.307	hydroxyacyl_glutathione_hydrolase	Hagh	ENSMUSG00000024158
1424180_a_at	0.99	0.61	mediator_complex_subunit_24	Med24	ENSMUSG00000017210
1424181_at	1.14	0.318	septin_6	2014-09-06	ENSMUSG00000050379
1424204_at	1.11	0.14	mitochondrial_ribosomal_protein_L13	Mrpl13	ENSMUSG00000022370
1424207_at	1.09	0.408	SWI/SNF_related,_matrix_associated,_actin_dependent_regulator_of_chromatin,_subfamily_a,_member_5	Smarca5	ENSMUSG00000031715
1424217_at	1.18	0.181	poly_(A)_polymerase_alpha	Papola	ENSMUSG00000021111
1424223_at	1.29	0.0112	mitochondrial_fission_process_1	Mtfp1	ENSMUSG00000004748
1424231_s_at	0.98	0.542	exocyst_complex_component_6	Exoc6	ENSMUSG00000053799
1424235_at	1.14	0.189	predicted_gene_5553_ORM1-like_2_(S._cerevisiae)	Gm5553_Ormdl2	ENSMUSG00000025353
1424238_at	1.11	0.334	sirtuin_7_(silent_mating_type_information_regulation_2,_homolog)_7_(S._cerevisiae)	Sirt7	ENSMUSG00000025138
1424239_at	1.21	0.0153	family_with_sequence_similarity_65,_member_A	Fam65a	ENSMUSG00000038604
1424241_at	0.93	0.292	solute_carrier_family_30_(zinc_transporter),_member_6	Slc30a6	ENSMUSG00000024069
1424248_at	0.9	0.192	cyclic_AMP-regulated_phosphoprotein,_21	Arpp21	ENSMUSG00000032503
1424250_a_at	1.16	0.032	Rho_guanine_nucleotide_exchange_factor_(GEF)_3	Arhgef3	ENSMUSG00000021895
1424254_at	1.25	0.203	interferon_induced_transmembrane_protein_1	Ifitm1	ENSMUSG00000025491
1424260_at	0.9	0.2	solute_carrier_family_12,_member_1	Slc12a1	ENSMUSG00000027202
1424266_s_at	1.25	0.0581	carboxylesterase_1F	Ces1f	ENSMUSG00000031725
1424269_a_at	1.14	0.118	myosin,_light_polypeptide_6,_alkali,_smooth_muscle_and_non-muscle_pseudogene_predicted_gene_8894_myosin,_light_polypeptide_6,_alkali,_smooth_muscle_and_non-muscle	Gm5526_Gm8894_Myl6	ENSMUSG00000060467_ENSMUSG00000060680_ENSMUSG00000084817_ENSMUSG00000090841
1424271_at	1.1	0.34	doublecortin-like_kinase_1	Dclk1	ENSMUSG00000027797
1424278_a_at	1.02	0.615	baculoviral_IAP_repeat-containing_5	Birc5	ENSMUSG00000017716
1424285_s_at	0.92	0.152	ADP-ribosylation_factor-like_6_interacting_protein_4	Arl6ip4	ENSMUSG00000029404
1424286_at	1.02	0.558	protein_kinase,_X-linked	Prkx	ENSMUSG00000035725
1424296_at	1.12	0.337	glutamate-cysteine_ligase,_catalytic_subunit	Gclc	ENSMUSG00000032350
1424298_at	1.07	0.371	zinc_finger_protein_282	Zfp282	ENSMUSG00000025821
1424300_at	0.98	0.556	gem_(nuclear_organelle)_associated_protein_6_predicted_pseudogene_6253	Gemin6_Gm6253	ENSMUSG00000055760
1424303_at	0.97	0.478	DEP_domain_containing_7	Depdc7	ENSMUSG00000027173
1424304_at	1.02	0.588	two_pore_segment_channel_2	Tpcn2	ENSMUSG00000048677
1424305_at	1.44	0.286	immunoglobulin_joining_chain	Igj	ENSMUSG00000067149
1424309_a_at	0.92	0.239	molybdenum_cofactor_synthesis_2	Mocs2	ENSMUSG00000015536
1424313_a_at	1.15	0.0618	NADH_dehydrogenase_(ubiquinone)_Fe-S_protein_7	Ndufs7	ENSMUSG00000020153
1424321_at	0.93	0.253	replication_factor_C_(activator_1)_4	Rfc4	ENSMUSG00000022881
1424332_at	0.99	0.591	Rab40c,_member_RAS_oncogene_family	Rab40c	ENSMUSG00000025730
1424339_at	1.1	0.225	2'-5'_oligoadenylate_synthetase-like_1	Oasl1	ENSMUSG00000041827
1424341_s_at	0.98	0.557	protocadherin_alpha_1_protocadherin_alpha_10_protocadherin_alpha_11_protocadherin_alpha_12_protocadherin_alpha_2_protocadherin_alpha_3_protocadherin_alpha_4_protocadherin_alpha_5_protocadherin_alpha_6_protocadherin_alpha_7_protocadherin_alpha_8_protocadherin_alpha_9_protocadherin_alpha_subfamily_C,_1_protocadherin_alpha_subfamily_C,_2	Pcdha1_Pcdha10_Pcdha11_Pcdha12_Pcdha2_Pcdha3_Pcdha4_Pcdha5_Pcdha6_Pcdha7_Pcdha8_Pcdha9_Pcdhac1_Pcdhac2	ENSMUSG00000007440
1424367_a_at	1.04	0.569	homer_homolog_2_(Drosophila)	Homer2	ENSMUSG00000025813
1424372_at	0.95	0.404	mitochondrial_ribosomal_protein_L32	Mrpl32	ENSMUSG00000015672
1424374_at	1.17	0.194	GTPase,_IMAP_family_member_4	Gimap4	ENSMUSG00000054435
1424375_s_at	1.5	0.116	GTPase,_IMAP_family_member_4	Gimap4	ENSMUSG00000054435
1424376_at	1.09	0.274	CDC42_effector_protein_(Rho_GTPase_binding)_1	Cdc42ep1	ENSMUSG00000049521
1424380_at	1.1	0.204	vacuolar_protein_sorting_37B_(yeast)	Vps37b	ENSMUSG00000066278
1424383_at	1.03	0.555	transmembrane_protein_51	Tmem51	ENSMUSG00000040616
1424387_at	0.98	0.595	prolactin_family_8,_subfamily_a,_member_81	Prl8a8	ENSMUSG00000021346
1424395_at	0.85	0.0757	asparaginase_like_1	Asrgl1	ENSMUSG00000024654
1424397_at	0.97	0.504	DEAH_(Asp-Glu-Ala-His)_box_polypeptide_36	Dhx36	ENSMUSG00000027770
1424398_at	1	0.639	DEAH_(Asp-Glu-Ala-His)_box_polypeptide_36	Dhx36	ENSMUSG00000027770
1424408_at	1.28	0.0169	LIM_and_senescent_cell_antigen_like_domains_2	Lims2	ENSMUSG00000024395
1424421_at	0.98	0.519	RFad1,_flavin_adenine_dinucleotide_synthetase,_homolog_(yeast)	Flad1	ENSMUSG00000042642
1424434_at	0.85	0.0826	methyltransferase_like_22	Mettl22	ENSMUSG00000039345
1424437_s_at	0.9	0.277	ATP-binding_cassette,_sub-family_G_(WHITE),_member_4	Abcg4	ENSMUSG00000032131
1424443_at	0.92	0.356	transmembrane_6_superfamily_member_1	Tm6sf1	ENSMUSG00000038623
1424454_at	0.87	0.0347	transmembrane_protein_87A	Tmem87a	ENSMUSG00000033808
1424456_at	1.08	0.176	poliovirus_receptor-related_2	Pvrl2	ENSMUSG00000062300
1424465_at	0.96	0.494	coiled-coil_domain_containing_58	Ccdc58	ENSMUSG00000075229
1424483_at	1.17	0.129	MOB_kinase_activator_1A	Mob1a	ENSMUSG00000043131
1424485_at	1.01	0.576	angiopoietin-like_3	Angptl3	ENSMUSG00000028553
1424490_at	0.98	0.544	zinc_finger_protein_428	Zfp428	ENSMUSG00000064264
1424508_at	1.04	0.469	tetratricopeptide_repeat_domain_5	Ttc5	ENSMUSG00000006288
1424515_at	1.08	0.309	RIKEN_cDNA_B230354K17_gene	B230354K17Rik	ENSMUSG00000073393
1424524_at	1.3	0.14	DNA-damage_regulated_autophagy_modulator_1	Dram1	ENSMUSG00000020057
1424528_at	1.02	0.566	cell_growth_regulator_with_EF_hand_domain_1	Cgref1	ENSMUSG00000029161
1424531_a_at	0.95	0.494	transcription_elongation_factor_A_(SII),_3	Tcea3	ENSMUSG00000001604
1424539_at	0.92	0.298	ubiquitin-like_4	Ubl4	ENSMUSG00000015290
1424541_at	0.97	0.55	transmembrane_protein_70	Tmem70	ENSMUSG00000025940
1424542_at	0.84	0.39	S100_calcium_binding_protein_A4	S100a4	ENSMUSG00000001020
1424546_at	1.06	0.367	cDNA_sequence_BC003965	BC003965	ENSMUSG00000067722
1424552_at	1.17	0.224	caspase_8	Casp8	ENSMUSG00000026029
1424560_at	1.11	0.329	proline-serine-threonine_phosphatase-interacting_protein_1	Pstpip1	ENSMUSG00000032322
1424562_a_at	1	0.631	solute_carrier_family_25_(mitochondrial_carrier,_adenine_nucleotide_translocator),_member_4	Slc25a4	ENSMUSG00000031633
1424566_s_at	0.91	0.234	polymerase_(RNA)_III_(DNA_directed)_polypeptide_D	Polr3d	ENSMUSG00000000776
1424568_at	1.11	0.193	tetraspanin_2	Tspan2	ENSMUSG00000027858
1424569_at	1.04	0.442	DEAD_(Asp-Glu-Ala-Asp)_box_polypeptide_46	Ddx46	ENSMUSG00000021500
1424585_at	0.96	0.484	RAN_binding_protein_10	Ranbp10	ENSMUSG00000037415
1424594_at	0.97	0.542	sterile_alpha_motif_domain_containing_4	Samd4	ENSMUSG00000021838
1424596_s_at	1.03	0.584	LIM_and_cysteine-rich_domains_1	Lmcd1	ENSMUSG00000057604
1424598_at	1.02	0.615	DEAD_(Asp-Glu-Ala-Asp)_box_polypeptide_6	Ddx6	ENSMUSG00000032097
1424608_a_at	1.01	0.611	basic_leucine_zipper_and_W2_domains_2_predicted_gene_4354_predicted_gene_5589	Bzw2_Gm4354_Gm5589	---
1424612_at	0.94	0.367	NIPA-like_domain_containing_2	Nipal2	ENSMUSG00000038879
1424614_at	0.98	0.589	post-GPI_attachment_to_proteins_2	Pgap2	ENSMUSG00000030990
1424623_at	1.02	0.544	serine_(or_cysteine)_peptidase_inhibitor,_clade_B,_member_5	Serpinb5	ENSMUSG00000067006
1424635_at	1.25	0.0838	eukaryotic_translation_elongation_factor_1_alpha_1	Eef1a1	ENSMUSG00000037742
1424638_at	1.02	0.618	cyclin-dependent_kinase_inhibitor_1A_(P21)	Cdkn1a	ENSMUSG00000023067
1424643_at	0.96	0.44	Treacher_Collins_Franceschetti_syndrome_1,_homolog	Tcof1	ENSMUSG00000024613
1424647_at	0.97	0.525	gamma-aminobutyric_acid_(GABA)_A_receptor,_pi	Gabrp	ENSMUSG00000020159
1424657_at	1.02	0.602	TAO_kinase_1	Taok1	ENSMUSG00000017291
1424661_at	0.9	0.168	peptidase_(mitochondrial_processing)_alpha	Pmpca	ENSMUSG00000026926
1424664_at	0.99	0.597	cDNA_sequence_BC017647	BC017647	ENSMUSG00000037750
1424671_at	1.13	0.286	pleckstrin_homology_domain_containing,_family_F_(with_FYVE_domain)_member_1	Plekhf1	ENSMUSG00000074170
1424674_at	0.94	0.481	solute_carrier_family_39_(metal_ion_transporter),_member_6	Slc39a6	ENSMUSG00000024270
1424680_at	0.94	0.305	family_with_sequence_similarity_26,_member_E	Fam26e	ENSMUSG00000049872
1424682_at	0.94	0.311	GPN-loop_GTPase_3	Gpn3	ENSMUSG00000029464
1424699_at	1.02	0.566	coiled-coil_domain_containing_136	Ccdc136	ENSMUSG00000029769
1424707_at	0.93	0.269	transmembrane_emp24-like_trafficking_protein_10_(yeast)	Tmed10	ENSMUSG00000021248
1424715_at	1.11	0.165	retinol_saturase_(all_trans_retinol_13,14_reductase)	Retsat	ENSMUSG00000056666
1424716_at	1.19	0.106	retinol_saturase_(all_trans_retinol_13,14_reductase)	Retsat	ENSMUSG00000056666
1424757_at	0.94	0.367	cDNA_sequence_BC018242	BC018242	ENSMUSG00000040563
1424762_at	1	0.632	C1q_and_tumor_necrosis_factor_related_protein_5_membrane-type_frizzled-related_protein	C1qtnf5_Mfrp	ENSMUSG00000034739_ENSMUSG00000079592
1424772_at	1.02	0.549	H2A_histone_family,_member_J	H2afj	ENSMUSG00000060032
1424777_at	0.98	0.533	DDB1_and_CUL4_associated_factor_4	Dcaf4	ENSMUSG00000021222
1424780_a_at	1.33	0.032	receptor_accessory_protein_3	Reep3	ENSMUSG00000019873
1424781_at	1.24	0.0135	receptor_accessory_protein_3	Reep3	ENSMUSG00000019873
1424782_at	0.96	0.5	DNA-damage_regulated_autophagy_modulator_2	Dram2	ENSMUSG00000027900
1424806_s_at	0.95	0.369	transmembrane_protein_214	Tmem214	ENSMUSG00000038828
1424821_at	0.98	0.585	Nedd4_family_interacting_protein_1	Ndfip1	---
1424829_at	1.24	0.0294	RIKEN_cDNA_A830007P12_gene	A830007P12Rik	ENSMUSG00000059555
1424835_at	0.89	0.0745	glutathione_S-transferase,_mu_4	Gstm4	ENSMUSG00000027890
1424843_a_at	1.23	0.129	growth_arrest_specific_5	Gas5	ENSMUSG00000053332
1424848_at	0.92	0.26	potassium_large_conductance_calcium-activated_channel,_subfamily_M,_alpha_member_1	Kcnma1	ENSMUSG00000063142
1424850_at	1.32	0.11	mitogen-activated_protein_kinase_kinase_kinase_1	Map3k1	ENSMUSG00000021754
1424853_s_at	0.89	0.181	cytochrome_P450,_family_4,_subfamily_a,_polypeptide_10_cytochrome_P450,_family_4,_subfamily_a,_polypeptide_31	Cyp4a10_Cyp4a31	ENSMUSG00000066072
1424858_at	0.91	0.266	L-2-hydroxyglutarate_dehydrogenase	L2hgdh	ENSMUSG00000020988
1424859_at	1.04	0.407	homer_homolog_3_(Drosophila)	Homer3	ENSMUSG00000003573
1424868_at	0.92	0.193	glycine-N-acyltransferase	Glyat	ENSMUSG00000063683
1424871_s_at	0.99	0.572	family_with_sequence_similarity_100,_member_A	Fam100a	ENSMUSG00000039568
1424878_at	0.98	0.509	predicted_gene_20605_leucine-rich_repeats_and_calponin_homology_(CH)_domain_containing_4	Gm20605_Lrch4	ENSMUSG00000029720_ENSMUSG00000093445
1424879_at	1.03	0.524	predicted_gene_20605_leucine-rich_repeats_and_calponin_homology_(CH)_domain_containing_4_sin3_associated_polypeptide	Gm20605_Lrch4_Sap25	ENSMUSG00000029720_ENSMUSG00000079165
1424883_s_at	1.14	0.162	serine/arginine-rich_splicing_factor_7	Srsf7	ENSMUSG00000024097
1424889_at	0.91	0.362	nucleoporin_like_2	Nupl2	ENSMUSG00000048439
1424899_at	0.92	0.292	nicotinamide_nucleotide_adenylyltransferase_3	Nmnat3	ENSMUSG00000032456
1424919_at	0.96	0.441	v-erb-b2_erythroblastic_leukemia_viral_oncogene_homolog_2,_neuro/glioblastoma_derived_oncogene_homolog_(avian)	Erbb2	ENSMUSG00000062312
1424922_a_at	1.16	0.0652	bromodomain_containing_4	Brd4	ENSMUSG00000024002
1424923_at	1.38	0.233	serine_(or_cysteine)_peptidase_inhibitor,_clade_A,_member_3G	Serpina3g	ENSMUSG00000041481
1424927_at	1.1	0.403	GLI_pathogenesis-related_1_(glioma)	Glipr1	ENSMUSG00000056888
1424931_s_at	1.23	0.342	immunoglobulin_lambda_constant_1_immunoglobulin_lambda_variable_1	Iglc1_Iglv1	---
1424937_at	1.58	9.98e-05	perilipin_5	Plin5	ENSMUSG00000011305
1424938_at	0.99	0.587	six_transmembrane_epithelial_antigen_of_the_prostate_1	Steap1	ENSMUSG00000015652
1424940_s_at	0.91	0.249	cDNA_sequence_BC022687	BC022687	ENSMUSG00000037594
1424948_x_at	1.38	0.196	histocompatibility_2,_D_region_locus_1_histocompatibility_2,_K1,_K_region	H2-D1_H2-K1	ENSMUSG00000061232
1424953_at	0.98	0.597	cDNA_sequence_BC021614	BC021614	ENSMUSG00000058216
1424954_a_at	1.03	0.538	phosphatidylinositol-4-phosphate_5-kinase,_type_1_gamma	Pip5k1c	ENSMUSG00000034902
1424965_at	1.05	0.579	leupaxin	Lpxn	ENSMUSG00000024696
1424979_at	1.01	0.591	anterior_pharynx_defective_1a_homolog_(C._elegans)	Aph1a	ENSMUSG00000015750
1424988_at	1.28	0.0239	myosin_regulatory_light_chain_interacting_protein	Mylip	ENSMUSG00000038175
1424999_at	0.84	0.0519	ZNRD1_antisense_RNA	Znrd1as	ENSMUSG00000036214
1425006_a_at	1.03	0.502	vaccinia_related_kinase_1	Vrk1	ENSMUSG00000021115
1425020_at	0.92	0.386	UBX_domain_protein_2A	Ubxn2a	ENSMUSG00000020634_ENSMUSG00000090475
1425025_at	1.13	0.0869	transmembrane_protein_106A	Tmem106a	ENSMUSG00000034947
1425036_a_at	1.16	0.196	trinucleotide_repeat_containing_6a	Tnrc6a	ENSMUSG00000052707
1425045_at	1.03	0.521	jumonji_domain_containing_7_phospholipase_A2,_group_IVB_(cytosolic)	Jmjd7_Pla2g4b	ENSMUSG00000033852
1425047_a_at	0.85	0.0404	RIKEN_cDNA_4921517L17_gene	4921517L17Rik	ENSMUSG00000038085
1425051_at	1.03	0.498	isochorismatase_domain_containing_1	Isoc1	ENSMUSG00000024601
1425055_at	0.93	0.292	protein_phosphatase_6,_regulatory_subunit_2	Ppp6r2	ENSMUSG00000036561
1425057_at	0.98	0.561	phenazine_biosynthesis-like_protein_domain_containing_1	Pbld1	ENSMUSG00000020072
1425062_at	1.09	0.359	Fc_receptor-like_1	Fcrl1	ENSMUSG00000059994
1425075_at	1.03	0.482	GATA_zinc_finger_domain_containing_2B	Gatad2b	ENSMUSG00000042390
1425084_at	1.15	0.26	GTPase,_IMAP_family_member_7	Gimap7	ENSMUSG00000043931
1425086_a_at	1.09	0.348	SLAM_family_member_6	Slamf6	ENSMUSG00000015314
1425089_at	0.85	0.0445	potassium_voltage_gated_channel,_Shaw-related_subfamily,_member_4	Kcnc4	ENSMUSG00000027895
1425090_s_at	0.77	0.0247	potassium_voltage_gated_channel,_Shaw-related_subfamily,_member_4	Kcnc4	ENSMUSG00000027895
1425091_at	0.95	0.372	retinoic_acid_receptor_responder_(tazarotene_induced)_2	Rarres2	---
1425096_a_at	1.01	0.61	pentatricopeptide_repeat_domain_1	Ptcd1	ENSMUSG00000029624
1425100_a_at	0.93	0.211	phosphodiesterase_6G,_cGMP-specific,_rod,_gamma	Pde6g	ENSMUSG00000025386
1425105_at	0.98	0.547	retinol_binding_protein_3,_interstitial	Rbp3	ENSMUSG00000041534
1425106_a_at	0.88	0.097	tryptophanyl-tRNA_synthetase	Wars	ENSMUSG00000021266
1425110_at	1	0.632	sortilin-related_VPS10_domain_containing_receptor_3	Sorcs3	ENSMUSG00000063434
1425118_at	0.92	0.209	spire_homolog_2_(Drosophila)	Spire2	ENSMUSG00000010154
1425135_a_at	1.01	0.582	dynamin_2	Dnm2	ENSMUSG00000033335
1425142_a_at	1.14	0.138	heterogeneous_nuclear_ribonucleoprotein_D	Hnrnpd	ENSMUSG00000000568
1425143_a_at	1.12	0.155	NADH_dehydrogenase_(ubiquinone)_Fe-S_protein_1	Ndufs1	ENSMUSG00000025968
1425148_a_at	1.13	0.272	sorting_nexin_6	Snx6	ENSMUSG00000005656
1425152_s_at	0.97	0.487	serine_(or_cysteine)_peptidase_inhibitor,_clade_I,_member_2	Serpini2	ENSMUSG00000034139
1425153_at	1.82	7.72e-05	myosin,_heavy_polypeptide_2,_skeletal_muscle,_adult	Myh2	ENSMUSG00000033196
1425171_at	0.93	0.361	rhodopsin	Rho	ENSMUSG00000030324
1425172_at	0.9	0.0955	rhodopsin	Rho	ENSMUSG00000030324
1425188_s_at	0.99	0.615	sel-1_suppressor_of_lin-12-like_(C._elegans)	Sel1l	ENSMUSG00000020964
1425196_a_at	1.11	0.0958	histidine_triad_nucleotide_binding_protein_2	Hint2	ENSMUSG00000028470
1425202_a_at	0.87	0.159	ankyrin_3,_epithelial	Ank3	ENSMUSG00000069601
1425204_s_at	0.89	0.18	DEAD_(Asp-Glu-Ala-Asp)_box_polypeptide_19a_DEAD_(Asp-Glu-Ala-Asp)_box_polypeptide_19b	Ddx19a_Ddx19b	ENSMUSG00000015023_ENSMUSG00000033658
1425210_s_at	0.97	0.476	zinc_finger_protein_84	Zfp84	ENSMUSG00000046185
1425213_at	1.03	0.529	family_with_sequence_similarity_81,_member_A	Fam81a	ENSMUSG00000032224
1425214_at	1.16	0.313	pyrimidinergic_receptor_P2Y,_G-protein_coupled,_6	P2ry6	ENSMUSG00000048779
1425223_at	1.05	0.319	baculoviral_IAP_repeat-containing_3	Birc3	ENSMUSG00000032000
1425226_x_at	1.37	0.378	T-cell_receptor_beta-2_chain_C_region-like	LOC665506	ENSMUSG00000076498
1425234_at	1.03	0.478	collagen,_type_XX,_alpha_1	Col20a1	ENSMUSG00000016356
1425246_at	1	0.625	RIKEN_cDNA_0610008F07_gene	0610008F07Rik	ENSMUSG00000046840
1425247_a_at	1.02	0.602	Immunoglobulin_heavy_constant_mu	Ighm	ENSMUSG00000076614
1425250_a_at	1	0.648	solute_carrier_family_14_(urea_transporter),_member_2	Slc14a2	ENSMUSG00000024552
1425259_x_at	1.02	0.571	killer_cell_lectin-like_receptor_subfamily_A,_member_12	Klra12	---
1425264_s_at	1.14	0.166	myelin_basic_protein	Mbp	ENSMUSG00000041607
1425265_a_at	0.87	0.0289	exoribonuclease_3	Eri3	ENSMUSG00000033423
1425273_s_at	0.98	0.522	epithelial_membrane_protein_2	Emp2	ENSMUSG00000022505
1425289_a_at	1.2	0.255	complement_receptor_2	Cr2	ENSMUSG00000026616
1425323_a_at	0.88	0.045	family_with_sequence_similarity_173,_member_A	Fam173a	ENSMUSG00000057411
1425324_x_at	1	0.647	Immunoglobulin_heavy_constant_mu	Ighm	ENSMUSG00000076614
1425336_x_at	1.55	0.162	histocompatibility_2,_K1,_K_region	H2-K1	ENSMUSG00000061232
1425344_at	0.88	0.263	nuclear_prelamin_A_recognition_factor	Narf	ENSMUSG00000000056
1425348_a_at	0.9	0.131	signal_recognition_particle_receptor,_B_subunit	Srprb	ENSMUSG00000032553
1425351_at	0.88	0.21	sulfiredoxin_1_homolog_(S._cerevisiae)	Srxn1	ENSMUSG00000032802
1425353_at	1.04	0.399	ectonucleotide_pyrophosphatase/phosphodiesterase_3	Enpp3	---
1425356_at	0.96	0.513	zinc_finger_protein_142	Zfp142	ENSMUSG00000026135
1425360_at	1.02	0.516	myeloid/lymphoid_or_mixed-lineage_leukemia_(trithorax_homolog,_Drosophila);_translocated_to,_6	Mllt6	ENSMUSG00000038437
1425366_a_at	0.98	0.579	Hus1_homolog_(S._pombe)	Hus1	ENSMUSG00000020413
1425378_at	1.1	0.0811	hect_(homologous_to_the_E6-AP_(UBE3A)_carboxyl_terminus)_domain_and_RCC1_(CHC1)-like_domain_(RLD)_1	Herc1	ENSMUSG00000038664
1425396_a_at	1.45	0.352	lymphocyte_protein_tyrosine_kinase	Lck	ENSMUSG00000000409
1425405_a_at	0.97	0.521	adenosine_deaminase,_RNA-specific	Adar	ENSMUSG00000027951
1425413_at	1.03	0.501	regulatory_factor_X,_3_(influences_HLA_class_II_expression)	Rfx3	ENSMUSG00000040929
1425416_s_at	0.94	0.299	proline/serine-rich_coiled-coil_1	Psrc1	ENSMUSG00000068744
1425418_at	0.9	0.115	WAP_four-disulfide_core_domain_5	Wfdc5	ENSMUSG00000040154
1425428_at	0.94	0.336	hypoxia_inducible_factor_3,_alpha_subunit	Hif3a	ENSMUSG00000004328
1425429_s_at	0.98	0.534	hypoxia_inducible_factor_3,_alpha_subunit	Hif3a	ENSMUSG00000004328
1425439_a_at	0.82	0.109	solute_carrier_family_41,_member_3	Slc41a3	ENSMUSG00000030089
1425444_a_at	0.92	0.195	transforming_growth_factor,_beta_receptor_II	Tgfbr2	ENSMUSG00000032440
1425448_x_at	1.01	0.582	ATPase,_H+_transporting,_lysosomal_V0_subunit_B	Atp6v0b	---
1425477_x_at	1.29	0.218	histocompatibility_2,_class_II_antigen_A,_beta_1	H2-Ab1	ENSMUSG00000073421
1425478_x_at	1.01	0.602	ubiquitin-conjugating_enzyme_E2I	Ube2i	---
1425481_at	1.11	0.356	CCR4-NOT_transcription_complex,_subunit_6-like	Cnot6l	ENSMUSG00000034724
1425493_at	0.97	0.52	bone_morphogenetic_protein_receptor,_type_1A	Bmpr1a	ENSMUSG00000021796
1425519_a_at	1.66	0.285	CD74_antigen_(invariant_polypeptide_of_major_histocompatibility_complex,_class_II_antigen-associated)	Cd74	ENSMUSG00000024610
1425523_at	1.07	0.443	RNA_binding_motif_protein_25	Rbm25	ENSMUSG00000010608
1425524_at	1.04	0.431	RNA_binding_motif_protein_25	Rbm25	---
1425525_a_at	1.16	0.136	purinergic_receptor_P2X,_ligand-gated_ion_channel_4	P2rx4	ENSMUSG00000029470
1425528_at	1.28	0.0372	paired_related_homeobox_1	Prrx1	ENSMUSG00000026586
1425531_at	0.98	0.582	zinc_finger,_HIT_domain_containing_1	Znhit1	ENSMUSG00000059518
1425545_x_at	1.39	0.18	histocompatibility_2,_D_region_locus_1	H2-D1	ENSMUSG00000073411
1425547_a_at	0.95	0.363	kinesin_light_chain_4	Klc4	ENSMUSG00000003546
1425548_a_at	1.06	0.49	leukocyte_specific_transcript_1	Lst1	ENSMUSG00000073412
1425563_s_at	1.02	0.591	protocadherin_10	Pcdh10	ENSMUSG00000049100
1425567_a_at	1.14	0.243	annexin_A5	Anxa5	ENSMUSG00000027712
1425574_at	1.04	0.386	Eph_receptor_A3	Epha3	ENSMUSG00000052504
1425579_at	0.97	0.535	glial_cell_line_derived_neurotrophic_factor_family_receptor_alpha_2	Gfra2	ENSMUSG00000022103
1425582_a_at	1.12	0.281	endomucin	Emcn	ENSMUSG00000054690
1425585_at	1.02	0.561	mediator_of_RNA_polymerase_II_transcription,_subunit_12_homolog_(yeast)	Med12	ENSMUSG00000031302_ENSMUSG00000079487
1425590_s_at	0.96	0.409	aryl_hydrocarbon_receptor-interacting_protein-like_1	Aipl1	ENSMUSG00000040554
1425591_a_at	0.95	0.455	charged_multivesicular_body_protein_2A	Chmp2a	ENSMUSG00000033916
1425603_at	1.29	0.286	transmembrane_protein_176A	Tmem176a	---
1425634_a_at	0.94	0.301	tyrosine_kinase,_non-receptor,_1	Tnk1	ENSMUSG00000001583
1425635_at	0.97	0.526	tyrosine_kinase,_non-receptor,_1	Tnk1	ENSMUSG00000001583
1425640_at	0.96	0.462	AF4/FMR2_family,_member_1	Aff1	ENSMUSG00000029313
1425644_at	1.01	0.632	leptin_receptor	Lepr	ENSMUSG00000057722
1425658_at	0.94	0.357	CD109_antigen	Cd109	ENSMUSG00000046186
1425665_a_at	0.9	0.321	signal_recognition_particle_54A_signal_recognition_particle_54B_signal_recognition_particle_54C	Srp54a_Srp54b_Srp54c	ENSMUSG00000021020_ENSMUSG00000073079_ENSMUSG00000079108
1425674_a_at	1.01	0.616	Ssu72_RNA_polymerase_II_CTD_phosphatase_homolog_(yeast)	Ssu72	ENSMUSG00000029038
1425683_at	0.99	0.604	---	---	---
1425687_at	1.16	0.255	CASP8_and_FADD-like_apoptosis_regulator	Cflar	ENSMUSG00000026031
1425690_at	0.95	0.408	beta-1,3-glucuronyltransferase_1_(glucuronosyltransferase_P)	B3gat1	ENSMUSG00000045994
1425694_at	0.97	0.475	T-box_5	Tbx5	ENSMUSG00000018263
1425699_a_at	1.01	0.617	abhydrolase_domain_containing_14A	Abhd14a	ENSMUSG00000042210
1425714_a_at	1.01	0.615	Nfat_activating_molecule_with_ITAM_motif_1	Nfam1	ENSMUSG00000058099
1425719_a_at	1.08	0.379	N-myc_(and_STAT)_interactor	Nmi	ENSMUSG00000026946
1425724_at	0.88	0.202	protein_tyrosine_phosphatase,_receptor_type,_N_polypeptide_2	Ptprn2	ENSMUSG00000056553
1425729_at	1.02	0.565	bestrophin_2	Best2	ENSMUSG00000052819
1425731_at	0.93	0.178	ankyrin_repeat_domain_24	Ankrd24	ENSMUSG00000054708
1425732_a_at	0.94	0.444	Max_interacting_protein_1	Mxi1	ENSMUSG00000025025
1425733_a_at	1.01	0.59	epidermal_growth_factor_receptor_pathway_substrate_8	Eps8	ENSMUSG00000015766
1425736_at	1.36	0.184	CD37_antigen	Cd37	ENSMUSG00000030798
1425767_a_at	1.04	0.458	sine_oculis-related_homeobox_4_homolog_(Drosophila)	Six4	ENSMUSG00000034460
1425777_at	0.9	0.135	calcium_channel,_voltage-dependent,_beta_1_subunit	Cacnb1	ENSMUSG00000020882
1425778_at	0.95	0.358	indoleamine_2,3-dioxygenase_2	Ido2	ENSMUSG00000031549
1425784_a_at	1.04	0.506	olfactomedin_1	Olfm1	ENSMUSG00000026833
1425798_a_at	0.98	0.56	RecQ_protein-like	Recql	ENSMUSG00000030243
1425806_a_at	0.96	0.533	mediator_complex_subunit_21	Med21	ENSMUSG00000030291
1425823_at	0.96	0.418	complement_factor_H-related_2	Cfhr2	ENSMUSG00000033898
1425830_a_at	1.01	0.61	cyclin-dependent_kinase_2_interacting_protein_cyclin-dependent_kinase_2-interacting_protein-like	Cinp_LOC640972	ENSMUSG00000021276
1425832_a_at	1.08	0.223	chemokine_(C-X-C_motif)_receptor_6	Cxcr6	ENSMUSG00000048521
1425842_at	0.95	0.35	EGF-like_repeats_and_discoidin_I-like_domains_3	Edil3	ENSMUSG00000034488
1425854_x_at	1.32	0.447	T-cell_receptor_beta-2_chain_C_region-like	LOC665506	ENSMUSG00000076498
1425869_a_at	1.09	0.262	presenilin_2	Psen2	ENSMUSG00000010609
1425881_at	0.97	0.437	pregnancy-specific_glycoprotein_28	Psg28	ENSMUSG00000030373
1425901_at	0.96	0.46	nuclear_factor_of_activated_T_cells,_cytoplasmic,_calcineurin_dependent_2	Nfatc2	---
1425902_a_at	1.03	0.537	nuclear_factor_of_kappa_light_polypeptide_gene_enhancer_in_B_cells_2,_p49/p100	Nfkb2	ENSMUSG00000025225
1425907_s_at	0.87	0.119	angiomotin	Amot	ENSMUSG00000041688
1425918_at	1.09	0.345	---	---	---
1425930_a_at	0.97	0.527	MAX-like_protein_X	Mlx	ENSMUSG00000017801
1425934_a_at	1.03	0.532	UDP-Gal:betaGlcNAc_beta_1,4-galactosyltransferase,_polypeptide_4	B4galt4	ENSMUSG00000022793
1425950_at	0.97	0.543	solute_carrier_family_17,_member_9	Slc17a9	ENSMUSG00000023393
1425951_a_at	1.07	0.338	C-type_lectin_domain_family_4,_member_n	Clec4n	ENSMUSG00000023349
1425954_a_at	0.98	0.546	apurinic/apyrimidinic_endonuclease_2	Apex2	ENSMUSG00000025269
1425955_at	1.01	0.63	caveolin_2	Cav2	ENSMUSG00000000058
1425965_at	0.96	0.504	ubiquitin_C	Ubc	ENSMUSG00000008348
1425972_a_at	1.12	0.217	zinc_finger_protein_X-linked	Zfx	ENSMUSG00000079509
1425974_a_at	1.28	0.0297	tripartite_motif-containing_25	Trim25	ENSMUSG00000000275
1425984_at	0.97	0.544	collagen,_type_V,_alpha_3	Col5a3	ENSMUSG00000004098
1425997_a_at	0.94	0.345	phosphatidylinositol_glycan_anchor_biosynthesis,_class_N	Pign	ENSMUSG00000056536
1426025_s_at	1.45	0.264	lysosomal-associated_protein_transmembrane_5	Laptm5	ENSMUSG00000028581
1426036_a_at	0.91	0.186	phosphodiesterase_1C	Pde1c	ENSMUSG00000004347
1426043_a_at	0.85	0.186	calpain_3	Capn3	ENSMUSG00000079110
1426051_a_at	1	0.642	centromere_protein_B	Cenpb	ENSMUSG00000068267
1426065_a_at	1.01	0.605	tribbles_homolog_3_(Drosophila)	Trib3	ENSMUSG00000032715
1426083_a_at	1.54	0.146	B_cell_translocation_gene_1,_anti-proliferative	Btg1	ENSMUSG00000036478
1426088_at	1.03	0.516	NADH_dehydrogenase_subunit_5	ND5	ENSMUSG00000064367
1426089_a_at	1.01	0.593	cDNA_sequence_BC003331	BC003331	ENSMUSG00000006010
1426090_a_at	0.9	0.173	fer_(fms/fps_related)_protein_kinase,_testis_specific_2	Fert2	ENSMUSG00000000127
1426095_a_at	0.97	0.497	tumor_necrosis_factor_receptor_superfamily,_member_22	Tnfrsf22	ENSMUSG00000010751_ENSMUSG00000037613
1426103_a_at	0.93	0.333	estrogen_receptor_2_(beta)	Esr2	ENSMUSG00000021055
1426108_s_at	0.78	0.0154	calcium_channel,_voltage-dependent,_beta_1_subunit	Cacnb1	ENSMUSG00000020882
1426112_a_at	1.16	0.349	CD72_antigen	Cd72	ENSMUSG00000028459
1426113_x_at	1.38	0.335	T_cell_receptor_alpha_variable_9D-3	Trav9d-3	ENSMUSG00000076928
1426122_a_at	1.01	0.62	coronin_6	Coro6	ENSMUSG00000020836
1426130_at	0.87	0.0897	nucleoredoxin-like_1	Nxnl1	---
1426133_a_at	1.04	0.422	MIT,_microtubule_interacting_and_transport,_domain_containing_1	Mitd1	ENSMUSG00000026088
1426136_x_at	1.04	0.521	killer_cell_lectin-like_receptor_subfamily_A,_member_21	Klra21	---
1426151_a_at	1	0.648	syntaxin_3	Stx3	ENSMUSG00000041488
1426155_a_at	1.01	0.632	odd-skipped_related_2	Osr2	ENSMUSG00000022330
1426157_a_at	1.26	0.376	CD209b_antigen	Cd209b	ENSMUSG00000065987
1426159_x_at	1.14	0.426	T_cell_receptor_beta,_joining_region	Tcrb-J	ENSMUSG00000076498
1426168_a_at	1.42	0.328	T_cell_receptor_alpha_variable_9D-3	Trav9d-3	ENSMUSG00000076928
1426177_a_at	0.99	0.603	NK1_transcription_factor_related,_locus_2_(Drosophila)	Nkx1-2	ENSMUSG00000048528
1426179_a_at	1	0.647	twisted_gastrulation_homolog_1_(Drosophila)	Twsg1	ENSMUSG00000024098
1426186_a_at	0.99	0.628	fibroblast_growth_factor_5	Fgf5	ENSMUSG00000029337
1426190_at	0.95	0.412	activator_of_yeast_meiotic_promoters_1	Aym1	ENSMUSG00000053873
1426194_x_at	0.92	0.172	REV3-like,_catalytic_subunit_of_DNA_polymerase_zeta_RAD54_like_(S._cerevisiae)	Rev3l	ENSMUSG00000019841
1426199_x_at	0.99	0.597	uncharacterized_LOC100505002	LOC100505002	ENSMUSG00000076695_ENSMUSG00000076698_ENSMUSG00000076701_ENSMUSG00000076703
1426207_at	1.11	0.344	inhibitor_of_kappaB_kinase_beta	Ikbkb	ENSMUSG00000031537
1426209_at	1.13	0.166	striatin,_calmodulin_binding_protein_4	Strn4	ENSMUSG00000030374
1426226_at	0.82	0.121	dual-specificity_tyrosine-(Y)-phosphorylation_regulated_kinase_1a	Dyrk1a	ENSMUSG00000022897
1426239_s_at	1.18	0.348	arrestin,_beta_2	Arrb2	ENSMUSG00000060216
1426242_at	1.03	0.563	polymerase_(RNA)_II_(DNA_directed)_polypeptide_A	Polr2a	ENSMUSG00000005198
1426247_at	1.06	0.515	serine/threonine_kinase_24	Stk24	ENSMUSG00000063410
1426249_at	1.05	0.395	adrenergic_receptor_kinase,_beta_1	Adrbk1	ENSMUSG00000024858
1426254_at	0.93	0.41	TM2_domain_containing_1	Tm2d1	ENSMUSG00000028563
1426259_at	1.23	0.294	pantothenate_kinase_3	Pank3	ENSMUSG00000018846
1426260_a_at	1.09	0.424	UDP-glucuronosyltransferase_1-9-like_UDP-glucuronosyltransferase_1-9-like_UDP_glucuronosyltransferase_1_family,_polypeptide_A1_UDP_glycosyltransferase_1_family,_polypeptide_A10_UDP_glucuronosyltransferase_1_family,_polypeptide_A2_UDP_glucuronosyltransferase_1_family,_polypeptide_A5_UDP_glucuronosyltransferase_1_family,_polypeptide_A6A_UDP_glucuronosyltransferase_1_family,_polypeptide_A6B_UDP_gluc…	LOC100048662_LOC100048744_Ugt1a1_Ugt1a10_Ugt1a2_Ugt1a5_Ugt1a6a_Ugt1a6b_Ugt1a7c_Ugt1a9	ENSMUSG00000054545_ENSMUSG00000089675_ENSMUSG00000089943_ENSMUSG00000089960_ENSMUSG00000090124_ENSMUSG00000090145_ENSMUSG00000090165_ENSMUSG00000090171_ENSMUSG00000090175
1426262_at	1.05	0.427	ADNP_homeobox_2	Adnp2	ENSMUSG00000053950
1426264_at	1.13	0.0861	dihydrolipoamide_S-acetyltransferase_(E2_component_of_pyruvate_dehydrogenase_complex)	Dlat	ENSMUSG00000000168
1426265_x_at	1.1	0.128	dihydrolipoamide_S-acetyltransferase_(E2_component_of_pyruvate_dehydrogenase_complex)	Dlat	ENSMUSG00000000168
1426269_at	0.92	0.315	vesicle-associated_membrane_protein_7	Vamp7	ENSMUSG00000051412
1426272_at	0.88	0.309	limb_region_1	Lmbr1	ENSMUSG00000010721
1426278_at	1.51	0.0816	interferon,_alpha-inducible_protein_27_like_2A	Ifi27l2a	ENSMUSG00000079017
1426290_at	1	0.639	DIM1_dimethyladenosine_transferase_1-like_(S._cerevisiae)	Dimt1	ENSMUSG00000021692
1426295_at	1.02	0.54	hyaluronan_and_proteoglycan_link_protein_1	Hapln1	ENSMUSG00000021613
1426300_at	1.07	0.295	activated_leukocyte_cell_adhesion_molecule	Alcam	ENSMUSG00000022636
1426309_at	0.89	0.0474	ankyrin_repeat_and_SOCS_box-containing_9	Asb9	ENSMUSG00000031384
1426311_s_at	0.98	0.544	zinc_finger,_DHHC_domain_containing_5	Zdhhc5	ENSMUSG00000034075
1426320_at	0.98	0.566	sorting_nexin_29	Snx29	ENSMUSG00000071669
1426324_at	1.33	0.172	histocompatibility_2,_D_region_locus_1	H2-D1	ENSMUSG00000073411
1426331_a_at	0.9	0.234	FERM_domain_containing_4B	Frmd4b	ENSMUSG00000030064
1426350_at	1.02	0.57	mannoside_acetylglucosaminyltransferase_2	Mgat2	ENSMUSG00000043998
1426352_s_at	0.96	0.338	Tia1_cytotoxic_granule-associated_RNA_binding_protein-like_1	Tial1	ENSMUSG00000030846
1426353_at	1.15	0.179	signal_transducer_and_activator_of_transcription_6	Stat6	ENSMUSG00000002147
1426369_at	1.07	0.512	fatty_acyl_CoA_reductase_1	Far1	ENSMUSG00000030759
1426374_at	0.99	0.607	family_with_sequence_similarity_54,_member_B	Fam54b	ENSMUSG00000046671
1426391_at	0.91	0.228	ADP-ribosylation_factor_1	Arf1	ENSMUSG00000048076
1426392_a_at	1.1	0.38	ARP3_actin-related_protein_3	Actr3	ENSMUSG00000026341
1426396_at	1.11	0.262	CD247_antigen	Cd247	ENSMUSG00000005763
1426397_at	1.12	0.317	transforming_growth_factor,_beta_receptor_II	Tgfbr2	ENSMUSG00000032440
1426401_at	0.79	0.0269	protein_phosphatase_3,_catalytic_subunit,_alpha_isoform	Ppp3ca	ENSMUSG00000028161
1426408_at	1	0.635	CUGBP,_Elav-like_family_member_1	Celf1	ENSMUSG00000005506
1426411_a_at	0.94	0.401	spermatid_perinuclear_RNA_binding_protein	Strbp	ENSMUSG00000026915
1426418_at	0.99	0.618	atonal_homolog_8_(Drosophila)	Atoh8	ENSMUSG00000037621
1426419_at	1.2	0.0369	RNA_binding_motif_protein_26	Rbm26	ENSMUSG00000022119
1426432_a_at	1.33	0.108	solute_carrier_family_4_(anion_exchanger),_member_4	Slc4a4	ENSMUSG00000060961
1426453_at	1.03	0.508	pitrilysin_metallepetidase_1	Pitrm1	ENSMUSG00000021193
1426454_at	1.31	0.294	Rho,_GDP_dissociation_inhibitor_(GDI)_beta	Arhgdib	ENSMUSG00000030220
1426457_at	0.96	0.481	sarcolemma_associated_protein	Slmap	ENSMUSG00000021870
1426459_s_at	1.12	0.231	expressed_sequence_AW549877	AW549877	ENSMUSG00000041935
1426461_at	1.04	0.48	UDP-glucose_pyrophosphorylase_2	Ugp2	ENSMUSG00000001891
1426467_s_at	0.99	0.606	RIKEN_cDNA_0610037L13_gene	0610037L13Rik	ENSMUSG00000028608
1426468_at	0.97	0.502	RIKEN_cDNA_0610037L13_gene	0610037L13Rik	ENSMUSG00000028608
1426477_at	1.08	0.214	RAS_p21_protein_activator_1	Rasa1	ENSMUSG00000021549
1426482_at	0.9	0.239	protein-kinase,_interferon-inducible_double_stranded_RNA_dependent_inhibitor,_repressor_of_(P58_repressor)	Prkrir	ENSMUSG00000030753
1426486_at	0.95	0.356	UBX_domain_protein_4	Ubxn4	ENSMUSG00000026353
1426492_at	0.96	0.412	tyrosyl-DNA_phosphodiesterase_1	Tdp1	ENSMUSG00000021177
1426494_at	0.99	0.627	RNA_(guanine-9-)_methyltransferase_domain_containing_3	Rg9mtd3	ENSMUSG00000035601
1426505_at	1.18	0.333	ecotropic_viral_integration_site_2b	Evi2b	ENSMUSG00000070354
1426510_at	0.82	0.0354	saccharopine_dehydrogenase_(putative)	Sccpdh	ENSMUSG00000038936
1426511_at	1.17	0.0619	sushi_domain_containing_2	Susd2	ENSMUSG00000006342
1426515_a_at	1.02	0.568	torsin_family_1,_member_A_(torsin_A)	Tor1a	ENSMUSG00000026849
1426519_at	0.83	0.0678	procollagen-proline,_2-oxoglutarate_4-dioxygenase_(proline_4-hydroxylase),_alpha_1_polypeptide	P4ha1	ENSMUSG00000019916
1426535_at	1.03	0.534	protein_O-glucosyltransferase_1	Poglut1	ENSMUSG00000034064
1426550_at	1	0.642	SID1_transmembrane_family,_member_1	Sidt1	ENSMUSG00000022696
1426554_a_at	1.33	0.126	phosphoglycerate_mutase_1	Pgam1	ENSMUSG00000011752
1426559_at	1.05	0.489	sno,_strawberry_notch_homolog_1_(Drosophila)	Sbno1	ENSMUSG00000038095
1426568_at	0.99	0.621	solute_carrier_family_2_(facilitated_glucose_transporter),_member_9	Slc2a9	ENSMUSG00000005107
1426572_at	1.14	0.243	malic_enzyme_2,_NAD(+)-dependent,_mitochondrial	Me2	ENSMUSG00000024556
1426573_at	1.06	0.395	malic_enzyme_2,_NAD(+)-dependent,_mitochondrial	Me2	ENSMUSG00000024556
1426574_a_at	1.16	0.164	adducin_3_(gamma)	Add3	ENSMUSG00000025026
1426584_a_at	1.03	0.543	sorbitol_dehydrogenase	Sord	ENSMUSG00000027227
1426597_s_at	1.06	0.419	intermediate_filament_family_orphan_2	Iffo2	ENSMUSG00000041025
1426598_at	0.76	0.0309	ubiquitously_transcribed_tetratricopeptide_repeat_gene,_Y_chromosome	Uty	ENSMUSG00000068457
1426604_at	1.05	0.471	ribonuclease_L_(2',_5'-oligoisoadenylate_synthetase-dependent)	Rnasel	ENSMUSG00000066800
1426612_at	0.97	0.447	timeless_interacting_protein	Tipin	ENSMUSG00000032397
1426614_at	1.32	0.0151	zinc_finger,_MYND-type_containing_8	Zmynd8	ENSMUSG00000039671
1426623_a_at	1.08	0.429	Rho_GTPase_activating_protein_17	Arhgap17	ENSMUSG00000030766
1426643_at	0.88	0.069	elongation_protein_3_homolog_(S._cerevisiae)	Elp3	ENSMUSG00000022031
1426644_at	1.19	0.0425	TBC1_domain_family,_member_20	Tbc1d20	ENSMUSG00000027465
1426657_s_at	0.99	0.615	3-phosphoglycerate_dehydrogenase_pseudogene_3-phosphoglycerate_dehydrogenase	Gm8096_Phgdh	ENSMUSG00000053398_ENSMUSG00000091401
1426659_a_at	1.05	0.327	predicted_gene_10132_predicted_pseudogene_3362_ribosomal_protein_L23A	Gm10132_Gm3362_Rpl23a	ENSMUSG00000058546_ENSMUSG00000078126_ENSMUSG00000085442
1426667_a_at	0.88	0.118	Sad1_and_UNC84_domain_containing_1	Sun1	ENSMUSG00000036817
1426668_at	1.02	0.543	solute_carrier_family_30_(zinc_transporter),_member_9	Slc30a9	ENSMUSG00000029221
1426682_at	1.14	0.125	CCR4-NOT_transcription_complex,_subunit_6	Cnot6	ENSMUSG00000020362
1426705_s_at	0.84	0.0161	isoleucine-tRNA_synthetase	Iars	ENSMUSG00000037851
1426711_at	0.97	0.461	transmembrane_and_coiled-coil_domains_3	Tmco3	ENSMUSG00000038497
1426712_at	1	0.646	solute_carrier_family_6_(neurotransmitter_transporter),_member_15	Slc6a15	ENSMUSG00000019894
1426716_at	0.92	0.234	tudor_domain_containing_7	Tdrd7	ENSMUSG00000035517
1426725_s_at	1.43	0.0776	E26_avian_leukemia_oncogene_1,_5'_domain	Ets1	ENSMUSG00000032035
1426734_at	1.24	0.0411	family_with_sequence_similarity_43,_member_A	Fam43a	ENSMUSG00000046546
1426737_at	0.91	0.192	G1_to_S_phase_transition_1	Gspt1	ENSMUSG00000062203
1426747_at	0.9	0.102	ATP-binding_cassette,_sub-family_F_(GCN20),_member_3	Abcf3	ENSMUSG00000003234
1426756_at	0.96	0.596	UDP-N-acetyl-alpha-D-galactosamine:polypeptide_N-acetylgalactosaminyltransferase_2	Galnt2	ENSMUSG00000089704_ENSMUSG00000092329
1426772_x_at	1.3	0.421	T_cell_receptor_beta,_joining_region	Tcrb-J	ENSMUSG00000076490_ENSMUSG00000076498
1426780_at	1.05	0.311	autophagy_related_14	Atg14	ENSMUSG00000037526
1426785_s_at	1.66	0.00998	monoglyceride_lipase	Mgll	ENSMUSG00000033174
1426789_s_at	1.09	0.263	structure_specific_recognition_protein_1	Ssrp1	ENSMUSG00000027067
1426790_at	0.98	0.598	structure_specific_recognition_protein_1	Ssrp1	ENSMUSG00000027067
1426799_at	1.13	0.375	RAB8B,_member_RAS_oncogene_family	Rab8b	ENSMUSG00000036943
1426805_at	0.93	0.446	SWI/SNF_related,_matrix_associated,_actin_dependent_regulator_of_chromatin,_subfamily_a,_member_4	Smarca4	ENSMUSG00000032187
1426808_at	1.01	0.632	lectin,_galactose_binding,_soluble_3	Lgals3	ENSMUSG00000050335
1426810_at	1.17	0.0913	lysine_(K)-specific_demethylase_3A	Kdm3a	ENSMUSG00000053470
1426811_at	0.96	0.403	protein_phosphatase_2,_regulatory_subunit_B_(B56),_beta_isoform	Ppp2r5b	ENSMUSG00000024777
1426834_s_at	1.24	0.0364	RIKEN_cDNA_D930015E06_gene	D930015E06Rik	ENSMUSG00000033767
1426837_at	0.76	0.0255	methionyl_aminopeptidase_1	Metap1	ENSMUSG00000005813
1426847_at	1.01	0.587	sirtuin_4_(silent_mating_type_information_regulation_2_homolog)_4_(S._cerevisiae)	Sirt4	ENSMUSG00000029524
1426854_a_at	0.95	0.453	SET_nuclear_oncogene	Set	ENSMUSG00000054766
1426862_at	1.04	0.448	aftiphilin	Aftph	ENSMUSG00000049659
1426866_at	0.99	0.614	carbohydrate_(N-acetylgalactosamine_4-0)_sulfotransferase_14	Chst14	ENSMUSG00000074916
1426880_at	1.09	0.336	enhancer_trap_locus_4	Etl4	ENSMUSG00000036617
1426894_s_at	1.21	0.16	family_with_sequence_similarity_102,_member_A	Fam102a	ENSMUSG00000039157
1426897_at	1.09	0.371	regulator_of_chromosome_condensation_2	Rcc2	ENSMUSG00000040945
1426898_at	0.98	0.57	TGF-beta_activated_kinase_1/MAP3K7_binding_protein_1	Tab1	ENSMUSG00000022414
1426906_at	1.95	0.0579	myeloid_nuclear_differentiation_antigen_like	Mndal	ENSMUSG00000090272
1426915_at	1.21	0.0717	death_associated_protein_kinase_1	Dapk1	ENSMUSG00000021559
1426924_at	0.93	0.221	ring_finger_and_CCCH-type_zinc_finger_domains_2	Rc3h2	ENSMUSG00000075376
1426926_at	1.14	0.208	phospholipase_C,_gamma_2	Plcg2	ENSMUSG00000034330
1426936_at	1.06	0.476	cDNA_sequence_BC005512_RIKEN_cDNA_F630007L15_gene_predicted_gene_6958	BC005512_F630007L15Rik_Gm6958	---
1426951_at	1.3	0.062	cysteine_rich_transmembrane_BMP_regulator_1_(chordin_like)	Crim1	ENSMUSG00000024074
1426958_at	1.06	0.457	ribosomal_protein_S9	Rps9	ENSMUSG00000006333
1426964_at	1.3	0.184	RIKEN_cDNA_3110003A17_gene_predicted_pseudogene_6314	3110003A17Rik_Gm6314	ENSMUSG00000078453
1426966_at	1.02	0.565	axin_1	Axin1	ENSMUSG00000024182
1426970_a_at	1.12	0.18	ubiquitin-like_modifier_activating_enzyme_7	Uba7	ENSMUSG00000032596_ENSMUSG00000079323
1426971_at	1.24	0.09	ubiquitin-like_modifier_activating_enzyme_7	Uba7	ENSMUSG00000032596
1426974_at	1.14	0.117	amplified_in_osteosarcoma	Os9	ENSMUSG00000040462
1426976_at	0.93	0.318	ubiquitin_specific_peptidase_47	Usp47	ENSMUSG00000059263
1426983_at	1.2	0.184	formin_binding_protein_1	Fnbp1	ENSMUSG00000075415
1426985_s_at	1.22	0.0506	family_with_sequence_similarity_76,_member_B	Fam76b	ENSMUSG00000037808
1427007_at	1.29	0.255	SAM_and_SH3_domain_containing_3	Sash3	ENSMUSG00000031101
1427021_s_at	0.95	0.279	ferritin_heavy_chain_1	Fth1	ENSMUSG00000024661
1427023_at	1.01	0.621	phytanoyl-CoA_hydroxylase_interacting_protein-like	Phyhipl	ENSMUSG00000037747
1427041_at	1.17	0.22	cDNA_sequence_BC013712	BC013712	ENSMUSG00000037731
1427045_at	1.14	0.117	synaptopodin	Synpo	ENSMUSG00000043079
1427065_at	0.92	0.145	RIKEN_cDNA_4933439F18_gene	4933439F18Rik	ENSMUSG00000018415
1427068_x_at	0.93	0.203	RIKEN_cDNA_4933439F18_gene	4933439F18Rik	ENSMUSG00000018415
1427076_at	1.16	0.489	macrophage_expressed_gene_1	Mpeg1	ENSMUSG00000046805
1427086_at	1.1	0.175	---	---	---
1427109_at	1.07	0.214	open_reading_frame_61	ORF61	ENSMUSG00000013858
1427110_at	1.01	0.597	ribonucleoprotein,_PTB-binding_1	Raver1	ENSMUSG00000010205
1427136_s_at	1.16	0.228	splicing_regulatory_glutamine/lysine-rich_protein_1	Srek1	ENSMUSG00000032621
1427148_at	0.87	0.255	praja_2,_RING-H2_motif_containing	Pja2	ENSMUSG00000024083
1427157_at	1.12	0.163	coiled-coil_domain_containing_85A	Ccdc85a	ENSMUSG00000032878
1427159_at	1.06	0.349	cleavage_and_polyadenylation_factor_subunit_homolog_(S._cerevisiae)	Pcf11	ENSMUSG00000041328
1427162_a_at	1.05	0.425	ELK4,_member_of_ETS_oncogene_family	Elk4	ENSMUSG00000026436
1427166_a_at	0.99	0.584	spastic_paraplegia_7_homolog_(human)	Spg7	ENSMUSG00000000738
1427167_at	0.86	0.198	armadillo_repeat_containing,_X-linked_4	Armcx4	ENSMUSG00000049804
1427173_a_at	1.1	0.0973	mitochondrial_ribosomal_protein_S33	Mrps33	ENSMUSG00000029918_ENSMUSG00000078525
1427177_at	1.02	0.587	FYVE_and_coiled-coil_domain_containing_1	Fyco1	ENSMUSG00000025241
1427184_at	1.12	0.124	T_cell_receptor_beta,_joining_region	Tcrb-J	ENSMUSG00000076490
1427185_at	0.92	0.388	myocyte_enhancer_factor_2A	Mef2a	ENSMUSG00000030557
1427196_at	0.96	0.458	WNK_lysine_deficient_protein_kinase_4	Wnk4	ENSMUSG00000035112
1427199_at	1.15	0.0673	furry_homolog-like_(Drosophila)	Fryl	ENSMUSG00000070733
1427208_at	1.13	0.212	zinc_finger_protein_451	Zfp451	ENSMUSG00000042197
1427212_at	0.95	0.394	mitogen-activated_protein_kinase_associated_protein_1	Mapkap1	ENSMUSG00000038696
1427213_at	1.11	0.115	6-phosphofructo-2-kinase/fructose-2,6-biphosphatase_1	Pfkfb1	ENSMUSG00000025271
1427214_at	0.95	0.449	agmatine_ureohydrolase_(agmatinase)	Agmat	ENSMUSG00000040706
1427231_at	0.99	0.599	roundabout_homolog_1_(Drosophila)	Robo1	ENSMUSG00000022883
1427236_a_at	1.11	0.221	myeloid/lymphoid_or_mixed-lineage_leukemia_5	Mll5	ENSMUSG00000029004
1427253_s_at	1	0.647	suppressor_of_zeste_12_homolog_(Drosophila)	Suz12	ENSMUSG00000017548
1427254_at	1.03	0.574	zinc_finger_protein_445	Zfp445	ENSMUSG00000047036
1427260_a_at	1.36	0.175	tropomyosin_3,_gamma	Tpm3	ENSMUSG00000027940_ENSMUSG00000058126
1427261_at	0.94	0.362	WW,_C2_and_coiled-coil_domain_containing_1	Wwc1	ENSMUSG00000018849
1427275_at	1.25	0.294	structural_maintenance_of_chromosomes_4	Smc4	ENSMUSG00000034349
1427278_at	1.28	0.0237	CAP-GLY_domain_containing_linker_protein_family,_member_4	Clip4	ENSMUSG00000024059
1427282_a_at	0.93	0.363	frataxin	Fxn	ENSMUSG00000059363
1427283_at	1.08	0.231	myeloid/lymphoid_or_mixed-lineage_leukemia_1	Mll1	ENSMUSG00000002028
1427288_at	1.01	0.618	amyloid_beta_(A4)_precursor_protein-binding,_family_A,_member_2	Apba2	ENSMUSG00000030519
1427301_at	1.19	0.373	CD48_antigen	Cd48	ENSMUSG00000015355
1427302_at	0.98	0.563	ectonucleotide_pyrophosphatase/phosphodiesterase_3	Enpp3	ENSMUSG00000019989
1427307_a_at	0.98	0.521	disabled_1	Dab1	ENSMUSG00000028519
1427310_at	1.14	0.145	bromodomain_PHD_finger_transcription_factor	Bptf	ENSMUSG00000040481
1427315_at	0.94	0.359	transmembrane_emp24_protein_transport_domain_containing_7	Tmed7	ENSMUSG00000033184
1427325_s_at	1.22	0.278	AT-hook_transcription_factor	Akna	ENSMUSG00000039158
1427329_a_at	1.71	0.194	immunoglobulin_heavy_constant_mu	Ighm	ENSMUSG00000076617
1427330_at	0.89	0.148	cysteinyl-tRNA_synthetase	Cars	ENSMUSG00000010755
1427334_s_at	1.03	0.584	RIKEN_cDNA_2810474O19_gene	2810474O19Rik	ENSMUSG00000032712
1427338_at	0.95	0.439	ciliary_rootlet_coiled-coil,_rootletin	Crocc	ENSMUSG00000040860
1427341_at	0.95	0.442	Bardet-Biedl_syndrome_9_(human)	Bbs9	ENSMUSG00000035919
1427342_at	1.14	0.132	FAST_kinase_domains_1	Fastkd1	ENSMUSG00000027086
1427351_s_at	1.82	0.226	immunoglobulin_heavy_constant_mu	Ighm	ENSMUSG00000076617
1427360_at	0.92	0.144	RIKEN_cDNA_4930507D05_gene	4930507D05Rik	ENSMUSG00000097129
1427369_at	0.99	0.598	NLR_family,_pyrin_domain_containing_6	Nlrp6	ENSMUSG00000038745
1427371_at	1.02	0.582	ATP-binding_cassette,_sub-family_A_(ABC1),_member_8a	Abca8a	ENSMUSG00000041828
1427388_at	1.45	0.00623	leucine_rich_repeat_containing_2	Lrrc2	ENSMUSG00000032495
1427390_at	0.92	0.265	biogenesis_of_lysosome-related_organelles_complex-1,_subunit_3	Bloc1s3	ENSMUSG00000057667
1427393_at	1.07	0.316	coagulation_factor_IX	F9	ENSMUSG00000031138
1427413_a_at	0.84	0.131	CUGBP,_Elav-like_family_member_1	Celf1	ENSMUSG00000005506
1427418_a_at	1.11	0.293	hypoxia_inducible_factor_1,_alpha_subunit	Hif1a	ENSMUSG00000021109
1427435_at	1	0.649	---	---	---
1427441_a_at	1.01	0.611	succinate-Coenzyme_A_ligase,_GDP-forming,_beta_subunit	Suclg2	ENSMUSG00000061838
1427443_at	0.96	0.505	---	---	---
1427447_a_at	0.86	0.131	TRIO_and_F-actin_binding_protein	Triobp	ENSMUSG00000033088
1427452_at	1.03	0.51	ribosomal_protein_L7	Rpl7	---
1427455_x_at	2.13	0.345	immunoglobulin_kappa_chain_variable_28_(V28)_immunoglobulin_kappa_constant_immunoglobulin_kappa_joining_1_immunoglobulin_kappa_variable_4-53_immunoglobulin_kappa_variable_6-23_immunoglobulin_kappa_chain_variable_8-30	Igk-V28_Igkc_Igkj1_Igkv4-53_Igkv6-23_Igkv8-30	ENSMUSG00000076609
1427480_at	1.02	0.572	liver-expressed_antimicrobial_peptide_2	Leap2	ENSMUSG00000036216
1427488_a_at	1.05	0.504	baculoviral_IAP_repeat-containing_6	Birc6	ENSMUSG00000024073
1427511_at	1.41	0.23	---	---	---
1427516_a_at	0.97	0.516	biregional_cell_adhesion_molecule-related/down-regulated_by_oncogenes_(Cdon)_binding_protein	Boc	ENSMUSG00000022687
1427521_a_at	0.92	0.168	RIKEN_cDNA_9930023K05_gene	9930023K05Rik	ENSMUSG00000035818
1427523_at	1.02	0.569	sine_oculis-related_homeobox_3_homolog_(Drosophila)	Six3	ENSMUSG00000038805_ENSMUSG00000093450
1427526_at	1.13	0.266	FGFR1_oncogene_partner_2	Fgfr1op2	ENSMUSG00000040242
1427527_a_at	0.98	0.589	parathyroid_hormone-like_peptide	Pthlh	ENSMUSG00000048776
1427532_at	1.05	0.418	T_cell_receptor_associated_transmembrane_adaptor_1	Trat1	ENSMUSG00000030775
1427546_at	0.98	0.557	ATP-binding_cassette,_sub-family_A_(ABC1),_member_8b	Abca8b	ENSMUSG00000020620
1427557_at	1	0.639	asparagine-linked_glycosylation_12_(alpha-1,6-mannosyltransferase)	Alg12	ENSMUSG00000035845
1427563_at	0.97	0.52	Dlx6_antisense_RNA_2	Dlx6as2	ENSMUSG00000094868
1427569_a_at	0.96	0.475	utrophin	Utrn	ENSMUSG00000019820
1427579_at	0.96	0.439	rhomboid,_veinlet-like_3_(Drosophila)	Rhbdl3	ENSMUSG00000017692
1427583_at	0.99	0.573	RPTOR_independent_companion_of_MTOR,_complex_2	Rictor	ENSMUSG00000050310
1427597_at	0.98	0.544	pleckstrin_homology_domain_containing,_family_H_(with_MyTH4_domain)_member_2	Plekhh2	---
1427606_at	0.98	0.542	ubiquitin_specific_peptidase_27,_X_chromosome	Usp27x	ENSMUSG00000046269
1427611_at	0.9	0.184	growth_hormone_releasing_hormone_receptor	Ghrhr	ENSMUSG00000004654
1427626_at	0.98	0.57	mucin_5,_subtype_B,_tracheobronchial	Muc5b	ENSMUSG00000066108
1427645_a_at	0.95	0.395	interleukin_1_receptor_accessory_protein-like_2	Il1rapl2	ENSMUSG00000059203
1427650_a_at	0.98	0.542	runt_related_transcription_factor_1	Runx1	ENSMUSG00000022952
1427660_x_at	1.86	0.411	immunoglobulin_kappa_chain_variable_28_(V28)_immunoglobulin_kappa_constant_immunoglobulin_kappa_joining_1_immunoglobulin_kappa_variable_4-53_immunoglobulin_kappa_variable_6-23_immunoglobulin_kappa_chain_variable_8-30	Igk-V28_Igkc_Igkj1_Igkv4-53_Igkv6-23_Igkv8-30	ENSMUSG00000076609
1427679_at	0.93	0.33	large_tumor_suppressor	Lats1	ENSMUSG00000040021
1427682_a_at	0.99	0.605	early_growth_response_2	Egr2	ENSMUSG00000037868
1427683_at	1.02	0.581	early_growth_response_2	Egr2	ENSMUSG00000037868
1427694_at	0.99	0.598	gonadotropin_releasing_hormone_receptor	Gnrhr	ENSMUSG00000029255
1427697_a_at	1.06	0.417	transformation_related_protein_73	Trp73	ENSMUSG00000029026
1427705_a_at	1.06	0.32	nuclear_factor_of_kappa_light_polypeptide_gene_enhancer_in_B_cells_1,_p105	Nfkb1	ENSMUSG00000028163
1427707_a_at	1.07	0.31	Scl/Tal1_interrupting_locus	Stil	ENSMUSG00000028718
1427709_at	0.91	0.187	glutamate_receptor,_ionotropic,_kainate_3	Grik3	ENSMUSG00000001985
1427715_a_at	0.9	0.188	5'-nucleotidase,_cytosolic_IB	Nt5c1b	ENSMUSG00000020622
1427719_s_at	0.93	0.309	keratin_82	Krt82	ENSMUSG00000049548
1427737_a_at	0.96	0.352	RIKEN_cDNA_1200011M11_gene	1200011M11Rik	ENSMUSG00000020495
1427741_x_at	0.92	0.255	NK2_transcription_factor_related,_locus_3_(Drosophila)	Nkx2-3	---
1427746_x_at	1.38	0.198	histocompatibility_2,_K1,_K_region	H2-K1	ENSMUSG00000061232
1427755_at	0.96	0.442	mast_cell_protease,_pseudogene_1	Mcpt-ps1	---
1427768_s_at	3.8	1.07e-05	myosin,_light_polypeptide_3	Myl3	ENSMUSG00000059741
1427775_at	0.88	0.16	defensin_beta_10	Defb10	ENSMUSG00000044743
1427778_at	0.96	0.417	defensin_beta_8	Defb8	ENSMUSG00000031471
1427781_at	1.03	0.483	upregulated_during_skeletal_muscle_growth_2	Usmg2	---
1427782_a_at	1.03	0.454	corticotropin_releasing_hormone_receptor_1	Crhr1	ENSMUSG00000018634
1427785_x_at	1.12	0.0977	small_optic_lobes_homolog_(Drosophila)	Solh	ENSMUSG00000037326
1427788_at	0.99	0.602	neuroendocrine_secretory_protein_antisense	Nespas	ENSMUSG00000086537
1427791_a_at	0.98	0.584	a_disintegrin_and_metallopeptidase_domain_1a	Adam1a	---
1427812_at	0.95	0.372	iduronate_2-sulfatase	Ids	---
1427813_at	0.98	0.47	iduronate_2-sulfatase	Ids	---
1427829_at	0.98	0.589	ATP-binding_cassette,_sub-family_D_(ALD),_member_4	Abcd4	---
1427841_at	0.96	0.488	keratin_14_keratin_17	Krt14_Krt17	---
1427852_x_at	1.07	0.363	immunoglobulin_heavy_chain_(J558_family)	Igh-VJ558	---
1427864_at	0.94	0.221	histone_cluster_1,_H3b_histone_cluster_1,_H3c_histone_cluster_1,_H3d_histone_cluster_1,_H3e_histone_cluster_1,_H3f_histone_cluster_1,_H3i_histone_cluster_2,_H3b_histone_cluster_2,_H3c1_histone_cluster_2,_H3c2	Hist1h3b_Hist1h3c_Hist1h3d_Hist1h3e_Hist1h3f_Hist1h3i_Hist2h3b_Hist2h3c1_Hist2h3c2	ENSMUSG00000062808
1427869_at	0.97	0.543	Immunoglobulin_heavy_constant_mu	Ighm	---
1427877_at	0.85	0.194	zinc_finger_CCCH-type_containing_15	Zc3h15	ENSMUSG00000027091
1427886_at	1.04	0.41	nuclear_pore_membrane_protein_121	Pom121	ENSMUSG00000053293
1427887_at	0.87	0.0644	regulation_of_nuclear_pre-mRNA_domain_containing_1B	Rprd1b	ENSMUSG00000027651
1427891_at	1.24	0.0603	GTPase,_IMAP_family_member_6	Gimap6	ENSMUSG00000047867
1427892_at	1.23	0.345	myosin_IG	Myo1g	ENSMUSG00000020437
1427898_at	0.87	0.0717	ring_finger_protein_(C3H2C3_type)_6	Rnf6	ENSMUSG00000029634
1427903_at	0.94	0.373	phosphohistidine_phosphatase_1	Phpt1	ENSMUSG00000026941_ENSMUSG00000036504
1427905_at	0.98	0.52	RIKEN_cDNA_1810063B07_gene	1810063B07Rik	ENSMUSG00000045107
1427909_at	0.96	0.463	RIKEN_cDNA_2410015M20_gene	2410015M20Rik	ENSMUSG00000049760
1427911_at	0.99	0.6	transmembrane_protein_173	Tmem173	ENSMUSG00000024349
1427916_at	0.86	0.0686	suppression_of_tumorigenicity_7-like	St7l	ENSMUSG00000045576
1427922_at	0.98	0.525	RIKEN_cDNA_2310061C15_gene	2310061C15Rik	ENSMUSG00000014633
1427923_at	0.85	0.0614	zinc_metallopeptidase,_STE24_homolog_(S._cerevisiae)	Zmpste24	ENSMUSG00000043207
1427928_s_at	0.91	0.129	phosphatidylinositol_glycan_anchor_biosynthesis,_class_U	Pigu	ENSMUSG00000038383
1427930_at	0.95	0.355	pyridoxal_(pyridoxine,_vitamin_B6)_kinase	Pdxk	ENSMUSG00000032788
1427932_s_at	1.51	0.175	RIKEN_cDNA_1200003I10_gene_RIKEN_cDNA_1200015M12_gene_RIKEN_cDNA_A130040M12_gene	1200003I10Rik_1200015M12Rik_A130040M12Rik	---
1427943_at	1.02	0.572	acylphosphatase_2,_muscle_type	Acyp2	ENSMUSG00000060923
1427967_at	0.92	0.298	SLIT-ROBO_Rho_GTPase_activating_protein_2	Srgap2	ENSMUSG00000026425
1427969_s_at	1.04	0.503	zinc_finger_protein_654	Zfp654	ENSMUSG00000047141
1427974_s_at	1.01	0.627	calcium_channel,_voltage-dependent,_L_type,_alpha_1D_subunit	Cacna1d	ENSMUSG00000015968
1427979_at	0.98	0.577	RIKEN_cDNA_4732418C07_gene	4732418C07Rik	ENSMUSG00000034210
1427984_at	0.85	0.0671	SUMO/sentrin_specific_peptidase_6	Senp6	ENSMUSG00000034252
1427987_at	1.08	0.303	scaffold_attachment_factor_B2	Safb2	ENSMUSG00000042625
1427988_s_at	1.15	0.0926	scaffold_attachment_factor_B2	Safb2	ENSMUSG00000042625
1427991_s_at	1.01	0.612	ubiquitin_specific_petidase_45	Usp45	ENSMUSG00000040455
1428006_at	0.97	0.462	Sec1_family_domain_containing_1	Scfd1	---
1428013_at	0.96	0.432	RIKEN_cDNA_6030458C11_gene	6030458C11Rik	ENSMUSG00000022195
1428017_at	0.9	0.235	Pbx/knotted_1_homeobox_2	Pknox2	ENSMUSG00000035934
1428041_at	1.01	0.6	cDNA_sequence_BC028777	BC028777	ENSMUSG00000085185
1428044_at	1.02	0.566	adaptor-related_protein_complex_3,_sigma_2_subunit	Ap3s2	---
1428070_at	1.02	0.573	synovial_apoptosis_inhibitor_1,_synoviolin	Syvn1	ENSMUSG00000024807
1428073_a_at	1	0.648	nucleoporin_88	Nup88	ENSMUSG00000040667
1428076_s_at	1.02	0.588	predicted_pseudogene_3244_predicted_gene_3873_NADH_dehydrogenase_(ubiquinone)_1_beta_subcomplex_4	Gm3244_Gm3873_Ndufb4	ENSMUSG00000022820_ENSMUSG00000083380
1428078_at	0.93	0.303	ring_finger_protein,_transmembrane_1	Rnft1	ENSMUSG00000020521
1428080_at	1.04	0.436	phosphoglycerate_mutase_family_member_5	Pgam5	ENSMUSG00000029500
1428084_at	0.92	0.268	KRR1,_small_subunit_(SSU)_processome_component,_homolog_(yeast)	Krr1	ENSMUSG00000063334
1428090_at	1.07	0.29	pentatricopeptide_repeat_domain_3	Ptcd3	ENSMUSG00000063884
1428091_at	0.93	0.398	kelch-like_7_(Drosophila)	Klhl7	ENSMUSG00000028986
1428099_a_at	1.25	0.129	serine/arginine-rich_splicing_factor_1	Srsf1	ENSMUSG00000018379
1428103_at	1.11	0.26	a_disintegrin_and_metallopeptidase_domain_10	Adam10	ENSMUSG00000054693
1428118_at	1	0.649	leucine_rich_repeat_and_Ig_domain_containing_1	Lingo1	ENSMUSG00000049556
1428121_at	0.92	0.168	family_with_sequence_similarity_125,_member_B	Fam125b	ENSMUSG00000038740
1428132_at	1.05	0.44	CDC42_small_effector_1	Cdc42se1	ENSMUSG00000046722
1428134_at	1.03	0.508	coenzyme_Q9_homolog_(yeast)	Coq9	ENSMUSG00000031782
1428135_a_at	0.97	0.553	eukaryotic_translation_elongation_factor_1_delta_(guanine_nucleotide_exchange_protein)	Eef1d	ENSMUSG00000055762
1428140_at	1.16	0.161	3-oxoacid_CoA_transferase_1	Oxct1	ENSMUSG00000022186
1428141_at	0.98	0.508	golgi_associated,_gamma_adaptin_ear_containing,_ARF_binding_protein_2	Gga2	ENSMUSG00000030872
1428147_at	1	0.634	coronin_7	Coro7	ENSMUSG00000039637
1428148_s_at	1.1	0.32	coronin_7	Coro7	ENSMUSG00000039637
1428150_at	1	0.629	coronin_7	Coro7	ENSMUSG00000039637
1428155_at	0.96	0.555	COMM_domain_containing_9	Commd9	ENSMUSG00000027163
1428159_s_at	1.08	0.148	NADH_dehydrogenase_(ubiquinone)_1,_alpha/beta_subcomplex,_1	Ndufab1	ENSMUSG00000030869_ENSMUSG00000083626_ENSMUSG00000091989
1428163_at	0.83	0.0948	SAR1_gene_homolog_B_(S._cerevisiae)	Sar1b	ENSMUSG00000020386
1428166_at	1.02	0.561	congenital_dyserythropoietic_anemia,_type_I_(human)	Cdan1	ENSMUSG00000027284
1428171_at	1.02	0.516	PRP39_pre-mRNA_processing_factor_39_homolog_(yeast)	Prpf39	ENSMUSG00000035597
1428179_at	1.08	0.211	NADH_dehydrogenase_(ubiquinone)_flavoprotein_2	Ndufv2	ENSMUSG00000024099
1428182_at	0.95	0.383	phosphoribosyl_pyrophosphate_synthetase-associated_protein_1	Prpsap1	ENSMUSG00000015869
1428183_at	1.1	0.344	ankyrin_repeat_domain_23	Ankrd23	---
1428187_at	1.22	0.18	CD47_antigen_(Rh-related_antigen,_integrin-associated_signal_transducer)	Cd47	ENSMUSG00000055447_ENSMUSG00000079488
1428189_at	0.98	0.577	RIKEN_cDNA_5730494M16_gene	5730494M16Rik	ENSMUSG00000024269
1428193_at	0.77	0.0254	ubiquitin_specific_peptidase_9,_X_chromosome	Usp9x	ENSMUSG00000031010
1428216_s_at	1	0.628	predicted_gene_7226_translocase_of_outer_mitochondrial_membrane_7_homolog_(yeast)	Gm7226_Tomm7	ENSMUSG00000028998
1428233_at	1.03	0.571	cleavage_and_polyadenylation_specific_factor_6	Cpsf6	ENSMUSG00000055531
1428234_at	1.04	0.488	cleavage_and_polyadenylation_specific_factor_6	Cpsf6	ENSMUSG00000055531
1428239_at	1.03	0.53	ankyrin_repeat_domain_16	Ankrd16	ENSMUSG00000047909
1428242_at	1.35	0.301	histocompatibility_(minor)_HA-1	Hmha1	ENSMUSG00000035697
1428248_at	1.05	0.49	nuclear_transcription_factor,_X-box_binding_1	Nfx1	ENSMUSG00000028423
1428254_at	0.98	0.593	purine_rich_element_binding_protein_B	Purb	ENSMUSG00000049647
1428255_at	1.11	0.213	Luc7_homolog_(S._cerevisiae)-like	Luc7l	ENSMUSG00000024188
1428262_s_at	0.96	0.377	heterogeneous_nuclear_ribonucleoprotein_A3-like_heterogeneous_nuclear_ribonucleoprotein_A3_heterogeneous_nuclear_ribonucleoprotein_A3-like	Gm13369_Hnrnpa3_LOC100862477	ENSMUSG00000059005_ENSMUSG00000060989
1428265_at	1.25	0.115	protein_phosphatase_2_(formerly_2A),_regulatory_subunit_A_(PR_65),_beta_isoform	Ppp2r1b	ENSMUSG00000032058
1428271_at	1.02	0.535	acyl-Coenzyme_A_binding_domain_containing_4	Acbd4	ENSMUSG00000056938
1428276_at	0.92	0.35	abhydrolase_domain_containing_13	Abhd13	ENSMUSG00000040396
1428282_at	0.91	0.227	tubulin-specific_chaperone_E	Tbce	ENSMUSG00000039233
1428289_at	1.04	0.485	Kruppel-like_factor_9	Klf9	ENSMUSG00000033863
1428299_at	0.91	0.156	dual-specificity_tyrosine-(Y)-phosphorylation_regulated_kinase_1a	Dyrk1a	ENSMUSG00000022897
1428302_at	0.96	0.427	mitochondrial_ribosomal_protein_L48	Mrpl48	ENSMUSG00000030706
1428336_at	0.97	0.487	1-acylglycerol-3-phosphate_O-acyltransferase_4_(lysophosphatidic_acid_acyltransferase,_delta)	Agpat4	ENSMUSG00000023827
1428347_at	1.44	0.138	cytoplasmic_FMR1_interacting_protein_2	Cyfip2	ENSMUSG00000020340
1428349_s_at	1.12	0.242	early_B_cell_factor_3	Ebf3	ENSMUSG00000010476
1428362_at	0.95	0.372	eukaryotic_translation_initiation_factor_4,_gamma_2	Eif4g2	ENSMUSG00000005610
1428392_at	1.32	0.221	Ras_association_(RalGDS/AF-6)_domain_family_member_2	Rassf2	ENSMUSG00000027339
1428422_at	1.05	0.374	Fas_associated_factor_family_member_2	Faf2	ENSMUSG00000025873
1428426_s_at	1.1	0.138	transforming_growth_factor,_beta_receptor_associated_protein_1	Tgfbrap1	ENSMUSG00000070939
1428431_at	0.89	0.0863	zinc_finger,_CCHC_domain_containing_24	Zcchc24	ENSMUSG00000055538
1428432_at	0.9	0.298	zinc_finger,_CCHC_domain_containing_24	Zcchc24	ENSMUSG00000055538
1428440_at	1.03	0.537	solute_carrier_family_25_(mitochondrial_carrier,_Aralar),_member_12	Slc25a12	ENSMUSG00000027010
1428442_at	1	0.625	cDNA_sequence_BC029722	BC029722	ENSMUSG00000074649
1428452_at	1.05	0.453	RIKEN_cDNA_2810025M15_gene	2810025M15Rik	ENSMUSG00000049881
1428457_at	1.13	0.199	tocopherol_(alpha)_transfer_protein-like	Ttpal	ENSMUSG00000017679
1428465_at	0.88	0.0644	transmembrane_protein_147	Tmem147	ENSMUSG00000006315
1428466_at	1.2	0.191	chromodomain_helicase_DNA_binding_protein_3	Chd3	ENSMUSG00000018474
1428472_at	1.04	0.454	splA/ryanodine_receptor_domain_and_SOCS_box_containing_1	Spsb1	ENSMUSG00000039911
1428477_at	0.92	0.254	elaC_homolog_2_(E._coli)	Elac2	ENSMUSG00000020549
1428482_at	1.09	0.243	A_kinase_(PRKA)_anchor_protein_10	Akap10	ENSMUSG00000047804
1428483_a_at	1.09	0.243	RIKEN_cDNA_2610039C10_gene	2610039C10Rik	ENSMUSG00000022978
1428503_a_at	0.97	0.508	NFKB_inhibitor_interacting_Ras-like_protein_1	Nkiras1	ENSMUSG00000021772
1428508_at	1.11	0.203	TBC1_domain_family,_member_2B	Tbc1d2b	ENSMUSG00000037410
1428509_at	1.12	0.209	myosin_IE	Myo1e	ENSMUSG00000032220
1428531_at	1.12	0.234	integrator_complex_subunit_7	Ints7	ENSMUSG00000037461
1428539_at	1.35	0.0521	SMG1_homolog,_phosphatidylinositol_3-kinase-related_kinase_(C._elegans)	Smg1	ENSMUSG00000030655
1428549_at	1.13	0.0692	coiled-coil_domain_containing_3	Ccdc3	ENSMUSG00000026676
1428550_at	1.08	0.303	YdjC_homolog_(bacterial)	Ydjc	ENSMUSG00000041774
1428554_a_at	0.95	0.434	RIKEN_cDNA_1810035L17_gene	1810035L17Rik	ENSMUSG00000021040
1428558_at	0.83	0.113	O-sialoglycoprotein_endopeptidase-like_1	Osgepl1	ENSMUSG00000026096
1428561_at	1.15	0.159	RIKEN_cDNA_2610002J23_gene	2610002J23Rik	---
1428571_at	0.96	0.454	collagen,_type_IX,_alpha_1	Col9a1	ENSMUSG00000026147
1428572_at	1.15	0.32	brain_abundant,_membrane_attached_signal_protein_1	Basp1	ENSMUSG00000045763
1428585_at	1.35	0.0592	actinin,_alpha_1	Actn1	ENSMUSG00000015143
1428600_at	0.92	0.289	ninein	Nin	ENSMUSG00000021068
1428608_at	1.31	0.044	myosin,_light_chain_12B,_regulatory	Myl12b	ENSMUSG00000034868
1428613_at	1.07	0.219	lactate_dehydrogenase_D	Ldhd	ENSMUSG00000031958
1428631_a_at	1.09	0.248	ubiquinol_cytochrome_c_reductase_core_protein_2	Uqcrc2	ENSMUSG00000030884
1428645_at	1.09	0.382	guanine_nucleotide_binding_protein_(G_protein),_alpha_inhibiting_3	Gnai3	ENSMUSG00000000001
1428655_at	1.05	0.417	KLRAQ_motif_containing_1	Klraq1	ENSMUSG00000034709
1428663_at	0.91	0.193	sphingomyelin_synthase_2	Sgms2	ENSMUSG00000050931
1428666_at	0.92	0.21	asparaginyl-tRNA_synthetase	Nars	ENSMUSG00000024587
1428670_at	0.91	0.234	---	---	---
1428674_at	1.07	0.352	PRP38_pre-mRNA_processing_factor_38_(yeast)_domain_containing_B	Prpf38b	ENSMUSG00000027881
1428675_at	0.94	0.384	RIKEN_cDNA_1110049F12_gene	1110049F12Rik	ENSMUSG00000028669
1428686_at	0.96	0.45	RIKEN_cDNA_2810029C07_gene	2810029C07Rik	ENSMUSG00000091750
1428688_at	1	0.646	programmed_cell_death_11	Pdcd11	ENSMUSG00000025047
1428690_at	1.01	0.617	trypsin_domain_containing_1	Tysnd1	ENSMUSG00000020087
1428694_at	1.04	0.529	MIR17_host_gene_1_(non-protein_coding)	Mir17hg	ENSMUSG00000089726
1428700_at	1.05	0.465	purinergic_receptor_P2Y,_G-protein_coupled_13	P2ry13	ENSMUSG00000036362
1428706_at	0.96	0.491	centromere_protein_V	Cenpv	ENSMUSG00000018509
1428719_at	1.55	0.305	RIKEN_cDNA_2010309G21_gene	2010309G21Rik	ENSMUSG00000076937
1428720_s_at	1.26	0.508	RIKEN_cDNA_2010309G21_gene	2010309G21Rik	ENSMUSG00000076931_ENSMUSG00000076937
1428721_at	1.01	0.617	kelch-like_28_(Drosophila)	Klhl28	ENSMUSG00000020948
1428725_at	0.99	0.631	protein_inhibitor_of_activated_STAT_2	Pias2	ENSMUSG00000025423
1428727_at	1.21	0.159	centrosomal_protein_192	Cep192	ENSMUSG00000024542
1428729_at	1.13	0.153	KRIT1,_ankyrin_repeat_containing	Krit1	---
1428735_at	1.02	0.593	CD69_antigen	Cd69	ENSMUSG00000030156
1428741_at	0.99	0.609	ELAV_(embryonic_lethal,_abnormal_vision,_Drosophila)-like_4_(Hu_antigen_D)	Elavl4	ENSMUSG00000028546
1428748_at	1.22	0.046	zinc_finger_protein_826	Zfp826	---
1428758_at	1.13	0.206	transmembrane_protein_86A	Tmem86a	ENSMUSG00000010307
1428767_at	1.17	0.169	gasdermin_D	Gsdmd	ENSMUSG00000022575
1428768_at	1.2	0.0842	PAN3_polyA_specific_ribonuclease_subunit_homolog_(S._cerevisiae)	Pan3	ENSMUSG00000029647
1428782_a_at	1.02	0.522	ubiquinol-cytochrome_c_reductase_core_protein_1	Uqcrc1	ENSMUSG00000025651
1428786_at	1.12	0.384	NCK_associated_protein_1_like	Nckap1l	ENSMUSG00000022488
[truncated: 3,509 more rows]
