# Supplementary material for: Gene Co-Expression Network Analysis Provides Novel Insights into Myostatin Regulation at Three Different Mouse Developmental Timepoints
Source: PLoS One. 2015 Feb 19;10(2):e0117607. doi: 10.1371/journal.pone.0117607 (PMC4335066; doi:10.1371/journal.pone.0117607)
Supplement: S8 Table — (XLSX) [file pone.0117607.s009.xlsx]

## Sheet: all PIF results
Results of Phenotypic Impact Factor (PIF)
ProbesetID	13.5 d.p.c	d35	13.5 d.p.c	d35	Gene	Gene
	PIF	PIF	q.value	q.value	Symbol	Description
1451203_at	30.93	84.7	0.2935	4.86e-05	Mb	myoglobin
1455450_at	31.63	34.98	0.3411	0.0001	Ptpn3	protein tyrosine phosphatase, non-receptor type 3
1424831_at	24.28	30.1	0.4379	0.0001	Cpne2	copine II
1452363_a_at	52.41	48.72	0.5551	0.0001	Atp2a2	ATPase, Ca++ transporting, cardiac muscle, slow twitch 2
1416551_at	59.83	57.07	0.5617	0.0001	Atp2a2	ATPase, Ca++ transporting, cardiac muscle, slow twitch 2
1417959_at	43.25	67.11	0.5837	0.0001	Pdlim7	PDZ and LIM domain 7
1449997_at	24.7	44.16	0.6039	0.0001	Tpm3	tropomyosin 3, gamma
1448152_at	94.36	59.06	0.647	0.0001	Igf2	insulin-like growth factor 2
1427768_s_at	39.2	54.33	0.7094	0.0001	Myl3	myosin, light polypeptide 3
1456616_a_at	68.93	77.19	0.7229	0.0001	Bsg	basigin
1419606_a_at	59.43	44.27	0.7665	0.0001	Tnnt1	troponin T1, skeletal, slow
1448553_at	50.35	47.89	0.4043	0.0002	Myh7	myosin, heavy polypeptide 7, cardiac muscle, beta
1455404_at	40.44	72.32	0.5065	0.0002	Jph2	junctophilin 2
1428266_at	37.41	48.76	0.5542	0.0002	Myl3	myosin, light polypeptide 3
1448554_s_at	41.69	41.42	0.7507	0.0002	Myh6, Myh7	myosin, heavy polypeptide 6, cardiac muscle, alpha, myosin, heavy polypeptide 7, cardiac muscle, beta
1424937_at	20.02	34.05	0.306	0.0003	Plin5	perilipin 5
1427769_x_at	37.07	37.62	0.3936	0.0003	Myl3	myosin, light polypeptide 3
1450813_a_at	61.13	41.99	0.5005	0.0003	Tnni1	troponin I, skeletal, slow 1
1425153_at	13.34	83.62	0.5501	0.0003	Myh2	myosin, heavy polypeptide 2, skeletal muscle, adult
1423362_at	50.08	49.44	0.6225	0.0003	Sort1	sortilin 1
1422813_at	21.28	52.5	0.7125	0.0003	Cacng1	calcium channel, voltage-dependent, gamma subunit 1
1418370_at	63.04	45.95	0.7453	0.0003	Tnnc1	troponin C, cardiac/slow skeletal
1417673_at	25.18	29.8	0.76	0.0003	Grb14	growth factor receptor bound protein 14
1418865_at	42.02	49.3	0.3777	0.0004	Zfp385a	zinc finger protein 385A
1450081_x_at	62.13	78.53	0.7454	0.0004	Gpi1	glucose phosphate isomerase 1
1448394_at	55.51	53.75	0.7577	0.0004	Myl2	myosin, light polypeptide 2, regulatory, cardiac, slow
1437025_at	23.07	29.63	0.3952	0.0005	Cd28	CD28 antigen
1419145_at	21.68	41.89	0.4363	0.0005	Smtnl1	smoothelin-like 1
1449996_a_at	21.32	40.11	0.6776	0.0005	Tpm3	tropomyosin 3, gamma
1438511_a_at	47.04	45.77	0.3187	0.0006	1190002H23Rik	RIKEN cDNA 1190002H23 gene
1435148_at	48.77	65.6	0.5688	0.0006	Atp1b2	ATPase, Na+/K+ transporting, beta 2 polypeptide
1429195_at	34.93	35.98	0.6267	0.0006	Apol6	apolipoprotein L 6
1434499_a_at	50.79	55.95	0.0975	0.0007	Ldhb	lactate dehydrogenase B
1448987_at	46.58	67.9	0.4485	0.0007	Acadl	acyl-Coenzyme A dehydrogenase, long-chain
1453004_at	39.73	29.39	0.4853	0.0007	Slc22a23	solute carrier family 22, member 23
1416554_at	53.97	56.34	0.5742	0.0007	Pdlim1	PDZ and LIM domain 1 (elfin)
1431261_at	21.55	24.81	0.5883	0.0007	Clic5	chloride intracellular channel 5
1417574_at	51.41	37.62	0.5904	0.0007	Cxcl12	chemokine (C-X-C motif) ligand 12
1429273_at	35.15	20.78	0.1608	0.0008	Bmper	BMP-binding endothelial regulator
1434190_at	43.29	46.6	0.4592	0.0008	Gm14680, Sms	predicted gene 14680, spermine synthase
1418492_at	34.73	36.73	0.7385	0.0009	Grem2	gremlin 2 homolog, cysteine knot superfamily (Xenopus laevis)
1455235_x_at	61.64	63.6	0.3781	0.001	Ldhb	lactate dehydrogenase B
1452740_at	69.27	34.46	0.4339	0.001	Myh10	myosin, heavy polypeptide 10, non-muscle
1456768_a_at	31.18	33.07	0.6615	0.001	Mmrn2	multimerin 2
1441915_s_at	28.78	39.57	0.7064	0.001	Plin5	perilipin 5
1444504_at	27.27	74.17	0.726	0.001	Dhrs7c	dehydrogenase/reductase (SDR family) member 7C
1429735_at	36.81	41.93	0.2188	0.0011	Qk	quaking
1416183_a_at	62.73	64.34	0.5921	0.0011	Ldhb	lactate dehydrogenase B
1427073_at	30.94	31.94	0.5295	0.0012	Lace1	lactation elevated 1
1450907_at	56.11	49.16	0.7178	0.0012	Spcs2	signal peptidase complex subunit 2 homolog (S. cerevisiae)
1435870_at	21.71	36.68	0.6028	0.0013	Chpt1	choline phosphotransferase 1
1447700_x_at	50.9	60.19	0.7569	0.0013	Ss18l1	synovial sarcoma translocation gene on chromosome 18-like 1
1457434_s_at	52.14	72.97	0.1151	0.0014	Ptpla	protein tyrosine phosphatase-like (proline instead of catalytic arginine), member a
1455645_at	35.68	80.76	0.4774	0.0014	Mybpc1	myosin binding protein C, slow-type
1416533_at	54.65	49.43	0.7188	0.0014	Egln2	EGL nine homolog 2 (C. elegans)
1420735_at	24.53	25.55	0.2644	0.0015	Gabrr2	gamma-aminobutyric acid (GABA) C receptor, subunit rho 2
1419487_at	41.79	68.53	0.3461	0.0015	Mybph	myosin binding protein H
1435585_at	35.75	45.23	0.3491	0.0015	Tceal7	transcription elongation factor A (SII)-like 7
1431694_a_at	44.32	37	0.3771	0.0015	Ctnnbip1	catenin beta interacting protein 1
1420512_at	37.88	17.66	0.6153	0.0015	Dkk2	dickkopf homolog 2 (Xenopus laevis)
1421425_a_at	36.01	48.29	0.6986	0.0017	Rcan2	regulator of calcineurin 2
1439755_at	29.84	20.34	0.7461	0.0017	Sipa1l1	signal-induced proliferation-associated 1 like 1
1436737_a_at	29.47	37.18	0.483	0.0019	Sorbs1	sorbin and SH3 domain containing 1
1450961_a_at	33.44	29.75	0.6174	0.0019	Tceal3, Tceal5, Tceal6	transcription elongation factor A (SII)-like 3, transcription elongation factor A (SII)-like 5, transcription elongation factor A (SII)-like 6
1460634_at	46.21	33.39	0.6947	0.0019	Ralgds	ral guanine nucleotide dissociation stimulator
1451676_at	52.03	66.57	0.699	0.0019	Drap1	Dr1 associated protein 1 (negative cofactor 2 alpha)
1452345_at	18.38	46.36	0.7167	0.0019	Lmod2	leiomodin 2 (cardiac)
1423505_at	41.51	37.66	0.7431	0.0019	Tagln	transgelin
1426833_at	50.99	49.82	0.2486	0.002	Eif4g3	eukaryotic translation initiation factor 4 gamma, 3
1449442_at	28.49	36.76	0.2576	0.002	Pex11a	peroxisomal biogenesis factor 11 alpha
1428471_at	38.73	41.97	0.3311	0.002	Sorbs1	sorbin and SH3 domain containing 1
1419663_at	50.69	31.9	0.4193	0.002	Ogn	osteoglycin
1418506_a_at	77.5	51.6	0.4194	0.002	Prdx2	peroxiredoxin 2
1426836_s_at	53.8	52.59	0.4547	0.002	Metap1	methionyl aminopeptidase 1
1443558_s_at	41.48	54.94	0.4746	0.002	Nt5dc3	5'-nucleotidase domain containing 3
1444480_at	26.15	47.96	0.5104	0.002	Prkag3	protein kinase, AMP-activated, gamma 3 non-catatlytic subunit
1425274_at	24.74	63.31	0.5261	0.002	Asph	aspartate-beta-hydroxylase
1450917_at	28.66	76.81	0.5697	0.002	Myom2	myomesin 2
1415700_a_at	64.99	56.35	0.5787	0.002	Ssr3	signal sequence receptor, gamma
1456838_at	27.39	30.31	0.6877	0.002	Lingo3	leucine rich repeat and Ig domain containing 3
1451968_at	31.51	24.04	0.7386	0.002	Xrcc5	X-ray repair complementing defective repair in Chinese hamster cells 5
1423890_x_at	55.62	68.25	0.7575	0.002	Atp1b1	ATPase, Na+/K+ transporting, beta 1 polypeptide
1448237_x_at	58.71	59.67	0.2049	0.0021	Ldhb	lactate dehydrogenase B
1451105_at	50.1	25.69	0.4165	0.0021	Vash2	vasohibin 2
1426959_at	18.3	11.03	0.5549	0.0021	Bdh1	3-hydroxybutyrate dehydrogenase, type 1
1453135_at	30.3	30.67	0.5809	0.0021	Fndc5	fibronectin type III domain containing 5
1437030_at	27.9	51.58	0.6875	0.0021	Plcd4	phospholipase C, delta 4
1452257_at	46.06	28.13	0.7048	0.0021	Bdh1	3-hydroxybutyrate dehydrogenase, type 1
1417586_at	48.05	27.31	0.7275	0.0021	Timeless	timeless homolog (Drosophila)
1419177_at	39.82	37.17	0.7292	0.0021	Vps37a	vacuolar protein sorting 37A (yeast)
1451152_a_at	48.54	64.43	0.7721	0.0021	Atp1b1	ATPase, Na+/K+ transporting, beta 1 polypeptide
1435595_at	20.94	30.9	0.2745	0.0022	1810011O10Rik	RIKEN cDNA 1810011O10 gene
1433965_at	38.67	36.08	0.3009	0.0022	Atp8a1	ATPase, aminophospholipid transporter (APLT), class I, type 8A, member 1
1450391_a_at	26.79	37.93	0.4651	0.0022	Mgll	monoglyceride lipase
1435658_at	33.53	34.19	0.4659	0.0022	Slc27a1	solute carrier family 27 (fatty acid transporter), member 1
1433503_at	29.9	41.9	0.4801	0.0022	Ptgr2	prostaglandin reductase 2
1417632_at	48.69	42.22	0.496	0.0022	Atp6v0a1	ATPase, H+ transporting, lysosomal V0 subunit A1
1418677_at	31.48	100.56	0.5232	0.0022	Actn3	actinin alpha 3
1436509_at	46.25	39.88	0.5419	0.0022	Mlec	malectin
1423333_at	38.24	29.76	0.562	0.0022	Ergic1	endoplasmic reticulum-golgi intermediate compartment (ERGIC) 1
1426345_at	49.13	40.57	0.5644	0.0022	Prepl	prolyl endopeptidase-like
1429598_at	23.37	47.62	0.6082	0.0022	2310042D19Rik	RIKEN cDNA 2310042D19 gene
1425826_a_at	39.67	35.86	0.6117	0.0022	Sorbs1	sorbin and SH3 domain containing 1
1448569_at	53.56	49.45	0.6674	0.0022	Mlec	malectin
1458368_at	15.87	77.66	0.7314	0.0022	Myh4	myosin, heavy polypeptide 4, skeletal muscle
1425532_a_at	45.74	63.07	0.7516	0.0022	Bin1	bridging integrator 1
1415734_at	56.59	65.81	0.3391	0.0023	Rab7	RAB7, member RAS oncogene family
1455400_at	42.64	22.16	0.4762	0.0023	Ddah1	dimethylarginine dimethylaminohydrolase 1
1452832_s_at	41.23	34.07	0.5146	0.0023	Cds2	CDP-diacylglycerol synthase (phosphatidate cytidylyltransferase) 2
1429038_at	37.07	22.97	0.578	0.0023	Dda1	DET1 and DDB1 associated 1
1450643_s_at	27.09	49.05	0.6312	0.0023	Acsl1	acyl-CoA synthetase long-chain family member 1
1426144_x_at	23.02	85.77	0.5428	0.0024	Trdn	triadin
1423341_at	35.87	29.65	0.5674	0.0024	Cspg4	chondroitin sulfate proteoglycan 4
1416772_at	43.01	54.03	0.4674	0.0025	Cpt2	carnitine palmitoyltransferase 2
1418003_at	43.06	39	0.5715	0.0025	1190002H23Rik	RIKEN cDNA 1190002H23 gene
1426385_x_at	85.08	75.1	0.6117	0.0025	Ywhae	tyrosine 3-monooxygenase/tryptophan 5-monooxygenase activation protein, epsilon polypeptide
1417073_a_at	30.87	29.53	0.6684	0.0025	Qk	quaking
1440940_at	35.03	43.29	0.7064	0.0025	Cacnb1	calcium channel, voltage-dependent, beta 1 subunit
1460360_at	36.75	36.75	0.7509	0.0025	Asrgl1	asparaginase like 1
1418084_at	45.31	39.94	0.7701	0.0025	Nrp1	neuropilin 1
1448889_at	39.23	41.52	0.7257	0.0026	Slc38a4	solute carrier family 38, member 4
1457721_at	20.34	31.05	0.2811	0.0027	Ppara	peroxisome proliferator activated receptor alpha
1449178_at	32.39	66.17	0.4536	0.0027	Pdlim3	PDZ and LIM domain 3
1425730_at	31.91	45.53	0.5267	0.0027	Cacng6	calcium channel, voltage-dependent, gamma subunit 6
1418769_at	33.42	51.86	0.2641	0.0029	Myoz2	myozenin 2
1416963_at	63.05	66.56	0.2971	0.0029	Ubac1	ubiquitin associated domain containing 1
1420862_at	39.29	31.2	0.3906	0.0029	Dctn4	dynactin 4
1438957_x_at	40.79	27.23	0.4853	0.0029	Cds2	CDP-diacylglycerol synthase (phosphatidate cytidylyltransferase) 2
1451801_at	14.58	38.59	0.5056	0.0029	Trdn	triadin
1448268_at	56.45	43.77	0.529	0.0029	Tmed9	transmembrane emp24 protein transport domain containing 9
1424034_at	23.89	38.93	0.544	0.0029	Rora	RAR-related orphan receptor alpha
1424480_s_at	50.73	52.25	0.6224	0.0029	Akt2	thymoma viral proto-oncogene 2
1423255_at	55.97	61.17	0.6767	0.0029	Atp6v1g1	ATPase, H+ transporting, lysosomal V1 subunit G1
1449013_at	32.64	32.28	0.6939	0.0029	Eef2k	eukaryotic elongation factor-2 kinase
1434442_at	19.78	35.97	0.7528	0.0029	Stbd1	starch binding domain 1
1460194_at	38	54.74	0.5516	0.003	Phyh	phytanoyl-CoA hydroxylase
1417481_at	29.87	50.41	0.591	0.003	Ramp1	receptor (calcitonin) activity modifying protein 1
1451508_at	24.82	45.28	0.6207	0.003	Larp1b	La ribonucleoprotein domain family, member 1B
1417343_at	45.22	31.91	0.6466	0.003	Fxyd6	FXYD domain-containing ion transport regulator 6
1417013_at	26.32	57.78	0.7493	0.003	Hspb8	heat shock protein 8
1426856_at	20.99	34.38	0.5104	0.0031	Hsdl2	hydroxysteroid dehydrogenase like 2
1433770_at	78.38	50.39	0.5129	0.0031	Dpysl2	dihydropyrimidinase-like 2
1418511_at	25.43	54.77	0.5644	0.0031	Dpt	dermatopontin
1419421_at	54.59	67.97	0.5644	0.0031	Ank1	ankyrin 1, erythroid
1460323_at	44.64	34.93	0.5681	0.0031	Tars	threonyl-tRNA synthetase
1450047_at	43.2	21.88	0.669	0.0031	Hs6st2	heparan sulfate 6-O-sulfotransferase 2
1451259_at	54.88	49.03	0.6759	0.0031	Rexo2	REX2, RNA exonuclease 2 homolog (S. cerevisiae)
1434538_x_at	49.54	47.22	0.6776	0.0031	Eif2b2	eukaryotic translation initiation factor 2B, subunit 2 beta
1420884_at	42.75	30.64	0.7016	0.0031	Sln	sarcolipin
1450036_at	34.88	18.32	0.7243	0.0031	Sgk3	serum/glucocorticoid regulated kinase 3
1439143_at	19.12	32.59	0.7425	0.0031	A930018M24Rik	RIKEN cDNA A930018M24 gene
1427763_a_at	21.82	26.19	0.7628	0.0031	Camk2d	calcium/calmodulin-dependent protein kinase II, delta
1449872_at	28.56	42.99	0.2178	0.0032	Hspb3	heat shock protein 3
1448499_a_at	30.62	41.42	0.3682	0.0032	Ephx2	epoxide hydrolase 2, cytoplasmic
1416148_at	46.31	40.15	0.3696	0.0032	Laptm4b	lysosomal-associated protein transmembrane 4B
1434722_at	30.38	74.67	0.6115	0.0032	Ampd1	adenosine monophosphate deaminase 1
1418715_at	31.1	33.02	0.6247	0.0032	Pank1	pantothenate kinase 1
1449274_at	31.33	24.32	0.2983	0.0033	Mettl21a	methyltransferase like 21A
1416430_at	49.27	35.63	0.6155	0.0033	Cat	catalase
1417011_at	36.77	28.29	0.6173	0.0033	Sdc2	syndecan 2
1417308_at	73.08	84.35	0.6563	0.0033	Pkm	pyruvate kinase, muscle
1416563_at	57.3	35.18	0.7335	0.0033	Ctps	cytidine 5'-triphosphate synthase
1423166_at	26.77	57.62	0.4535	0.0034	Cd36	CD36 antigen
1434239_at	30.34	29.35	0.4651	0.0034	Rrp12	ribosomal RNA processing 12 homolog (S. cerevisiae)
1453317_a_at	39.13	23.1	0.4965	0.0034	Khdrbs3	KH domain containing, RNA binding, signal transduction associated 3
1424277_at	40.27	30.2	0.7385	0.0034	Haus7, LOC100048005	HAUS augmin-like complex, subunit 7, HAUS augmin-like complex subunit 7-like
1452692_a_at	59.24	69.94	0.6304	0.0035	Ndufv2	NADH dehydrogenase (ubiquinone) flavoprotein 2
1416419_s_at	56.08	43.24	0.6934	0.0036	Gabarapl1	gamma-aminobutyric acid (GABA) A receptor-associated protein-like 1
1417355_at	70.63	37.77	0.1834	0.0037	Peg3	paternally expressed 3
1417533_a_at	52.24	42.8	0.6144	0.0037	Itgb5	integrin beta 5
1420631_a_at	42.68	30	0.711	0.0037	Blcap	bladder cancer associated protein homolog (human)
1420997_a_at	67.97	84.47	0.4816	0.0038	Gpi1	glucose phosphate isomerase 1
1450955_s_at	29.45	26.32	0.5227	0.0038	Sort1	sortilin 1
1425292_at	31.5	41.56	0.7613	0.0038	Dtna	dystrobrevin alpha
1428553_at	75.75	64.45	0.1268	0.004	Glrx5	glutaredoxin 5 homolog (S. cerevisiae)
1450395_at	38.59	36.8	0.2739	0.004	Slc22a5	solute carrier family 22 (organic cation transporter), member 5
1419518_at	27.34	57.54	0.3522	0.004	Tuba8	tubulin, alpha 8
1417567_at	43.09	34.04	0.3806	0.004	Ctnnbip1	catenin beta interacting protein 1
1425275_at	33.53	62.81	0.5252	0.004	Asph	aspartate-beta-hydroxylase
1439477_at	53.33	40.53	0.5519	0.004	Ube2b	ubiquitin-conjugating enzyme E2B
1437211_x_at	56.32	40.76	0.6436	0.004	Elovl5	ELOVL family member 5, elongation of long chain fatty acids (yeast)
1452453_a_at	13.68	15.88	0.658	0.004	Camk2a	calcium/calmodulin-dependent protein kinase II alpha
1455377_at	24.29	38.78	0.7081	0.004	Ttll7	tubulin tyrosine ligase-like family, member 7
1450668_s_at	66.46	52.98	0.7195	0.004	Hspe1	heat shock protein 1 (chaperonin 10)
1439794_at	31.73	31.78	0.7253	0.004	Ntn4	netrin 4
1452173_at	54.75	64.95	0.7294	0.004	Hadha	hydroxyacyl-Coenzyme A dehydrogenase/3-ketoacyl-Coenzyme A thiolase/enoyl-Coenzyme A hydratase (trifunctional protein), alpha subunit
1423569_at	34.57	23.06	0.7424	0.004	Gatm	glycine amidinotransferase (L-arginine:glycine amidinotransferase)
1460494_at	13.7	24.73	0.2831	0.0041	Ttll10	tubulin tyrosine ligase-like family, member 10
1460561_x_at	81.61	90.62	0.5974	0.0041	Sepw1	selenoprotein W, muscle 1
1438892_at	21.09	11.57	0.6595	0.0041	Dep1	diabetic embryopathy 1
1456312_x_at	45.3	71.16	0.6846	0.0041	Gsn	gelsolin
1421410_a_at	10.63	26.48	0.7061	0.0041	Pstpip2	proline-serine-threonine phosphatase-interacting protein 2
1457031_at	24.88	53.14	0.3359	0.0044	Fsd2	fibronectin type III and SPRY domain containing 2
1433110_at	28.56	21.04	0.4446	0.0044	5830474E16Rik	RIKEN cDNA 5830474E16 gene
1424062_at	45.62	52.35	0.4522	0.0044	Ube2d1	ubiquitin-conjugating enzyme E2D 1, UBC4/5 homolog (yeast)
1457676_at	29.72	34.67	0.5551	0.0044	Tirap	toll-interleukin 1 receptor (TIR) domain-containing adaptor protein
1454708_at	39.82	33.83	0.6212	0.0044	Ablim1	actin-binding LIM protein 1
1436566_at	21.52	24.82	0.7278	0.0044	Rab40b	Rab40b, member RAS oncogene family
1420416_at	41.63	24.74	0.754	0.0044	Sema3a	sema domain, immunoglobulin domain (Ig), short basic domain, secreted, (semaphorin) 3A
1416900_s_at	31.8	33.68	0.7718	0.0044	Gdf1, Lass1	growth differentiation factor 1, LAG1 homolog, ceramide synthase 1
1424132_at	39.9	39.58	0.2763	0.0045	Hras1	Harvey rat sarcoma virus oncogene 1
1421824_at	39.81	36.25	0.3965	0.0045	Bace1	beta-site APP cleaving enzyme 1
1418453_a_at	39.29	50.81	0.5243	0.0045	Atp1b1	ATPase, Na+/K+ transporting, beta 1 polypeptide
1429083_at	36.67	59.14	0.5612	0.0045	Agl	amylo-1,6-glucosidase, 4-alpha-glucanotransferase
1448876_at	34.98	27.17	0.5996	0.0045	Evc	Ellis van Creveld gene homolog (human)
1437731_at	31.69	41.74	0.7451	0.0045	C2cd2	C2 calcium-dependent domain containing 2
1452854_at	35.19	18.69	0.3831	0.0047	Sec63	SEC63-like (S. cerevisiae)
1436949_a_at	59.41	52.62	0.4035	0.0047	Tceb2	transcription elongation factor B (SIII), polypeptide 2
1435258_at	24.02	22.74	0.638	0.0047	Tmem141	transmembrane protein 141
1455736_at	24.07	96.2	0.6392	0.0047	Mybpc2	myosin binding protein C, fast-type
1455002_at	49.63	40.78	0.6955	0.0047	LOC100044742, Ptp4a1	protein tyrosine phosphatase type IVA 1-like, protein tyrosine phosphatase 4a1
1439036_a_at	38.58	58.39	0.1347	0.0048	Atp1b1	ATPase, Na+/K+ transporting, beta 1 polypeptide
1431302_a_at	26.38	40.53	0.5105	0.0048	Nudt7	nudix (nucleoside diphosphate linked moiety X)-type motif 7
1450782_at	33.24	35.3	0.7279	0.0048	Wnt4	wingless-related MMTV integration site 4
1422254_a_at	40.82	42.53	0.7595	0.0048	Dyrk1b	dual-specificity tyrosine-(Y)-phosphorylation regulated kinase 1b
1449005_at	38.24	55.32	0.7645	0.0048	Slc16a3	solute carrier family 16 (monocarboxylic acid transporters), member 3
1460202_at	34.11	89.73	0.2316	0.0049	Myoz1	myozenin 1
1435436_at	42.25	57.75	0.393	0.0049	Epas1	endothelial PAS domain protein 1
1433672_at	26.25	28.34	0.4115	0.0049	Trmt2b	TRM2 tRNA methyltransferase 2 homolog B (S. cerevisiae)
1417872_at	55.04	76.22	0.4556	0.0049	Fhl1	four and a half LIM domains 1
1423058_at	53.62	53.97	0.5214	0.0049	Capza2	capping protein (actin filament) muscle Z-line, alpha 2
1448363_at	57.22	40.13	0.6144	0.0049	Yap1	yes-associated protein 1
1428050_a_at	45.74	41.86	0.6147	0.0049	Tmbim4	transmembrane BAX inhibitor motif containing 4
1427201_at	27.19	45.21	0.6633	0.0049	Mustn1	musculoskeletal, embryonic nuclear protein 1
1438559_x_at	46.89	41.19	0.6678	0.0049	Slc44a2	solute carrier family 44, member 2
1450994_at	47.49	30.13	0.6691	0.0049	Rock1	Rho-associated coiled-coil containing protein kinase 1
1434611_at	44.62	48.51	0.6754	0.0049	Rnf123	ring finger protein 123
1442707_at	19.28	34.65	0.6807	0.0049	Camk2a	calcium/calmodulin-dependent protein kinase II alpha
1441300_at	22.09	21.73	0.7132	0.0049	Kcnf1	potassium voltage-gated channel, subfamily F, member 1
1450070_s_at	50.99	40.31	0.7245	0.0049	Pak1	p21 protein (Cdc42/Rac)-activated kinase 1
1439708_at	27.69	37.53	0.7245	0.0049	Myom3	myomesin family, member 3
1426008_a_at	16.26	21.78	0.7294	0.0049	Slc7a2	solute carrier family 7 (cationic amino acid transporter, y+ system), member 2
1448934_at	63.2	73.34	0.2445	0.005	Ndufa10	NADH dehydrogenase (ubiquinone) 1 alpha subcomplex 10
1442732_at	27.42	20.25	0.3771	0.005	Hadhb	hydroxyacyl-Coenzyme A dehydrogenase/3-ketoacyl-Coenzyme A thiolase/enoyl-Coenzyme A hydratase (trifunctional protein), beta subunit
1459749_s_at	42.45	7.37	0.433	0.005	Fat4	FAT tumor suppressor homolog 4 (Drosophila)
1451891_a_at	32.52	34.52	0.4644	0.005	Dysf	dysferlin
1418755_at	36.72	51.1	0.5637	0.005	Tbx15	T-box 15
1448864_at	46.78	44.92	0.5857	0.005	Snrk	SNF related kinase
1441687_at	33	29.03	0.6053	0.005	Wnt4	wingless-related MMTV integration site 4
1426522_at	54.96	71.12	0.6271	0.005	Hadhb	hydroxyacyl-Coenzyme A dehydrogenase/3-ketoacyl-Coenzyme A thiolase/enoyl-Coenzyme A hydratase (trifunctional protein), beta subunit
1439593_s_at	43.59	39.59	0.6341	0.005	Ppp4r1l-ps	protein phosphatase 4, regulatory subunit 1-like, pseudogene
1424224_at	41.18	46.98	0.6653	0.005	Asb8	ankyrin repeat and SOCS box-containing 8
1434427_a_at	32.58	14.35	0.7382	0.005	Rnf157	ring finger protein 157
1436468_at	33.72	36.36	0.74	0.005	Zdhhc8	zinc finger, DHHC domain containing 8
1427299_at	36.77	33.51	0.7401	0.005	Rps6ka3	ribosomal protein S6 kinase polypeptide 3
1421365_at	36.3	20.6	0.2763	0.0051	Fst	follistatin
1416313_at	53.14	37.51	0.3989	0.0051	Mllt11	myeloid/lymphoid or mixed-lineage leukemia (trithorax homolog, Drosophila); translocated to, 11
1455901_at	11.55	22.63	0.4462	0.0051	Chpt1	choline phosphotransferase 1
1418093_a_at	23.48	36.61	0.496	0.0051	Egf	epidermal growth factor
1456295_at	21.77	20.03	0.5798	0.0051	B230114P17Rik	RIKEN cDNA B230114P17 gene
1437371_at	28.05	37.23	0.5879	0.0051	Fam160a1	family with sequence similarity 160, member A1
1439821_at	18.04	26.62	0.6267	0.0051	Lrp2bp	Lrp2 binding protein
1448448_a_at	46.6	40.61	0.6568	0.0051	Chkb	choline kinase beta
1430653_at	21.23	20.36	0.7654	0.0051	A930026B05Rik	RIKEN cDNA A930026B05 gene
1430086_at	22.52	23.24	0.6742	0.0052	Chrna9	cholinergic receptor, nicotinic, alpha polypeptide 9
1448879_at	64.72	54.24	0.3698	0.0053	Gm10015, Gm10145, Gm10705, Gm5858, LOC100045901, Ube2l3	predicted gene 10015, predicted gene 10145, predicted gene 10705, predicted gene 5858, ubiquitin-conjugating enzyme E2 L3-like, ubiquitin-conjugating enzyme E2L 3
1421594_a_at	33.97	26.7	0.4455	0.0053	Sytl2	synaptotagmin-like 2
1435874_at	39.51	59.1	0.4588	0.0053	Prkab2	protein kinase, AMP-activated, beta 2 non-catalytic subunit
1427685_a_at	27.29	28.14	0.6165	0.0053	Synj2	synaptojanin 2
1420838_at	46.17	34.85	0.6646	0.0053	Ntrk2	neurotrophic tyrosine kinase, receptor, type 2
1421052_a_at	49.99	42.43	0.6876	0.0053	Gm14680, Sms	predicted gene 14680, spermine synthase
1456241_a_at	46.42	37.67	0.7094	0.0053	Slc38a10	solute carrier family 38, member 10
1448943_at	51.03	40.96	0.7298	0.0053	Nrp1	neuropilin 1
1451149_at	41.16	69.24	0.7416	0.0053	Pgm2	phosphoglucomutase 2
1422407_s_at	50.76	49.45	0.7691	0.0053	Hras1	Harvey rat sarcoma virus oncogene 1
1454666_at	51.22	30.86	0.1589	0.0054	Klf3	Kruppel-like factor 3 (basic)
1433924_at	82.97	43.12	0.5514	0.0054	Peg3	paternally expressed 3
1422009_at	35.64	44.28	0.6925	0.0054	Atp1b2	ATPase, Na+/K+ transporting, beta 2 polypeptide
1455739_at	48.17	51.99	0.7048	0.0054	Gm4980	predicted gene 4980
1448672_a_at	48.48	48.19	0.1777	0.0055	Arfgap2	ADP-ribosylation factor GTPase activating protein 2
1427043_s_at	19.22	21.05	0.5065	0.0055	Enox2	ecto-NOX disulfide-thiol exchanger 2
1422635_at	30.52	37.46	0.7144	0.0055	Ache	acetylcholinesterase
1444028_s_at	37.56	38.68	0.7628	0.0055	Dock9	dedicator of cytokinesis 9
1417463_a_at	65.03	57.9	0.3078	0.0056	2400001E08Rik	RIKEN cDNA 2400001E08 gene
1436026_at	47.25	38.55	0.4067	0.0056	Zfp703	zinc finger protein 703
1451811_at	12.24	36.64	0.5701	0.0056	Cacng6	calcium channel, voltage-dependent, gamma subunit 6
1423989_at	37.24	33.83	0.7528	0.0056	Tecpr1	tectonin beta-propeller repeat containing 1
1434902_at	32.78	28.18	0.6194	0.0057	Rnf157	ring finger protein 157
1429556_at	52.94	53.89	0.724	0.0057	Tead1	TEA domain family member 1
1423266_at	37.93	62.55	0.74	0.0057	2810405K02Rik	RIKEN cDNA 2810405K02 gene
1433434_at	52.25	18.35	0.0681	0.0058	AW551984	expressed sequence AW551984
1447623_s_at	25.38	14.52	0.3366	0.0058	Prkd1	protein kinase D1
1460345_at	25.24	21.97	0.6247	0.0058	Aida	axin interactor, dorsalization associated
1423057_at	58.71	65.87	0.6582	0.0058	Capza2	capping protein (actin filament) muscle Z-line, alpha 2
1425859_a_at	44.9	39.92	0.7587	0.0058	Psmd4	proteasome (prosome, macropain) 26S subunit, non-ATPase, 4
1435705_at	27.52	15.38	0.2818	0.006	Zscan18	zinc finger and SCAN domain containing 18
1451271_a_at	50.71	49.48	0.3957	0.006	Acat1	acetyl-Coenzyme A acetyltransferase 1
1456036_x_at	46.31	33.98	0.5735	0.006	Gsto1	glutathione S-transferase omega 1
1424078_s_at	37.52	30.58	0.5935	0.006	Pex6	peroxisomal biogenesis factor 6
1429953_at	18.56	21.63	0.5961	0.006	2210011C24Rik	RIKEN cDNA 2210011C24 gene
1426710_at	70.24	57.56	0.6816	0.006	Calm1, Calm2, Calm3	calmodulin 1, calmodulin 2, calmodulin 3
1439965_at	42.9	39.57	0.6858	0.006	Slc43a2	solute carrier family 43, member 2
1437429_at	32.73	25.78	0.7193	0.006	Adamtsl1	ADAMTS-like 1
1419109_at	33.88	79.15	0.7386	0.006	Hrc	histidine rich calcium binding protein
1436233_at	20.65	21.42	0.7715	0.006	Btnl9	butyrophilin-like 9
1434815_a_at	31.85	43.19	0.3273	0.0061	Mapkapk3	mitogen-activated protein kinase-activated protein kinase 3
1449206_at	36.6	67.59	0.4143	0.0061	Sypl2	synaptophysin-like 2
1448487_at	33.91	49.81	0.4856	0.0061	Lrrfip1	leucine rich repeat (in FLII) interacting protein 1
1435115_at	33.36	36.43	0.6291	0.0061	Fndc5	fibronectin type III domain containing 5
1426221_at	36.29	32.49	0.327	0.0062	Vwa5a	von Willebrand factor A domain containing 5A
1452143_at	64.92	59.48	0.549	0.0062	Spnb2	spectrin beta 2
1439675_at	21.16	32.69	0.7193	0.0062	Ppara	peroxisome proliferator activated receptor alpha
1454995_at	51.38	29.38	0.2457	0.0063	Ddah1	dimethylarginine dimethylaminohydrolase 1
1423108_at	44.57	51.95	0.4797	0.0063	Slc25a20	solute carrier family 25 (mitochondrial carnitine/acylcarnitine translocase), member 20
1418073_at	38.56	39.37	0.5301	0.0063	Acot9	acyl-CoA thioesterase 9
1460318_at	38.67	47.12	0.656	0.0063	Csrp3	cysteine and glycine-rich protein 3
1426440_at	30.91	43.41	0.7442	0.0063	Dhrs7	dehydrogenase/reductase (SDR family) member 7
1448595_a_at	67.41	41.88	0.4805	0.0064	Bex1	brain expressed gene 1
1416767_a_at	42.82	31.29	0.445	0.0065	1110003E01Rik	RIKEN cDNA 1110003E01 gene
1428588_a_at	45.49	38.53	0.4848	0.0065	Mrpl41	mitochondrial ribosomal protein L41
1429681_a_at	72.56	70.02	0.7606	0.0065	Tecr	trans-2,3-enoyl-CoA reductase
1431143_x_at	24.85	35.15	0.768	0.0065	Aifm2	apoptosis-inducing factor, mitochondrion-associated 2
1424183_at	58.52	58.37	0.1996	0.0067	Acat1	acetyl-Coenzyme A acetyltransferase 1
1448322_a_at	77.87	87.62	0.3567	0.0067	Cox4i1	cytochrome c oxidase subunit IV isoform 1
1417042_at	41.08	55.07	0.4711	0.0067	Slc37a4	solute carrier family 37 (glucose-6-phosphate transporter), member 4
1418901_at	28.69	52.49	0.5556	0.0067	Cebpb	CCAAT/enhancer binding protein (C/EBP), beta
1456315_a_at	53.1	62.67	0.6318	0.0067	Ptpla	protein tyrosine phosphatase-like (proline instead of catalytic arginine), member a
1435361_at	28.13	27.89	0.7178	0.0067	Sema3g	sema domain, immunoglobulin domain (Ig), short basic domain, secreted, (semaphorin) 3G
1444638_at	30.93	74.42	0.7349	0.0067	Ttn	titin
1449297_at	13.59	18.6	0.7534	0.0067	Casp12	caspase 12
1429148_at	33.38	46.97	0.559	0.0068	Nfic	nuclear factor I/C
1420980_at	47.52	39.27	0.6193	0.0068	Pak1	p21 protein (Cdc42/Rac)-activated kinase 1
1435807_at	40.25	22.59	0.644	0.0068	Cdc42	cell division cycle 42
1439893_at	25	22.27	0.6689	0.0068	---	---
1448550_at	31.83	24.44	0.6838	0.0068	Lbp	lipopolysaccharide binding protein
1449396_at	21.32	32.43	0.7492	0.0068	Aoc3	amine oxidase, copper containing 3
1455405_at	21.96	37.53	0.7722	0.0068	Pstpip2	proline-serine-threonine phosphatase-interacting protein 2
1448769_at	53.62	45.01	0.1257	0.0069	Slc35b1	solute carrier family 35, member B1
1437829_s_at	39.66	40.63	0.3992	0.0069	Eef2k	eukaryotic elongation factor-2 kinase
1416486_at	50.14	45.32	0.5815	0.0069	Aimp1	aminoacyl tRNA synthetase complex-interacting multifunctional protein 1
1451422_at	56.05	59.07	0.6072	0.0069	Myo18a	myosin XVIIIA
1455870_at	41.97	36.93	0.6727	0.0069	Akap2	A kinase (PRKA) anchor protein 2
1424126_at	39.65	50.45	0.7705	0.0069	Alas1	aminolevulinic acid synthase 1
1451084_at	37.22	50.63	0.3321	0.007	Etfdh	electron transferring flavoprotein, dehydrogenase
1460125_at	26.06	15.56	0.4293	0.007	Ccdc141	coiled-coil domain containing 141
1427239_at	27.17	25.69	0.441	0.007	Ift122	intraflagellar transport 122
1449841_at	35.63	24.06	0.4609	0.007	Kif3a	kinesin family member 3A
1417536_at	56.25	44.07	0.5917	0.007	Zmat2	zinc finger, matrin type 2
1416521_at	69.57	79.46	0.6063	0.0071	Sepw1	selenoprotein W, muscle 1
1440096_at	9	10.88	0.3738	0.0072	Ecm2	extracellular matrix protein 2, female organ and adipocyte specific
1454982_at	37.03	30.98	0.5218	0.0072	Arfgef2	ADP-ribosylation factor guanine nucleotide-exchange factor 2 (brefeldin A-inhibited)
1427294_a_at	51.84	41.53	0.7064	0.0072	Slc38a10	solute carrier family 38, member 10
1424069_at	40.08	36.65	0.6815	0.0073	Napg	N-ethylmaleimide sensitive fusion protein attachment protein gamma
1416344_at	36.94	32.5	0.6859	0.0073	Lamp2	lysosomal-associated membrane protein 2
1438365_x_at	64.46	53.56	0.7068	0.0073	Laptm4b	lysosomal-associated protein transmembrane 4B
1454967_at	33.47	33.49	0.4345	0.0074	A930001N09Rik	RIKEN cDNA A930001N09 gene
1427250_at	64.84	41.05	0.447	0.0074	Atp2a2	ATPase, Ca++ transporting, cardiac muscle, slow twitch 2
1416282_at	58.68	55.31	0.4574	0.0074	Psmc3	proteasome (prosome, macropain) 26S subunit, ATPase 3
1421840_at	51.01	37.94	0.5819	0.0074	Abca1	ATP-binding cassette, sub-family A (ABC1), member 1
1455522_at	27.15	25.82	0.5993	0.0074	Arhgef15	Rho guanine nucleotide exchange factor (GEF) 15
1435701_at	28.95	37.2	0.6102	0.0074	Cyyr1	cysteine and tyrosine-rich protein 1
1416213_x_at	47.04	39.52	0.6848	0.0074	Surf4	surfeit gene 4
1428850_x_at	57.08	53.57	0.7029	0.0074	Cd99	CD99 antigen
1424053_a_at	62.32	51.1	0.6186	0.0075	Tcf25	transcription factor 25 (basic helix-loop-helix)
1420346_at	15.78	41.23	0.7449	0.0075	Asb12	ankyrin repeat and SOCS box-containing 12
1420722_at	22.28	23.86	0.2268	0.0076	Elovl3	elongation of very long chain fatty acids (FEN1/Elo2, SUR4/Elo3, yeast)-like 3
1424540_at	53.24	41.67	0.4671	0.0076	Hipk1	homeodomain interacting protein kinase 1
1416429_a_at	51.71	46.3	0.6796	0.0076	Cat	catalase
1431775_at	18.04	15.88	0.708	0.0076	3100002H09Rik	RIKEN cDNA 3100002H09 gene
1455203_at	17.73	23.27	0.7396	0.0076	A930003A15Rik	RIKEN cDNA A930003A15 gene
1423043_s_at	64.86	49.93	0.1862	0.0077	Ddx3x	DEAD/H (Asp-Glu-Ala-Asp/His) box polypeptide 3, X-linked
1434265_s_at	49.59	35.15	0.3009	0.0077	Ank2	ankyrin 2, brain
1422573_at	29.59	23.49	0.301	0.0077	Ampd3	adenosine monophosphate deaminase 3
1416570_s_at	46.43	51.52	0.614	0.0077	Gfm1	G elongation factor, mitochondrial 1
1453836_a_at	32.78	37.74	0.6186	0.0077	Mgll	monoglyceride lipase
1428739_at	35.65	34.98	0.638	0.0077	Enho	energy homeostasis associated
1417491_at	25.92	29.94	0.6633	0.0077	Ctsb	cathepsin B
1417014_at	31.22	46.09	0.6639	0.0077	Hspb8	heat shock protein 8
1452209_at	39.39	22.94	0.6806	0.0077	Pkp4	plakophilin 4
1419056_at	42.56	76.33	0.7035	0.0077	Rtn2	reticulon 2 (Z-band associated protein)
1435177_a_at	61.67	59.11	0.7221	0.0077	Anapc5	anaphase-promoting complex subunit 5
1452913_at	28.69	27.15	0.7382	0.0077	Pcp4l1	Purkinje cell protein 4-like 1
1460584_at	27.95	40.56	0.7453	0.0077	Ppip5k1	diphosphoinositol pentakisphosphate kinase 1
1422323_a_at	35.04	38.88	0.7528	0.0077	Lbx1	ladybird homeobox homolog 1 (Drosophila)
1453628_s_at	27.95	45.25	0.7575	0.0077	Lrrc2	leucine rich repeat containing 2
1417227_at	40.4	42.16	0.7588	0.0077	Mccc1	methylcrotonoyl-Coenzyme A carboxylase 1 (alpha)
1450522_a_at	63.15	45.13	0.0295	0.0079	H1f0	H1 histone family, member 0
1436361_at	42.43	47.25	0.1144	0.0079	Vgll2	vestigial like 2 homolog (Drosophila)
1417185_at	34.23	60.27	0.3451	0.0079	Ly6a	lymphocyte antigen 6 complex, locus A
1416537_at	39.09	42.39	0.3902	0.0079	Creld1	cysteine-rich with EGF-like domains 1
1447945_at	21.65	24.27	0.552	0.0079	Maf	avian musculoaponeurotic fibrosarcoma (v-maf) AS42 oncogene homolog
1417125_at	60.41	39.29	0.764	0.0079	Ahcy	S-adenosylhomocysteine hydrolase
1431056_a_at	22.43	50.06	0.3871	0.008	Lpl	lipoprotein lipase
1422648_at	18.47	21.4	0.4674	0.008	Slc7a2	solute carrier family 7 (cationic amino acid transporter, y+ system), member 2
1437859_x_at	68.87	56.32	0.5181	0.008	Eif5a	eukaryotic translation initiation factor 5A
1450694_at	40.97	32.24	0.7289	0.008	Fkbp2	FK506 binding protein 2
1424842_a_at	30.05	25.07	0.5953	0.0081	Arhgap24	Rho GTPase activating protein 24
1454953_at	35.93	31.71	0.7376	0.0081	Rnf157	ring finger protein 157
1460742_at	38.92	35.1	0.559	0.0083	Alg3	asparagine-linked glycosylation 3 (alpha-1,3-mannosyltransferase)
1433822_x_at	78.21	78.82	0.2818	0.0084	Anapc5	anaphase-promoting complex subunit 5
1428146_s_at	47.84	64.53	0.3951	0.0084	Acaa2	acetyl-Coenzyme A acyltransferase 2 (mitochondrial 3-oxoacyl-Coenzyme A thiolase)
1417773_at	46.92	31.46	0.473	0.0084	Nans	N-acetylneuraminic acid synthase (sialic acid synthase)
1460430_at	37.52	25.83	0.4765	0.0084	Rap2c	RAP2C, member of RAS oncogene family
1424553_at	30.46	62.02	0.5535	0.0084	Hhatl	hedgehog acyltransferase-like
1440335_at	20.52	39.27	0.5977	0.0084	---	---
1447830_s_at	37.22	33.33	0.6146	0.0084	Rgs2	regulator of G-protein signaling 2
1455972_x_at	69.97	84.33	0.6169	0.0084	Hadh	hydroxyacyl-Coenzyme A dehydrogenase
1437342_x_at	40.28	34.81	0.631	0.0084	Pttg1ip	pituitary tumor-transforming 1 interacting protein
1440830_at	37.11	50.61	0.6511	0.0084	Gpr116	G protein-coupled receptor 116
1426257_a_at	59.59	48.35	0.6948	0.0084	Sars	seryl-aminoacyl-tRNA synthetase
1416286_at	29.09	22.43	0.7092	0.0084	Rgs4	regulator of G-protein signaling 4
1460682_s_at	27.95	27.15	0.738	0.0084	Ceacam1, Ceacam2	carcinoembryonic antigen-related cell adhesion molecule 1, carcinoembryonic antigen-related cell adhesion molecule 2
1418319_at	42.23	36.55	0.7461	0.0084	Ufsp2	UFM1-specific peptidase 2
1425506_at	41.93	36.04	0.7528	0.0084	Mylk	myosin, light polypeptide kinase
1426427_at	35.93	21.23	0.7685	0.0084	Ttll1	tubulin tyrosine ligase-like 1
1450864_at	42.3	27.97	0.2109	0.0085	Calm1, Calm2, Calm3	calmodulin 1, calmodulin 2, calmodulin 3
1456629_at	19.23	17.32	0.4055	0.0085	Kank3	KN motif and ankyrin repeat domains 3
1439460_a_at	51.51	54.69	0.4354	0.0085	Arfgap2	ADP-ribosylation factor GTPase activating protein 2
1451428_x_at	46.89	37.49	0.4477	0.0085	Egfl7	EGF-like domain 7
1417067_s_at	10.24	20.93	0.4575	0.0085	Adck3	aarF domain containing kinase 3
1428699_at	17.88	19.68	0.5973	0.0085	Gm14680, Sms	predicted gene 14680, spermine synthase
1418321_at	41.81	58.48	0.6365	0.0085	Eci1	enoyl-Coenzyme A delta isomerase 1
1442542_at	30.5	31.93	0.6474	0.0085	Eya4	eyes absent 4 homolog (Drosophila)
1417663_a_at	37.18	31.77	0.6674	0.0085	Ndrg3	N-myc downstream regulated gene 3
1423710_at	52.09	59.23	0.687	0.0085	Dlst	dihydrolipoamide S-succinyltransferase (E2 component of 2-oxo-glutarate complex)
1426900_at	42.23	25.1	0.7166	0.0085	Jmjd1c	jumonji domain containing 1C
1417066_at	28.07	69.17	0.7302	0.0085	Adck3	aarF domain containing kinase 3
1454997_at	32.63	44.55	0.7402	0.0085	Msrb3	methionine sulfoxide reductase B3
1433829_a_at	60.33	35.96	0.7621	0.0085	Hnrnpa2b1, LOC100045191	heterogeneous nuclear ribonucleoprotein A2/B1, heterogeneous nuclear ribonucleoproteins A2/B1-like
1443762_s_at	59.05	47.48	0.3013	0.0086	Sbf2	SET binding factor 2
1422728_at	37.63	25.9	0.4348	0.0086	Inha	inhibin alpha
1448636_at	14.87	33.61	0.4619	0.0086	Myoz1	myozenin 1
1436528_at	22.76	22.95	0.4821	0.0086	Kazald1	Kazal-type serine peptidase inhibitor domain 1
1435276_a_at	41.23	31.38	0.5521	0.0086	Dgcr2	DiGeorge syndrome critical region gene 2
1455261_at	42.45	25.51	0.6018	0.0086	Luc7l	Luc7 homolog (S. cerevisiae)-like
1460006_at	42.1	23.05	0.6258	0.0086	Zfhx3	zinc finger homeobox 3
1437171_x_at	44.04	64.83	0.6376	0.0086	Gsn	gelsolin
1430326_s_at	57.97	72.99	0.6608	0.0086	Uqcrq	ubiquinol-cytochrome c reductase, complex III subunit VII
1436797_a_at	55.38	45.45	0.6805	0.0086	Surf4	surfeit gene 4
1424918_at	39.96	29.66	0.7133	0.0086	Tbc1d19	TBC1 domain family, member 19
1423413_at	26.84	20.73	0.7709	0.0086	Ndrg1	N-myc downstream regulated gene 1
1455204_at	44.59	41.79	0.0303	0.0088	Pitpnc1	phosphatidylinositol transfer protein, cytoplasmic 1
1429291_at	55.73	52.7	0.3931	0.0088	Psmd1	proteasome (prosome, macropain) 26S subunit, non-ATPase, 1
1419974_at	18.33	16.13	0.4827	0.0088	Gm19491, Scp2	predicted gene, 19491, sterol carrier protein 2, liver
1427054_s_at	18.96	19.35	0.5627	0.0088	Abi3bp	ABI gene family, member 3 (NESH) binding protein
1422644_at	33.96	70.58	0.5861	0.0088	Sh3bgr	SH3-binding domain glutamic acid-rich protein
1427868_x_at	14.98	90.48	0.0813	0.0089	Myh1	myosin, heavy polypeptide 1, skeletal muscle, adult
1428551_at	35.56	24.13	0.09	0.0089	Trmt11	tRNA methyltransferase 11 homolog (S. cerevisiae)
1431033_x_at	32.89	56.99	0.1281	0.0089	Agl	amylo-1,6-glucosidase, 4-alpha-glucanotransferase
1420551_at	25.8	54.44	0.7229	0.0089	Murc	muscle-related coiled-coil protein
1456769_at	30.43	31.21	0.7339	0.0089	Dusp3	dual specificity phosphatase 3 (vaccinia virus phosphatase VH1-related)
1452818_at	30.81	21.31	0.7682	0.0089	Ttf2	transcription termination factor, RNA polymerase II
1428420_a_at	27.19	29.51	0.7706	0.0089	1200009I06Rik	RIKEN cDNA 1200009I06 gene
1460451_at	34.58	61.19	0.507	0.009	Tmem52	transmembrane protein 52
1452626_a_at	30.56	32.93	0.5617	0.009	1810014F10Rik	RIKEN cDNA 1810014F10 gene
1421821_at	40.69	31.77	0.6053	0.009	Ldlr	low density lipoprotein receptor
1434824_at	60.43	37.2	0.6699	0.009	Baz1b	bromodomain adjacent to zinc finger domain, 1B
1421424_a_at	34.08	26.79	0.768	0.009	Anpep	alanyl (membrane) aminopeptidase
1435259_s_at	34.18	36.07	0.6836	0.0091	Tmem141	transmembrane protein 141
1418468_at	29.71	44.18	0.6911	0.0091	Anxa11, Gm2260, Gm2274	annexin A11, predicted gene 2260, predicted gene 2274
1449198_a_at	44.61	40.11	0.7461	0.0091	St3gal5	ST3 beta-galactoside alpha-2,3-sialyltransferase 5
1451136_a_at	53.01	44.49	0.3928	0.0092	Eif2b2	eukaryotic translation initiation factor 2B, subunit 2 beta
1436092_at	23.37	48.69	0.3969	0.0092	---	---
1453224_at	26.97	26.79	0.4485	0.0092	Zfand5	zinc finger, AN1-type domain 5
1447951_at	33.38	22.71	0.4798	0.0092	---	---
1448944_at	33.23	33.16	0.4966	0.0092	Nrp1	neuropilin 1
1424186_at	45.59	37.91	0.5173	0.0092	Ccdc80	coiled-coil domain containing 80
1416349_at	51.32	44.01	0.6867	0.0092	Mrpl34	mitochondrial ribosomal protein L34
1452078_a_at	34.92	25.96	0.7179	0.0092	Slc11a2	solute carrier family 11 (proton-coupled divalent metal ion transporters), member 2
1456195_x_at	33.3	27.8	0.7509	0.0092	Itgb5	integrin beta 5
1422478_a_at	23.67	33.42	0.7564	0.0092	Acss2	acyl-CoA synthetase short-chain family member 2
1418579_at	38.06	27.3	0.7701	0.0092	Cetn2	centrin 2
1430423_s_at	42.6	27	0.35	0.0093	2610528E23Rik, Pgap2	RIKEN cDNA 2610528E23 gene, post-GPI attachment to proteins 2
1456186_at	36.74	43.73	0.607	0.0093	Prdm11	PR domain containing 11
1451322_at	21.34	45.21	0.6646	0.0093	Cmbl	carboxymethylenebutenolidase-like (Pseudomonas)
1436153_a_at	53.49	38.66	0.2213	0.0094	Zmynd11	zinc finger, MYND domain containing 11
1449135_at	38.35	37.95	0.6823	0.0094	Sox18	SRY-box containing gene 18
1451134_a_at	57.54	45.69	0.7099	0.0094	Tm2d2	TM2 domain containing 2
1452211_at	53.53	53.38	0.7461	0.0094	Psme4	proteasome (prosome, macropain) activator subunit 4
1416053_at	36.27	13.02	0.4411	0.0095	Lrrn1	leucine rich repeat protein 1, neuronal
1423916_s_at	59.53	57.13	0.3573	0.0096	Mlf2	myeloid leukemia factor 2
1442408_at	49.69	36.13	0.6643	0.0096	Sulf2	sulfatase 2
1426215_at	32.72	16.4	0.6815	0.0097	Ddc	dopa decarboxylase
1435464_at	34.79	28.83	0.244	0.0098	1110003E01Rik	RIKEN cDNA 1110003E01 gene
1453297_at	47.34	38.15	0.4017	0.0098	Golga7b	golgi autoantigen, golgin subfamily a, 7B
1430841_at	30.02	24.18	0.5307	0.0098	3300002P13Rik	RIKEN cDNA 3300002P13 gene
1420979_at	33.16	29.93	0.5313	0.0098	Pak1	p21 protein (Cdc42/Rac)-activated kinase 1
1415812_at	54.39	68.89	0.615	0.0098	Gsn	gelsolin
1434472_at	44.92	55.23	0.6672	0.0098	Dusp3	dual specificity phosphatase 3 (vaccinia virus phosphatase VH1-related)
1423152_at	43.02	48.47	0.7037	0.0098	Vapb	vesicle-associated membrane protein, associated protein B and C
1420342_at	33.23	24.46	0.704	0.0098	Gdap10	ganglioside-induced differentiation-associated-protein 10
1423264_at	47.93	33.41	0.7313	0.0098	Bop1	block of proliferation 1
1416995_at	34	47.5	0.7355	0.0098	Pacsin3	protein kinase C and casein kinase substrate in neurons 3
1448442_a_at	67.56	62.66	0.2817	0.01	Psma3	proteasome (prosome, macropain) subunit, alpha type 3
1435131_at	31.21	25.85	0.5192	0.01	Zfp13	zinc finger protein 13
1433591_at	55.42	52.43	0.6579	0.01	Ppp3r1	protein phosphatase 3, regulatory subunit B, alpha isoform (calcineurin B, type I)
1434134_at	51.02	46.52	0.4539	0.0101	Dcaf8	DDB1 and CUL4 associated factor 8
1452666_a_at	65.54	42.3	0.7596	0.0101	Tmcc2	transmembrane and coiled-coil domains 2
1435836_at	32.49	39.87	0.1335	0.0102	Pdk1	pyruvate dehydrogenase kinase, isoenzyme 1
1416101_a_at	46.88	69.1	0.346	0.0102	Hist1h1c	histone cluster 1, H1c
1442311_at	36.8	17.77	0.5625	0.0102	---	---
1437250_at	19.37	45.18	0.6858	0.0102	Mreg	melanoregulin
1419300_at	25.09	29.68	0.7358	0.0102	Flt1	FMS-like tyrosine kinase 1
1419737_a_at	74.89	91.42	0.7649	0.0102	Ldha	lactate dehydrogenase A
1429298_at	48.11	28.09	0.0308	0.0103	Ddah1	dimethylarginine dimethylaminohydrolase 1
1436956_at	43.06	30.63	0.3366	0.0103	Gm19361	Predicted gene, 19361
1417283_at	32.55	42.94	0.4674	0.0103	Lynx1	Ly6/neurotoxin 1
1418413_at	29	43.63	0.4302	0.0104	Cav3	caveolin 3
1458302_at	12.85	15.84	0.6796	0.0104	---	---
1415931_at	43.65	24.65	0.0797	0.0105	Igf2	insulin-like growth factor 2
1434500_at	36.25	36.16	0.1967	0.0105	LOC100862618, Ttyh2	protein tweety homolog 2-like, tweety homolog 2 (Drosophila)
1422693_a_at	70.78	47.6	0.2614	0.0105	Sub1	SUB1 homolog (S. cerevisiae)
1428106_at	45.56	48.42	0.3461	0.0105	1300001I01Rik	RIKEN cDNA 1300001I01 gene
1437080_s_at	68.74	61.32	0.4378	0.0105	Psmd11	proteasome (prosome, macropain) 26S subunit, non-ATPase, 11
1439496_at	40.52	27.86	0.4448	0.0105	---	---
1419435_at	14.21	33.17	0.559	0.0105	Aox1	aldehyde oxidase 1
1428619_at	51.86	44.57	0.5719	0.0105	Fam36a	family with sequence similarity 36, member A
1428583_at	41.77	28.64	0.5882	0.0105	Nufip2	nuclear fragile X mental retardation protein interacting protein 2
1456424_s_at	51.3	44.45	0.6161	0.0105	Pltp	phospholipid transfer protein
1421564_at	11	10.26	0.6886	0.0105	Serpina3c	serine (or cysteine) peptidase inhibitor, clade A, member 3C
1428538_s_at	26.2	25.61	0.7339	0.0105	Rarres2	retinoic acid receptor responder (tazarotene induced) 2
1448172_at	72.71	84.26	0.6082	0.0106	Mdh1	malate dehydrogenase 1, NAD (soluble)
1423883_at	41.29	71.22	0.1924	0.0108	Acsl1	acyl-CoA synthetase long-chain family member 1
1423670_a_at	54.79	60.53	0.3515	0.0108	Srpr	signal recognition particle receptor ('docking protein')
1421985_a_at	55.99	41.95	0.4002	0.0108	Eif4e2	eukaryotic translation initiation factor 4E member 2
1457587_at	17.79	28.39	0.5377	0.0108	Kcnq5	potassium voltage-gated channel, subfamily Q, member 5
1417565_at	32.14	32.69	0.6902	0.0108	Abhd5	abhydrolase domain containing 5
1439338_at	14.33	12.8	0.7228	0.0108	Gm6150	predicted gene 6150
1423109_s_at	29.01	39.91	0.744	0.0108	Slc25a20	solute carrier family 25 (mitochondrial carnitine/acylcarnitine translocase), member 20
1427079_at	36.11	35.42	0.4649	0.0109	Mapre3	microtubule-associated protein, RP/EB family, member 3
1448334_a_at	50.67	37.73	0.5658	0.0109	Ccni	cyclin I
1426881_at	37.15	30.56	0.5665	0.0109	Ube3c	ubiquitin protein ligase E3C
1448396_at	55.49	34.43	0.7007	0.0109	Tmem131	transmembrane protein 131
1443962_at	29.78	23.31	0.3973	0.011	Tfdp2	transcription factor Dp 2
1457474_at	19.36	14.71	0.4606	0.011	---	---
1438059_at	14.45	24.02	0.5172	0.011	Ctxn3	cortexin 3
1454647_at	29.69	33.36	0.5759	0.011	Acad11	acyl-Coenzyme A dehydrogenase family, member 11
1427138_at	27.96	25.59	0.6237	0.011	Ccdc88c	coiled-coil domain containing 88C
1418602_at	30.58	27.57	0.6601	0.011	Cdh15	cadherin 15
1423222_at	28.69	44.35	0.7522	0.011	Cap2	CAP, adenylate cyclase-associated protein, 2 (yeast)
1419356_at	35.64	24.74	0.0001	0.0111	Klf7	Kruppel-like factor 7 (ubiquitous)
1432073_at	35.91	60.88	0.2329	0.0111	Aarsd1, Ptges3l	alanyl-tRNA synthetase domain containing 1, prostaglandin E synthase 3 (cytosolic)-like
1417807_at	27.39	32.45	0.562	0.0111	Ufsp1	UFM1-specific peptidase 1
1415802_at	48.19	44.64	0.5898	0.0111	Slc16a1	solute carrier family 16 (monocarboxylic acid transporters), member 1
1434301_at	31.48	21.9	0.6088	0.0111	Fam84b	family with sequence similarity 84, member B
1428650_at	50.86	51.49	0.6774	0.0111	Tns1	tensin 1
1416902_a_at	76.67	83.69	0.7014	0.0111	Cox5b, LOC100046079	cytochrome c oxidase, subunit Vb, cytochrome c oxidase subunit 5B, mitochondrial-like
1455267_at	27.7	27.79	0.4373	0.0112	Esrrg	estrogen-related receptor gamma
1436759_x_at	58.68	29.07	0.6013	0.0112	Cnn3	calponin 3, acidic
1455206_at	46.87	43.91	0.685	0.0112	Rps6ka3	ribosomal protein S6 kinase polypeptide 3
1423954_at	39.27	41.98	0.407	0.0113	C3, LOC100048759	complement component 3, complement C3-like
1437200_at	35.75	24.73	0.4781	0.0113	Fcho2	FCH domain only 2
1441964_at	21.43	30.81	0.5964	0.0113	Qk	quaking
1438221_at	29.78	24.8	0.7586	0.0113	Fam126b	family with sequence similarity 126, member B
1449968_s_at	31.76	31.35	0.5582	0.0114	Acot10, Acot9	acyl-CoA thioesterase 10, acyl-CoA thioesterase 9
1448411_at	34.91	47.33	0.6026	0.0114	Wfs1	Wolfram syndrome 1 homolog (human)
1426225_at	66.07	26.99	0.6925	0.0114	Rbp4	retinol binding protein 4, plasma
1447975_a_at	36.5	36.5	0.7581	0.0114	LOC545261	uncharacterized LOC545261
1422540_at	42.62	19.82	0.464	0.0115	Fbln1	fibulin 1
1417364_at	85.73	73.84	0.5448	0.0115	Eef1g	eukaryotic translation elongation factor 1 gamma
1426705_s_at	55.28	46.02	0.5976	0.0115	Iars	isoleucine-tRNA synthetase
1455479_a_at	68.87	53.36	0.682	0.0116	Ube2d3	ubiquitin-conjugating enzyme E2D 3
1453156_s_at	20.17	29.82	0.7353	0.0116	Ptgr2	prostaglandin reductase 2
1416840_at	49.21	48.45	0.543	0.0118	Mid1ip1	Mid1 interacting protein 1 (gastrulation specific G12-like (zebrafish))
1445381_at	35.22	27.71	0.5577	0.0118	---	---
1435383_x_at	70.17	36.89	0.5617	0.0118	Ndn	necdin
1456038_at	34.39	31.29	0.6579	0.0118	Fbxl4	F-box and leucine-rich repeat protein 4
1424184_at	46.92	68.56	0.6727	0.0118	Acadvl	acyl-Coenzyme A dehydrogenase, very long chain
1451132_at	37.39	57.19	0.682	0.0118	Pbxip1	pre B cell leukemia transcription factor interacting protein 1
1427388_at	12.95	19.79	0.7622	0.0118	Lrrc2	leucine rich repeat containing 2
1455346_at	21.09	15.36	0.7693	0.0119	Masp1	mannan-binding lectin serine peptidase 1
1448327_at	51.62	78.1	0.3172	0.012	Actn2	actinin alpha 2
1437084_at	25.48	28.69	0.5681	0.012	Padi6	peptidyl arginine deiminase, type VI
1455975_x_at	41.89	30.11	0.6096	0.012	Rnf114	ring finger protein 114
1418062_at	46	91.42	0.7541	0.0121	Eef1a2	eukaryotic translation elongation factor 1 alpha 2
1416724_x_at	54.7	38.87	0.058	0.0122	Tcf4	transcription factor 4
1435086_s_at	48.72	43.22	0.2869	0.0122	Klhdc2	kelch domain containing 2
1415927_at	80.97	93.14	0.3318	0.0122	Actc1	actin, alpha, cardiac muscle 1
1429514_at	58.69	52.09	0.4676	0.0122	Ppap2b	phosphatidic acid phosphatase type 2B
1448159_at	48.79	44.17	0.5398	0.0122	Rab7	RAB7, member RAS oncogene family
1422798_at	35.5	19.32	0.6082	0.0122	Cntnap2	contactin associated protein-like 2
1440260_at	24.86	15.13	0.6503	0.0122	Ccdc58	coiled-coil domain containing 58
1452144_a_at	45.96	40.91	0.7199	0.0122	Mrpl44	mitochondrial ribosomal protein L44
1424225_at	39.96	41.44	0.7205	0.0122	Asb8	ankyrin repeat and SOCS box-containing 8
1419078_at	21.98	19.25	0.7385	0.0122	Nin	ninein
1448921_a_at	30.45	28.94	0.2056	0.0124	Mrps9	mitochondrial ribosomal protein S9
1429878_a_at	20.14	11.88	0.6059	0.0124	Nupl1	nucleoporin like 1
1421754_at	50.84	51.15	0.2844	0.0125	AY036118	cDNA sequence AY036118
1416487_a_at	38.1	25.12	0.3567	0.0125	Yap1	yes-associated protein 1
1422539_at	34.58	29.12	0.3952	0.0125	Extl2	exostoses (multiple)-like 2
1451559_a_at	37.88	37.75	0.4038	0.0125	Dhrs4	dehydrogenase/reductase (SDR family) member 4
1436970_a_at	41.68	32.56	0.4363	0.0125	Pdgfrb	platelet derived growth factor receptor, beta polypeptide
1460446_at	43.92	31.31	0.5064	0.0125	Wrb	tryptophan rich basic protein
1437494_at	37.56	41.75	0.5322	0.0125	Mapkapk3	mitogen-activated protein kinase-activated protein kinase 3
1416968_a_at	32.68	28.47	0.6226	0.0125	Hsd3b7	hydroxy-delta-5-steroid dehydrogenase, 3 beta- and steroid delta-isomerase 7
1456434_x_at	25.64	38.97	0.6763	0.0125	Hspb8	heat shock protein 8
1424004_x_at	27.25	22.04	0.4631	0.0126	4930444A02Rik	RIKEN cDNA 4930444A02 gene
1449315_at	50.27	16.58	0.2883	0.0127	Odz3	odd Oz/ten-m homolog 3 (Drosophila)
1439658_at	25.41	56.78	0.3073	0.0127	Lmod3	leiomodin 3 (fetal)
1456028_x_at	57.08	31.89	0.3967	0.0127	Marcks	myristoylated alanine rich protein kinase C substrate
1454256_s_at	33.45	46.79	0.408	0.0127	Aarsd1, Ptges3l	alanyl-tRNA synthetase domain containing 1, prostaglandin E synthase 3 (cytosolic)-like
1423966_at	38.35	35.4	0.4324	0.0127	Cd99l2	CD99 antigen-like 2
1417259_a_at	54.32	52.67	0.459	0.0127	Capzb	capping protein (actin filament) muscle Z-line, beta
1422989_a_at	21.65	28.04	0.5286	0.0127	Dmpk	dystrophia myotonica-protein kinase
1416585_at	38.73	22.62	0.5343	0.0127	Ruvbl1	RuvB-like protein 1
1424500_at	39.2	27.65	0.5482	0.0127	Utp6	UTP6, small subunit (SSU) processome component, homolog (yeast)
1452214_at	56.57	38.4	0.5755	0.0127	Skil	SKI-like
1434328_at	63.99	45.01	0.5841	0.0127	Gm10224, Gm4581, Rpl15	predicted pseudogene 10224, predicted gene 4581, ribosomal protein L15
1417892_a_at	32.18	36.57	0.5899	0.0127	Sirt3	sirtuin 3 (silent mating type information regulation 2, homolog) 3 (S. cerevisiae)
1430388_a_at	58.67	28.19	0.5968	0.0127	Sulf2	sulfatase 2
1453409_at	45.02	40.38	0.6125	0.0127	Cgrrf1	cell growth regulator with ring finger domain 1
1423664_at	51.55	48.7	0.6218	0.0127	Qdpr	quinoid dihydropteridine reductase
1452893_s_at	37.88	33.78	0.6285	0.0127	Enho	energy homeostasis associated
1427295_at	48.69	37.87	0.6382	0.0127	Slc38a10	solute carrier family 38, member 10
1443990_at	29.48	28.99	0.6413	0.0127	Ntrk1	neurotrophic tyrosine kinase, receptor, type 1
1460716_a_at	64.2	58.91	0.6693	0.0127	Cbfb	core binding factor beta
1433526_at	26.15	30	0.7401	0.0127	Klhl8	kelch-like 8 (Drosophila)
1455741_a_at	38.95	34.45	0.7493	0.0127	Ece1	endothelin converting enzyme 1
1449971_a_at	29.67	27.12	0.7534	0.0127	Cd209f	CD209f antigen
1442126_at	22.43	10.71	0.7558	0.0127	---	---
1445646_at	26.21	12.96	0.7601	0.0127	---	---
1440435_at	29.91	56.35	0.7665	0.0127	Ky	kyphoscoliosis peptidase
1425581_s_at	23.59	16.74	0.3432	0.0128	Galnt7	UDP-N-acetyl-alpha-D-galactosamine: polypeptide N-acetylgalactosaminyltransferase 7
1456174_x_at	31.38	26.69	0.4524	0.0128	Ndrg1	N-myc downstream regulated gene 1
1416906_at	75.06	71.68	0.5147	0.0128	Anapc5	anaphase-promoting complex subunit 5
1443750_s_at	35.57	27.82	0.5344	0.0128	Rpp40	ribonuclease P 40 subunit (human)
1424236_at	53.41	41.34	0.5743	0.0128	Tbc1d10b	TBC1 domain family, member 10b
1426275_a_at	32.77	25.85	0.649	0.0128	Uxs1	UDP-glucuronate decarboxylase 1
1417466_at	35.97	63.89	0.7299	0.0128	Rgs5	regulator of G-protein signaling 5
1445679_at	30.12	24.51	0.1653	0.0129	---	---
1415840_at	51.23	34.75	0.2312	0.0129	Elovl5	ELOVL family member 5, elongation of long chain fatty acids (yeast)
1423475_at	23.28	18.12	0.4659	0.0129	Cnnm2	cyclin M2
1425265_a_at	46.36	41.15	0.5382	0.0129	Eri3	exoribonuclease 3
1428544_at	38.39	40.31	0.6312	0.0129	0610007L01Rik	RIKEN cDNA 0610007L01 gene
1415910_s_at	51.26	44.51	0.703	0.0129	Ciapin1	cytokine induced apoptosis inhibitor 1
1418889_a_at	54.51	42.03	0.7461	0.0129	Csnk1d	casein kinase 1, delta
1427992_a_at	45.7	52.37	0.5795	0.013	Rab12	RAB12, member RAS oncogene family
1423136_at	15.42	31.24	0.6378	0.013	Fgf1	fibroblast growth factor 1
1417229_at	34.43	35.1	0.6912	0.013	Capn1	calpain 1
1434141_at	29.6	16.02	0.3807	0.0131	Gucy1a3	guanylate cyclase 1, soluble, alpha 3
1435828_at	25.71	32.07	0.2221	0.0132	Maf	avian musculoaponeurotic fibrosarcoma (v-maf) AS42 oncogene homolog
1417806_at	35.94	40.19	0.3758	0.0132	Popdc2	popeye domain containing 2
1417124_at	63.21	38.11	0.4606	0.0132	Dstn	destrin
1454925_x_at	60.94	69.27	0.483	0.0132	Mdh1	malate dehydrogenase 1, NAD (soluble)
1420760_s_at	39.44	34.8	0.535	0.0132	Ndrg1	N-myc downstream regulated gene 1
1455164_at	39.41	34.55	0.583	0.0132	Arhgap31	Rho GTPase activating protein 31
1447335_x_at	42.77	33.9	0.6527	0.0132	Bcl11a	B cell CLL/lymphoma 11A (zinc finger protein)
1434553_at	18.79	23.16	0.6736	0.0132	Tmem56	transmembrane protein 56
1418782_at	31.18	38.41	0.724	0.0132	Rxrg	retinoid X receptor gamma
1447919_x_at	52.82	62.79	0.7478	0.0132	Ndufab1	NADH dehydrogenase (ubiquinone) 1, alpha/beta subcomplex, 1
1423777_at	38.41	28.17	0.6786	0.0133	Usp20	ubiquitin specific peptidase 20
1457896_at	22.43	16.85	0.4677	0.0134	Esrrg	estrogen-related receptor gamma
1418775_at	47	42.44	0.631	0.0134	AI837181	expressed sequence AI837181
1417506_at	45.67	17.77	0.2672	0.0135	Gmnn	geminin
1442769_at	34.92	53.59	0.4344	0.0135	Mybpc1	myosin binding protein C, slow-type
1448258_a_at	61.16	52.81	0.7718	0.0135	Spcs1	signal peptidase complex subunit 1 homolog (S. cerevisiae)
1436555_at	32.92	38.92	0.3868	0.0136	Slc7a2	solute carrier family 7 (cationic amino acid transporter, y+ system), member 2
1438400_at	47.73	35.93	0.4573	0.0136	Kansl3	KAT8 regulatory NSL complex subunit 3
1429822_at	28.35	21.19	0.5506	0.0136	4633401B06Rik	RIKEN cDNA 4633401B06 gene
1417225_at	49.22	59.4	0.6529	0.0136	Arl6ip5	ADP-ribosylation factor-like 6 interacting protein 5
1430485_at	29.03	12.13	0.5465	0.0137	Trpc2	transient receptor potential cation channel, subfamily C, member 2
1449714_at	47.09	42.07	0.7644	0.0137	Fam73b	family with sequence similarity 73, member B
1423250_a_at	43.88	31.7	0.0468	0.0138	Tgfb2	transforming growth factor, beta 2
1427439_s_at	53.59	39.35	0.1924	0.0138	Prmt5	protein arginine N-methyltransferase 5
1438266_at	18.37	31.31	0.2268	0.0138	Adamtsl5	ADAMTS-like 5
1417665_a_at	54.86	39.21	0.471	0.0138	Cpsf1	cleavage and polyadenylation specific factor 1
1434196_at	23.46	38.33	0.5302	0.0138	Dnaja4	DnaJ (Hsp40) homolog, subfamily A, member 4
1433504_at	48.1	30.04	0.5776	0.0138	Pygb	brain glycogen phosphorylase
1424223_at	33.86	45.25	0.6291	0.0138	Mtfp1	mitochondrial fission process 1
1420907_at	41.26	29.53	0.754	0.0138	Cd2ap	CD2-associated protein
1454961_at	47.6	33.37	0.3267	0.0139	Synj1	synaptojanin 1
1416023_at	34.94	70.68	0.5664	0.014	Fabp3	fatty acid binding protein 3, muscle and heart
1419248_at	36.43	25.42	0.6173	0.014	Rgs2	regulator of G-protein signaling 2
1436075_at	37.86	36.84	0.459	0.0141	Sfrp5	secreted frizzled-related sequence protein 5
1429768_at	18.22	19.85	0.5957	0.0141	Dtna	dystrobrevin alpha
1448610_a_at	42.9	57.49	0.346	0.0142	Sod2	superoxide dismutase 2, mitochondrial
1424668_a_at	30.49	24.73	0.3932	0.0142	Cux1	cut-like homeobox 1
1451342_at	43.48	23.03	0.4002	0.0142	Spon1	spondin 1, (f-spondin) extracellular matrix protein
1415918_a_at	69.45	87.33	0.44	0.0142	Tpi1	triosephosphate isomerase 1
1451415_at	32.65	37.07	0.4699	0.0142	1810011O10Rik	RIKEN cDNA 1810011O10 gene
1450688_at	47.47	38.38	0.5586	0.0142	Rgl2	ral guanine nucleotide dissociation stimulator-like 2
1434036_at	48.09	31.22	0.5869	0.0142	Mtss1	metastasis suppressor 1
1435504_at	12.08	32.17	0.6257	0.0142	Clip4	CAP-GLY domain containing linker protein family, member 4
1436568_at	30.03	26.47	0.7142	0.0142	Jam2	junction adhesion molecule 2
1417999_at	60.95	56.58	0.7208	0.0142	Itm2b	integral membrane protein 2B
1449834_at	20.56	25.55	0.7476	0.0142	Magix	MAGI family member, X-linked
1441954_s_at	21.2	19.18	0.7547	0.0142	H1fnt	H1 histone family, member N, testis-specific
1416679_at	47.01	45.86	0.7648	0.0142	Abcd3	ATP-binding cassette, sub-family D (ALD), member 3
1447849_s_at	33.57	47.46	0.3271	0.0143	Maf	avian musculoaponeurotic fibrosarcoma (v-maf) AS42 oncogene homolog
1457198_at	46.08	29.68	0.4944	0.0143	Nrp1	neuropilin 1
1448693_at	36.19	32.23	0.6212	0.0143	Gltpd1	glycolipid transfer protein domain containing 1
1439187_at	44.34	38.58	0.4835	0.0144	Vps13d	vacuolar protein sorting 13 D (yeast)
1436508_at	40.88	32.18	0.519	0.0144	Mlec	malectin
1452141_a_at	74.39	71.85	0.5767	0.0144	Sepp1	selenoprotein P, plasma, 1
1427099_at	49.41	37.26	0.668	0.0144	Maz	MYC-associated zinc finger protein (purine-binding transcription factor)
1421453_at	35.42	45.7	0.681	0.0144	Jph2	junctophilin 2
1434958_at	29.53	30.11	0.7294	0.0144	Sacs	sacsin
1418666_at	41.42	33.09	0.7481	0.0144	Ptx3	pentraxin related gene
1419176_at	25.13	24.06	0.2866	0.0145	Vps37a	vacuolar protein sorting 37A (yeast)
1417186_at	61.39	48.11	0.4747	0.0145	Ube2k	ubiquitin-conjugating enzyme E2K
1426388_s_at	47.23	37.86	0.6055	0.0145	Ryk	receptor-like tyrosine kinase
1426246_at	25.4	19.91	0.62	0.0145	Pros1	protein S (alpha)
1434409_at	35.58	27.77	0.6291	0.0145	Armcx6	armadillo repeat containing, X-linked 6
1455777_x_at	35.94	30.76	0.7534	0.0145	Hsd17b4	hydroxysteroid (17-beta) dehydrogenase 4
1419833_s_at	33.74	25.79	0.4661	0.0146	Arap3	ArfGAP with RhoGAP domain, ankyrin repeat and PH domain 3
1429173_at	26	43.3	0.6415	0.0146	Dnase1l1	deoxyribonuclease 1-like 1
1423612_at	41.73	33.13	0.7536	0.0146	Clp1	CLP1, cleavage and polyadenylation factor I subunit
1451748_a_at	50.73	45.59	0.7157	0.0148	Setd3	SET domain containing 3
1419428_a_at	47.1	54.56	0.7668	0.0148	Gaa	glucosidase, alpha, acid
1446212_at	17.14	12.14	0.1745	0.0149	---	---
1440318_at	26.5	17.86	0.2159	0.0149	Wdr35	WD repeat domain 35
1435074_at	47.46	49.68	0.2803	0.015	Tmem106b	transmembrane protein 106B
1457264_at	27.76	8.83	0.4674	0.015	Phf20l1	PHD finger protein 20-like 1
1458369_at	32.25	41.92	0.7434	0.015	2310050B05Rik	RIKEN cDNA 2310050B05 gene
1436907_at	49.55	34.96	0.7667	0.015	Nav1	neuron navigator 1
1449865_at	26.96	11.91	0.3549	0.0151	Sema3a	sema domain, immunoglobulin domain (Ig), short basic domain, secreted, (semaphorin) 3A
1448697_s_at	73.52	63.69	0.478	0.0151	1110034A24Rik, Rpl36a, Rpl36al	RIKEN cDNA 1110034A24 gene, ribosomal protein L36A, ribosomal protein L36A-like
1455007_s_at	23.33	43.44	0.674	0.0151	Gpt2	glutamic pyruvate transaminase (alanine aminotransferase) 2
1424781_at	43.73	30.07	0.7018	0.0151	Reep3	receptor accessory protein 3
1446537_at	33.55	22.89	0.7212	0.0151	---	---
1432582_at	30.41	30.18	0.7254	0.0151	3110054G05Rik	RIKEN cDNA 3110054G05 gene
1435178_x_at	72	69.99	0.2823	0.0152	Anapc5	anaphase-promoting complex subunit 5
1422198_a_at	36.81	27.12	0.3037	0.0152	Shmt1	serine hydroxymethyltransferase 1 (soluble)
1452927_x_at	69.61	85.84	0.5758	0.0152	Tpi1	triosephosphate isomerase 1
1417399_at	39.04	51.99	0.6153	0.0152	Gas6	growth arrest specific 6
1453588_at	7.33	15.91	0.7027	0.0152	Car3	carbonic anhydrase 3
1441154_at	23.44	21.97	0.7616	0.0152	---	---
1452771_s_at	39.53	27.64	0.4793	0.0153	Acsl3	acyl-CoA synthetase long-chain family member 3
1428057_a_at	13.04	18.74	0.6416	0.0153	Ahnak	AHNAK nucleoprotein (desmoyokin)
1449079_s_at	26.93	52.88	0.681	0.0153	St3gal6	ST3 beta-galactoside alpha-2,3-sialyltransferase 6
1452440_at	27.65	25.01	0.4861	0.0154	BC096441, Tnfsf12	cDNA sequence BC096441, tumor necrosis factor (ligand) superfamily, member 12
1418101_a_at	60.95	42.34	0.5832	0.0154	Rtn3	reticulon 3
1417667_a_at	30.59	23.85	0.627	0.0157	Pter	phosphotriesterase related
1449131_s_at	41.73	33.43	0.6779	0.0157	Cd1d1	CD1d1 antigen
1449019_at	38.48	44.07	0.7094	0.0157	Akap1	A kinase (PRKA) anchor protein 1
1450916_at	35.39	21.22	0.2264	0.0158	Stau2	staufen (RNA binding protein) homolog 2 (Drosophila)
1437382_at	44.27	31.96	0.5924	0.0158	Acvr2a	activin receptor IIA
1445837_at	32.76	24.03	0.7452	0.0158	---	---
1427011_a_at	54.12	45.28	0.0964	0.016	Lancl1	LanC (bacterial lantibiotic synthetase component C)-like 1
1419081_at	25.1	26.19	0.4583	0.0161	Atg10	autophagy related 10
1423180_at	23.77	27.76	0.4729	0.0161	Kcnb1	potassium voltage gated channel, Shab-related subfamily, member 1
1457121_at	31.95	27.05	0.6674	0.0161	Obsl1	obscurin-like 1
1435446_a_at	30.48	48.59	0.7591	0.0161	Chpt1	choline phosphotransferase 1
1431292_a_at	27.87	38.48	0.5353	0.0163	Twf2	twinfilin, actin-binding protein, homolog 2 (Drosophila)
1433708_at	53.87	45.89	0.5663	0.0163	Srp68	signal recognition particle 68
1456743_x_at	75.59	54.76	0.6213	0.0163	Morf4l2	mortality factor 4 like 2
1442508_at	25.82	25.26	0.6989	0.0163	Proca1	protein interacting with cyclin A1
1423256_a_at	57.6	56.88	0.7528	0.0163	Atp6v1g1	ATPase, H+ transporting, lysosomal V1 subunit G1
1424239_at	29.95	26	0.3086	0.0165	Fam65a	family with sequence similarity 65, member A
1453120_at	51.84	35.46	0.3738	0.0165	Tmx4	thioredoxin-related transmembrane protein 4
1453571_at	42.5	52.43	0.4035	0.0165	Deptor	DEP domain containing MTOR-interacting protein
1430053_a_at	40.1	27.34	0.4195	0.0165	Ola1	Obg-like ATPase 1
1429264_at	32.6	25.1	0.4779	0.0165	C030044B11Rik	RIKEN cDNA C030044B11 gene
1427262_at	51.26	38.24	0.557	0.0165	Xist	inactive X specific transcripts
1424538_at	44.89	36.82	0.6227	0.0165	Ubl4	ubiquitin-like 4
1452034_at	32.01	19.71	0.7528	0.0165	Prepl	prolyl endopeptidase-like
1456783_at	47.35	31.8	0.3523	0.0166	Zdbf2	zinc finger, DBF-type containing 2
1451290_at	56.11	65.35	0.3925	0.0166	Map1lc3a	microtubule-associated protein 1 light chain 3 alpha
1453960_a_at	55.41	44.22	0.4259	0.0166	Capzb	capping protein (actin filament) muscle Z-line, beta
1434034_at	27.44	18.03	0.4344	0.0166	Cerk	ceramide kinase
1440194_at	30.38	26.27	0.4537	0.0166	Mir1199	microRNA 1199
1421965_s_at	49.47	37.46	0.6879	0.0166	Notch3	notch 3
1437993_x_at	57.22	58.46	0.7682	0.0166	Qdpr	quinoid dihydropteridine reductase
1425394_at	13.95	23.93	0.2788	0.0167	BC023105	cDNA sequence BC023105
1454236_a_at	32.15	23.77	0.4365	0.0167	Fam118b	family with sequence similarity 118, member B
1435279_at	38.93	25.43	0.4621	0.0168	Szt2	seizure threshold 2
1437424_at	35.2	28.07	0.6384	0.0168	Syde2	synapse defective 1, Rho GTPase, homolog 2 (C. elegans)
1417112_at	58.56	46.24	0.6619	0.0168	Arl2bp	ADP-ribosylation factor-like 2 binding protein
1450966_at	32.78	29.77	0.7059	0.0168	Crot	carnitine O-octanoyltransferase
1418183_a_at	32.84	34.6	0.7588	0.0168	Cyth1	cytohesin 1
1446661_at	27.12	23.03	0.7691	0.0168	---	---
1426146_a_at	19.88	36.17	0.325	0.0169	Chpt1	choline phosphotransferase 1
1439537_at	25.5	29.91	0.5241	0.0169	---	---
1428244_at	53.59	47.98	0.5871	0.0169	Larp1	La ribonucleoprotein domain family, member 1
1449528_at	27.2	21.53	0.6515	0.0169	Figf	c-fos induced growth factor
1435339_at	49.95	45.71	0.7024	0.0169	Kctd15	potassium channel tetramerisation domain containing 15
1418709_at	17.26	70.99	0.7273	0.0169	Cox7a1	cytochrome c oxidase, subunit VIIa 1
1428587_at	37.33	26.37	0.7686	0.0169	Tmem41b	transmembrane protein 41B
1417652_a_at	71.48	48.67	0.3437	0.017	Tbca	tubulin cofactor A
1432263_a_at	57.81	51.38	0.3605	0.017	Cox7a2l	cytochrome c oxidase subunit VIIa polypeptide 2-like
1420830_x_at	71.98	38.72	0.5638	0.017	Ywhaq	tyrosine 3-monooxygenase/tryptophan 5-monooxygenase activation protein, theta polypeptide
1419191_at	21.32	24.84	0.6796	0.017	Hipk3	homeodomain interacting protein kinase 3
1448881_at	27.81	42.6	0.2824	0.0171	Hp	haptoglobin
1450884_at	9.68	38.13	0.4603	0.0171	Cd36	CD36 antigen
1449505_at	43.78	51.8	0.5904	0.0171	Kpna1	karyopherin (importin) alpha 1
1434308_at	16.88	17.55	0.5921	0.0171	Slc43a2	solute carrier family 43, member 2
1455424_at	12.4	21.99	0.6436	0.0171	Wnk2	WNK lysine deficient protein kinase 2
1460341_at	40.74	45.49	0.6739	0.0171	Plekhb2	pleckstrin homology domain containing, family B (evectins) member 2
1420583_a_at	30.36	40.15	0.733	0.0171	Rora	RAR-related orphan receptor alpha
1424743_at	32.14	25.59	0.7541	0.0172	Jmjd8	jumonji domain containing 8
1438435_at	24.88	12.51	0.1853	0.0173	Acer3	alkaline ceramidase 3
1433618_at	35.84	33.28	0.2851	0.0173	C330006A16Rik	RIKEN cDNA C330006A16 gene
1421772_a_at	58.52	49.91	0.3315	0.0173	Cox7a2l	cytochrome c oxidase subunit VIIa polypeptide 2-like
1460707_at	54.19	63.63	0.433	0.0173	Ptp4a2	protein tyrosine phosphatase 4a2
1457367_at	27.84	16.49	0.4711	0.0173	---	---
1428065_at	42.98	49.98	0.5552	0.0173	Slc44a2	solute carrier family 44, member 2
1424155_at	19.84	28.6	0.4228	0.0174	Fabp4	fatty acid binding protein 4, adipocyte
1459713_s_at	38.22	31.06	0.5238	0.0174	Ano1	anoctamin 1, calcium activated chloride channel
1455582_at	30.01	30.6	0.5334	0.0174	C1qtnf1	C1q and tumor necrosis factor related protein 1
1433493_at	40.41	34.94	0.671	0.0174	Fam73b	family with sequence similarity 73, member B
1434416_a_at	41.13	29.04	0.6736	0.0174	Solh	small optic lobes homolog (Drosophila)
1450387_s_at	34.96	24.39	0.6869	0.0174	Ak4	adenylate kinase 4
1431158_at	27.71	18.95	0.4761	0.0175	---	---
1423197_a_at	35.12	21.93	0.7711	0.0175	Smek2	SMEK homolog 2, suppressor of mek1 (Dictyostelium)
1454645_at	46.44	40.12	0.1998	0.0176	Mgrn1	mahogunin, ring finger 1
1454950_at	24.03	20.93	0.3932	0.0176	Fam168a	family with sequence similarity 168, member A
1427535_s_at	42.92	27.95	0.7715	0.0176	Obsl1	obscurin-like 1
1418852_at	35.56	39.09	0.1418	0.0177	Chrna1	cholinergic receptor, nicotinic, alpha polypeptide 1 (muscle)
1427279_at	21.85	36.06	0.2231	0.0177	Clip4	CAP-GLY domain containing linker protein family, member 4
1426785_s_at	38.69	51.8	0.3179	0.0177	Mgll	monoglyceride lipase
1451908_a_at	39.24	34.26	0.3317	0.0177	Sec14l1	SEC14-like 1 (S. cerevisiae)
1437735_at	44.99	28.43	0.4856	0.0177	Ppp1r12a	protein phosphatase 1, regulatory (inhibitor) subunit 12A
1431284_a_at	46.2	36.53	0.5109	0.0177	Spns1	spinster homolog 1 (Drosophila)
1451500_at	25.02	25.81	0.5594	0.0177	Ushbp1	Usher syndrome 1C binding protein 1
1433940_at	43.46	41.31	0.5945	0.0177	Spag7	sperm associated antigen 7
1441551_at	26.5	48	0.6094	0.0177	Mypn	myopalladin
1433509_s_at	49.05	45.46	0.6192	0.0177	Reep1	receptor accessory protein 1
1428143_a_at	35.72	62.18	0.6573	0.0177	Pnpla2	patatin-like phospholipase domain containing 2
1454848_at	34.33	22.99	0.6736	0.0177	Ppp1r12c	protein phosphatase 1, regulatory (inhibitor) subunit 12C
1439473_at	24.57	28.4	0.7441	0.0177	---	---
1424396_a_at	34.46	36.63	0.7607	0.0177	Asrgl1	asparaginase like 1
1426689_s_at	51.85	74.84	0.3679	0.0179	Sdha	succinate dehydrogenase complex, subunit A, flavoprotein (Fp)
1451144_at	48.81	31.07	0.6029	0.0179	Brix1	BRX1, biogenesis of ribosomes, homolog (S. cerevisiae)
1443879_at	20.48	26.01	0.612	0.0179	Mier1	mesoderm induction early response 1 homolog (Xenopus laevis
1418171_at	58.47	35.82	0.6628	0.0179	Tceal8	transcription elongation factor A (SII)-like 8
1424080_at	41.72	31.46	0.6975	0.0179	Dcps	decapping enzyme, scavenger
1428351_at	40.68	27.27	0.7254	0.0179	Ppm1m	protein phosphatase 1M
1443983_at	28.67	19.98	0.73	0.0179	---	---
1454207_at	16.39	15.1	0.7407	0.0179	C430039J16Rik	RIKEN cDNA C430039J16 gene
1436109_at	13.35	19.16	0.7695	0.0179	AI317395	expressed sequence AI317395
1448801_a_at	53.14	54.21	0.2147	0.0181	Timm44	translocase of inner mitochondrial membrane 44
1416298_at	27.98	23.47	0.2496	0.0181	Mmp9	matrix metallopeptidase 9
1416466_at	59.8	51.65	0.5329	0.0181	Vapa	vesicle-associated membrane protein, associated protein A
1443904_at	21.79	20.87	0.5469	0.0181	Fads6	fatty acid desaturase domain family, member 6
1451021_a_at	36.09	29.79	0.5847	0.0181	Klf5	Kruppel-like factor 5
1427100_at	51.14	43.43	0.6066	0.0181	Metrn	meteorin, glial cell differentiation regulator
1420820_at	67.65	62.65	0.6464	0.0181	Myl12a	myosin, light chain 12A, regulatory, non-sarcomeric
1416240_at	77.45	74.87	0.6588	0.0181	Psmb7	proteasome (prosome, macropain) subunit, beta type 7
1439557_s_at	34.98	18.84	0.6755	0.0181	Ldb2	LIM domain binding 2
1417864_at	78.78	83.91	0.7391	0.0181	Pgk1	phosphoglycerate kinase 1
1419137_at	38.89	32.41	0.7621	0.0181	Shank3	SH3/ankyrin domain gene 3
1449043_at	41.06	35.6	0.7682	0.0181	Naga	N-acetyl galactosaminidase, alpha
1432435_s_at	29.37	27.51	0.772	0.0181	Fam118b	family with sequence similarity 118, member B
1449028_at	42.98	33.71	0.1275	0.0182	Rhou	ras homolog gene family, member U
1449422_at	26.24	18.33	0.2574	0.0182	Cdh4	cadherin 4
1440085_at	15.33	25.15	0.4976	0.0182	Eda2r	ectodysplasin A2 receptor
1450795_at	30.03	26.67	0.5178	0.0182	Lhb	luteinizing hormone beta
1442625_at	28.7	15.13	0.6612	0.0182	---	---
1419964_s_at	66.17	58.03	0.7102	0.0182	Hdgf	hepatoma-derived growth factor
1424359_at	26.07	37.46	0.7558	0.0182	Oplah	5-oxoprolinase (ATP-hydrolysing)
1422558_at	34.82	39.9	0.3932	0.0184	Gamt	guanidinoacetate methyltransferase
1451695_a_at	66.72	64.65	0.7009	0.0185	Gpx4	glutathione peroxidase 4
1445186_at	36.11	31.05	0.733	0.0185	Stc2	stanniocalcin 2
1429866_at	29.82	25.56	0.7687	0.0185	Ahnak	AHNAK nucleoprotein (desmoyokin)
1431928_at	17.14	48.9	0.4019	0.0187	Ttn	titin
1436019_a_at	53.39	44.89	0.6942	0.0187	Trappc1	trafficking protein particle complex 1
1448827_s_at	18.27	16.71	0.2539	0.0188	Myh6, Myh7	myosin, heavy polypeptide 6, cardiac muscle, alpha, myosin, heavy polypeptide 7, cardiac muscle, beta
1424168_a_at	72.52	62.93	0.4312	0.0188	Capzb	capping protein (actin filament) muscle Z-line, beta
1431822_a_at	44.69	32.29	0.6754	0.0188	Azi2	5-azacytidine induced gene 2
1426108_s_at	24.93	47.77	0.6838	0.0188	Cacnb1	calcium channel, voltage-dependent, beta 1 subunit
1426347_at	43.01	30.3	0.7374	0.0188	2010321M09Rik	RIKEN cDNA 2010321M09 gene
1435813_at	29.56	71.2	0.4364	0.0189	Mypn	myopalladin
1454658_at	39.39	29.96	0.2967	0.019	Ilvbl	ilvB (bacterial acetolactate synthase)-like
1460241_a_at	42.32	36.18	0.3738	0.019	St3gal5	ST3 beta-galactoside alpha-2,3-sialyltransferase 5
1421960_at	37.51	31.75	0.3781	0.019	Adcy3	adenylate cyclase 3
1441259_s_at	31.52	29.49	0.4157	0.019	Ift122	intraflagellar transport 122
1456397_at	38.91	23.44	0.5186	0.019	Cdh4	cadherin 4
1428740_a_at	36.34	30.92	0.5296	0.019	Pigt	phosphatidylinositol glycan anchor biosynthesis, class T
1418128_at	47.15	34.16	0.5356	0.019	Adcy6	adenylate cyclase 6
1417386_at	50.13	40.49	0.5621	0.019	Npepps	aminopeptidase puromycin sensitive
1429267_at	35.67	34.46	0.5622	0.019	Acot11	acyl-CoA thioesterase 11
1454629_at	36.14	31.2	0.6449	0.019	Iffo1	intermediate filament family orphan 1
1448415_a_at	20.17	22.64	0.6671	0.019	Sema3b	sema domain, immunoglobulin domain (Ig), short basic domain, secreted, (semaphorin) 3B
1460578_at	36.41	30.59	0.6683	0.019	Fgd5	FYVE, RhoGEF and PH domain containing 5
1423882_at	46.15	25.96	0.6759	0.019	LOC100505149, Rfwd3	E3 ubiquitin-protein ligase RFWD3-like, ring finger and WD repeat domain 3
1418887_a_at	35.22	32.51	0.6848	0.019	D11Wsu99e	DNA segment, Chr 11, Wayne State University 99, expressed
1435386_at	24	24.32	0.718	0.019	Vwf	Von Willebrand factor homolog
1438933_x_at	34.6	18.24	0.7302	0.019	Rasgrp2	RAS, guanyl releasing protein 2
1423503_at	43.69	23.08	0.7364	0.019	Jam3	junction adhesion molecule 3
1433728_at	26.81	28.11	0.7385	0.019	Glb1l2	galactosidase, beta 1-like 2
1427228_at	47.84	43	0.7594	0.019	Palld	palladin, cytoskeletal associated protein
1421009_at	19.79	20.95	0.3446	0.0191	Rsad2	radical S-adenosyl methionine domain containing 2
1417005_at	53.03	18.03	0.6563	0.0191	Klc1	kinesin light chain 1
1448909_a_at	52.4	52.22	0.6266	0.0192	Mrpl39	mitochondrial ribosomal protein L39
1445632_at	28.6	28.35	0.3437	0.0193	Ogdh	oxoglutarate dehydrogenase (lipoamide)
1454909_at	50.36	40.58	0.365	0.0193	Tacc1	transforming, acidic coiled-coil containing protein 1
1460414_at	32.66	24.16	0.4217	0.0193	Obsl1	obscurin-like 1
1425678_a_at	34.13	39.52	0.5536	0.0193	Snrk	SNF related kinase
1436750_a_at	33.79	37.95	0.5823	0.0193	Oxct1	3-oxoacid CoA transferase 1
1419365_at	17.27	26.54	0.5899	0.0193	Pex11a	peroxisomal biogenesis factor 11 alpha
1429621_at	47.17	43.05	0.5914	0.0193	Cand2	cullin-associated and neddylation-dissociated 2 (putative)
1425677_a_at	37.83	59.81	0.5917	0.0193	Ank1	ankyrin 1, erythroid
1451470_s_at	87.46	74.14	0.6577	0.0193	Eif5a	eukaryotic translation initiation factor 5A
1423389_at	42.74	26.87	0.204	0.0194	Smad7	SMAD family member 7
1440343_at	26.65	21.87	0.3385	0.0194	Rps6ka5	ribosomal protein S6 kinase, polypeptide 5
1415792_at	46.24	36.41	0.3776	0.0194	Rbck1	RanBP-type and C3HC4-type zinc finger containing 1
1434542_at	26.8	36.57	0.3777	0.0194	Gpt2	glutamic pyruvate transaminase (alanine aminotransferase) 2
1433702_at	36.93	30.05	0.4441	0.0194	Ermp1	endoplasmic reticulum metallopeptidase 1
1455227_at	21.97	28.64	0.4451	0.0194	Nceh1	arylacetamide deacetylase-like 1
1422794_at	42.28	49.49	0.6084	0.0194	Cul3	cullin 3
1433972_at	41.75	33.34	0.687	0.0194	Camta1	calmodulin binding transcription activator 1
1441560_at	23.63	30.4	0.7525	0.0194	Ctnna3	catenin (cadherin associated protein), alpha 3
1416381_a_at	47.01	54.68	0.7542	0.0194	Prdx5	peroxiredoxin 5
1452394_at	37.61	31.02	0.7685	0.0194	Cars	cysteinyl-tRNA synthetase
1455112_at	20.58	30.62	0.708	0.0195	Aifm2	apoptosis-inducing factor, mitochondrion-associated 2
1456243_x_at	46.64	49.92	0.6284	0.0196	Mcl1	myeloid cell leukemia sequence 1
1419382_a_at	40.01	36.85	0.7623	0.0196	Dhrs4	dehydrogenase/reductase (SDR family) member 4
1438861_at	52.38	25.84	0.283	0.0197	Bnc2	basonuclin 2
1448689_at	40.88	34.47	0.7221	0.0197	Rras2	related RAS viral (r-ras) oncogene homolog 2
1453299_a_at	38.15	28.71	0.7434	0.0197	Pnp, Pnp2	purine-nucleoside phosphorylase, purine-nucleoside phosphorylase 2
1427400_at	33.17	41.68	0.7445	0.0197	Lbx1	ladybird homeobox homolog 1 (Drosophila)
1443618_at	23.56	18.38	0.2445	0.0198	LOC100862396	uncharacterized LOC100862396
1442014_at	28.62	24.59	0.6144	0.0198	---	---
1455732_at	53.14	45.12	0.7453	0.0199	1700025G04Rik	RIKEN cDNA 1700025G04 gene
1417012_at	30.29	23.13	0.4545	0.02	Sdc2	syndecan 2
1417389_at	47.58	58.41	0.4644	0.02	Gpc1	glypican 1
1417712_at	71.37	61.77	0.5679	0.02	Eif2s2, Gm9892	eukaryotic translation initiation factor 2, subunit 2 (beta), predicted gene 9892
1453355_at	37.15	42.56	0.6117	0.02	Wnk2	WNK lysine deficient protein kinase 2
1454826_at	33.48	22.13	0.6358	0.02	Rpl24, Zbtb11	ribosomal protein L24, zinc finger and BTB domain containing 11
1417228_at	41.9	49.05	0.6641	0.02	Capn1	calpain 1
1418380_at	20.88	8.66	0.7258	0.02	Terf1	telomeric repeat binding factor 1
1448240_at	55.9	34.59	0.733	0.02	Mbtps1	membrane-bound transcription factor peptidase, site 1
1422464_at	47.68	39.81	0.7358	0.02	Mrpl3	mitochondrial ribosomal protein L3
1437878_s_at	38.64	21.6	0.7386	0.02	Ttc14	tetratricopeptide repeat domain 14
1454704_at	58.3	55.6	0.5416	0.0202	Scarb2	scavenger receptor class B, member 2
1422906_at	45.86	28.72	0.5713	0.0202	Abcg2	ATP-binding cassette, sub-family G (WHITE), member 2
1449130_at	25.96	20.02	0.5989	0.0202	Cd1d1	CD1d1 antigen
1460713_at	36.63	27.27	0.6804	0.0202	BC048355	cDNA sequence BC048355
1417631_at	30.52	23.69	0.7404	0.0202	Mknk1	MAP kinase-interacting serine/threonine kinase 1
1428108_x_at	62.23	44.96	0.6838	0.0203	Tmcc2	transmembrane and coiled-coil domains 2
1423701_at	32.57	25.55	0.4379	0.0204	Coasy	Coenzyme A synthase
1450504_a_at	37.6	43.84	0.4166	0.0205	Agpat3	1-acylglycerol-3-phosphate O-acyltransferase 3
1428230_at	36.85	24.65	0.4787	0.0205	Prkd3	protein kinase D3
1423613_at	36.87	30.81	0.4337	0.0207	Ssfa2	sperm specific antigen 2
1437892_at	39.73	25.74	0.4719	0.0207	Zkscan3	zinc finger with KRAB and SCAN domains 3
1425476_at	32.65	14.13	0.669	0.0208	Col4a5	collagen, type IV, alpha 5
1437161_x_at	35.47	23.67	0.7297	0.0208	Rbpms	RNA binding protein gene with multiple splicing
1434424_at	28.85	23.9	0.2663	0.021	Mfsd7b	major facilitator superfamily domain containing 7B
1451204_at	39.39	34.89	0.562	0.021	Scara5	scavenger receptor class A, member 5 (putative)
1446127_at	29.54	14.98	0.5658	0.021	Zeb1	zinc finger E-box binding homeobox 1
1428219_at	49.33	28.55	0.708	0.021	Rybp	RING1 and YY1 binding protein
1434117_at	43.37	40.08	0.3489	0.0211	Tceb3	transcription elongation factor B (SIII), polypeptide 3
1453016_at	30.81	18.88	0.5936	0.0211	Hspb11	heat shock protein family B (small), member 11
1416778_at	44.12	50.31	0.7037	0.0211	Sdpr	serum deprivation response
1424154_a_at	47.49	46.85	0.7145	0.0211	Isca2	iron-sulfur cluster assembly 2 homolog (S. cerevisiae)
1431012_a_at	44.17	40.73	0.7059	0.0212	Eci2	enoyl-Coenzyme A delta isomerase 2
1422654_at	36.48	60.72	0.4193	0.0213	Sgca	sarcoglycan, alpha (dystrophin-associated glycoprotein)
1448005_at	48.68	38.83	0.4621	0.0213	Sash1	SAM and SH3 domain containing 1
1419069_at	24.33	31.26	0.5363	0.0213	Rabgef1	RAB guanine nucleotide exchange factor (GEF) 1
1416411_at	30.8	36.75	0.7066	0.0213	Gstm2	glutathione S-transferase, mu 2
1458070_at	21.01	21.96	0.7411	0.0213	Vtcn1	V-set domain containing T cell activation inhibitor 1
1416112_at	74.05	62.81	0.2917	0.0216	Cox8a, LOC100048483	cytochrome c oxidase, subunit VIIIa, cytochrome c oxidase subunit 8A, mitochondrial-like
1448986_x_at	29.31	24.37	0.6407	0.0216	Dnase2a	deoxyribonuclease II alpha
1434909_at	40.14	59.98	0.7629	0.0216	Rragd	Ras-related GTP binding D
1451047_at	73.64	61.56	0.2481	0.0217	Itm2a	integral membrane protein 2A
1435326_at	41.51	35.15	0.6638	0.0217	Lpgat1	lysophosphatidylglycerol acyltransferase 1
1444735_at	21	16.19	0.7012	0.0217	---	---
1423451_at	61.05	29.37	0.7382	0.0217	Pgrmc1	progesterone receptor membrane component 1
1437902_s_at	31.54	30.27	0.7524	0.0217	Rarres2	retinoic acid receptor responder (tazarotene induced) 2
1448545_at	41.79	33.34	0.7528	0.0217	Sdc2	syndecan 2
1448354_at	46.64	36.73	0.7682	0.0217	G6pdx	glucose-6-phosphate dehydrogenase X-linked
1436169_at	30.03	23.45	0.7696	0.0217	---	---
1455083_at	35.62	17.96	0.7703	0.0217	Atp11c	ATPase, class VI, type 11C
1436934_s_at	46.94	75.15	0.4661	0.0218	Aco2	aconitase 2, mitochondrial
1433768_at	49.38	49.24	0.3244	0.0219	Palld	palladin, cytoskeletal associated protein
1434013_at	35.18	26.43	0.3461	0.0219	Ablim3	actin binding LIM protein family, member 3
1428535_at	35.42	34.55	0.3516	0.0219	9430020K01Rik	RIKEN cDNA 9430020K01 gene
1451326_at	41.79	34.38	0.4035	0.0219	Abhd14b	abhydrolase domain containing 14b
1436204_at	36	29.98	0.4766	0.0219	1110059G02Rik	RIKEN cDNA 1110059G02 gene
1417174_at	27.57	21.61	0.55	0.0219	Tmem218	transmembrane protein 218
1415904_at	48.9	80.86	0.2224	0.022	Lpl	lipoprotein lipase
1417561_at	44.29	45.04	0.6204	0.022	Apoc1	apolipoprotein C-I
1435143_at	34.67	24.56	0.6323	0.0221	Elk3	ELK3, member of ETS oncogene family
1418497_at	51.01	42.82	0.2723	0.0222	Fgf13	fibroblast growth factor 13
1415986_at	44.12	37.8	0.563	0.0222	Clcn4-2	chloride channel 4-2
1435272_at	43.32	42.9	0.6787	0.0222	Itpkb	inositol 1,4,5-trisphosphate 3-kinase B
1419024_at	27.98	17.07	0.6983	0.0222	LOC100044742, Ptp4a1	protein tyrosine phosphatase type IVA 1-like, protein tyrosine phosphatase 4a1
1448637_at	47.68	38.11	0.7148	0.0222	Med25	mediator of RNA polymerase II transcription, subunit 25 homolog (yeast)
1442309_at	23.59	12.82	0.1196	0.0223	---	---
1459666_at	32.09	32.1	0.3999	0.0223	Trak1	trafficking protein, kinesin binding 1
1433625_at	47.87	37.52	0.5172	0.0223	Prrc2b	proline-rich coiled-coil 2B
1453556_x_at	50.8	43.12	0.5485	0.0223	Cd99	CD99 antigen
1426823_s_at	55.29	58.69	0.5764	0.0223	Psme4	proteasome (prosome, macropain) activator subunit 4
1421023_at	38.15	24.85	0.6581	0.0223	Pik3c2a	phosphatidylinositol 3-kinase, C2 domain containing, alpha polypeptide
1428614_at	22.45	36.65	0.6671	0.0223	Ldhd	lactate dehydrogenase D
1450557_at	16.18	33.97	0.6734	0.0223	Scn4a	sodium channel, voltage-gated, type IV, alpha
1442530_at	27.53	26.57	0.6747	0.0223	---	---
1425194_a_at	60	48.85	0.7009	0.0223	Sfr1	SWI5 dependent recombination repair 1
1421698_a_at	22.47	12.01	0.2899	0.0224	Col19a1	collagen, type XIX, alpha 1
1446636_at	31.9	28.82	0.5213	0.0224	Tns3	tensin 3
1423456_at	51.75	44.13	0.2156	0.0225	Bzw2	basic leucine zipper and W2 domains 2
1423687_a_at	48.66	27.51	0.378	0.0225	Man2c1	mannosidase, alpha, class 2C, member 1
1426977_at	51.07	54.2	0.5801	0.0225	Usp47	ubiquitin specific peptidase 47
1423724_at	67.43	42.17	0.6098	0.0225	Zwint	ZW10 interactor
1422711_a_at	34.07	26.03	0.6262	0.0225	Pnck	pregnancy upregulated non-ubiquitously expressed CaM kinase
1424408_at	38.16	43.77	0.6285	0.0225	Lims2	LIM and senescent cell antigen like domains 2
1427588_a_at	33.63	33.9	0.666	0.0225	Dtna	dystrobrevin alpha
1448319_at	47.72	59.52	0.7643	0.0225	Akr1b3	aldo-keto reductase family 1, member B3 (aldose reductase)
1439161_at	40.46	23.35	0.3311	0.0226	Ppp6r3	protein phosphatase 6, regulatory subunit 3
1424769_s_at	60.06	37.79	0.45	0.0226	Cald1	caldesmon 1
1449519_at	29.28	27.91	0.5921	0.0227	Gadd45a	growth arrest and DNA-damage-inducible 45 alpha
1429900_at	20.69	27.04	0.685	0.0227	5330406M23Rik	RIKEN cDNA 5330406M23 gene
1419706_a_at	57.71	32.71	0.5669	0.0228	Akap12	A kinase (PRKA) anchor protein (gravin) 12
1427057_at	44.89	47.99	0.2539	0.0229	Nt5dc3	5'-nucleotidase domain containing 3
1441952_x_at	37.68	46.48	0.6568	0.0229	Lynx1	Ly6/neurotoxin 1
1448371_at	58.61	101.03	0.3437	0.023	Mylpf	myosin light chain, phosphorylatable, fast skeletal muscle
1436842_at	45.58	44.04	0.6326	0.023	Fam63b	family with sequence similarity 63, member B
1416939_at	52.13	42.36	0.33	0.0231	Ppa1	pyrophosphatase (inorganic) 1
1444710_at	14.2	12.88	0.4949	0.0231	Gm19589	predicted gene, 19589
1434536_at	24.82	20.28	0.6838	0.0231	Gpr75	G protein-coupled receptor 75
1425346_at	45.45	29.4	0.3157	0.0232	Zfp318	zinc finger protein 318
1449044_at	52.88	36.79	0.3616	0.0232	Eef1e1	eukaryotic translation elongation factor 1 epsilon 1
1426499_at	43.87	33.64	0.3878	0.0232	Sh3glb2	SH3-domain GRB2-like endophilin B2
1434882_at	30.11	25.12	0.5717	0.0232	Mtdh	metadherin
1434179_at	46.07	34.14	0.6868	0.0232	Mll3	myeloid/lymphoid or mixed-lineage leukemia 3
1434814_x_at	69.29	78.03	0.6909	0.0232	Gpi1	glucose phosphate isomerase 1
1448721_at	19.91	15.09	0.4182	0.0233	D1Ertd622e	DNA segment, Chr 1, ERATO Doi 622, expressed
1436455_at	19.96	17.34	0.69	0.0233	Asph	aspartate-beta-hydroxylase
1437775_at	36.88	23.66	0.6902	0.0233	Dlst	dihydrolipoamide S-succinyltransferase (E2 component of 2-oxo-glutarate complex)
1432000_a_at	31.12	28.59	0.7239	0.0233	Dedd	death effector domain-containing
1417071_s_at	23.51	18.25	0.122	0.0234	Cyp4v3	cytochrome P450, family 4, subfamily v, polypeptide 3
1435547_at	51.52	47.48	0.219	0.0234	Mkl2	MKL/myocardin-like 2
1422650_a_at	42.86	37.58	0.5906	0.0234	Riok3	RIO kinase 3 (yeast)
1416036_at	60.74	53.02	0.6498	0.0234	Fkbp1a	FK506 binding protein 1a
1426614_at	56.94	34.54	0.2656	0.0235	Zmynd8	zinc finger, MYND-type containing 8
1434510_at	42.31	24.96	0.6843	0.0235	Papss2	3'-phosphoadenosine 5'-phosphosulfate synthase 2
1458087_at	37.17	55.49	0.7392	0.0235	Stac3	SH3 and cysteine rich domain 3
1452026_a_at	28.46	32.26	0.5038	0.0236	Pla2g12a	phospholipase A2, group XIIA
1419183_at	45.63	31.59	0.6284	0.0236	Papd4	PAP associated domain containing 4
1422908_at	18.71	27.2	0.631	0.0237	Atp1b4	ATPase, (Na+)/K+ transporting, beta 4 polypeptide
1451348_at	18.72	40.96	0.7294	0.0238	Deptor	DEP domain containing MTOR-interacting protein
1435084_at	27.16	27.35	0.6708	0.0239	C730049O14Rik	RIKEN cDNA C730049O14 gene
1440358_at	28.29	28.75	0.4195	0.024	Arhgef15	Rho guanine nucleotide exchange factor (GEF) 15
1448570_at	53.35	32.26	0.5289	0.024	Gmfb	glia maturation factor, beta
1424281_at	51.19	42.51	0.5468	0.024	Ubap2	ubiquitin-associated protein 2
1423372_at	33.46	26.09	0.5802	0.024	Pole4	polymerase (DNA-directed), epsilon 4 (p12 subunit)
1442700_at	21.68	20.58	0.6329	0.024	Pde4b	phosphodiesterase 4B, cAMP specific
1427188_at	38.51	32.96	0.6754	0.024	Arih1	ariadne ubiquitin-conjugating enzyme E2 binding protein homolog 1 (Drosophila)
1421861_at	50.32	39.65	0.7285	0.024	Clstn1	calsyntenin 1
1430896_s_at	34.54	37.19	0.7677	0.024	Nudt7	nudix (nucleoside diphosphate linked moiety X)-type motif 7
1431050_at	15.31	11.22	0.4278	0.0241	Rps6ka5	ribosomal protein S6 kinase, polypeptide 5
1435370_a_at	9.26	37.11	0.5649	0.0241	Ces1d	carboxylesterase 1D
1422692_at	41.52	19.76	0.6052	0.0241	Sub1	SUB1 homolog (S. cerevisiae)
1448027_at	33.97	27.05	0.7709	0.0241	Ncoa3	nuclear receptor coactivator 3
1435553_at	32.3	31.23	0.3163	0.0244	Pdzd2	PDZ domain containing 2
1437473_at	36.23	44.01	0.3868	0.0244	Maf	avian musculoaponeurotic fibrosarcoma (v-maf) AS42 oncogene homolog
1436054_at	40.6	28.04	0.4761	0.0244	Khnyn	KH and NYN domain containing
1437016_x_at	48.4	37.99	0.6086	0.0244	Rap2c	RAP2C, member of RAS oncogene family
1417366_s_at	56.44	43.08	0.6568	0.0244	Calm1, Calm2, Calm3	calmodulin 1, calmodulin 2, calmodulin 3
1436849_x_at	45.65	48.4	0.7503	0.0244	Gaa	glucosidase, alpha, acid
1452485_at	29.52	42.37	0.614	0.0245	Phospho1, Zfp652	phosphatase, orphan 1, zinc finger protein 652
1420367_at	14.56	8.23	0.7449	0.0245	Denr	density-regulated protein
1439432_x_at	72.49	50.82	0.2386	0.0246	Gm19420, Morf4l2	predicted gene, 19420, mortality factor 4 like 2
1425968_s_at	40.95	66.17	0.597	0.0246	Speg	SPEG complex locus
1418601_at	25.41	28.11	0.6207	0.0246	Aldh1a7	aldehyde dehydrogenase family 1, subfamily A7
1426018_a_at	15.84	23.27	0.6246	0.0246	Sox6	SRY-box containing gene 6
1437363_at	37.18	48.63	0.453	0.0248	Homer1	homer homolog 1 (Drosophila)
1450409_a_at	41.51	40.26	0.4423	0.0249	Slc48a1	solute carrier family 48 (heme transporter), member 1
1454794_at	48.73	30.78	0.5758	0.0249	Spast	spastin
1419458_at	25.37	19.02	0.7204	0.0249	Rgnef	Rho-guanine nucleotide exchange factor
1419499_at	48.78	60.33	0.5428	0.025	Gpam	glycerol-3-phosphate acyltransferase, mitochondrial
1444531_at	10.24	26.76	0.564	0.025	---	---
1428064_at	38.95	31.56	0.5757	0.025	Arap1	ArfGAP with RhoGAP domain, ankyrin repeat and PH domain 1
1448277_at	46.39	34.81	0.5968	0.025	Pold2	polymerase (DNA directed), delta 2, regulatory subunit
1424211_at	30.86	34.61	0.6666	0.025	Slc25a33	solute carrier family 25, member 33
1417718_at	59.97	46.91	0.6958	0.025	Eif3g	eukaryotic translation initiation factor 3, subunit G
1441667_s_at	20.56	51.83	0.3119	0.0251	Smyd1	SET and MYND domain containing 1
1422754_at	35.45	57.76	0.6727	0.0251	Tmod1	tropomodulin 1
1428441_at	43.37	39.66	0.6909	0.0251	Cisd2	CDGSH iron sulfur domain 2
1454786_at	41.09	32.62	0.7221	0.0251	5031439G07Rik	RIKEN cDNA 5031439G07 gene
1450691_at	37.95	30.27	0.7298	0.0251	Caskin2	CASK-interacting protein 2
1427411_s_at	15.21	12.81	0.7313	0.0251	Dleu2	deleted in lymphocytic leukemia, 2
1423281_at	56.7	14.45	0.2174	0.0252	Stmn2	stathmin-like 2
1454706_at	42	33.31	0.5903	0.0252	Uvrag	UV radiation resistance associated gene
1452845_at	23.66	22.18	0.6644	0.0252	Hif1an	hypoxia-inducible factor 1, alpha subunit inhibitor
1454905_at	42.64	40.37	0.6978	0.0252	Ibtk	inhibitor of Bruton agammaglobulinemia tyrosine kinase
1456695_x_at	79.24	77.25	0.3729	0.0253	Anapc5	anaphase-promoting complex subunit 5
1433860_at	38.36	28.45	0.5201	0.0253	6030458C11Rik	RIKEN cDNA 6030458C11 gene
1424251_a_at	82.32	54.8	0.6569	0.0253	Hnrpdl	heterogeneous nuclear ribonucleoprotein D-like
1448597_at	37.51	32.61	0.7194	0.0253	Cstf1	cleavage stimulation factor, 3' pre-RNA, subunit 1
1436689_a_at	50.91	29.6	0.5872	0.0254	Aldh9a1	aldehyde dehydrogenase 9, subfamily A1
1443521_at	39.22	31.79	0.6445	0.0254	---	---
1451982_at	42.7	38.86	0.6977	0.0254	Map2k4	mitogen-activated protein kinase kinase 4
1438937_x_at	18.4	15.48	0.1932	0.0255	Ang	angiogenin, ribonuclease, RNase A family, 5
1452330_a_at	48.04	47.24	0.3605	0.0255	Mxra8	matrix-remodelling associated 8
1459784_x_at	52.43	52.53	0.4008	0.0255	Lonp2	lon peptidase 2, peroxisomal
1427981_a_at	37.45	25.8	0.44	0.0255	Csad	cysteine sulfinic acid decarboxylase
1417373_a_at	69.03	91.83	0.5523	0.0255	Tuba4a	tubulin, alpha 4A
1460184_at	52.29	62.48	0.5668	0.0255	Hadh	hydroxyacyl-Coenzyme A dehydrogenase
1417035_at	41.72	34.59	0.631	0.0255	Sac3d1	SAC3 domain containing 1
1454553_at	26.34	23.38	0.6568	0.0255	4930509E22Rik	RIKEN cDNA 4930509E22 gene
1439518_at	31.43	29.39	0.7043	0.0255	Mmrn2	multimerin 2
1442562_at	28.94	16.8	0.4853	0.0256	Zfp827	zinc finger protein 827
1452260_at	12.84	34.66	0.5205	0.0256	Cidec	cell death-inducing DFFA-like effector c
1452157_at	52.99	47.05	0.6076	0.0256	Eprs	glutamyl-prolyl-tRNA synthetase
1423115_at	41.76	40.47	0.7007	0.0256	St6galnac6	ST6 (alpha-N-acetyl-neuraminyl-2,3-beta-galactosyl-1,3)-N-acetylgalactosaminide alpha-2,6-sialyltransferase 6
1452349_x_at	16.55	33.25	0.1701	0.0257	Ifi205, Mnda	interferon activated gene 205, myeloid cell nuclear differentiation antigen
1417909_at	41.86	14.97	0.327	0.0257	Serpinc1	serine (or cysteine) peptidase inhibitor, clade C (antithrombin), member 1
1437220_x_at	42.76	33.1	0.6456	0.0257	Psmd13	proteasome (prosome, macropain) 26S subunit, non-ATPase, 13
1448135_at	64.81	62.25	0.3894	0.0258	Atf4	activating transcription factor 4
1416547_at	52.17	65.41	0.4135	0.0258	Ndufb3	NADH dehydrogenase (ubiquinone) 1 beta subcomplex 3
1440311_at	25.26	20.46	0.4727	0.0258	Sorbs1	sorbin and SH3 domain containing 1
1415984_at	47.6	69.75	0.6326	0.0258	Acadm	acyl-Coenzyme A dehydrogenase, medium chain
1433447_x_at	64.74	49.23	0.7191	0.0258	Cct4	chaperonin containing Tcp1, subunit 4 (delta)
1417273_at	17.66	59.25	0.7382	0.0258	Pdk4	pyruvate dehydrogenase kinase, isoenzyme 4
1429787_x_at	47.47	23.65	0.75	0.0258	Zwint	ZW10 interactor
1426208_x_at	83.42	35.96	0.768	0.0258	Plagl1	pleiomorphic adenoma gene-like 1
1418886_s_at	55.35	68.28	0.4828	0.0259	Idh3b	isocitrate dehydrogenase 3 (NAD+) beta
1417668_at	19.56	24.91	0.6643	0.0259	Rtn4ip1	reticulon 4 interacting protein 1
1428327_at	37.78	40.33	0.7452	0.026	Trak1	trafficking protein, kinesin binding 1
1426650_at	29.89	18.16	0.3311	0.0261	Myh8	myosin, heavy polypeptide 8, skeletal muscle, perinatal
1417413_at	27.94	24.62	0.4214	0.0261	Cuzd1	CUB and zona pellucida-like domains 1
1415897_a_at	52.21	56.68	0.649	0.0261	Mgst1	microsomal glutathione S-transferase 1
1435092_at	23.63	14.45	0.2617	0.0262	Arl4a	ADP-ribosylation factor-like 4A
1425371_at	39.11	21.57	0.275	0.0262	Polb	polymerase (DNA directed), beta
1444643_at	29.45	58.88	0.2834	0.0262	---	---
1458660_at	23.74	25.94	0.527	0.0262	---	---
1437172_x_at	38.1	52.3	0.5363	0.0262	Hadhb	hydroxyacyl-Coenzyme A dehydrogenase/3-ketoacyl-Coenzyme A thiolase/enoyl-Coenzyme A hydratase (trifunctional protein), beta subunit
1460210_at	38.96	30.04	0.5458	0.0262	Pkd1	polycystic kidney disease 1 homolog
1444964_at	30.67	24.96	0.6574	0.0262	Csnk1g1	casein kinase 1, gamma 1
1424151_at	55.81	65.46	0.5126	0.0263	Aimp2	aminoacyl tRNA synthetase complex-interacting multifunctional protein 2
1417749_a_at	45.22	28.75	0.6252	0.0263	Tjp1	tight junction protein 1
1452264_at	36.45	32.68	0.7289	0.0263	Tenc1	tensin like C1 domain-containing phosphatase
1423370_a_at	50.55	42.93	0.441	0.0264	Csnk1g2	casein kinase 1, gamma 2
1423871_at	37.24	37.46	0.6082	0.0264	Tmem63a	transmembrane protein 63a
1419666_x_at	30.32	28.96	0.1964	0.0265	Nupr1	nuclear protein 1
1434581_at	36.36	24.42	0.2085	0.0265	2410066E13Rik	RIKEN cDNA 2410066E13 gene
1428722_at	13.86	84.93	0.5102	0.0265	Ckmt2	creatine kinase, mitochondrial 2
1434264_at	43.67	28.78	0.3307	0.0266	Ank2	ankyrin 2, brain
1448498_at	40.02	31.49	0.5372	0.0266	Rps6ka4	ribosomal protein S6 kinase, polypeptide 4
1444054_at	25	19.56	0.5697	0.0267	---	---
1416033_at	21.36	25.34	0.5266	0.0268	Tmem109	transmembrane protein 109
1453278_a_at	42.74	46.82	0.675	0.0268	Clip4	CAP-GLY domain containing linker protein family, member 4
1432597_at	29.99	23.58	0.7019	0.0268	4930599N24Rik	RIKEN cDNA 4930599N24 gene
1448198_a_at	64.02	77.92	0.7639	0.0268	Ndufb8	NADH dehydrogenase (ubiquinone) 1 beta subcomplex 8
1427189_at	39.87	32.15	0.2037	0.027	Arih1	ariadne ubiquitin-conjugating enzyme E2 binding protein homolog 1 (Drosophila)
1419665_a_at	20.06	26.92	0.3111	0.027	Nupr1	nuclear protein 1
1439435_x_at	44.09	56.08	0.5886	0.027	Pgk1	phosphoglycerate kinase 1
1450198_at	30.39	55.83	0.6366	0.027	Dusp13	dual specificity phosphatase 13
1439885_at	29.79	23.03	0.748	0.027	Hoxc5	homeobox C5
1438480_a_at	40.57	27.7	0.7648	0.027	Thyn1	thymocyte nuclear protein 1
1423897_at	71.18	55.6	0.3058	0.0271	Rnf187	ring finger protein 187
1427191_at	43.54	39.87	0.3847	0.0271	Npr2	natriuretic peptide receptor 2
1434872_x_at	71.38	54.43	0.453	0.0271	Gm13826, Rpl37	predicted pseudogene 13826, ribosomal protein L37
1456588_x_at	80.85	96.03	0.4605	0.0271	Cox5b, LOC100046079	cytochrome c oxidase, subunit Vb, cytochrome c oxidase subunit 5B, mitochondrial-like
1424353_at	39.86	37.5	0.6132	0.0271	Lrpprc	leucine-rich PPR-motif containing
1437239_x_at	55.6	35.7	0.6768	0.0271	Phc2	polyhomeotic-like 2 (Drosophila)
1423608_at	74.29	62.96	0.3474	0.0272	Itm2a	integral membrane protein 2A
1447822_x_at	30.34	33	0.5005	0.0272	Ufsp1	UFM1-specific peptidase 1
1436342_a_at	52.93	52.24	0.5515	0.0272	Ubxn1	UBX domain protein 1
1428085_at	44.09	29.84	0.5757	0.0272	1110057K04Rik	RIKEN cDNA 1110057K04 gene
1450714_at	54.92	38.85	0.5765	0.0272	Azin1	antizyme inhibitor 1
1420624_a_at	52.37	42.99	0.591	0.0272	Vamp8	vesicle-associated membrane protein 8
1439255_s_at	28.86	14.87	0.6582	0.0272	Gpr137b, Gpr137b-ps	G protein-coupled receptor 137B, G protein-coupled receptor 137B, pseudogene
1455591_at	55.08	23.48	0.6858	0.0272	Zfp618	zinc fingerprotein 618
1451446_at	49.6	32.24	0.719	0.0272	Antxr1	anthrax toxin receptor 1
1424454_at	32.12	27.02	0.7611	0.0272	Tmem87a	transmembrane protein 87A
1419922_s_at	42.47	25.49	0.3885	0.0273	Atrnl1	attractin like 1
1420805_at	18.71	20.29	0.5857	0.0273	Myl10	myosin, light chain 10, regulatory
1441239_at	39.27	29.84	0.6197	0.0273	Kctd18	potassium channel tetramerisation domain containing 18
1450881_s_at	37.24	24.58	0.6796	0.0273	Gpr137b	G protein-coupled receptor 137B
1450667_a_at	58.88	78.06	0.7142	0.0273	Cs	citrate synthase
1431102_at	20.28	15.89	0.7306	0.0273	Cep350	centrosomal protein 350
1450945_at	30.24	31.51	0.7684	0.0273	Prkca	protein kinase C, alpha
1438386_x_at	53.28	48.91	0.561	0.0274	Mat2a	methionine adenosyltransferase II, alpha
1451262_a_at	52.61	61.05	0.4678	0.0275	Aimp2	aminoacyl tRNA synthetase complex-interacting multifunctional protein 2
1437974_a_at	52.87	27.5	0.7048	0.0276	Hk1	hexokinase 1
1419283_s_at	44.16	59.08	0.074	0.0277	Tns1	tensin 1
1454727_at	27.43	35.59	0.2218	0.0277	Afap1l1	actin filament associated protein 1-like 1
1424179_at	39.61	24.32	0.4749	0.0277	Plekhj1	pleckstrin homology domain containing, family J member 1
1433968_a_at	30.67	14.48	0.5515	0.0277	Megf9	multiple EGF-like-domains 9
1439342_at	28.64	22.22	0.7298	0.0277	Clpx	Caseinolytic peptidase X (E.coli)
1418981_at	19.31	22.48	0.738	0.0277	Casp12	caspase 12
1437398_a_at	45.64	28.58	0.7594	0.0277	Aldh9a1	aldehyde dehydrogenase 9, subfamily A1
1450386_at	44.2	45.04	0.764	0.0277	Kpna3	karyopherin (importin) alpha 3
1419360_a_at	57.27	39.83	0.5497	0.0279	Ss18	synovial sarcoma translocation, Chromosome 18
1450095_a_at	25.38	24.51	0.5671	0.0279	Acyp1	acylphosphatase 1, erythrocyte (common) type
1428082_at	47.86	37.77	0.6795	0.0279	Acsl5	acyl-CoA synthetase long-chain family member 5
1449356_at	10.23	47.26	0.7221	0.0279	Asb5	ankyrin repeat and SOCs box-containing 5
1416947_s_at	45.37	40.62	0.6566	0.028	Acaa1a, Acaa1b	acetyl-Coenzyme A acyltransferase 1A, acetyl-Coenzyme A acyltransferase 1B
1449160_at	20.5	21.34	0.6855	0.028	Npr1	natriuretic peptide receptor 1
1419263_a_at	54.67	50.69	0.704	0.028	Adrm1	adhesion regulating molecule 1
1423418_at	59.69	33.63	0.3319	0.0281	Fdps	farnesyl diphosphate synthetase
1445146_at	26.52	20.42	0.4035	0.0281	1700008O03Rik, B230219N05Rik	RIKEN cDNA 1700008O03 gene, RIKEN cDNA B230219N05 gene
1441262_at	22.24	13.4	0.4574	0.0281	---	---
1448901_at	40.93	18.44	0.6145	0.0281	Cpxm1	carboxypeptidase X 1 (M14 family)
1442710_at	17.75	23.58	0.6329	0.0281	---	---
1428576_at	38.57	48.22	0.6741	0.0281	Hif1an	hypoxia-inducible factor 1, alpha subunit inhibitor
1423727_at	66.81	54.39	0.738	0.0281	Cnih	cornichon homolog (Drosophila)
1425323_a_at	48.08	44.86	0.7416	0.0281	Fam173a	family with sequence similarity 173, member A
1424400_a_at	33.05	29.38	0.2328	0.0282	Aldh1l1	aldehyde dehydrogenase 1 family, member L1
1457964_at	16.52	19.36	0.3166	0.0282	1810044D09Rik	RIKEN cDNA 1810044D09 gene
1449484_at	21.18	17.51	0.4573	0.0282	Stc2	stanniocalcin 2
1442029_at	27.75	7.92	0.5104	0.0282	Kcnq1ot1	KCNQ1 overlapping transcript 1
1455385_at	24.31	40.44	0.5497	0.0282	Exoc6	exocyst complex component 6
1455428_at	30.25	22.75	0.5499	0.0282	Fam53b	family with sequence similarity 53, member B
1441117_at	33.24	20.77	0.619	0.0282	---	---
1433817_at	30.59	33.69	0.671	0.0282	Agpat3	1-acylglycerol-3-phosphate O-acyltransferase 3
1431657_at	26.68	26.68	0.7619	0.0282	9230112D13Rik	RIKEN cDNA 9230112D13 gene
1422449_s_at	57.59	35.88	0.0837	0.0283	Rcn2	reticulocalbin 2
1434175_s_at	40.98	36.05	0.3789	0.0283	Tecpr1	tectonin beta-propeller repeat containing 1
1418373_at	35.18	94.26	0.3825	0.0283	Pgam2	phosphoglycerate mutase 2
1452597_at	45.78	43.41	0.4035	0.0283	2310061C15Rik	RIKEN cDNA 2310061C15 gene
1451527_at	28.11	22.6	0.4779	0.0283	Pcolce2	procollagen C-endopeptidase enhancer 2
1430692_a_at	30.6	20.39	0.5482	0.0283	Sel1l	sel-1 suppressor of lin-12-like (C. elegans)
1423610_at	56.61	41.72	0.5571	0.0283	Metap2	methionine aminopeptidase 2
1422479_at	30.76	37.59	0.5816	0.0283	Acss2	acyl-CoA synthetase short-chain family member 2
1422598_at	35.93	88.75	0.6029	0.0283	Casq1	calsequestrin 1
1425851_a_at	31.88	29.07	0.6254	0.0283	Amigo1	adhesion molecule with Ig like domain 1
1458835_at	26.95	24.67	0.6693	0.0283	---	---
1434944_at	34.54	62.09	0.7266	0.0283	Dmpk	dystrophia myotonica-protein kinase
1415796_at	51.63	42.33	0.741	0.0283	Dazap2, Gm2444	DAZ associated protein 2, predicted gene 2444
1442829_at	30.26	29.77	0.7455	0.0283	---	---
1429859_a_at	48.61	31.96	0.2136	0.0284	Arl2bp	ADP-ribosylation factor-like 2 binding protein
1455670_at	30.18	29.29	0.5291	0.0284	Gm17396	predicted gene, 17396
1435771_at	36.73	37.23	0.5324	0.0284	Plcb4	phospholipase C, beta 4
1449581_at	28.36	26.48	0.6258	0.0284	Emid1	EMI domain containing 1
1448492_a_at	56.82	53.27	0.7059	0.0284	Psmd12	proteasome (prosome, macropain) 26S subunit, non-ATPase, 12
1434703_at	48.18	38.56	0.7499	0.0284	Extl3	exostoses (multiple)-like 3
1448362_at	56.32	42.78	0.5837	0.0286	Dnajc7	DnaJ (Hsp40) homolog, subfamily C, member 7
1453063_at	38.34	39.63	0.7151	0.0286	Cltb	clathrin, light polypeptide (Lcb)
1423676_at	76.42	77.6	0.3876	0.0287	Atp5h	ATP synthase, H+ transporting, mitochondrial F0 complex, subunit d
1424852_at	48.4	62.99	0.7696	0.0287	Mef2c	myocyte enhancer factor 2C
1424514_at	50.04	39.31	0.6656	0.0288	Rnf126	ring finger protein 126
1423941_at	42.97	50.81	0.6892	0.0288	Camk2g	calcium/calmodulin-dependent protein kinase II gamma
1435803_a_at	45.09	32.03	0.4494	0.0289	Eif4e2	eukaryotic translation initiation factor 4E member 2
1451381_at	35.39	54.54	0.7382	0.0289	1810020D17Rik	RIKEN cDNA 1810020D17 gene
1419367_at	42.92	55.14	0.644	0.029	Decr1	2,4-dienoyl CoA reductase 1, mitochondrial
1438178_x_at	51.43	41.99	0.33	0.0291	Atad3a	ATPase family, AAA domain containing 3A
1425458_a_at	80.36	46.48	0.4789	0.0291	Grb10	growth factor receptor bound protein 10
1425850_a_at	43.93	21.48	0.5789	0.0291	Nek6	NIMA (never in mitosis gene a)-related expressed kinase 6
1460346_at	41.96	30.16	0.7584	0.0291	Arsa	arylsulfatase A
1424854_at	27.77	27.79	0.396	0.0292	Hist1h4a, Hist1h4b, Hist1h4c, Hist1h4d, Hist1h4f, Hist1h4h, Hist1h4i, Hist1h4j, Hist1h4k, Hist1h4m, Hist1h4n, Hist2h4, Hist4h4, LOC100862646	histone cluster 1, H4a, histone cluster 1, H4b, histone cluster 1, H4c, histone cluster 1, H4d, histone cluster 1, H4f, histone cluster 1, H4h, histone cluster 1, H4i, histone cluster 1, H4j, histone cluster 1, H4k, histone cluster 1, H4m, histone cluster 1, H4n, histone cluster 2, H4, histone cluster 4, H4, histone H4-like
1424274_at	49.21	43.77	0.5809	0.0292	Uso1	USO1 homolog, vesicle docking protein (yeast)
1418874_a_at	61.31	57.26	0.6534	0.0292	Psmd4	proteasome (prosome, macropain) 26S subunit, non-ATPase, 4
1454768_at	10.06	10.44	0.6568	0.0292	Kcnf1	potassium voltage-gated channel, subfamily F, member 1
1458384_at	21.86	25.2	0.7468	0.0292	Bola3	bolA-like 3 (E. coli)
1435677_at	38.17	39.78	0.4366	0.0293	Gtdc2	glycosyltransferase-like domain containing 2
1437739_a_at	21.78	36.53	0.4938	0.0293	Mamstr	MEF2 activating motif and SAP domain containing transcriptional regulator
1435591_at	29.46	36.78	0.7434	0.0293	AI426330	expressed sequence AI426330
1439836_at	11.44	37.37	0.7667	0.0293	Asb15	ankyrin repeat and SOCS box-containing 15
1420725_at	14.32	9.94	0.5425	0.0294	Tmlhe	trimethyllysine hydroxylase, epsilon
1416479_a_at	61.56	50.09	0.6552	0.0294	Tmem14c	transmembrane protein 14C
1416248_at	47.68	42.57	0.6561	0.0294	Nadk	NAD kinase
1449083_at	34.83	42.84	0.7385	0.0294	Ccdc91	coiled-coil domain containing 91
1439856_at	42.17	32.07	0.0636	0.0295	Acvr2b	activin receptor IIB
1439774_at	39.31	16.3	0.4554	0.0296	Prrx1	paired related homeobox 1
1418314_a_at	39.85	57.88	0.7024	0.0296	Rbfox1	RNA binding protein, fox-1 homolog (C. elegans) 1
1438292_x_at	52.21	54.81	0.5282	0.0297	Adk	adenosine kinase
1418621_at	59.92	51.26	0.6649	0.0297	Rab2a	RAB2A, member RAS oncogene family
1416625_at	34.53	43.23	0.6794	0.0297	Serping1	serine (or cysteine) peptidase inhibitor, clade G, member 1
1454890_at	59.32	59.82	0.6796	0.0297	Amot	angiomotin
1435683_a_at	48.32	41.12	0.7663	0.0297	Abcc5	ATP-binding cassette, sub-family C (CFTR/MRP), member 5
1418498_at	22.39	16.69	0.3118	0.0298	Fgf13	fibroblast growth factor 13
1417560_at	55.95	36.24	0.3157	0.0298	Sfxn1	sideroflexin 1
1428630_x_at	37.46	20.51	0.3352	0.0298	Haghl	hydroxyacylglutathione hydrolase-like
1423283_at	48.48	44.41	0.4021	0.0298	Pitpna	phosphatidylinositol transfer protein, alpha
1421571_a_at	31.88	54.88	0.4351	0.0298	Ly6c1, Ly6c2	lymphocyte antigen 6 complex, locus C1, lymphocyte antigen 6 complex, locus C2
1427888_a_at	63.16	44.87	0.441	0.0298	Spna2	spectrin alpha 2
1437428_x_at	46.36	36.08	0.441	0.0298	Eif2b2	eukaryotic translation initiation factor 2B, subunit 2 beta
1428111_at	33.81	31.63	0.4848	0.0298	Slc38a4	solute carrier family 38, member 4
1427026_at	11.35	98.24	0.5684	0.0298	Myh4	myosin, heavy polypeptide 4, skeletal muscle
1420560_at	20.28	28.08	0.5819	0.0298	Chrne	cholinergic receptor, nicotinic, epsilon polypeptide
1416924_at	54.82	48.03	0.5921	0.0298	Bri3	brain protein I3
1434095_at	35.87	34.93	0.6701	0.0298	Unc5a	unc-5 homolog A (C. elegans)
1455936_a_at	29.76	22.53	0.7136	0.0298	Rbpms	RNA binding protein gene with multiple splicing
1427899_at	31.28	32.27	0.7327	0.0298	Rnf6	ring finger protein (C3H2C3 type) 6
1424308_at	36.79	33.62	0.2032	0.0299	Slc24a3	solute carrier family 24 (sodium/potassium/calcium exchanger), member 3
1417212_at	33.04	48.89	0.252	0.0299	Fam195a	family with sequence similarity 195, member A
1426749_at	42.65	33.17	0.4155	0.0299	Prmt3	protein arginine N-methyltransferase 3
1441507_at	26.38	14.35	0.4767	0.0299	Spnb2	spectrin beta 2
1448786_at	30.02	38.9	0.4983	0.0299	Plbd1	phospholipase B domain containing 1
1438978_x_at	17.4	13.86	0.6844	0.0299	Ndn	necdin
1454775_at	34.13	31.39	0.3271	0.03	Hdac10	histone deacetylase 10
1418406_at	37.5	31.04	0.397	0.03	Pde8a	phosphodiesterase 8A
1422184_a_at	39.14	78.38	0.5527	0.03	Ak1	adenylate kinase 1
1421059_a_at	60.64	35.87	0.3241	0.0301	Alg2	asparagine-linked glycosylation 2 (alpha-1,3-mannosyltransferase)
1436226_at	38.02	31.61	0.6173	0.0301	Tceb1	transcription elongation factor B (SIII), polypeptide 1
1422525_at	75.17	72.79	0.1116	0.0302	Atp5k	ATP synthase, H+ transporting, mitochondrial F1F0 complex, subunit e
1442844_at	24.27	23.84	0.2604	0.0302	A830052D11Rik	RIKEN cDNA A830052D11 gene
1437830_x_at	16.21	8.6	0.4593	0.0302	Zbed3	zinc finger, BED domain containing 3
1438426_at	40.87	62.63	0.4672	0.0302	Shisa4	shisa homolog 4 (Xenopus laevis)
1427878_at	33.53	66.37	0.4956	0.0302	0610010O12Rik	RIKEN cDNA 0610010O12 gene
1417009_at	17.22	28.49	0.6124	0.0302	C1ra	complement component 1, r subcomponent A
1452924_at	33.96	27.77	0.6189	0.0302	Fam83d	family with sequence similarity 83, member D
1436248_at	36.47	26.84	0.627	0.0302	Rasal2	RAS protein activator like 2
1436572_at	26.72	12.43	0.6693	0.0302	Ccdc45	coiled-coil domain containing 45
1441100_at	32.97	14.65	0.6802	0.0302	Mbtd1	mbt domain containing 1
1423210_a_at	70.44	64.84	0.6813	0.0302	Nop10	NOP10 ribonucleoprotein homolog (yeast)
1437527_x_at	53.22	53.67	0.6946	0.0302	Mcl1	myeloid cell leukemia sequence 1
1426441_at	33.03	25.83	0.7091	0.0302	Slc11a2	solute carrier family 11 (proton-coupled divalent metal ion transporters), member 2
1442304_at	21	18.71	0.7418	0.0302	Gm3916	predicted gene 3916
1418788_at	35.96	28.69	0.6984	0.0303	Tek	endothelial-specific receptor tyrosine kinase
1452621_at	37.77	34.2	0.7094	0.0303	Pcbd2	pterin 4 alpha carbinolamine dehydratase/dimerization cofactor of hepatocyte nuclear factor 1 alpha (TCF1) 2
1436521_at	24.95	39.43	0.7281	0.0303	Slc36a2	solute carrier family 36 (proton/amino acid symporter), member 2
1429977_at	33.47	18.41	0.3157	0.0305	9030425L15Rik	RIKEN cDNA 9030425L15 gene
1419839_x_at	64.63	57.56	0.3917	0.0305	Prpf19	PRP19/PSO4 pre-mRNA processing factor 19 homolog (S. cerevisiae)
1448688_at	40.91	38.2	0.5535	0.0305	Podxl	podocalyxin-like
1456580_s_at	70.99	80.94	0.6099	0.0305	Atp5d	ATP synthase, H+ transporting, mitochondrial F1 complex, delta subunit
1436915_x_at	40.69	32.3	0.6358	0.0305	Laptm4b	lysosomal-associated protein transmembrane 4B
1432138_at	26.08	23.79	0.6674	0.0305	1700080N15Rik	RIKEN cDNA 1700080N15 gene
1448611_at	44	32.08	0.6768	0.0305	Wwc2	WW, C2 and coiled-coil domain containing 2
1418885_a_at	53.12	43.61	0.7532	0.0305	Idh3b	isocitrate dehydrogenase 3 (NAD+) beta
1443510_at	40.6	31.78	0.6124	0.0306	Obsl1	obscurin-like 1
1438024_at	40.85	44.11	0.5766	0.0307	Ccdc90a	coiled-coil domain containing 90A
1451834_at	24.43	27.84	0.6568	0.0307	Cacnb1	calcium channel, voltage-dependent, beta 1 subunit
1428697_at	38.48	35.44	0.745	0.0307	Dpp8	dipeptidylpeptidase 8
1437463_x_at	47.21	38.07	0.4302	0.0308	Tgfbi	transforming growth factor, beta induced
1427274_at	31.94	23.4	0.7314	0.0308	Rnf214	ring finger protein 214
1457050_at	25.35	29.22	0.7391	0.0308	1700129O19Rik	RIKEN cDNA 1700129O19 gene
1435711_at	44.3	35.01	0.7673	0.0308	LOC100503186	uncharacterized LOC100503186
1415855_at	41.08	29.02	0.2244	0.0309	Kitl	kit ligand
1456205_x_at	58.41	38.49	0.7012	0.0309	Tbca	tubulin cofactor A
1417429_at	33.63	40.74	0.7337	0.0309	Fmo1	flavin containing monooxygenase 1
1420245_x_at	8.68	7.83	0.7541	0.0309	Tagln2	transgelin 2
1436187_at	22.91	39.66	0.7672	0.0309	1110054M08Rik	RIKEN cDNA 1110054M08 gene
1435358_at	38.06	39.69	0.3237	0.031	Cuedc1	CUE domain containing 1
1449259_at	29.67	25.19	0.4166	0.0311	Rab3d	RAB3D, member RAS oncogene family
1417325_at	28.55	19.72	0.7327	0.0311	Btrc	beta-transducin repeat containing protein
1424649_a_at	29.49	35.67	0.6963	0.0312	Tspan8	tetraspanin 8
1427287_s_at	27.96	21.15	0.5502	0.0314	Itpr2	inositol 1,4,5-triphosphate receptor 2
1452782_a_at	51.41	53.75	0.7648	0.0314	Txn2	thioredoxin 2
1415778_at	75.23	50.68	0.5855	0.0315	Morf4l2	mortality factor 4 like 2
1440352_at	29.3	28.56	0.646	0.0315	1700028E10Rik	RIKEN cDNA 1700028E10 gene
1439887_at	26.55	21.54	0.7019	0.0316	Rnf152	ring finger protein 152
1436845_at	45.3	29.3	0.3486	0.0317	Axin2	axin2
1456404_at	30.05	26.49	0.4645	0.0317	Adamts5	a disintegrin-like and metallopeptidase (reprolysin type) with thrombospondin type 1 motif, 5 (aggrecanase-2)
1452200_at	47.56	31.35	0.4711	0.0318	Cdkn2aipnl	CDKN2A interacting protein N-terminal like
1417418_s_at	69.35	61.08	0.5412	0.0318	Cox6a1	cytochrome c oxidase, subunit VI a, polypeptide 1
1415915_at	59.67	48.9	0.5858	0.0318	Ddx1	DEAD (Asp-Glu-Ala-Asp) box polypeptide 1
1451050_at	42.97	35.83	0.6095	0.0318	Nt5c3	5'-nucleotidase, cytosolic III
1450957_a_at	54.07	65.25	0.6674	0.0318	Sqstm1	sequestosome 1
1432196_a_at	19.89	21.08	0.68	0.0318	Dscaml1	Down syndrome cell adhesion molecule like 1
1448204_at	47.04	38.64	0.7373	0.0318	Sav1	salvador homolog 1 (Drosophila)
1442864_at	26.62	23.91	0.7428	0.0318	Esrra	estrogen related receptor, alpha
1441578_at	28.51	24.71	0.7449	0.0318	Ccdc86	coiled-coil domain containing 86
1434848_at	32.61	8.28	0.2505	0.0319	---	---
1428939_s_at	30.25	13.7	0.5286	0.0319	Gnaq	guanine nucleotide binding protein, alpha q polypeptide
1427278_at	26.32	44	0.6355	0.0319	Clip4	CAP-GLY domain containing linker protein family, member 4
1448295_at	49.48	34.88	0.7522	0.0319	Med10	mediator of RNA polymerase II transcription, subunit 10 homolog (NUT2, S. cerevisiae)
1422118_at	20.64	24	0.2884	0.0321	Sync	syncoilin
1448147_at	46.88	26.75	0.3692	0.0321	Tnfrsf19	tumor necrosis factor receptor superfamily, member 19
1417633_at	21.78	35.41	0.4497	0.0321	Sod3	superoxide dismutase 3, extracellular
1460216_at	45.15	49.81	0.5002	0.0321	Acads	acyl-Coenzyme A dehydrogenase, short chain
1454841_at	27.83	20.57	0.5171	0.0321	Urb1	URB1 ribosome biogenesis 1 homolog (S. cerevisiae)
1439592_at	16.78	14.54	0.5733	0.0321	Ppp4r1l-ps	Protein phosphatase 4, regulatory subunit 1-like, pseudogene
1421266_s_at	40.1	37.29	0.652	0.0321	Nfkbib	nuclear factor of kappa light polypeptide gene enhancer in B cells inhibitor, beta
1421032_a_at	23.09	22.85	0.7091	0.0321	Dnajb12	DnaJ (Hsp40) homolog, subfamily B, member 12
1434025_at	35.13	25.46	0.7571	0.0321	---	---
1416172_at	37.15	29.55	0.7464	0.0322	Pes1	pescadillo homolog 1, containing BRCT domain (zebrafish)
1419182_at	40.39	35.03	0.3069	0.0323	Svep1	sushi, von Willebrand factor type A, EGF and pentraxin domain containing 1
1458253_at	17.64	17.37	0.5375	0.0323	---	---
1427263_at	28.5	17.55	0.5921	0.0323	Xist	inactive X specific transcripts
1451226_at	47.24	41.74	0.5944	0.0323	Pex6	peroxisomal biogenesis factor 6
1451006_at	21.24	31.33	0.6553	0.0323	Xdh	xanthine dehydrogenase
1430821_at	25.08	22.75	0.7422	0.0323	Lyrm7	LYR motif containing 7
1429652_at	49.19	36.52	0.3148	0.0325	Prrc1	proline-rich coiled-coil 1
1423717_at	48.88	53.51	0.3157	0.0325	Ak3	adenylate kinase 3
1441779_at	33.73	22.7	0.4803	0.0325	9530006C21Rik	RIKEN cDNA 9530006C21 gene
1429663_at	23.38	16.9	0.6994	0.0325	Katnal2	katanin p60 subunit A-like 2
1450814_a_at	53.93	41.2	0.7622	0.0325	Ipo4	importin 4
1436168_at	36.56	35.52	0.3489	0.0326	C730029A08Rik	RIKEN cDNA C730029A08 gene
1452609_at	26.59	23.38	0.445	0.0326	1190005I06Rik	RIKEN cDNA 1190005I06 gene
1417963_at	38.23	33.72	0.4604	0.0326	Pltp	phospholipid transfer protein
1449738_s_at	44.54	21.63	0.6348	0.0326	Fam48a	family with sequence similarity 48, member A
1417810_a_at	51.52	43.71	0.6893	0.0326	Kcnb1, Pacsin2	potassium voltage gated channel, Shab-related subfamily, member 1, protein kinase C and casein kinase substrate in neurons 2
1431142_s_at	28.49	25.73	0.3273	0.0327	Aifm2	apoptosis-inducing factor, mitochondrion-associated 2
1418102_at	40.21	25.83	0.3397	0.0327	Hes1	hairy and enhancer of split 1 (Drosophila)
1422195_s_at	24.36	34.22	0.493	0.0327	Tbx15	T-box 15
1425809_at	19.51	24.71	0.6736	0.0327	Fabp4	fatty acid binding protein 4, adipocyte
1433835_at	46.73	23.78	0.7096	0.0327	Ppp3cb	protein phosphatase 3, catalytic subunit, beta isoform
1418252_at	31.91	53.61	0.7349	0.0328	Padi2	peptidyl arginine deiminase, type II
1448962_at	26.88	24.38	0.7392	0.0328	Myh11	myosin, heavy polypeptide 11, smooth muscle
1435875_at	32.73	51.45	0.2494	0.0329	Prkab2	protein kinase, AMP-activated, beta 2 non-catalytic subunit
1424988_at	46.64	36.71	0.6213	0.0329	Mylip	myosin regulatory light chain interacting protein
1456213_x_at	44.79	39.46	0.716	0.0329	Qars	glutaminyl-tRNA synthetase
1434555_at	60.46	40.2	0.6082	0.033	Anp32a	acidic (leucine-rich) nuclear phosphoprotein 32 family, member A
1450725_s_at	36.27	44.04	0.668	0.033	Car14	carbonic anhydrase 14
1445534_at	40.22	19.39	0.4193	0.0331	---	---
1427251_at	36.57	22.31	0.4228	0.0331	Atp2a2	ATPase, Ca++ transporting, cardiac muscle, slow twitch 2
1420657_at	25.88	36.45	0.6434	0.0331	Ucp3	uncoupling protein 3 (mitochondrial, proton carrier)
1419440_at	17.37	63.47	0.7229	0.0331	Trim54	tripartite motif-containing 54
1418214_at	44.62	41.47	0.7451	0.0331	Klc2	kinesin light chain 2
1415935_at	48.44	45.88	0.2032	0.0332	Smoc2	SPARC related modular calcium binding 2
1428920_at	18.4	6.79	0.3451	0.0332	Hmg20a	high mobility group 20A
1437489_x_at	33.24	31.1	0.4379	0.0332	Sdhd	succinate dehydrogenase complex, subunit D, integral membrane protein
1449945_at	40.11	46.69	0.4703	0.0332	Ppargc1b	peroxisome proliferative activated receptor, gamma, coactivator 1 beta
1454149_a_at	46.45	28.07	0.512	0.0332	Ccnl2	cyclin L2
1426401_at	48.79	48.3	0.5122	0.0332	Ppp3ca	protein phosphatase 3, catalytic subunit, alpha isoform
1425090_s_at	30.8	46.24	0.5592	0.0332	Kcnc4	potassium voltage gated channel, Shaw-related subfamily, member 4
1424048_a_at	38.06	49.02	0.5711	0.0332	Cyb5r1	cytochrome b5 reductase 1
1433645_at	40.78	26.23	0.5798	0.0332	Slc44a1	solute carrier family 44, member 1
1435603_at	44.75	28.04	0.654	0.0332	Sned1	sushi, nidogen and EGF-like domains 1
1422030_at	23.17	19.09	0.6608	0.0332	Atp6v0a4	ATPase, H+ transporting, lysosomal V0 subunit A4
1430500_s_at	42.51	29.16	0.6976	0.0332	Mtx2	metaxin 2
1440774_x_at	14.96	15.69	0.708	0.0332	Wee2	WEE1 homolog 2 (S. pombe)
1455299_at	29.25	16.26	0.2806	0.0333	Vgll3	vestigial like 3 (Drosophila)
1418591_at	35.41	40.69	0.2884	0.0333	Dnaja4	DnaJ (Hsp40) homolog, subfamily A, member 4
1455101_at	33.36	14.9	0.4184	0.0333	Phactr2	phosphatase and actin regulator 2
1436175_at	32.06	26.87	0.6188	0.0333	Atxn7	ataxin 7
1451041_at	35.52	34.22	0.7314	0.0335	Rock2	Rho-associated coiled-coil containing protein kinase 2
1437012_x_at	25.45	20.3	0.4727	0.0336	Rapgef3	Rap guanine nucleotide exchange factor (GEF) 3
1454844_at	38.58	36.24	0.5627	0.0336	Mchr1	melanin-concentrating hormone receptor 1
1428194_at	40.63	31.78	0.5993	0.0336	Usp9x	ubiquitin specific peptidase 9, X chromosome
1434191_at	17.44	17.52	0.3885	0.0337	Agmo	alkylglycerol monooxygenase
1446404_at	12.95	11.63	0.4983	0.0337	---	---
1458404_at	20.14	17.45	0.5857	0.0337	Ndufb8	NADH dehydrogenase (ubiquinone) 1 beta subcomplex 8
1455696_a_at	33.23	12.22	0.748	0.0337	Prpf4b	PRP4 pre-mRNA processing factor 4 homolog B (yeast)
1434513_at	32.94	28.3	0.7514	0.0338	Atp13a3	ATPase type 13A3
1427475_a_at	34.6	25.48	0.7607	0.0338	Pdlim5	PDZ and LIM domain 5
1434879_at	54.65	67.64	0.6295	0.0339	Cdc34	cell division cycle 34
1444417_at	28.9	25.6	0.4761	0.034	---	---
1438478_a_at	50.18	43.91	0.5667	0.034	Ppp3ca	protein phosphatase 3, catalytic subunit, alpha isoform
1444412_at	31.88	25.76	0.7116	0.034	---	---
1440147_at	32.57	22.45	0.7709	0.034	Lgi2	leucine-rich repeat LGI family, member 2
1455283_x_at	65.51	78.08	0.0719	0.0341	Ndufs8	NADH dehydrogenase (ubiquinone) Fe-S protein 8
1439789_at	36.84	23.54	0.6568	0.0341	Ebf1	early B cell factor 1
1418459_at	18.56	23.74	0.6796	0.0341	Ccdc91	coiled-coil domain containing 91
1417369_at	50.83	44.45	0.7247	0.0341	Hsd17b4	hydroxysteroid (17-beta) dehydrogenase 4
1429159_at	30.87	47.26	0.7295	0.0341	Itih5	inter-alpha (globulin) inhibitor H5
1421340_at	18.65	19.7	0.7388	0.0341	Map3k5	mitogen-activated protein kinase kinase kinase 5
1432007_s_at	38.2	17.17	0.7486	0.0341	Ap2a2	adaptor protein complex AP-2, alpha 2 subunit
1439233_at	22.63	10.28	0.7499	0.0341	---	---
1416289_at	43.76	36.78	0.7553	0.0341	Plod1	procollagen-lysine, 2-oxoglutarate 5-dioxygenase 1
1422433_s_at	60.28	47.78	0.7588	0.0341	Idh1	isocitrate dehydrogenase 1 (NADP+), soluble
1453593_at	26.62	15.73	0.4843	0.0342	Vgll3	vestigial like 3 (Drosophila)
1424245_at	21.04	16.96	0.6905	0.0342	Ces2c, Ces2d-ps	carboxylesterase 2C, carboxylesterase 2D, pseudogene
1434596_at	11.91	33.99	0.7687	0.0342	---	---
1416567_s_at	63.14	76.51	0.7389	0.0343	Atp5e	ATP synthase, H+ transporting, mitochondrial F1 complex, epsilon subunit
1435135_at	18.97	27.06	0.2188	0.0344	Nceh1	arylacetamide deacetylase-like 1
1438385_s_at	24.33	40.21	0.6299	0.0344	Gpt2	glutamic pyruvate transaminase (alanine aminotransferase) 2
1438428_at	21.62	55.19	0.7365	0.0345	Jph1	junctophilin 1
1417376_a_at	39.99	16.66	0.1741	0.0346	Cadm1	cell adhesion molecule 1
1452827_at	30.33	25.56	0.4774	0.0346	1500009C09Rik	RIKEN cDNA 1500009C09 gene
1415831_at	68.88	65.72	0.7499	0.0346	Psmd2	proteasome (prosome, macropain) 26S subunit, non-ATPase, 2
1452265_at	56.24	43.56	0.2114	0.0347	Clasp1	CLIP associating protein 1
1460638_at	48.34	41.43	0.5282	0.0347	Yars	tyrosyl-tRNA synthetase
1452907_at	29.75	17.79	0.5317	0.0347	Galc	galactosylceramidase
1455274_at	29.67	20.33	0.5372	0.0347	---	---
1432264_x_at	56.96	51.3	0.5582	0.0347	Cox7a2l	cytochrome c oxidase subunit VIIa polypeptide 2-like
1446069_at	21.99	20.58	0.6955	0.0347	---	---
1455136_at	15.65	30.2	0.7475	0.0347	Atp1a2	ATPase, Na+/K+ transporting, alpha 2 polypeptide
1445966_at	40.38	24.79	0.4862	0.0348	Gm19270	predicted gene, 19270
1417765_a_at	10.74	24.95	0.6643	0.0348	Amy1	amylase 1, salivary
1426528_at	44.24	27.54	0.3246	0.035	Nrp2	neuropilin 2
1447053_x_at	56.05	41.33	0.3659	0.035	Ssr3	signal sequence receptor, gamma
1443675_at	23.04	18.9	0.3803	0.035	---	---
1451315_at	35.78	27.01	0.6224	0.035	Tmem101	transmembrane protein 101
1422432_at	56.08	60.48	0.6264	0.035	Dbi	diazepam binding inhibitor
1453565_at	18.49	20.52	0.6277	0.035	Ndufab1	NADH dehydrogenase (ubiquinone) 1, alpha/beta subcomplex, 1
1416866_at	29.53	18.36	0.7121	0.035	Bet1	blocked early in transport 1 homolog (S. cerevisiae)
1418433_at	45.58	46.9	0.719	0.035	Cab39	calcium binding protein 39
1443901_at	18.97	26.75	0.6608	0.0351	C2cd2	C2 calcium-dependent domain containing 2
1423611_at	32.86	24.99	0.6774	0.0351	Alpl	alkaline phosphatase, liver/bone/kidney
1457285_at	42.09	28.68	0.5995	0.0352	Zfp187	zinc finger protein 187
1419383_at	23.63	21.4	0.7243	0.0352	S100b	S100 protein, beta polypeptide, neural
1437426_at	31.4	14.31	0.3637	0.0353	Wac	WW domain containing adaptor with coiled-coil
1428158_at	59.04	50.51	0.5151	0.0353	Akt1s1	AKT1 substrate 1 (proline-rich)
1428193_at	36.95	34.1	0.5324	0.0353	Usp9x	ubiquitin specific peptidase 9, X chromosome
1427957_at	23.58	27.01	0.6468	0.0353	9530008L14Rik	RIKEN cDNA 9530008L14 gene
1440037_at	46.83	21.54	0.6762	0.0353	Pbx1	pre B cell leukemia homeobox 1
1417241_at	41.82	50.09	0.4013	0.0356	Amz2	archaelysin family metallopeptidase 2
1451714_a_at	49.42	65.08	0.7648	0.0356	Map2k3	mitogen-activated protein kinase kinase 3
1449893_a_at	30.67	29.08	0.1518	0.0357	Lrig1	leucine-rich repeats and immunoglobulin-like domains 1
1431032_at	29.84	56.41	0.1541	0.0357	Agl	amylo-1,6-glucosidase, 4-alpha-glucanotransferase
1426837_at	32.85	29.42	0.3932	0.0357	Metap1	methionyl aminopeptidase 1
1422678_at	40.88	58.58	0.4361	0.0357	Dgat2	diacylglycerol O-acyltransferase 2
1455340_at	38.99	22.51	0.441	0.0357	Dennd5b	DENN/MADD domain containing 5B
1416488_at	45.82	29.83	0.4691	0.0357	Ccng2	cyclin G2
1426830_a_at	59.04	46.15	0.5925	0.0357	Ahcyl1	S-adenosylhomocysteine hydrolase-like 1
1418286_a_at	46.84	33.97	0.6122	0.0357	Efnb1	ephrin B1
1429249_at	28.58	21.08	0.634	0.0357	4833424O15Rik	RIKEN cDNA 4833424O15 gene
1457389_at	26.05	22.78	0.6633	0.0357	9830166K06Rik	RIKEN cDNA 9830166K06 gene
1426850_a_at	39.3	35.93	0.671	0.0357	Map2k6	mitogen-activated protein kinase kinase 6
1427465_at	27.21	62.43	0.7665	0.0357	Atp1a2	ATPase, Na+/K+ transporting, alpha 2 polypeptide
1426143_at	31.53	90.05	0.2312	0.0358	Trdn	triadin
1418937_at	22.76	27.2	0.2457	0.0358	Dio2	deiodinase, iodothyronine, type II
1451405_at	40.42	49	0.591	0.0358	Pcca	propionyl-Coenzyme A carboxylase, alpha polypeptide
1426575_at	28.57	28.89	0.5023	0.0359	Sgms1	sphingomyelin synthase 1
1434390_at	30.4	19.08	0.5121	0.036	AI503316	expressed sequence AI503316
1451488_at	38.36	68.68	0.6256	0.036	Fitm1	fat storage-inducing transmembrane protein 1
1426670_at	58.32	32.38	0.7229	0.036	Agrn	agrin
1423278_at	36.66	21.86	0.7293	0.036	Ptprk	protein tyrosine phosphatase, receptor type, K
1423104_at	59.33	59.94	0.3916	0.0361	Irs1	insulin receptor substrate 1
1449348_at	41.59	42.1	0.4002	0.0361	Mpp6	membrane protein, palmitoylated 6 (MAGUK p55 subfamily member 6)
1448819_at	45.55	40.77	0.4677	0.0361	Eif2s2, Gm9892	eukaryotic translation initiation factor 2, subunit 2 (beta), predicted gene 9892
1436038_a_at	51.41	54.66	0.4837	0.0361	Pigp	phosphatidylinositol glycan anchor biosynthesis, class P
1417327_at	31.58	33.68	0.5001	0.0361	Cav2	caveolin 2
1425705_a_at	22.37	17.1	0.5027	0.0361	Ero1lb	ERO1-like beta (S. cerevisiae)
1423363_at	37.32	28.24	0.5482	0.0361	Sort1	sortilin 1
1437608_x_at	52.06	21.09	0.7375	0.0361	Ywhaq	tyrosine 3-monooxygenase/tryptophan 5-monooxygenase activation protein, theta polypeptide
1416506_at	61.81	51.86	0.7416	0.0361	Psma6	proteasome (prosome, macropain) subunit, alpha type 6
1438639_x_at	24.54	41.26	0.7585	0.0361	Exoc3l2	exocyst complex component 3-like 2
1454545_at	18.87	13.27	0.7596	0.0361	4933403L11Rik	RIKEN cDNA 4933403L11 gene
1422451_at	46.33	51.97	0.7679	0.0361	Mrps21	mitochondrial ribosomal protein S21
1434413_at	58.74	39.4	0.3148	0.0362	Igf1	insulin-like growth factor 1
1454650_at	64.27	64.24	0.3181	0.0362	Trim35	tripartite motif-containing 35
1454738_x_at	40.91	37.24	0.4171	0.0365	Pex6	peroxisomal biogenesis factor 6
1452416_at	23.17	22.24	0.4761	0.0365	Il6ra	interleukin 6 receptor, alpha
1416666_at	55.01	49.71	0.7717	0.0365	Serpine2	serine (or cysteine) peptidase inhibitor, clade E, member 2
1415687_a_at	63.1	70.56	0.0964	0.0366	Psap	prosaposin
1426142_a_at	10.19	53.18	0.4379	0.0366	Trdn	triadin
1453839_a_at	26.65	36.5	0.5316	0.0366	Pi16	peptidase inhibitor 16
1451118_a_at	42.49	46.86	0.5765	0.0366	Fam53a	family with sequence similarity 53, member A
1449000_at	50.73	64.15	0.3764	0.0367	D10Jhu81e, LOC100046684	DNA segment, Chr 10, Johns Hopkins University 81 expressed, ES1 protein homolog, mitochondrial-like
1455478_at	35.11	22.5	0.4278	0.0367	Ppfia1	protein tyrosine phosphatase, receptor type, f polypeptide (PTPRF), interacting protein (liprin), alpha 1
1421520_at	29.87	36.6	0.4964	0.0367	Jph1	junctophilin 1
1419722_at	33.58	19.84	0.7623	0.0367	Klk8	kallikrein related-peptidase 8
1417220_at	33.88	29.16	0.441	0.0368	Fah	fumarylacetoacetate hydrolase
1417505_s_at	50.85	40.16	0.6094	0.0368	Gm13305, Gm2002, Il11ra1, Il11ra2, LOC100861969	predicted gene 13305, predicted gene 2002, interleukin 11 receptor, alpha chain 1, interleukin 11 receptor, alpha chain 2, interleukin-11 receptor subunit alpha-2-like
1446771_at	28.68	46.17	0.6519	0.0368	Tuba8	tubulin, alpha 8
1454161_s_at	48.07	26.3	0.7229	0.0368	0610007P14Rik	RIKEN cDNA 0610007P14 gene
1424544_at	32.77	21.92	0.7294	0.0368	Nrbp2	nuclear receptor binding protein 2
1457311_at	36.28	55.69	0.737	0.0368	Camk2a	calcium/calmodulin-dependent protein kinase II alpha
1416530_a_at	49.82	35.98	0.459	0.0369	Pnp	purine-nucleoside phosphorylase
1438394_x_at	32.06	30.73	0.6368	0.0369	Krt4	keratin 4
1415747_s_at	55.7	53.16	0.1923	0.0371	Riok3	RIO kinase 3 (yeast)
1448508_at	27.77	26.3	0.4008	0.0371	Traf3ip2	TRAF3 interacting protein 2
1435091_at	44.93	31.86	0.4494	0.0371	Zfp568	zinc finger protein 568
1452069_a_at	40.21	35.19	0.488	0.0371	Thap7	THAP domain containing 7
1416168_at	48.27	47.07	0.6521	0.0371	Serpinf1	serine (or cysteine) peptidase inhibitor, clade F, member 1
1420870_at	47.19	27.74	0.7298	0.0371	Mllt10	myeloid/lymphoid or mixed-lineage leukemia (trithorax homolog, Drosophila); translocated to, 10
1437405_a_at	81.83	55.89	0.676	0.0372	Igfbp4	insulin-like growth factor binding protein 4
1447878_s_at	50.51	49.69	0.7467	0.0372	Fgfrl1	fibroblast growth factor receptor-like 1
1449379_at	43.21	38.6	0.1237	0.0373	Kdr	kinase insert domain protein receptor
1438793_x_at	26.88	28	0.2574	0.0373	Ergic1	endoplasmic reticulum-golgi intermediate compartment (ERGIC) 1
1426367_at	33.04	29.61	0.2628	0.0373	Cab39l	calcium binding protein 39-like
1416427_at	72.51	58.49	0.4363	0.0373	Ccni	cyclin I
1451371_at	28.85	30.16	0.4992	0.0373	Mrap	melanocortin 2 receptor accessory protein
1435764_a_at	52.19	45.57	0.6039	0.0373	Gemin7	gem (nuclear organelle) associated protein 7
1454969_at	26.75	17.06	0.6153	0.0373	Lypd6	LY6/PLAUR domain containing 6
1439029_at	36.87	44.21	0.7509	0.0373	Gpt2	glutamic pyruvate transaminase (alanine aminotransferase) 2
1423661_s_at	37.63	33.36	0.3054	0.0374	Ctdsp2	CTD (carboxy-terminal domain, RNA polymerase II, polypeptide A) small phosphatase 2
1428145_at	48.54	65.19	0.3475	0.0374	Acaa2	acetyl-Coenzyme A acyltransferase 2 (mitochondrial 3-oxoacyl-Coenzyme A thiolase)
1452168_x_at	48.23	32.61	0.4621	0.0374	Gspt1	G1 to S phase transition 1
1417251_at	27.07	27.85	0.4797	0.0374	Palmd	palmdelphin
1453609_s_at	35.84	23.89	0.4923	0.0374	Ccdc9	coiled-coil domain containing 9
1457435_x_at	34.56	89.39	0.5037	0.0374	Myom2	myomesin 2
1456744_x_at	13.78	10.01	0.5071	0.0374	Flcn	folliculin
1433651_at	44.46	26.6	0.5431	0.0374	Wtip	WT1-interacting protein
1427913_at	55.43	53.68	0.5765	0.0374	Gm12693, Rwdd1	predicted gene 12693, RWD domain containing 1
1416728_at	66.05	61.5	0.5803	0.0374	Csnk2b	casein kinase 2, beta polypeptide
1415982_at	36.52	31.56	0.6026	0.0374	Herpud2	HERPUD family member 2
1438640_x_at	82.29	87.64	0.6114	0.0374	Pgk1	phosphoglycerate kinase 1
1423816_at	64.36	56.21	0.6297	0.0374	Cxx1a, Cxx1b	CAAX box 1 homolog A (human), CAAX box 1 homolog B (human)
1430536_a_at	69.49	37.9	0.6961	0.0374	Erh	enhancer of rudimentary homolog (Drosophila)
1441071_at	28.04	24.67	0.0709	0.0375	Kcnq5	potassium voltage-gated channel, subfamily Q, member 5
1433795_at	50.06	43.03	0.2055	0.0375	Tgfbr3	transforming growth factor, beta receptor III
1449254_at	21.89	13.93	0.4287	0.0375	Spp1	secreted phosphoprotein 1
1417023_a_at	23.49	76.72	0.558	0.0375	Fabp4	fatty acid binding protein 4, adipocyte
1418634_at	52.07	35.67	0.5797	0.0375	Notch1	notch 1
1433512_at	25.65	12.65	0.6117	0.0375	Fli1	Friend leukemia integration 1
1445850_at	15.7	17.12	0.6846	0.0375	Ppp1r12b	protein phosphatase 1, regulatory (inhibitor) subunit 12B
1432195_s_at	57.24	36.74	0.7094	0.0375	Ccnl2	cyclin L2
1457534_at	24.58	13.72	0.7507	0.0375	Gm19710	Predicted gene, 19710
1428197_at	51.55	39.71	0.5977	0.0376	Tspan9	tetraspanin 9
1425546_a_at	66.44	35.3	0.6141	0.0377	Srprb, Trf	signal recognition particle receptor, B subunit, transferrin
1446501_at	25.15	21.13	0.7016	0.0377	Bhlha9	basic helix-loop-helix family, member a9
1455396_at	12.77	11.46	0.346	0.0378	Atp8b1	ATPase, class I, type 8B, member 1
1448358_s_at	73.21	38.36	0.6669	0.0379	Snrpg	small nuclear ribonucleoprotein polypeptide G
1418444_a_at	49.46	43.7	0.35	0.038	Gde1	glycerophosphodiester phosphodiesterase 1
1449969_at	19.43	71.68	0.4778	0.038	Tmod4	tropomodulin 4
1416096_at	40.47	24.79	0.5306	0.038	Vipar	VPS33B interacting protein, apical-basolateral polarity regulator
1455109_at	26.34	20.02	0.6099	0.038	Tbl1xr1	transducin (beta)-like 1X-linked receptor 1
1439687_at	33.89	14.85	0.6384	0.038	Rab14	RAB14, member RAS oncogene family
1425108_a_at	23.46	20.7	0.6824	0.038	Smagp	small cell adhesion glycoprotein
1435937_at	32.45	19.87	0.7126	0.038	Sptlc2	serine palmitoyltransferase, long chain base subunit 2
1456888_at	36.08	45.03	0.7186	0.038	Pfkfb4	6-phosphofructo-2-kinase/fructose-2,6-biphosphatase 4
1455506_at	30.26	35.54	0.7281	0.038	Slc25a34	solute carrier family 25, member 34
1421043_s_at	40.64	29	0.0952	0.0381	Arhgef2	rho/rac guanine nucleotide exchange factor (GEF) 2
1417471_s_at	23.73	19.08	0.379	0.0381	D1Ertd622e	DNA segment, Chr 1, ERATO Doi 622, expressed
1429260_at	23.03	31.04	0.5172	0.0381	1810014B01Rik	RIKEN cDNA 1810014B01 gene
1418521_a_at	63.24	50.38	0.519	0.0381	Mtx1	metaxin 1
1415975_at	49.36	28.8	0.5465	0.0381	Carhsp1	calcium regulated heat stable protein 1
1436431_at	40.51	39.67	0.5709	0.0381	1700025G04Rik	RIKEN cDNA 1700025G04 gene
1451263_a_at	18.45	60.76	0.6013	0.0381	Fabp4	fatty acid binding protein 4, adipocyte
1456428_at	23.59	26.29	0.6864	0.0381	Cxcl15	chemokine (C-X-C motif) ligand 15
1448867_at	44.86	43.26	0.7271	0.0381	Tmem9b	TMEM9 domain family, member B
1448467_a_at	37.18	50.52	0.7324	0.0381	Ehbp1l1	EH domain binding protein 1-like 1
1450965_at	49.6	42.46	0.7645	0.0381	Tex261	testis expressed gene 261
1423254_x_at	66.11	58.46	0.6253	0.0382	Rps27l	ribosomal protein S27-like
1450423_s_at	33.39	19.82	0.6276	0.0382	Rpf2	ribosome production factor 2 homolog (S. cerevisiae)
1418483_a_at	32.06	21.44	0.702	0.0382	Ggta1	glycoprotein galactosyltransferase alpha 1, 3
1418891_a_at	26.51	22.46	0.6972	0.0383	Rab3d	RAB3D, member RAS oncogene family
1421491_a_at	36.29	29.03	0.7461	0.0383	Vmp1	vacuole membrane protein 1
1418216_at	25.33	24.09	0.3508	0.0384	Ggt5	gamma-glutamyltransferase 5
1416825_at	28.02	55.69	0.5111	0.0384	Snta1	syntrophin, acidic 1
1433741_at	27.72	26.88	0.7028	0.0385	Cd38	CD38 antigen
1429178_at	48.57	13.6	0.6198	0.0386	Odz3	odd Oz/ten-m homolog 3 (Drosophila)
1426436_at	30.21	24.52	0.6568	0.0386	Tmem159	transmembrane protein 159
1459326_at	21.06	20.06	0.6675	0.0386	D9Ertd256e	DNA segment, Chr 9, ERATO Doi 256, expressed
1433443_a_at	71.14	49.47	0.688	0.0386	Hmgcs1	3-hydroxy-3-methylglutaryl-Coenzyme A synthase 1
1430843_at	28.23	28.82	0.7516	0.0386	Gadl1	glutamate decarboxylase-like 1
1418508_a_at	49.5	43.51	0.6499	0.0387	Grb2	growth factor receptor bound protein 2
1422811_at	34.65	35.42	0.708	0.0387	Slc27a1	solute carrier family 27 (fatty acid transporter), member 1
1455599_at	37.23	28.08	0.6286	0.0388	Gfod1	glucose-fructose oxidoreductase domain containing 1
1459901_at	41.94	34.62	0.528	0.0389	Zfp646	zinc finger protein 646
1448539_a_at	23.31	21.54	0.6616	0.0389	Acy3	aspartoacylase (aminoacylase) 3
1439805_at	37.95	22.18	0.428	0.039	Nfat5	nuclear factor of activated T cells 5
1429474_at	15.39	20.62	0.4984	0.0391	Ptgr2	prostaglandin reductase 2
1424904_at	21.9	25.5	0.5243	0.0391	1300010F03Rik	RIKEN cDNA 1300010F03 gene
1449461_at	13.97	32.03	0.6803	0.0391	Rbp7	retinol binding protein 7, cellular
1455871_s_at	56.71	35.71	0.3808	0.0392	LOC100047518, Rpl13, Tax1bp3	tax1-binding protein 3-like, ribosomal protein L13, Tax1 (human T cell leukemia virus type I) binding protein 3
1419743_s_at	60.65	48.79	0.6207	0.0392	Carm1	coactivator-associated arginine methyltransferase 1
1431787_at	19.19	16.92	0.6379	0.0392	3300002A11Rik	RIKEN cDNA 3300002A11 gene
1424864_at	19.06	12.89	0.7432	0.0392	Hipk2	homeodomain interacting protein kinase 2
1434405_at	27.38	30.24	0.7503	0.0392	Fnip1	folliculin interacting protein 1
1438197_at	31.04	29.19	0.4655	0.0393	Vezt	vezatin, adherens junctions transmembrane protein
1416008_at	37.52	40.1	0.5417	0.0393	Satb1	special AT-rich sequence binding protein 1
1453605_s_at	30.01	30.45	0.6663	0.0393	Ccdc91	coiled-coil domain containing 91
1445788_at	26.82	21.86	0.6858	0.0393	---	---
1424250_a_at	18.79	16.65	0.69	0.0393	Arhgef3	Rho guanine nucleotide exchange factor (GEF) 3
1435567_at	29	57.46	0.7663	0.0393	Phka1	phosphorylase kinase alpha 1
1429141_at	33.65	47.12	0.459	0.0394	Neurl2	neuralized-like 2 (Drosophila)
1421751_a_at	66.35	49.89	0.5385	0.0394	Psmd14	proteasome (prosome, macropain) 26S subunit, non-ATPase, 14
1442068_at	30.54	23.92	0.746	0.0394	Gm20081	predicted gene, 20081
1452703_at	42.57	34.17	0.7678	0.0394	Ahcyl2	S-adenosylhomocysteine hydrolase-like 2
1443755_at	33.97	39.27	0.1653	0.0395	---	---
1438606_a_at	50.62	39.57	0.2574	0.0395	Clic4	chloride intracellular channel 4 (mitochondrial)
1454795_at	17.4	16.75	0.4732	0.0395	Cobll1	Cobl-like 1
1438759_x_at	48.24	44.72	0.489	0.0395	Adi1	acireductone dioxygenase 1
1416084_at	30.71	32.35	0.5226	0.0395	Zfand5	zinc finger, AN1-type domain 5
1431528_at	30.31	17.41	0.6264	0.0395	5830427D02Rik	RIKEN cDNA 5830427D02 gene
1443378_s_at	41.29	31.04	0.6483	0.0395	Adam1a, Mapkapk5	a disintegrin and metallopeptidase domain 1a, MAP kinase-activated protein kinase 5
1459293_at	23.42	19.4	0.6971	0.0395	---	---
1444563_at	37.25	30.71	0.7385	0.0395	---	---
1423812_s_at	42.26	16.45	0.7477	0.0395	Vopp1	vesicular, overexpressed in cancer, prosurvival protein 1
1420612_s_at	40.35	44.2	0.1536	0.0396	Ptp4a2	protein tyrosine phosphatase 4a2
1438012_at	38.22	50.48	0.0377	0.0397	Ppm1l	protein phosphatase 1 (formerly 2C)-like
1417625_s_at	34.9	32.69	0.3163	0.0397	Cxcr7	chemokine (C-X-C motif) receptor 7
1438155_x_at	39.37	29.48	0.5033	0.0397	Pigo	phosphatidylinositol glycan anchor biosynthesis, class O
1434126_at	38.86	22.02	0.5634	0.0397	4930402H24Rik	RIKEN cDNA 4930402H24 gene
1420484_a_at	47.8	34.89	0.0723	0.0398	Vtn	vitronectin
1416238_at	33.37	33.06	0.362	0.0398	Tie1	tyrosine kinase with immunoglobulin-like and EGF-like domains 1
1438072_at	47.01	28.12	0.4108	0.0398	---	---
1453604_a_at	29.73	22.33	0.4416	0.0398	Gm9923, Hbs1l	Hbs1-like pseudogene, Hbs1-like (S. cerevisiae)
1439918_at	38.99	32.78	0.5028	0.0398	Odf2	outer dense fiber of sperm tails 2
1423851_a_at	21.25	29.96	0.6585	0.0398	Shisa2	shisa homolog 2 (Xenopus laevis)
1426750_at	46.33	28.09	0.6897	0.0398	Flnb	filamin, beta
1424790_at	42.44	41.7	0.7298	0.0398	Slc25a42	solute carrier family 25, member 42
1446265_at	26.34	17.51	0.1867	0.04	Dnm3	dynamin 3
1440520_a_at	36.41	34.05	0.3847	0.04	1700051A21Rik	RIKEN cDNA 1700051A21 gene
1426011_a_at	54.06	38.3	0.5127	0.04	Ggnbp2	gametogenetin binding protein 2
1447112_s_at	36.83	29.09	0.563	0.04	Cryl1	crystallin, lambda 1
1417566_at	26.94	26.68	0.5667	0.04	Abhd5	abhydrolase domain containing 5
1426309_at	22.66	20.07	0.5787	0.04	Asb9	ankyrin repeat and SOCS box-containing 9
1427308_at	27.24	13.51	0.6155	0.04	Dab1	disabled 1
1438360_x_at	35.88	19.43	0.741	0.04	Slc25a5	solute carrier family 25 (mitochondrial carrier, adenine nucleotide translocator), member 5
1455358_at	40.28	55.09	0.4646	0.0401	Rbfox1	RNA binding protein, fox-1 homolog (C. elegans) 1
1424681_a_at	65.49	48.65	0.5822	0.0401	Psma5	proteasome (prosome, macropain) subunit, alpha type 5
1435943_at	16.52	26.69	0.6059	0.0401	Dpep1	dipeptidase 1 (renal)
1445874_at	20.55	22.98	0.768	0.0401	---	---
1417654_at	37.22	39.11	0.5743	0.0403	Sdc4	syndecan 4
1424729_at	18.69	31.05	0.7162	0.0403	Adig	adipogenin
1447602_x_at	76.61	47.18	0.6155	0.0404	Sulf2	sulfatase 2
1457429_s_at	12.08	9.43	0.6779	0.0404	Gm106	predicted gene 106
1437834_s_at	35.82	51.64	0.7372	0.0404	Pacsin3	protein kinase C and casein kinase substrate in neurons 3
1431121_at	28.26	25.96	0.1555	0.0405	Amotl1	angiomotin-like 1
1424768_at	46.09	25.29	0.1984	0.0406	Cald1	caldesmon 1
1448167_at	41.59	40.86	0.4229	0.0406	Ifngr1	interferon gamma receptor 1
1419247_at	36.82	31.84	0.4671	0.0406	Rgs2	regulator of G-protein signaling 2
1459009_at	28.84	15.86	0.4789	0.0406	---	---
1448824_at	33.24	29.4	0.7283	0.0406	Ube2j1	ubiquitin-conjugating enzyme E2J 1
1416620_at	35.38	29.95	0.7642	0.0406	Smarcal1	SWI/SNF related matrix associated, actin dependent regulator of chromatin, subfamily a-like 1
1440887_at	26.25	22.64	0.4856	0.0407	C330005M16Rik	RIKEN cDNA C330005M16 gene
1423617_at	44.71	40.94	0.5536	0.0407	Pdf	peptide deformylase (mitochondrial)
1450017_at	29.29	54.5	0.6974	0.0407	Ccng1	cyclin G1
1446234_at	24.74	12.87	0.7561	0.0407	---	---
1451791_at	38.81	23.7	0.7585	0.0407	Tfpi	tissue factor pathway inhibitor
1429843_at	29.32	25.97	0.2055	0.0408	Grrp1	glycine/arginine rich protein 1
1435066_at	39.32	38.51	0.5192	0.0408	Pitpnc1	phosphatidylinositol transfer protein, cytoplasmic 1
1427036_a_at	71.05	66.25	0.6184	0.0408	Eif4g1	eukaryotic translation initiation factor 4, gamma 1
1426233_at	33.5	29.37	0.6369	0.0408	Map2k4	mitogen-activated protein kinase kinase 4
1417512_at	36.91	16.34	0.7525	0.0408	Evi5	ecotropic viral integration site 5
1435067_at	45.33	42.88	0.3366	0.0409	Rabl6	RAB, member of RAS oncogene family-like 6
1415964_at	38.23	77.9	0.3391	0.041	Scd1	stearoyl-Coenzyme A desaturase 1
1439521_at	30.72	46.85	0.5564	0.041	---	---
1426903_at	45.06	26.06	0.5939	0.041	Fndc3a	fibronectin type III domain containing 3A
1441331_at	32	25.15	0.6406	0.041	A230061C15Rik	RIKEN cDNA A230061C15 gene
1435778_at	52.7	39.57	0.6909	0.041	Ankrd11	ankyrin repeat domain 11
1449534_at	8.86	9.97	0.7527	0.0411	Sycp3	synaptonemal complex protein 3
1436997_x_at	55.27	32.89	0.4115	0.0413	Sh3bgrl	SH3-binding domain glutamic acid-rich protein like
1426720_at	27.23	23.57	0.4766	0.0413	Apbb2	amyloid beta (A4) precursor protein-binding, family B, member 2
1449726_at	26.43	14.5	0.5679	0.0413	Glrx3, Gm12669	glutaredoxin 3, glutaredoxin 3 pseudogene
1424829_at	31.35	25.78	0.351	0.0414	A830007P12Rik	RIKEN cDNA A830007P12 gene
1434148_at	54.46	33.76	0.4166	0.0414	Tcf4	transcription factor 4
1428549_at	44.04	39.39	0.4972	0.0414	Ccdc3	coiled-coil domain containing 3
1416215_at	33.55	25.15	0.591	0.0414	Gosr1	golgi SNAP receptor complex member 1
1416220_at	59.18	48.59	0.6143	0.0414	Spcs1	signal peptidase complex subunit 1 homolog (S. cerevisiae)
1450242_at	31.78	27.05	0.686	0.0414	Tlr5	toll-like receptor 5
1437321_at	21.65	21.17	0.6806	0.0416	Atp1a4	ATPase, Na+/K+ transporting, alpha 4 polypeptide
1420715_a_at	19.57	28.97	0.7264	0.0416	Pparg	peroxisome proliferator activated receptor gamma
1417365_a_at	66.17	57.93	0.3922	0.0417	Calm1, Calm2, Calm3	calmodulin 1, calmodulin 2, calmodulin 3
1438208_at	38.37	25.08	0.7245	0.0418	Taok2	TAO kinase 2
1435437_at	42.97	58.44	0.7567	0.0418	Setd7	SET domain containing (lysine methyltransferase) 7
1420693_at	32.18	76.54	0.7622	0.0419	Myom1	myomesin 1
1418328_at	28.16	57.56	0.7487	0.042	BC090627, Chkb, Cpt1b	cDNA sequence BC090627, choline kinase beta, carnitine palmitoyltransferase 1b, muscle
1457825_x_at	43.34	43.57	0.4277	0.0421	Tcn2	transcobalamin 2
1425461_at	32.26	19.69	0.1058	0.0422	Fbxw11	F-box and WD-40 domain protein 11
1421329_a_at	24.34	34.35	0.1116	0.0422	Smyd1	SET and MYND domain containing 1
1423181_s_at	55.04	38.54	0.5085	0.0422	Clns1a	chloride channel, nucleotide-sensitive, 1A
1417630_at	33.68	31.67	0.574	0.0422	Mknk1	MAP kinase-interacting serine/threonine kinase 1
1448318_at	59.97	54.92	0.594	0.0422	Plin2	perilipin 2
1434883_at	40.56	31.08	0.6184	0.0422	Mtdh	metadherin
1434807_s_at	41.62	23.16	0.3447	0.0423	Mtx3	metaxin 3
1416495_s_at	43.79	58.29	0.517	0.0423	BC002163, LOC100504968, Ndufs5	NADH dehydrogenase Fe-S protein 5 pseudogene, NADH dehydrogenase [ubiquinone] iron-sulfur protein 5-like, NADH dehydrogenase (ubiquinone) Fe-S protein 5
1416933_at	42.33	37.19	0.6285	0.0424	Por	P450 (cytochrome) oxidoreductase
1453003_at	24.06	24.47	0.7085	0.0424	Sorl1	sortilin-related receptor, LDLR class A repeats-containing
1416590_a_at	46.32	25.83	0.7149	0.0424	Rab34	RAB34, member of RAS oncogene family
1440206_at	29.91	24.04	0.7319	0.0424	A930024E05Rik	RIKEN cDNA A930024E05 gene
1437378_x_at	27.25	22.11	0.4947	0.0425	Scarb1	scavenger receptor class B, member 1
1460539_at	24.23	19.96	0.6434	0.0425	4933404K13Rik	RIKEN cDNA 4933404K13 gene
1422315_x_at	12.77	48.56	0.7199	0.0425	Phkg1	phosphorylase kinase gamma 1
1418843_at	38.62	32.61	0.7424	0.0425	Slc30a4	solute carrier family 30 (zinc transporter), member 4
1435260_at	38.52	17.64	0.5548	0.0426	Akt3	thymoma viral proto-oncogene 3
1425456_a_at	42.66	46.98	0.7528	0.0426	Map2k3	mitogen-activated protein kinase kinase 3
1453229_s_at	65.5	74.58	0.0914	0.0427	Uqcrh	ubiquinol-cytochrome c reductase hinge protein
1423785_at	49.39	56.08	0.4058	0.0427	Egln1	EGL nine homolog 1 (C. elegans)
1437003_at	30.13	23.44	0.4861	0.0427	---	---
1416001_a_at	56.64	44.45	0.5322	0.0427	Cotl1	coactosin-like 1 (Dictyostelium)
1453173_at	32.22	47.01	0.5809	0.0427	Akr1b10	aldo-keto reductase family 1, member B10 (aldose reductase)
1419255_at	39.29	33.66	0.591	0.0427	Spnb2	spectrin beta 2
1415698_at	54.76	42.6	0.5921	0.0427	Golm1	golgi membrane protein 1
1459835_s_at	43.8	23.42	0.6612	0.0427	Dnaja1	DnaJ (Hsp40) homolog, subfamily A, member 1
1429128_x_at	37.75	28.22	0.6793	0.0427	Nfkb2	nuclear factor of kappa light polypeptide gene enhancer in B cells 2, p49/p100
1442420_at	29.5	25.15	0.7363	0.0427	---	---
1455403_at	33.41	19.57	0.7528	0.0427	Manea	mannosidase, endo-alpha
1448223_at	49.24	44.85	0.7387	0.0428	Fto	fat mass and obesity associated
1439266_a_at	34.38	18.54	0.338	0.043	Polr3k	polymerase (RNA) III (DNA directed) polypeptide K
1444783_at	15.45	16.72	0.5837	0.043	---	---
1452296_at	36.73	26.15	0.6456	0.043	Slit3	slit homolog 3 (Drosophila)
1423148_at	70.31	55.44	0.6742	0.043	Skp1a	S-phase kinase-associated protein 1A
1418860_a_at	35.49	36.66	0.4497	0.0431	Letmd1	LETM1 domain containing 1
1451267_at	43.37	38.13	0.529	0.0431	Sharpin	SHANK-associated RH domain interacting protein
1460633_at	57.49	45.46	0.6144	0.0431	Prpf19	PRP19/PSO4 pre-mRNA processing factor 19 homolog (S. cerevisiae)
1417064_at	44.06	37.57	0.764	0.0431	Jagn1	jagunal homolog 1 (Drosophila)
1448537_at	43.79	41.42	0.3524	0.0432	Ttc1	tetratricopeptide repeat domain 1
1424193_at	38.11	32.78	0.4356	0.0432	Pwp2	PWP2 periodic tryptophan protein homolog (yeast)
1441943_x_at	40.5	31.28	0.4594	0.0432	Ciapin1	Cytokine induced apoptosis inhibitor 1
1423359_at	24.33	17.76	0.4606	0.0432	Pln	phospholamban
1431836_x_at	20.82	33.12	0.4747	0.0432	Mamstr	MEF2 activating motif and SAP domain containing transcriptional regulator
1438868_at	20.71	37.48	0.5111	0.0432	D14Ertd668e	DNA segment, Chr 14, ERATO Doi 668, expressed
1422791_at	45.66	21.01	0.549	0.0432	Pafah1b2	platelet-activating factor acetylhydrolase, isoform 1b, subunit 2
1453984_at	31.47	24.21	0.6412	0.0432	Ifi30, Pik3r2	interferon gamma inducible protein 30, phosphatidylinositol 3-kinase, regulatory subunit, polypeptide 2 (p85 beta)
1457956_at	29.22	25.94	0.6786	0.0432	Camta1	calmodulin binding transcription activator 1
1425179_at	40.73	25.36	0.7507	0.0432	Shmt1	serine hydroxymethyltransferase 1 (soluble)
1454251_at	27.67	24.14	0.7663	0.0432	1700034J04Rik	RIKEN cDNA 1700034J04 gene
1438038_at	34.43	20.12	0.2004	0.0433	4930402H24Rik	RIKEN cDNA 4930402H24 gene
1453597_at	23.49	23.54	0.6753	0.0434	Tmem239	transmembrane 239
1435982_at	30.73	25.37	0.4035	0.0435	Stx12	syntaxin 12
1428821_at	33.17	46.82	0.2401	0.0436	Agpat2	1-acylglycerol-3-phosphate O-acyltransferase 2 (lysophosphatidic acid acyltransferase, beta)
1426251_at	23.67	20.67	0.552	0.0436	Cpz	carboxypeptidase Z
1443470_at	25.6	20.64	0.6631	0.0436	C130080G10Rik	RIKEN cDNA C130080G10 gene
1460260_s_at	45.53	48.17	0.7595	0.0436	Kpna1	karyopherin (importin) alpha 1
1428537_at	62.28	54.01	0.1547	0.0438	Csnk1a1	casein kinase 1, alpha 1
1425550_a_at	60.09	43.92	0.5759	0.0438	Prkar1a	protein kinase, cAMP dependent regulatory, type I, alpha
1456079_x_at	61.69	39.1	0.4011	0.0439	Apex1	apurinic/apyrimidinic endonuclease 1
1447742_at	34.71	30.95	0.4302	0.0439	Laptm5	lysosomal-associated protein transmembrane 5
1420829_a_at	68.01	30.1	0.558	0.0439	Ywhaq	tyrosine 3-monooxygenase/tryptophan 5-monooxygenase activation protein, theta polypeptide
1451124_at	69.73	58.75	0.5725	0.0439	Sod1	superoxide dismutase 1, soluble
1442051_at	25.52	31.64	0.6021	0.0439	Hist1h3b, Hist1h3c, Hist1h3d, Hist1h3e, Hist1h3f, Hist2h3b, Hist2h3c1, Hist2h3c2	histone cluster 1, H3b, histone cluster 1, H3c, histone cluster 1, H3d, histone cluster 1, H3e, histone cluster 1, H3f, histone cluster 2, H3b, histone cluster 2, H3c1, histone cluster 2, H3c2
1443736_at	32.98	26.35	0.6767	0.0439	Gm13648	predicted gene 13648
1437119_at	36.89	34	0.6939	0.0439	Ern1	endoplasmic reticulum (ER) to nucleus signalling 1
1460400_at	31.64	34.07	0.7009	0.0439	Spast	spastin
1428188_at	35.55	22.4	0.7193	0.0439	Strada	STE20-related kinase adaptor alpha
1429106_at	27.23	14.27	0.7528	0.0439	4921509J17Rik, Hspa4l	RIKEN cDNA 4921509J17 gene, heat shock protein 4 like
1431028_a_at	24.99	29.91	0.1131	0.044	Pank1	pantothenate kinase 1
1437235_x_at	26.44	24.21	0.2356	0.044	Lpp	LIM domain containing preferred translocation partner in lipoma
1420842_at	56.03	22.1	0.2721	0.044	Ptprf	protein tyrosine phosphatase, receptor type, F
1433238_at	16.93	14.7	0.3482	0.044	4930448E06Rik	RIKEN cDNA 4930448E06 gene
1441930_x_at	47.83	34.65	0.4278	0.044	Vat1	Vesicle amine transport protein 1 homolog (T californica)
1451762_a_at	25.31	29.05	0.4709	0.044	Kif1b	kinesin family member 1B
1422340_a_at	31.63	33.26	0.479	0.044	Actg2	actin, gamma 2, smooth muscle, enteric
1418095_at	32.5	68.64	0.5119	0.044	Smpx	small muscle protein, X-linked
1423187_at	56.06	48.47	0.6301	0.044	Gabarapl2	gamma-aminobutyric acid (GABA) A receptor-associated protein-like 2
1427946_s_at	18.69	18.35	0.6388	0.044	Dpyd	dihydropyrimidine dehydrogenase
1434642_at	45.27	35.46	0.642	0.044	Hsd17b11	hydroxysteroid (17-beta) dehydrogenase 11
1416647_at	38.37	47.22	0.6577	0.044	Bckdha	branched chain ketoacid dehydrogenase E1, alpha polypeptide
1432565_at	17.47	17.1	0.6697	0.044	Gm15247	predicted gene 15247
1457746_at	18.29	8.52	0.6803	0.044	---	---
1431479_at	14.73	18.86	0.7645	0.044	4921524L21Rik	RIKEN cDNA 4921524L21 gene
1417701_at	39.67	56.87	0.1021	0.0441	Ppp1r14c	protein phosphatase 1, regulatory (inhibitor) subunit 14c
1450308_a_at	30.02	24.95	0.3702	0.0441	Xrn1	5'-3' exoribonuclease 1
1437165_a_at	49.93	49.28	0.6757	0.0441	Pcolce	procollagen C-endopeptidase enhancer protein
1420442_at	22.18	61.84	0.7212	0.0441	Cacna1s	calcium channel, voltage-dependent, L type, alpha 1S subunit
1455259_a_at	26.48	22.35	0.7693	0.0441	Utp23	UTP23, small subunit (SSU) processome component, homolog (yeast)
1417291_at	53.57	43.98	0.7577	0.0442	Tnfrsf1a	tumor necrosis factor receptor superfamily, member 1a
1427258_at	43.53	34.25	0.4557	0.0443	Trim24	tripartite motif-containing 24
1449217_at	36.97	14	0.4749	0.0443	Casp8ap2	caspase 8 associated protein 2
1446470_at	28.79	21.59	0.6708	0.0443	Gm9799	predicted gene 9799
1440253_at	67.52	60.08	0.6925	0.0443	Psmd11	proteasome (prosome, macropain) 26S subunit, non-ATPase, 11
1430786_at	25.49	59.01	0.7025	0.0443	1110002E22Rik	RIKEN cDNA 1110002E22 gene
1452156_a_at	75.82	51.16	0.64	0.0444	Nisch	nischarin
1443890_at	34.95	28.61	0.6556	0.0445	---	---
1431714_at	21.82	28.18	0.7068	0.0445	2310015D24Rik	RIKEN cDNA 2310015D24 gene
1447100_s_at	30.48	18.14	0.3115	0.0446	5730508B09Rik	RIKEN cDNA 5730508B09 gene
1428053_at	22.1	23.27	0.319	0.0446	Gprc6a	G protein-coupled receptor, family C, group 6, member A
1428331_at	44.51	37.7	0.4371	0.0446	2210016F16Rik	RIKEN cDNA 2210016F16 gene
1460372_at	26.35	21.25	0.6726	0.0446	Duoxa1	dual oxidase maturation factor 1
1429463_at	34.72	56.71	0.6838	0.0446	Prkaa2	protein kinase, AMP-activated, alpha 2 catalytic subunit
1438019_at	35.7	26.86	0.7702	0.0446	Ippk	inositol 1,3,4,5,6-pentakisphosphate 2-kinase
1435740_at	67.62	47.57	0.7703	0.0446	Zmiz1	zinc finger, MIZ-type containing 1
1437142_a_at	43.53	32.12	0.7711	0.0446	Pigo	phosphatidylinositol glycan anchor biosynthesis, class O
1441070_at	29.4	29.16	0.5363	0.0447	Gm15050	predicted gene 15050
1429376_s_at	38.87	24	0.441	0.0448	Anapc10	anaphase promoting complex subunit 10
1440527_at	27.3	10.98	0.4804	0.0448	---	---
1449027_at	41.79	33.4	0.6149	0.0448	Rhou	ras homolog gene family, member U
1443833_at	21.57	24.48	0.6551	0.0448	---	---
1424007_at	50.59	25.33	0.6948	0.0448	Gdf10	growth differentiation factor 10
1421945_a_at	30.92	25.74	0.737	0.0448	Rpf2	ribosome production factor 2 homolog (S. cerevisiae)
1418702_a_at	45.08	45.87	0.7373	0.0448	2810428I15Rik	RIKEN cDNA 2810428I15 gene
1421411_at	11.83	18.44	0.55	0.0449	Pstpip2	proline-serine-threonine phosphatase-interacting protein 2
1423347_at	50.45	39.41	0.7298	0.0449	Sec23a	SEC23A (S. cerevisiae)
1429898_at	29.61	17.33	0.2804	0.045	Ostc	oligosaccharyltransferase complex subunit
1455106_a_at	71.8	36.59	0.3243	0.045	Ckb	creatine kinase, brain
1438839_a_at	87.2	75.51	0.351	0.045	Ywhae	tyrosine 3-monooxygenase/tryptophan 5-monooxygenase activation protein, epsilon polypeptide
1416592_at	32.95	32.85	0.604	0.045	Glrx	glutaredoxin
1416418_at	34.8	23.25	0.6589	0.045	Gabarapl1	gamma-aminobutyric acid (GABA) A receptor-associated protein-like 1
1426465_at	42.19	32.59	0.6728	0.045	Dlgap4	discs, large homolog-associated protein 4 (Drosophila)
1430349_at	21.7	24.77	0.7102	0.045	Zdhhc11	zinc finger, DHHC domain containing 11
1436103_at	33.98	31.84	0.4581	0.0451	Rab3ip	RAB3A interacting protein
1423444_at	45.33	30.71	0.2538	0.0453	Rock1	Rho-associated coiled-coil containing protein kinase 1
1415816_at	67	49.8	0.464	0.0453	Cct7	chaperonin containing Tcp1, subunit 7 (eta)
1455165_at	15.27	37.53	0.5993	0.0453	Rora	RAR-related orphan receptor alpha
1427867_at	17.2	40.92	0.3106	0.0454	---	---
1440493_at	22.29	17.61	0.3305	0.0454	Galnt10	UDP-N-acetyl-alpha-D-galactosamine:polypeptide N-acetylgalactosaminyltransferase 10
1425716_s_at	23.88	18.27	0.4982	0.0454	Bak1	BCL2-antagonist/killer 1
1437260_at	29.67	20.73	0.5464	0.0454	Mmrn1	multimerin 1
1447236_at	21.61	19.88	0.5528	0.0454	Kif21a	kinesin family member 21A
1441972_at	30.63	36.64	0.555	0.0454	6230424C14Rik	RIKEN cDNA 6230424C14 gene
1439367_x_at	52.62	38.33	0.5751	0.0454	Arf4	ADP-ribosylation factor 4
1450639_at	12.58	21.96	0.677	0.0454	Gm14085, Slc28a2	predicted gene 14085, solute carrier family 28 (sodium-coupled nucleoside transporter), member 2
1456090_at	32.45	45.46	0.6879	0.0454	Pdhx	pyruvate dehydrogenase complex, component X
1435987_x_at	8.74	7.45	0.6963	0.0454	1110059G02Rik	RIKEN cDNA 1110059G02 gene
1426648_at	46.37	51.46	0.7018	0.0454	Mapkapk2	MAP kinase-activated protein kinase 2
1457838_at	34.5	29.71	0.7292	0.0454	Cdc45	cell division cycle 45
1436164_at	42.4	35.11	0.7568	0.0454	Slc30a1	solute carrier family 30 (zinc transporter), member 1
1454124_at	27.24	21.83	0.7644	0.0454	1700067K01Rik	RIKEN cDNA 1700067K01 gene
1459432_at	27.04	23.57	0.4998	0.0455	---	---
1427677_a_at	33.89	40.67	0.0797	0.0456	Sox6	SRY-box containing gene 6
1429999_at	27.52	21.32	0.225	0.0456	Tlk2	tousled-like kinase 2 (Arabidopsis)
1425089_at	34.11	34.86	0.3664	0.0456	Kcnc4	potassium voltage gated channel, Shaw-related subfamily, member 4
1450642_at	34.7	24.94	0.7499	0.0457	Secisbp2l	SECIS binding protein 2-like
1437752_at	15.86	11.31	0.7658	0.0457	Lin28a	lin-28 homolog A (C. elegans)
1434933_at	47.4	39.16	0.1268	0.0458	Rc3h1	RING CCCH (C3H) domains 1
1421116_a_at	59.93	67.21	0.1877	0.0458	Rtn4	reticulon 4
1419054_a_at	35.81	37.54	0.3691	0.0458	Ptpn21	protein tyrosine phosphatase, non-receptor type 21
1428464_at	71.89	79.66	0.3973	0.0458	Ndufa3	NADH dehydrogenase (ubiquinone) 1 alpha subcomplex, 3
1420423_at	38.85	31.77	0.4155	0.0458	Tcl1b4	T cell leukemia/lymphoma 1B, 4
1417375_at	38.86	38	0.4506	0.0458	Tuba4a	tubulin, alpha 4A
1416605_at	46.81	28.02	0.4803	0.0458	Nhp2	NHP2 ribonucleoprotein homolog (yeast)
1415836_at	40.31	23.44	0.6405	0.0458	Aldh18a1	aldehyde dehydrogenase 18 family, member A1
1416352_s_at	65.4	61.34	0.6475	0.0458	Tecr	trans-2,3-enoyl-CoA reductase
1446062_at	29.73	26.22	0.6994	0.0458	Fam196a	family with sequence similarity 196, member A
1456820_at	28.45	24.66	0.708	0.0458	---	---
1424574_at	29.94	36.12	0.7358	0.0458	Tmed5	transmembrane emp24 protein transport domain containing 5
1433592_at	47.38	46.75	0.3231	0.0459	Calm1, Calm2, Calm3	calmodulin 1, calmodulin 2, calmodulin 3
1447706_at	9.22	6	0.3439	0.0459	---	---
1417322_at	37.1	34.1	0.3943	0.0459	Dohh	deoxyhypusine hydroxylase/monooxygenase
1418966_a_at	31.53	20.39	0.586	0.0459	Dcbld1	discoidin, CUB and LCCL domain containing 1
1454604_s_at	11.82	11.37	0.6922	0.0459	Tspan12	tetraspanin 12
1452096_s_at	46.82	42.52	0.7192	0.0459	D230025D16Rik	RIKEN cDNA D230025D16 gene
1426279_at	41.29	27.9	0.7708	0.0459	Fam133b	family with sequence similarity 133, member B
1429554_at	45.76	30.48	0.549	0.046	Sdccag3	serologically defined colon cancer antigen 3
1454728_s_at	35.53	29.71	0.2928	0.0461	Atp8a1	ATPase, aminophospholipid transporter (APLT), class I, type 8A, member 1
1436757_a_at	76.48	88.04	0.4411	0.0461	Cox6b1	cytochrome c oxidase, subunit VIb polypeptide 1
1454983_at	29.67	28.92	0.4617	0.0461	Fam63b	family with sequence similarity 63, member B
1425974_a_at	34.77	24.8	0.4699	0.0461	Trim25	tripartite motif-containing 25
1427757_at	22.5	17.35	0.552	0.0461	Igk	immunoglobulin kappa chain complex
1439013_x_at	28.3	24.42	0.6403	0.0461	Acyp1	acylphosphatase 1, erythrocyte (common) type
1436042_at	35.51	24.28	0.7509	0.0461	Tln1	talin 1
1426857_a_at	34.2	33.24	0.5482	0.0462	Hsdl2	hydroxysteroid dehydrogenase like 2
1448212_at	45.7	34.62	0.5955	0.0462	Psmg2	proteasome (prosome, macropain) assembly chaperone 2
1458685_at	11.28	12.91	0.4955	0.0463	Ralgapa1	Ral GTPase activating protein, alpha subunit 1
1435282_at	39.68	42.15	0.7578	0.0463	Fam189a2	family with sequence similarity 189, member A2
1427584_at	33.83	27.62	0.6883	0.0464	Amot	angiomotin
1426510_at	30.63	25.05	0.7348	0.0464	Sccpdh	saccharopine dehydrogenase (putative)
1436506_a_at	51.44	32.47	0.3967	0.0465	Snhg6	small nucleolar RNA host gene (non-protein coding) 6
1423265_at	45.15	27.46	0.5084	0.0465	Minpp1	multiple inositol polyphosphate histidine phosphatase 1
1417867_at	19.7	68.23	0.5423	0.0465	Cfd	complement factor D (adipsin)
1429650_at	40.49	43.13	0.7094	0.0465	Stk40	serine/threonine kinase 40
1416156_at	54.3	51.5	0.7438	0.0465	Vcl	vinculin
1447735_x_at	29.5	29.91	0.4784	0.0466	Rbfox1	RNA binding protein, fox-1 homolog (C. elegans) 1
1415966_a_at	54.67	68.45	0.5887	0.0466	Ndufv1	NADH dehydrogenase (ubiquinone) flavoprotein 1
1447150_at	33.76	17.36	0.7571	0.0466	Mycbp2	MYC binding protein 2
1450429_at	61.06	27.95	0.4219	0.0468	Capn6	calpain 6
1429406_at	22.36	20.17	0.6155	0.0468	Slco6c1	solute carrier organic anion transporter family, member 6c1
1433991_x_at	46.96	56.59	0.7397	0.0468	Dbi	diazepam binding inhibitor
1419621_at	27.1	47.38	0.6436	0.0469	Ankrd2	ankyrin repeat domain 2 (stretch responsive muscle)
1451932_a_at	11.9	33.49	0.7575	0.0469	Adamtsl4	ADAMTS-like 4
1447657_s_at	45.92	58.72	0.1664	0.0471	Synpo2l	synaptopodin 2-like
1423371_at	37.98	31.09	0.2652	0.0471	Pole4	polymerase (DNA-directed), epsilon 4 (p12 subunit)
1442003_at	27.77	22.65	0.2851	0.0471	Diap2	diaphanous homolog 2 (Drosophila)
1438200_at	46.76	24.22	0.3148	0.0471	Sulf1	sulfatase 1
1453257_at	40.39	41.07	0.374	0.0471	Agpat5	1-acylglycerol-3-phosphate O-acyltransferase 5 (lysophosphatidic acid acyltransferase, epsilon)
1423050_s_at	70.34	46.66	0.4692	0.0471	Hnrnpu	heterogeneous nuclear ribonucleoprotein U
1441505_at	36.9	18.92	0.47	0.0471	---	---
1442963_at	34.42	32.14	0.5572	0.0471	Plcg1	Phospholipase C, gamma 1
1448949_at	18.89	27.44	0.6285	0.0471	Car4	carbonic anhydrase 4
1445565_at	26.07	31.58	0.7337	0.0471	Hist1h1e	Histone cluster 1, H1e
1442603_at	27.28	9.37	0.2764	0.0473	---	---
1454793_x_at	34.73	18.62	0.3693	0.0473	Ddx5	DEAD (Asp-Glu-Ala-Asp) box polypeptide 5
1454641_at	58.6	35.59	0.5363	0.0473	Cggbp1	CGG triplet repeat binding protein 1
1417956_at	24.65	58.48	0.6731	0.0473	Cidea	cell death-inducing DNA fragmentation factor, alpha subunit-like effector A
1455575_at	33.3	29.12	0.7528	0.0474	Eif4ebp2	eukaryotic translation initiation factor 4E binding protein 2
1424222_s_at	56.08	42.71	0.2296	0.0475	Rad23b	RAD23b homolog (S. cerevisiae)
1436389_at	46.77	38.19	0.4099	0.0475	---	---
1435149_at	51.88	38.05	0.4861	0.0475	Plcg1	phospholipase C, gamma 1
1437144_x_at	65.43	63	0.531	0.0475	Psma6	proteasome (prosome, macropain) subunit, alpha type 6
1421497_at	31.98	23.52	0.7091	0.0475	Gpha2	glycoprotein hormone alpha 2
1440041_at	23.63	14.85	0.6922	0.0476	---	---
1455826_a_at	35.12	23.77	0.1551	0.0477	Bace1	beta-site APP cleaving enzyme 1
1457955_at	26.15	13.61	0.2445	0.0477	---	---
1419652_s_at	41.4	26.87	0.2477	0.0477	Nkain1	Na+/K+ transporting ATPase interacting 1
1442453_at	29.48	13.59	0.2962	0.0477	Fcho2	FCH domain only 2
1442285_at	29.23	26.17	0.3292	0.0477	Syne2	synaptic nuclear envelope 2
1455214_at	24.03	28.08	0.573	0.0477	Mitf	microphthalmia-associated transcription factor
1447773_x_at	28.92	27	0.5886	0.0477	6330409D20Rik	RIKEN cDNA 6330409D20 gene
1442745_x_at	31.68	9.11	0.6644	0.0477	Rbm39	RNA binding motif protein 39
1437734_at	41.02	24.94	0.7037	0.0477	Ppp1r12a	protein phosphatase 1, regulatory (inhibitor) subunit 12A
1423481_at	33.82	24.24	0.708	0.0477	Riok2	RIO kinase 2 (yeast)
1460128_at	12.05	9.61	0.7576	0.0478	Tmed2	Transmembrane emp24 domain trafficking protein 2
1450203_at	35	53.3	0.2298	0.0479	Smyd1	SET and MYND domain containing 1
1418624_at	81.17	68.75	0.3375	0.0479	Ybx1	Y box protein 1
1420799_at	23.56	14.64	0.3493	0.0479	Ntsr1	neurotensin receptor 1
1433935_at	42.46	23.21	0.5048	0.0479	AU020206	expressed sequence AU020206
1436229_at	29.72	31.25	0.5724	0.0479	Fam126b	family with sequence similarity 126, member B
1433616_a_at	57.7	59.29	0.6379	0.0479	Minos1	mitochondrial inner membrane organizing system 1
1424779_at	25.16	19.16	0.1805	0.048	Reep3	receptor accessory protein 3
1459610_at	27.88	24.34	0.3198	0.048	C87490	expressed sequence C87490
1422706_at	30.51	21.18	0.4302	0.048	Pmepa1	prostate transmembrane protein, androgen induced 1
1424470_a_at	20.53	21.32	0.5359	0.048	Rapgef3	Rap guanine nucleotide exchange factor (GEF) 3
1440551_at	26.12	16.56	0.6714	0.048	---	---
1450396_at	30.32	19.33	0.6838	0.048	Stag2	stromal antigen 2
1424700_at	40.32	44.99	0.6855	0.048	Tmem38b	transmembrane protein 38B
1429140_at	35.13	31.75	0.6855	0.048	Spns3	spinster homolog 3 (Drosophila)
1445204_at	19.03	20.9	0.6948	0.048	---	---
1426644_at	40.24	34.11	0.2804	0.0481	Tbc1d20	TBC1 domain family, member 20
1416722_at	52.72	35.75	0.7083	0.0481	Hmg20a	high mobility group 20A
1436991_x_at	41.49	62.38	0.7289	0.0481	Gsn	gelsolin
1452158_at	37.58	33.11	0.1843	0.0482	Eprs	glutamyl-prolyl-tRNA synthetase
1443486_at	18.74	17.8	0.3479	0.0482	Cog7	component of oligomeric golgi complex 7
1418180_at	52.63	33.9	0.4363	0.0482	Sp1	trans-acting transcription factor 1
1438822_at	40.04	21.19	0.4468	0.0482	Rmst	rhabdomyosarcoma 2 associated transcript (non-coding RNA)
1452154_at	44.36	35.57	0.7177	0.0482	Iars	isoleucine-tRNA synthetase
1432098_a_at	31.06	30.88	0.7454	0.0482	Olfr701	olfactory receptor 701
1443526_at	43.43	27.44	0.2085	0.0483	---	---
1424785_at	36.82	30.78	0.5121	0.0483	Angptl6	angiopoietin-like 6
1449124_at	27.61	18.45	0.5813	0.0483	Rgl1	ral guanine nucleotide dissociation stimulator,-like 1
1423583_at	33.8	52.4	0.5972	0.0483	Fem1a	feminization 1 homolog a (C. elegans)
1452056_s_at	41.38	45.7	0.6777	0.0483	Ppp3ca	protein phosphatase 3, catalytic subunit, alpha isoform
1451507_at	25.51	39.62	0.7494	0.0483	Mef2c	myocyte enhancer factor 2C
1423430_at	48.61	33.62	0.7683	0.0483	Mybbp1a	MYB binding protein (P160) 1a
1417398_at	39.7	27.27	0.5515	0.0485	Rras2	related RAS viral (r-ras) oncogene homolog 2
1439746_at	23.08	39.6	0.7482	0.0485	Dusp27	dual specificity phosphatase 27 (putative)
1433230_at	19.86	17.94	0.7709	0.0485	5730415C11Rik	RIKEN cDNA 5730415C11 gene
1457062_at	42.69	21.65	0.5765	0.0486	Kansl1	KAT8 regulatory NSL complex subunit 1
1426834_s_at	45.1	31.5	0.651	0.0486	D930015E06Rik	RIKEN cDNA D930015E06 gene
1428245_at	41.99	42.11	0.7279	0.0486	G6pc3	glucose 6 phosphatase, catalytic, 3
1428465_at	56.21	59.02	0.6883	0.0487	Tmem147	transmembrane protein 147
1444794_at	28.83	26.93	0.737	0.0487	---	---
1417960_at	12.98	16.07	0.7561	0.0487	Cpeb1	cytoplasmic polyadenylation element binding protein 1
1423309_at	42.31	42.97	0.5742	0.0488	Tgoln1, Tgoln2	trans-golgi network protein, trans-golgi network protein 2
1439926_at	23.17	16.76	0.6035	0.0488	Heg1	HEG homolog 1 (zebrafish)
1439488_at	45.48	38.11	0.6568	0.0488	Dot1l	DOT1-like, histone H3 methyltransferase (S. cerevisiae)
1423738_at	34.21	21.1	0.6599	0.0488	Oxa1l	oxidase assembly 1-like
1429916_at	22.99	15.72	0.7025	0.0489	9530077C05Rik	RIKEN cDNA 9530077C05 gene
1429223_a_at	23.7	58.68	0.3115	0.049	Hfe2	hemochromatosis type 2 (juvenile) (human homolog)
1422459_a_at	49.78	44.04	0.714	0.049	Psmd13	proteasome (prosome, macropain) 26S subunit, non-ATPase, 13
1432835_at	15.48	11.18	0.7452	0.049	Cpb2	carboxypeptidase B2 (plasma)
1423591_at	47.79	42.2	0.7561	0.049	Fgfr1op2	FGFR1 oncogene partner 2
1448929_at	37.55	38.2	0.5114	0.0491	F13a1	coagulation factor XIII, A1 subunit
1440878_at	25.86	20.05	0.6738	0.0491	Runx1	runt related transcription factor 1
1427565_a_at	31.44	27.24	0.6894	0.0491	Abcc5	ATP-binding cassette, sub-family C (CFTR/MRP), member 5
1450111_a_at	37.33	39.72	0.7507	0.0491	Nudt8	nudix (nucleoside diphosphate linked moiety X)-type motif 8
1441083_at	13.48	11.39	0.7	0.0492	Clptm1	cleft lip and palate associated transmembrane protein 1
1451471_at	30.73	22.62	0.7598	0.0492	Ears2	glutamyl-tRNA synthetase 2 (mitochondrial)(putative)
1435112_a_at	68.17	72.72	0.5778	0.0494	Atp5h	ATP synthase, H+ transporting, mitochondrial F0 complex, subunit d
1431362_a_at	28.37	25.18	0.6641	0.0494	Smoc2	SPARC related modular calcium binding 2
1423183_at	15.24	10.22	0.693	0.0494	Lgi1	leucine-rich repeat LGI family, member 1
1417149_at	41.35	32.13	0.7674	0.0494	P4ha2	procollagen-proline, 2-oxoglutarate 4-dioxygenase (proline 4-hydroxylase), alpha II polypeptide
1420417_at	11.96	8.24	0.4107	0.0495	Sema3a	sema domain, immunoglobulin domain (Ig), short basic domain, secreted, (semaphorin) 3A
1428436_at	51.18	35.59	0.5651	0.0495	Lsm14a	LSM14 homolog A (SCD6, S. cerevisiae)
1434010_at	41.69	24.56	0.644	0.0495	Fam117b	family with sequence similarity 117, member B
1427542_at	32.97	31.11	0.6813	0.0495	Sobp	sine oculis-binding protein homolog (Drosophila)
1450976_at	28.58	25.83	0.6922	0.0495	Ndrg1	N-myc downstream regulated gene 1
1437259_at	16.42	29.49	0.7542	0.0495	Slc9a2	solute carrier family 9 (sodium/hydrogen exchanger), member 2
1451731_at	40.65	28.28	0.7616	0.0495	Abca3	ATP-binding cassette, sub-family A (ABC1), member 3
1435004_at	42.4	39.18	0.3117	0.0496	Pank4	pantothenate kinase 4
1441881_x_at	50.21	42.64	0.5765	0.0496	Fam101a	family with sequence similarity 101, member A
1438291_x_at	52.36	45.49	0.6123	0.0496	Gm13826, Rpl37	predicted pseudogene 13826, ribosomal protein L37
1426376_at	45.04	45.22	0.6209	0.0496	Reep5	receptor accessory protein 5
1434216_a_at	42.62	45.78	0.7238	0.0496	Nudt19	nudix (nucleoside diphosphate linked moiety X)-type motif 19
1455301_at	39.36	38.01	0.7535	0.0496	Wipf3	WAS/WASL interacting protein family, member 3
1450276_a_at	25.22	20.11	0.459	0.0498	Scin	scinderin
1459598_at	34.08	33.14	0.5869	0.0498	Hps1	Hermansky-Pudlak syndrome 1 homolog (human)
1449051_at	16.69	33.7	0.741	0.0498	Ppara	peroxisome proliferator activated receptor alpha
1458190_at	29.33	23.31	0.583	0.0499	Arhgap4	Rho GTPase activating protein 4
1416723_at	52.98	38.8	0.0659	0.05	Tcf4	transcription factor 4
1429206_at	36.59	26.83	0.2071	0.05	Rhobtb1	Rho-related BTB domain containing 1
1426435_at	31.35	32.17	0.6803	0.05	Tmem135	transmembrane protein 135
1422511_a_at	54.4	40.43	0.7365	0.05	Ogfr	opioid growth factor receptor
1424412_at	32.78	24.47	0.7709	0.05	Ogfrl1	opioid growth factor receptor-like 1
1427924_at	28.52	21.74	0.5517	0.0501	Stx17	syntaxin 17
1435823_x_at	41.81	38.44	0.5704	0.0501	Egfl7	EGF-like domain 7
1420981_a_at	48.06	30.72	0.1697	0.0502	Lmo4	LIM domain only 4
1423407_a_at	53.65	38.61	0.2045	0.0502	Fbln2	fibulin 2
[truncated: 43,040 more rows]

## Sheet: 13.5 dpc q<0.10 PIF only
ProbesetID	13.5 d.p.c	13.5 d.p.c	Gene	Gene
	PIF	q.value	Symbol	Description
1438009_at	90.96	0.0877	Hist1h2ab, Hist1h2ac, Hist1h2ad, Hist1h2ae, Hist1h2ag, Hist1h2ah, Hist1h2ai, Hist1h2an, Hist1h2ao, Hist1h2ap	histone cluster 1, H2ab, histone cluster 1, H2ac, histone cluster 1, H2ad, histone cluster 1, H2ae, histone cluster 1, H2ag, histone cluster 1, H2ah, histone cluster 1, H2ai, histone cluster 1, H2an, histone cluster 1, H2ao, histone cluster 1, H2ap
1455725_a_at	81.92	0.0527	Gm12657, Gm6749, Gm8029, H3f3a, H3f3b, H3f3c	predicted gene 12657, predicted pseudogene 6749, predicted gene 8029, H3 histone, family 3A, H3 histone, family 3B, H3 histone, family 3C
1420880_a_at	81.02	0.0911	Ywhab	tyrosine 3-monooxygenase/tryptophan 5-monooxygenase activation protein, beta polypeptide
1450849_at	76.6	0.0206	Hnrnpu	heterogeneous nuclear ribonucleoprotein U
1416365_at	75.6	0.0524	Hsp90ab1	heat shock protein 90 alpha (cytosolic), class B member 1
1451285_at	74.64	0.0783	Fus	fusion, derived from t(12;16) malignant liposarcoma (human)
1422848_a_at	72.85	0.0783	Pabpn1	poly(A) binding protein, nuclear 1
1437497_a_at	72.82	0.0295	Hsp90aa1	heat shock protein 90, alpha (cytosolic), class A member 1
1450740_a_at	70.22	0.0308	Mapre1	microtubule-associated protein, RP/EB family, member 1
1423667_at	69.78	0.0788	Mat2a	methionine adenosyltransferase II, alpha
1460339_at	69.52	0.0961	Psma4	proteasome (prosome, macropain) subunit, alpha type 4
1426407_at	68.61	0.0911	Celf1	CUGBP, Elav-like family member 1
1438390_s_at	67.97	0.0444	Pttg1	pituitary tumor-transforming gene 1
1438403_s_at	66.91	0.0487	Malat1	metastasis associated lung adenocarcinoma transcript 1 (non-coding RNA)
1420613_at	66.86	0.0519	Ptp4a2	protein tyrosine phosphatase 4a2
1448425_at	66.77	0.042	Eif3a	eukaryotic translation initiation factor 3, subunit A
1436884_x_at	66.66	0.098	Ewsr1	Ewing sarcoma breakpoint region 1
1455283_x_at	65.51	0.0719	Ndufs8	NADH dehydrogenase (ubiquinone) Fe-S protein 8
1453229_s_at	65.5	0.0914	Uqcrh	ubiquinol-cytochrome c reductase hinge protein
1455546_s_at	65.1	0.0652	Sf3a2	splicing factor 3a, subunit 2
1448378_at	64.52	0.0562	Fscn1	fascin homolog 1, actin bundling protein (Strongylocentrotus purpuratus)
1452428_a_at	64.05	0.0834	B2m	beta-2 microglobulin
1430979_a_at	63.27	0.0988	Prdx2	peroxiredoxin 2
1450522_a_at	63.15	0.0295	H1f0	H1 histone family, member 0
1415687_a_at	63.1	0.0964	Psap	prosaposin
1416659_at	62.21	0.0957	Eif3a	eukaryotic translation initiation factor 3, subunit A
1423474_at	61.87	0.0436	Top1	topoisomerase (DNA) I
1437972_s_at	61.05	0.0844	Sf3b5	splicing factor 3b, subunit 5
1433668_at	60.54	0.0671	Pnrc1	proline-rich nuclear receptor coactivator 1
1424800_at	60.42	0.0686	Enah	enabled homolog (Drosophila)
1418258_s_at	60.3	0.0564	Dynll2	dynein light chain LC8-type 2
1418189_s_at	60.15	0.0526	Malat1	metastasis associated lung adenocarcinoma transcript 1 (non-coding RNA)
1419157_at	59.78	0.0787	Sox4	SRY-box containing gene 4
1424112_at	58.91	0.0686	Igf2r	insulin-like growth factor 2 receptor
1417087_at	58.46	0.0598	Glg1	golgi apparatus protein 1
1415773_at	58.42	0.0576	Ncl	nucleolin
1426790_at	58.36	0.0764	Ssrp1	structure specific recognition protein 1
1417513_at	57.9	0.0524	Evi5	ecotropic viral integration site 5
1452058_a_at	57.7	0.0511	Rnf11	ring finger protein 11
1421323_a_at	57.65	0.0505	G3bp2	GTPase activating protein (SH3 domain) binding protein 2
1422449_s_at	57.59	0.0837	Rcn2	reticulocalbin 2
1438039_at	56.79	0.0526	Hectd1	HECT domain containing 1
1434020_at	56.73	0.0783	Pdap1	PDGFA associated protein 1
1424442_a_at	56.41	0.0787	Pja2	praja 2, RING-H2 motif containing
1434375_at	56.27	0.0295	Fam168a	family with sequence similarity 168, member A
1448606_at	55.92	0.0787	Lpar1	lysophosphatidic acid receptor 1
1416484_at	55.85	0.0295	Ttc3	tetratricopeptide repeat domain 3
1450079_at	55.79	0.0753	Nrk	Nik related kinase
1434005_at	55.69	0.0914	Rbms1	RNA binding motif, single stranded interacting protein 1
1419642_at	55.29	0.0826	Purb	purine rich element binding protein B
1426366_at	54.77	0.0324	Eif2c2	eukaryotic translation initiation factor 2C, 2
1455129_at	54.75	0.0964	Mtdh	metadherin
1416724_x_at	54.7	0.058	Tcf4	transcription factor 4
1448494_at	54.66	0.0686	Gas1	growth arrest specific 1
1416755_at	54.6	0.0335	Dnajb1	DnaJ (Hsp40) homolog, subfamily B, member 1
1452968_at	54.29	0.0783	Cthrc1	collagen triple helix repeat containing 1
1437001_at	54.15	0.0295	Gsk3b	glycogen synthase kinase 3 beta
1427011_a_at	54.12	0.0964	Lancl1	LanC (bacterial lantibiotic synthetase component C)-like 1
1419950_s_at	53.9	0.0671	Tnpo3	transportin 3
1455242_at	53.76	0.0308	Foxp1	forkhead box P1
1439108_at	53.68	0.0783	Mll5	myeloid/lymphoid or mixed-lineage leukemia 5
1438680_at	53.65	0.0487	Auts2	autism susceptibility candidate 2
1418627_at	53.54	0.0974	Gclm	glutamate-cysteine ligase, modifier subunit
1437210_a_at	53.24	0.0335	Brd2	bromodomain containing 2
1455819_at	53.21	0.0586	Rod1	ROD1 regulator of differentiation 1 (S. pombe)
1416723_at	52.98	0.0659	Tcf4	transcription factor 4
1452382_at	52.98	0.0919	Dnm3os	dynamin 3, opposite strand
1437521_s_at	52.82	0.0655	Ammecr1l	AMME chromosomal region gene 1-like
1430309_at	52.61	0.0485	Nipbl	Nipped-B homolog (Drosophila)
1425523_at	52.3	0.0276	Rbm25	RNA binding motif protein 25
1433434_at	52.25	0.0681	AW551984	expressed sequence AW551984
1449069_at	52.23	0.0526	Zfp148	zinc finger protein 148
1456655_at	52.18	0.0783	LOC100505027	uncharacterized LOC100505027
1424089_a_at	51.85	0.0788	Tcf4	transcription factor 4
1428291_at	51.63	0.0911	Exosc8	exosome component 8
1426613_a_at	51.54	0.0526	Snrpb2	U2 small nuclear ribonucleoprotein B
1427248_at	51.46	0.0835	Whsc2	Wolf-Hirschhorn syndrome candidate 2 (human)
1424598_at	51.4	0.0295	Ddx6	DEAD (Asp-Glu-Ala-Asp) box polypeptide 6
1453200_at	51.08	0.0606	Rai1	retinoic acid induced 1
1417129_a_at	51.07	0.0772	Meis2	Meis homeobox 2
1418188_a_at	51.02	0.0256	Malat1	metastasis associated lung adenocarcinoma transcript 1 (non-coding RNA)
1456398_at	50.83	0.0188	TUG1	taurine upregulated gene 1
1434499_a_at	50.79	0.0975	Ldhb	lactate dehydrogenase B
1416660_at	50.75	0.058	Eif3a	eukaryotic translation initiation factor 3, subunit A
1436983_at	50.52	0.0402	Crebbp	CREB binding protein
1424607_a_at	50.47	0.0444	Gm4354	predicted gene 4354
1427877_at	50.47	0.0978	Zc3h15	zinc finger CCCH-type containing 15
1421908_a_at	50.42	0.0493	Tcf12	transcription factor 12
1426559_at	50.39	0.0335	Sbno1	sno, strawberry notch homolog 1 (Drosophila)
1429764_at	50.25	0.0306	Fam101b	family with sequence similarity 101, member B
1436746_at	50.09	0.0188	Wnk1	WNK lysine deficient protein kinase 1
1456022_at	50	0.0766	Hipk2	homeodomain interacting protein kinase 2
1427143_at	49.95	0.0328	Kdm5b	lysine (K)-specific demethylase 5B
1426485_at	49.95	0.0433	Ubxn4	UBX domain protein 4
1418245_a_at	49.79	0.0526	Rbfox2	RNA binding protein, fox-1 homolog (C. elegans) 2
1419156_at	49.64	0.0339	Sox4	SRY-box containing gene 4
1451178_at	49.49	0.0993	Ccdc142, Mrpl53	coiled-coil domain containing 142, mitochondrial ribosomal protein L53
1426865_a_at	49.4	0.0788	Ncam1	neural cell adhesion molecule 1
1426713_s_at	49.32	0.0576	Eprs	glutamyl-prolyl-tRNA synthetase
1418427_at	49.31	0.045	Kif5b	kinesin family member 5B
1418024_at	49.07	0.0655	Naa15	N(alpha)-acetyltransferase 15, NatA auxiliary subunit
1426756_at	48.98	0.0206	Galnt2	UDP-N-acetyl-alpha-D-galactosamine:polypeptide N-acetylgalactosaminyltransferase 2
1420611_at	48.91	0.0914	Prkacb	protein kinase, cAMP dependent, catalytic, beta
1452885_at	48.9	0.0298	Scaf11	SR-related CTD-associated factor 11
1453313_at	48.88	0.0911	Sesn3	sestrin 3
1436382_at	48.87	0.0487	Zbtb12	zinc finger and BTB domain containing 12
1417385_at	48.72	0.0188	Npepps	aminopeptidase puromycin sensitive
1424609_a_at	48.59	0.0421	Gm4354	predicted gene 4354
1426545_at	48.53	0.0323	Tnrc6b	trinucleotide repeat containing 6b
1456112_at	48.42	0.0308	Tpr	translocated promoter region
1416568_a_at	48.36	0.0524	Acin1	apoptotic chromatin condensation inducer 1
1451317_at	48.31	0.0961	Ythdf2	YTH domain family 2
1421809_at	48.21	0.0487	Dgcr2	DiGeorge syndrome critical region gene 2
1424922_a_at	48.2	0.0766	Brd4	bromodomain containing 4
1429298_at	48.11	0.0308	Ddah1	dimethylarginine dimethylaminohydrolase 1
1456752_at	48.08	0.0787	Gm19544	predicted gene, 19544
1424134_at	48.07	0.0837	Rspry1	ring finger and SPRY domain containing 1
1423432_at	48.03	0.0487	Phip	pleckstrin homology domain interacting protein
1453993_a_at	47.98	0.0673	Bnip2	BCL2/adenovirus E1B interacting protein 2
1420626_at	47.86	0.0335	Gtf3c6	general transcription factor IIIC, polypeptide 6, alpha
1424657_at	47.85	0.0527	Taok1	TAO kinase 1
1420484_a_at	47.8	0.0723	Vtn	vitronectin
1419164_at	47.72	0.0487	Zfp260	zinc finger protein 260
1431469_a_at	47.68	0.0961	Cxxc5	CXXC finger 5
1424663_at	47.63	0.0335	BC017647	cDNA sequence BC017647
1426824_at	47.51	0.0863	Psme4	proteasome (prosome, macropain) activator subunit 4
1429499_at	47.35	0.0863	Fbxo5	F-box protein 5
1429009_at	47.19	0.031	Snrnp70	small nuclear ribonucleoprotein 70 (U1)
1426805_at	47.05	0.0657	Smarca4	SWI/SNF related, matrix associated, actin dependent regulator of chromatin, subfamily a, member 4
1428092_at	47.05	0.0853	Cdc5l	cell division cycle 5-like (S. pombe)
1418514_at	46.87	0.0577	Mtf2	metal response element binding transcription factor 2
1430875_a_at	46.86	0.0892	Pak1ip1	PAK1 interacting protein 1
1447936_at	46.85	0.0659	2410006H16Rik	RIKEN cDNA 2410006H16 gene
1429720_at	46.79	0.0632	Naa35	N(alpha)-acetyltransferase 35, NatC auxiliary subunit
1423117_at	46.74	0.0439	Pum1	pumilio 1 (Drosophila)
1451003_at	46.72	0.0911	Tab2	TGF-beta activated kinase 1/MAP3K7 binding protein 2
1451485_at	46.7	0.0373	Luc7l3	LUC7-like 3 (S. cerevisiae)
1419031_at	46.65	0.0623	Fads2	fatty acid desaturase 2
1419640_at	46.57	0.0487	Purb	purine rich element binding protein B
1442095_at	46.43	0.0527	Asxl3	additional sex combs like 3 (Drosophila)
1435176_a_at	46.36	0.0962	Id2	inhibitor of DNA binding 2
1434643_at	46.34	0.0308	Tbl1x	transducin (beta)-like 1 X-linked
1421918_at	46.33	0.0295	Anp32a	acidic (leucine-rich) nuclear phosphoprotein 32 family, member A
1451458_at	46.31	0.0335	Tmem2	transmembrane protein 2
1460328_at	46.12	0.0335	Brd3	bromodomain containing 3
1429724_at	46.12	0.058	Prpf4	PRP4 pre-mRNA processing factor 4 homolog (yeast)
1426343_at	46.07	0.0911	Stt3b	STT3, subunit of the oligosaccharyltransferase complex, homolog B (S. cerevisiae)
1417084_at	46.04	0.0291	Eif4ebp2	eukaryotic translation initiation factor 4E binding protein 2
1433468_at	45.98	0.0188	6430527G18Rik	RIKEN cDNA 6430527G18 gene
1435320_at	45.93	0.0962	Ctdspl2	CTD (carboxy-terminal domain, RNA polymerase II, polypeptide A) small phosphatase like 2
1456110_at	45.91	0.0598	Ankrd11	ankyrin repeat domain 11
1423137_at	45.86	0.0592	Rala	v-ral simian leukemia viral oncogene homolog A (ras related)
1436790_a_at	45.8	0.0335	Sox11	SRY-box containing gene 11
1419038_a_at	45.7	0.0188	Csnk2a1	casein kinase 2, alpha 1 polypeptide
1439122_at	45.32	0.0295	Ddx6	DEAD (Asp-Glu-Ala-Asp) box polypeptide 6
1425610_s_at	45.25	0.0333	Galnt2	UDP-N-acetyl-alpha-D-galactosamine:polypeptide N-acetylgalactosaminyltransferase 2
1450634_at	45.22	0.0511	Atp6v1a	ATPase, H+ transporting, lysosomal V1 subunit A
1424398_at	45.17	0.0188	Dhx36	DEAH (Asp-Glu-Ala-His) box polypeptide 36
1418761_at	45.16	0.0659	Igf2bp1	insulin-like growth factor 2 mRNA binding protein 1
1434101_at	45.11	0.0436	Nfib	nuclear factor I/B
1424207_at	45.1	0.0295	Smarca5	SWI/SNF related, matrix associated, actin dependent regulator of chromatin, subfamily a, member 5
1449042_at	45.1	0.0373	Ctcf	CCCTC-binding factor
1417409_at	45.02	0.0753	Jun	Jun oncogene
1456262_at	44.88	0.089	Rbm5	RNA binding motif protein 5
1420985_at	44.73	0.0686	Ash1l	ash1 (absent, small, or homeotic)-like (Drosophila)
1425565_at	44.69	0.0206	Rest	RE1-silencing transcription factor
1428741_at	44.61	0.0405	Elavl4	ELAV (embryonic lethal, abnormal vision, Drosophila)-like 4 (Hu antigen D)
1455204_at	44.59	0.0303	Pitpnc1	phosphatidylinositol transfer protein, cytoplasmic 1
1429415_at	44.53	0.0277	Zmynd8	zinc finger, MYND-type containing 8
1421881_a_at	44.52	0.0688	Elavl2	ELAV (embryonic lethal, abnormal vision, Drosophila)-like 2 (Hu antigen B)
1433598_at	44.51	0.0853	Arglu1	arginine and glutamate rich 1
1429739_a_at	44.45	0.0786	Patz1	POZ (BTB) and AT hook containing zinc finger 1
1437728_at	44.44	0.0847	Alkbh5	alkB, alkylation repair homolog 5 (E. coli)
1457316_at	44.38	0.0335	Mtap6	microtubule-associated protein 6
1422751_at	44.33	0.0571	Tle1	transducin-like enhancer of split 1, homolog of Drosophila E(spl)
1422528_a_at	44.25	0.0188	Zfp36l1	zinc finger protein 36, C3H type-like 1
1425795_a_at	44.25	0.0373	Map3k7	mitogen-activated protein kinase kinase kinase 7
1456054_a_at	44.19	0.0308	Pum1	pumilio 1 (Drosophila)
1419283_s_at	44.16	0.074	Tns1	tensin 1
1423250_a_at	43.88	0.0468	Tgfb2	transforming growth factor, beta 2
1423597_at	43.88	0.0526	Atp8a1	ATPase, aminophospholipid transporter (APLT), class I, type 8A, member 1
1433970_at	43.88	0.0964	Bola3	bolA-like 3 (E. coli)
1429707_at	43.83	0.0652	Plaa	phospholipase A2, activating protein
1415931_at	43.65	0.0797	Igf2	insulin-like growth factor 2
1448395_at	43.42	0.0797	Sfrp1	secreted frizzled-related protein 1
1437110_at	43.38	0.058	2810474O19Rik	RIKEN cDNA 2810474O19 gene
1416915_at	43.35	0.0834	Msh6	mutS homolog 6 (E. coli)
1422842_at	43.33	0.0308	Xrn2	5'-3' exoribonuclease 2
1456256_at	43.15	0.0527	Eif5	eukaryotic translation initiation factor 5
1460191_at	43.13	0.0334	Ykt6	YKT6 homolog (S. Cerevisiae)
1431890_a_at	43.1	0.0891	Mllt3	myeloid/lymphoid or mixed-lineage leukemia (trithorax homolog, Drosophila); translocated to, 3
1459859_x_at	42.99	0.0592	Chrac1	chromatin accessibility complex 1
1434106_at	42.8	0.089	Epm2aip1	EPM2A (laforin) interacting protein 1
1427254_at	42.71	0.0385	Zfp445	zinc finger protein 445
1423654_a_at	42.71	0.0633	Rnf4	ring finger protein 4
1451056_at	42.7	0.043	Psmd7	proteasome (prosome, macropain) 26S subunit, non-ATPase, 7
1424614_at	42.68	0.0911	Pgap2	post-GPI attachment to proteins 2
1424349_a_at	42.65	0.0655	Lpgat1	lysophosphatidylglycerol acyltransferase 1
1428616_at	42.61	0.0964	Zfp131	zinc finger protein 131
1418969_at	42.6	0.0788	Skp2	S-phase kinase-associated protein 2 (p45)
1417419_at	42.53	0.0358	Ccnd1	cyclin D1
1450656_at	42.5	0.0527	Gna13	guanine nucleotide binding protein, alpha 13
1425293_a_at	42.5	0.0783	Zcchc18	zinc finger, CCHC domain containing 18
1453386_at	42.46	0.0797	Tusc1	tumor suppressor candidate 1
1448794_s_at	42.39	0.0433	Dnajc2	DnaJ (Hsp40) homolog, subfamily C, member 2
1437288_at	42.34	0.0444	Impad1	inositol monophosphatase domain containing 1
1440966_at	42.3	0.0236	MARCH7	membrane-associated ring finger (C3HC4) 7
1439856_at	42.17	0.0636	Acvr2b	activin receptor IIB
1423417_at	42.13	0.054	Smarcc1	SWI/SNF related, matrix associated, actin dependent regulator of chromatin, subfamily c, member 1
1437311_at	41.85	0.0277	Snhg11	small nucleolar RNA host gene 11
1426010_a_at	41.85	0.0919	Epb4.1l3	erythrocyte protein band 4.1-like 3
1436985_at	41.58	0.0524	Zfp644	zinc finger protein 644
1427253_s_at	41.52	0.0709	Suz12	suppressor of zeste 12 homolog (Drosophila)
1422769_at	41.47	0.0506	Syncrip	synaptotagmin binding, cytoplasmic RNA interacting protein
1434942_at	41.27	0.0413	Esf1	ESF1, nucleolar pre-rRNA processing protein, homolog (S. cerevisiae)
1449376_at	40.97	0.0937	Nicn1	nicolin 1
1417831_at	40.96	0.0627	Smc1a	structural maintenance of chromosomes 1A
1417261_at	40.94	0.0656	Mbtd1	mbt domain containing 1
1453238_s_at	40.93	0.0683	A130040M12Rik	RIKEN cDNA A130040M12 gene
1451972_at	40.9	0.0505	Glcci1	glucocorticoid induced transcript 1
1425991_a_at	40.87	0.0291	Kank2	KN motif and ankyrin repeat domains 2
1436910_at	40.86	0.0437	Rasal2	RAS protein activator like 2
1426477_at	40.83	0.0671	Rasa1	RAS p21 protein activator 1
1425383_a_at	40.82	0.0592	Pbx1	pre B cell leukemia homeobox 1
1421043_s_at	40.64	0.0952	Arhgef2	rho/rac guanine nucleotide exchange factor (GEF) 2
1423065_at	40.61	0.0291	Dnmt3a	DNA methyltransferase 3A
1436519_a_at	40.56	0.0855	1110057K04Rik	RIKEN cDNA 1110057K04 gene
1415981_at	40.56	0.0993	Herpud2	HERPUD family member 2
1429627_at	40.4	0.0274	Ppil3	peptidylprolyl isomerase (cyclophilin)-like 3
1426574_a_at	40.4	0.0511	Add3	adducin 3 (gamma)
1424755_at	40.29	0.05	Hip1	huntingtin interacting protein 1
1428251_at	40.27	0.0882	Smchd1	SMC hinge domain containing 1
1448885_at	40.17	0.0886	Rap2b	RAP2B, member of RAS oncogene family
1437745_at	40.15	0.0949	Chd7	chromodomain helicase DNA binding protein 7
1438207_at	40.12	0.0206	Gbf1	golgi-specific brefeldin A-resistance factor 1
1453189_at	40.07	0.0188	LOC100044900, Ube2i	SUMO-conjugating enzyme UBC9-like, ubiquitin-conjugating enzyme E2I
1442358_at	40.01	0.0787	AA409587	expressed sequence AA409587
1450397_at	40	0.0335	Mtap1b	microtubule-associated protein 1B
1438735_at	39.95	0.0894	Rsf1	remodeling and spacing factor 1
1459187_at	39.94	0.0433	---	---
1417028_a_at	39.92	0.0589	Trim2	tripartite motif-containing 2
1419660_at	39.68	0.093	1600012F09Rik	RIKEN cDNA 1600012F09 gene
1423441_at	39.66	0.0385	Tfb2m	transcription factor B2, mitochondrial
1456623_at	39.61	0.0277	Tpm1	tropomyosin 1, alpha
1448990_a_at	39.61	0.072	Myo1b	myosin IB
1454295_at	39.55	0.0308	Nrip1	nuclear receptor interacting protein 1
1452021_a_at	39.52	0.0879	Hes6	hairy and enhancer of split 6 (Drosophila)
1428532_at	39.5	0.0688	Ints7	integrator complex subunit 7
1426406_at	39.48	0.0733	Setd8	SET domain containing (lysine methyltransferase) 8
1422748_at	39.31	0.0647	Zeb2	zinc finger E-box binding homeobox 2
1441643_at	39.29	0.058	2013-03-03	membrane-associated ring finger (C3HC4) 3
1460338_a_at	39.27	0.0688	Crlf3	cytokine receptor-like factor 3
1434357_a_at	39.2	0.0606	Kpnb1	karyopherin (importin) beta 1
1417248_at	39.19	0.0688	Ralbp1	ralA binding protein 1
1425526_a_at	39.18	0.036	Prrx1	paired related homeobox 1
1439470_at	39.15	0.0319	---	---
1446031_at	39.03	0.0206	---	---
1424296_at	39.02	0.0627	Gclc	glutamate-cysteine ligase, catalytic subunit
1420947_at	39.01	0.0686	Atrx	alpha thalassemia/mental retardation syndrome X-linked homolog (human)
1429883_at	39.01	0.0964	Actl6a	actin-like 6A
1453413_at	38.97	0.0444	Gnas	GNAS (guanine nucleotide binding protein, alpha stimulating) complex locus
1424077_at	38.87	0.0699	Gdpd1	glycerophosphodiester phosphodiesterase domain containing 1
1450650_at	38.75	0.0837	Myo10	myosin X
1450400_at	38.7	0.0487	Tgs1	trimethylguanosine synthase homolog (S. cerevisiae)
1418633_at	38.61	0.0911	Notch1	notch 1
1428154_s_at	38.53	0.0853	Ppapdc1b	phosphatidic acid phosphatase type 2 domain containing 1B
1436343_at	38.49	0.0333	Chd4	chromodomain helicase DNA binding protein 4
1455886_at	38.45	0.0206	Cbl	Casitas B-lineage lymphoma
1438781_at	38.45	0.0733	Tet2	Tet methylcytosine dioxygenase 2
1415798_at	38.44	0.096	Ddr1	discoidin domain receptor family, member 1
1425533_a_at	38.39	0.0655	Stau2	staufen (RNA binding protein) homolog 2 (Drosophila)
1435166_at	38.35	0.0485	Cntn2	contactin 2
1427136_s_at	38.3	0.0659	Srek1	splicing regulatory glutamine/lysine-rich protein 1
1455836_at	38.25	0.0686	Papola	poly (A) polymerase alpha
1438012_at	38.22	0.0377	Ppm1l	protein phosphatase 1 (formerly 2C)-like
1429448_s_at	38.22	0.0579	Tet1	tet methylcytosine dioxygenase 1
1427276_at	38.15	0.0295	Smc4	structural maintenance of chromosomes 4
1422910_s_at	38.13	0.0308	Smc6	structural maintenance of chromosomes 6
1417587_at	38.12	0.0505	Timeless	timeless homolog (Drosophila)
1420937_at	38.07	0.0524	Cpsf2	cleavage and polyadenylation specific factor 2
1428889_at	37.88	0.0939	Alkbh3	alkB, alkylation repair homolog 3 (E. coli)
1447869_x_at	37.87	0.0308	Rhobtb3	Rho-related BTB domain containing 3
1455831_at	37.84	0.0527	Fus	fusion, derived from t(12;16) malignant liposarcoma (human)
1416437_a_at	37.73	0.0879	Mapk8ip3	mitogen-activated protein kinase 8 interacting protein 3
1429205_at	37.72	0.0733	Mllt3	myeloid/lymphoid or mixed-lineage leukemia (trithorax homolog, Drosophila); translocated to, 3
1443522_s_at	37.67	0.0295	Phip	pleckstrin homology domain interacting protein
1446644_at	37.66	0.0969	---	---
1453448_at	37.58	0.0834	2310067E19Rik	RIKEN cDNA 2310067E19 gene
1430680_a_at	37.37	0.0458	5830417I10Rik, Gon4l	gon-4-like pseudogene, gon-4-like (C.elegans)
1450944_at	37.35	0.0487	Cspg4	chondroitin sulfate proteoglycan 4
1426061_x_at	37.27	0.0455	---	---
1418170_a_at	37.25	0.0188	Zcchc14	zinc finger, CCHC domain containing 14
1442549_at	37.16	0.0433	Mbnl3	muscleblind-like 3 (Drosophila)
1434419_s_at	37.04	0.0598	Tardbp	TAR DNA binding protein
1437213_at	37.01	0.094	Nudt21	nudix (nucleoside diphosphate linked moiety X)-type motif 21
1452811_at	37	0.0912	Atic	5-aminoimidazole-4-carboxamide ribonucleotide formyltransferase/IMP cyclohydrolase
1451569_at	36.95	0.0373	Nr2c2	nuclear receptor subfamily 2, group C, member 2
1438736_at	36.91	0.0511	Thoc2	THO complex 2
1428077_at	36.9	0.0797	Tmem163	transmembrane protein 163
1415885_at	36.89	0.0815	Chgb	chromogranin B
1431830_at	36.87	0.0487	Zfp329	zinc finger protein 329
1453263_at	36.86	0.0618	Naa35	N(alpha)-acetyltransferase 35, NatC auxiliary subunit
1424142_at	36.7	0.0519	Ikbkap	inhibitor of kappa light polypeptide enhancer in B cells, kinase complex-associated protein
1427037_at	36.67	0.0295	Eif4g1	eukaryotic translation initiation factor 4, gamma 1
1450051_at	36.63	0.0295	Atrx	alpha thalassemia/mental retardation syndrome X-linked homolog (human)
1418494_at	36.6	0.0721	Ebf2	early B cell factor 2
1422733_at	36.54	0.0308	Fjx1	four jointed box 1 (Drosophila)
1440001_at	36.47	0.0385	Rian	RNA imprinted and accumulated in nucleus
1423433_at	36.44	0.0295	Trove2	TROVE domain family, member 2
1418225_at	36.43	0.058	Orc2	origin recognition complex, subunit 2
1435752_s_at	36.38	0.0993	Abcc9	ATP-binding cassette, sub-family C (CFTR/MRP), member 9
1416482_at	36.35	0.0826	Ttc3	tetratricopeptide repeat domain 3
1426544_a_at	36.3	0.0589	Ttc14	tetratricopeptide repeat domain 14
1456281_at	36.28	0.0335	Fbxl18	F-box and leucine-rich repeat protein 18
1423249_at	36.15	0.0295	Nktr	natural killer tumor recognition sequence
1417832_at	36.15	0.0425	Smc1a	structural maintenance of chromosomes 1A
1453753_at	36.12	0.0592	Dtl	denticleless homolog (Drosophila)
1429369_at	36.12	0.0797	Tnpo3	transportin 3
1450401_at	36.09	0.0919	Tgs1	trimethylguanosine synthase homolog (S. cerevisiae)
1429545_at	36.08	0.0521	LOC100044900, Ube2i	SUMO-conjugating enzyme UBC9-like, ubiquitin-conjugating enzyme E2I
1441274_at	36.04	0.0308	---	---
1433570_s_at	36.03	0.0834	Naa35	N(alpha)-acetyltransferase 35, NatC auxiliary subunit
1450035_a_at	36	0.0493	Prpf40a	PRP40 pre-mRNA processing factor 40 homolog A (yeast)
1423325_at	35.98	0.0276	Pnn	pinin
1455252_at	35.93	0.0527	Tsc1	tuberous sclerosis 1
1429624_at	35.83	0.096	Sltm	SAFB-like, transcription modulator
1452961_at	35.76	0.0957	Tril	TLR4 interactor with leucine-rich repeats
1438728_at	35.74	0.0303	Nif3l1	Ngg1 interacting factor 3-like 1 (S. pombe)
1436723_at	35.71	0.0335	Cenpi	centromere protein I
1426060_at	35.65	0.05	---	---
1419356_at	35.64	0.0001	Klf7	Kruppel-like factor 7 (ubiquitous)
1428551_at	35.56	0.09	Trmt11	tRNA methyltransferase 11 homolog (S. cerevisiae)
1420530_at	35.54	0.0753	Dpf1	D4, zinc and double PHD fingers family 1
1429003_at	35.53	0.0659	Snw1	SNW domain containing 1
1431239_at	35.47	0.0188	Nono	non-POU-domain-containing, octamer binding protein
1436728_s_at	35.46	0.0835	Rtel1	regulator of telomere elongation helicase 1
1452581_at	35.39	0.0598	Rprd1b	regulation of nuclear pre-mRNA domain containing 1B
1426165_a_at	35.35	0.0853	Casp3	caspase 3
1420650_at	35.31	0.0826	Zfhx3	zinc finger homeobox 3
1440314_at	35.17	0.0188	Trip12	thyroid hormone receptor interactor 12
1450743_s_at	35.14	0.0606	Syncrip	synaptotagmin binding, cytoplasmic RNA interacting protein
1418285_at	35.1	0.0308	Efnb1	ephrin B1
1433462_a_at	35.08	0.0308	Pi4k2a	phosphatidylinositol 4-kinase type 2 alpha
1439972_at	34.9	0.0295	Etnk1	ethanolamine kinase 1
1437118_at	34.83	0.0867	Usp7	ubiquitin specific peptidase 7
1451730_at	34.63	0.0188	Zfp62	zinc finger protein 62
1450605_at	34.61	0.0858	Tas2r108	taste receptor, type 2, member 108
1417519_at	34.58	0.0723	Plagl2	pleiomorphic adenoma gene-like 2
1437082_at	34.45	0.0739	Akap9	A kinase (PRKA) anchor protein (yotiao) 9
1436865_at	34.41	0.054	Slc26a11	solute carrier family 26, member 11
1446190_at	34.37	0.0436	Dclk1	doublecortin-like kinase 1
1453437_at	34.34	0.0739	Fam115a	family with sequence similarity 115, member A
1451140_s_at	34.34	0.0835	Prkag2	protein kinase, AMP-activated, gamma 2 non-catalytic subunit
1424486_a_at	34.3	0.0385	Txnrd1	thioredoxin reductase 1
1429239_a_at	34.25	0.0797	Stard4	StAR-related lipid transfer (START) domain containing 4
1449311_at	34.24	0.0506	Bach1	BTB and CNC homology 1
1445897_s_at	34.17	0.0733	Ifi35	interferon-induced protein 35
1449273_at	34.14	0.0915	Cyfip2	cytoplasmic FMR1 interacting protein 2
1435186_s_at	34.06	0.0962	Lrrcc1	leucine rich repeat and coiled-coil domain containing 1
1449293_a_at	33.93	0.0888	Skp2	S-phase kinase-associated protein 2 (p45)
1427677_a_at	33.89	0.0797	Sox6	SRY-box containing gene 6
1452161_at	33.75	0.0586	Tiparp	TCDD-inducible poly(ADP-ribose) polymerase
1450384_at	33.52	0.0815	Bace1	beta-site APP cleaving enzyme 1
1457744_at	33.52	0.0919	Ddx46	DEAD (Asp-Glu-Ala-Asp) box polypeptide 46
1417136_s_at	33.48	0.0308	Srpk2	serine/arginine-rich protein specific kinase 2
1449264_at	33.45	0.0739	Syt11	synaptotagmin XI
1449999_a_at	33.44	0.0385	Cacna2d1	calcium channel, voltage-dependent, alpha2/delta subunit 1
1416180_a_at	33.37	0.0295	Rdx	radixin
1430820_a_at	33.32	0.0295	Bbx	bobby sox homolog (Drosophila)
1437774_at	33.32	0.0413	1700020I14Rik	RIKEN cDNA 1700020I14 gene
1454051_at	33.29	0.0964	Fam123a	family with sequence similarity 123, member A
1429560_at	33.19	0.0385	Zfp955b	zinc finger protein 955B
1455682_at	33.18	0.0853	Abl2	v-abl Abelson murine leukemia viral oncogene 2 (arg, Abelson-related gene)
1416081_at	33.11	0.0346	Smad1	SMAD family member 1
1420713_a_at	33.03	0.0586	Mdfi	MyoD family inhibitor
1418018_at	32.91	0.0969	Cpd	carboxypeptidase D
1429505_at	32.75	0.0686	Nbeal1	neurobeachin like 1
1423379_at	32.74	0.098	Nfatc4	nuclear factor of activated T cells, cytoplasmic, calcineurin dependent 4
1452350_at	32.69	0.0526	Brd8	bromodomain containing 8
1433005_at	32.54	0.0787	4833446E11Rik	RIKEN cDNA 4833446E11 gene
1443897_at	32.47	0.05	Ddit3	DNA-damage inducible transcript 3
1420917_at	32.44	0.0468	Prpf40a	PRP40 pre-mRNA processing factor 40 homolog A (yeast)
1443898_at	32.42	0.0575	Bcl7c	B cell CLL/lymphoma 7C
1449308_at	32.35	0.0739	C6	complement component 6
1422626_at	32.35	0.0837	Mmp16	matrix metallopeptidase 16
1432572_at	32.34	0.0783	4931406H21Rik	RIKEN cDNA 4931406H21 gene
1452364_at	32.33	0.0295	Suz12	suppressor of zeste 12 homolog (Drosophila)
1434300_at	32.31	0.0295	2610101N10Rik	RIKEN cDNA 2610101N10 gene
1451022_at	32.24	0.0797	Lrp6	low density lipoprotein receptor-related protein 6
1423072_at	32.16	0.0485	6720475J19Rik	RIKEN cDNA 6720475J19 gene
1438496_a_at	32.12	0.0335	Ddx26b	DEAD/H (Asp-Glu-Ala-Asp/His) box polypeptide 26B
1430577_at	31.98	0.0206	Haus2	HAUS augmin-like complex, subunit 2
1448818_at	31.95	0.0911	Wnt5a	wingless-related MMTV integration site 5A
1451639_at	31.94	0.0678	Cebpg	CCAAT/enhancer binding protein (C/EBP), gamma
1456389_at	31.92	0.0632	Zeb2	zinc finger E-box binding homeobox 2
1452360_a_at	31.91	0.0353	Kdm5a	lysine (K)-specific demethylase 5A
1438050_x_at	31.89	0.0955	Gm9222	predicted gene 9222
1449870_a_at	31.87	0.0598	Atp6v0a2	ATPase, H+ transporting, lysosomal V0 subunit A2
1426184_a_at	31.64	0.0835	Pdcd6ip	programmed cell death 6 interacting protein
1427076_at	31.63	0.0671	Mpeg1	macrophage expressed gene 1
1449492_a_at	31.57	0.0652	Lect2	leukocyte cell-derived chemotaxin 2
1444430_at	31.54	0.0527	---	---
1427319_at	31.41	0.0594	A230046K03Rik	RIKEN cDNA A230046K03 gene
1438888_at	31.41	0.0916	Gmcl1	germ cell-less homolog 1 (Drosophila)
1425019_at	31.37	0.0485	Ubxn2a	UBX domain protein 2A
1450063_at	31.32	0.0772	Fmn2	formin 2
1457513_at	31.31	0.0188	Fam40a	family with sequence similarity 40, member A
1438686_at	31.3	0.0485	Eif4g1	eukaryotic translation initiation factor 4, gamma 1
1453470_a_at	31.3	0.0519	Gna13	guanine nucleotide binding protein, alpha 13
1437020_at	31.25	0.0606	Ep400	E1A binding protein p400
1438070_at	31.25	0.0788	Phf3	PHD finger protein 3
1417936_at	31.23	0.0733	Ccl9	chemokine (C-C motif) ligand 9
1440942_at	31.05	0.0914	Dact2	dapper homolog 2, antagonist of beta-catenin (xenopus)
1422705_at	31.04	0.0373	Pmepa1	prostate transmembrane protein, androgen induced 1
1457760_at	31.04	0.096	A930004J17Rik	RIKEN cDNA A930004J17 gene
1421929_at	31.01	0.0606	Epha4	Eph receptor A4
1441467_at	30.81	0.0487	---	---
1419280_at	30.69	0.0659	Pip4k2a	phosphatidylinositol-5-phosphate 4-kinase, type II, alpha
1450624_at	30.67	0.0797	Bhmt	betaine-homocysteine methyltransferase
1435594_at	30.59	0.0526	Atl2	atlastin GTPase 2
1439032_at	30.58	0.0652	Haus2	HAUS augmin-like complex, subunit 2
1437884_at	30.52	0.0188	Arl5b	ADP-ribosylation factor-like 5B
1451839_a_at	30.51	0.0787	Pde7a	phosphodiesterase 7A
1423173_at	30.44	0.0787	Napb	N-ethylmaleimide sensitive fusion protein attachment protein beta
1452370_s_at	30.43	0.0772	Rabl6	RAB, member of RAS oncogene family-like 6
1445499_at	30.41	0.0632	Zc3h13	zinc finger CCCH type containing 13
1424504_at	30.38	0.0236	Rab22a	RAB22A, member RAS oncogene family
1439001_at	30.36	0.0933	6030419C18Rik	RIKEN cDNA 6030419C18 gene
1459984_at	30.22	0.058	Mia3	melanoma inhibitory activity 3
1452837_at	30.19	0.0308	Lpin2	lipin 2
1415988_at	30.15	0.096	Hdlbp	high density lipoprotein (HDL) binding protein
1422890_at	30.05	0.0681	Pcdh18	protocadherin 18
1438645_x_at	29.89	0.0295	Bace2	beta-site APP-cleaving enzyme 2
1456503_at	29.81	0.0741	Nup214	nucleoporin 214
1454665_at	29.78	0.0485	Irf2bp2	interferon regulatory factor 2 binding protein 2
1431646_a_at	29.74	0.0783	Stx6	syntaxin 6
1426777_a_at	29.64	0.0256	Wasl	Wiskott-Aldrich syndrome-like (human)
1449876_at	29.59	0.0734	Prkg1	protein kinase, cGMP-dependent, type I
1437958_at	29.51	0.0308	Xpr1	xenotropic and polytropic retrovirus receptor 1
1426514_at	29.5	0.0911	Chst15	carbohydrate (N-acetylgalactosamine 4-sulfate 6-O) sulfotransferase 15
1432646_a_at	29.47	0.0524	2900097C17Rik	RIKEN cDNA 2900097C17 gene
1449140_at	29.32	0.0837	Nudcd2	NudC domain containing 2
1442061_at	29.13	0.0787	Btbd7	BTB (POZ) domain containing 7
1428490_at	29.09	0.0969	C1galt1	core 1 synthase, glycoprotein-N-acetylgalactosamine 3-beta-galactosyltransferase, 1
1427414_at	29.05	0.0671	Prkar2a	protein kinase, cAMP dependent regulatory, type II alpha
1440227_at	29	0.0433	Slc5a3	solute carrier family 5 (inositol transporters), member 3
1422945_a_at	28.95	0.0295	Kif5c	kinesin family member 5C
1426896_at	28.9	0.0788	Zfp191	zinc finger protein 191
1446868_at	28.82	0.0917	---	---
1416661_at	28.77	0.0373	Eif3a	eukaryotic translation initiation factor 3, subunit A
1442673_at	28.73	0.0942	---	---
1451524_at	28.72	0.0404	Fbxw2	F-box and WD-40 domain protein 2
1427353_at	28.71	0.0188	Clasp1	CLIP associating protein 1
1458532_at	28.67	0.0918	Mtr	5-methyltetrahydrofolate-homocysteine methyltransferase
1457851_at	28.65	0.0636	---	---
1424616_s_at	28.57	0.054	Pgap2	post-GPI attachment to proteins 2
1459733_at	28.56	0.0544	---	---
1426523_a_at	28.52	0.0308	Gnpda2	glucosamine-6-phosphate deaminase 2
1431326_a_at	28.48	0.0188	Tmod2	tropomodulin 2
1442151_at	28.47	0.0407	D230040A04Rik	RIKEN cDNA D230040A04 gene
1452103_at	28.28	0.0837	Arl16	ADP-ribosylation factor-like 16
1440547_at	28.27	0.0358	---	---
1416160_at	28.22	0.0308	Nr2f2	nuclear receptor subfamily 2, group F, member 2
1444811_at	28.22	0.0879	Sec62	SEC62 homolog (S. cerevisiae)
1439075_at	28.15	0.0308	Polr3f	polymerase (RNA) III (DNA directed) polypeptide F
1437759_at	28.14	0.0844	Pfkp	Phosphofructokinase, platelet
1418760_at	28.08	0.0733	Rdh11	retinol dehydrogenase 11
1441071_at	28.04	0.0709	Kcnq5	potassium voltage-gated channel, subfamily Q, member 5
1443366_at	28.03	0.0592	Napg	N-ethylmaleimide sensitive fusion protein attachment protein gamma
1438246_at	27.54	0.0586	Csnk1g1	casein kinase 1, gamma 1
1435082_at	27.53	0.0485	Sypl	synaptophysin-like protein
1450437_a_at	27.51	0.0618	Ncam1	neural cell adhesion molecule 1
1445199_at	27.5	0.0188	PATZ1	POZ (BTB) and AT hook containing zinc finger 1
1426259_at	27.47	0.0505	Pank3	pantothenate kinase 3
1437129_at	27.43	0.0206	E330018D03Rik	RIKEN cDNA E330018D03 gene
1445143_at	27.43	0.0686	Vash1	vasohibin 1
1437387_at	27.4	0.085	Susd5	sushi domain containing 5
1418239_at	27.36	0.0742	Apof	apolipoprotein F
1421327_at	27.36	0.096	A730034C02, Mtap2	uncharacterized protein A730034C02, microtubule-associated protein 2
1455933_at	27.29	0.061	---	---
1447164_at	27.23	0.0188	rlf	rearranged L-myc fusion sequence
1444326_at	27.19	0.0726	---	---
1444532_at	27.16	0.0592	Ncstn	nicastrin
1442277_at	27.15	0.0395	Chka	choline kinase alpha
1439990_at	27.1	0.0938	---	---
1450906_at	27	0.0308	Plxnc1	plexin C1
1449446_at	26.96	0.0527	Ccdc59	coiled-coil domain containing 59
1449458_at	26.96	0.096	Foxi1	forkhead box I1
1456544_at	26.96	0.0969	Tmem38b	transmembrane protein 38B
1451849_a_at	26.95	0.0911	Lmnb2	lamin B2
1435485_at	26.82	0.0834	C230096C10Rik	RIKEN cDNA C230096C10 gene
1453954_a_at	26.57	0.0797	Mrps5	mitochondrial ribosomal protein S5
1419616_at	26.43	0.0733	Bmpr2	bone morphogenic protein receptor, type II (serine/threonine kinase)
1449118_at	26.42	0.0206	Dbt	dihydrolipoamide branched chain transacylase E2
1442352_at	26.42	0.0683	9430091N11Rik	RIKEN cDNA 9430091N11 gene
1426795_at	26.28	0.0566	Ptprs	protein tyrosine phosphatase, receptor type, S
1441425_at	26.27	0.0806	---	---
1421060_at	26.21	0.0733	Mllt1	myeloid/lymphoid or mixed-lineage leukemia (trithorax homolog, Drosophila); translocated to, 1
1434374_at	26.13	0.0709	Fam168a	family with sequence similarity 168, member A
1420816_at	26.11	0.0277	Ywhag	tyrosine 3-monooxygenase/tryptophan 5-monooxygenase activation protein, gamma polypeptide
1431385_a_at	26.03	0.0631	Mbtps1	membrane-bound transcription factor peptidase, site 1
1460393_a_at	25.99	0.0563	Dusp7	dual specificity phosphatase 7
1452497_a_at	25.95	0.0688	Nfatc3	nuclear factor of activated T cells, cytoplasmic, calcineurin dependent 3
1437769_at	25.92	0.0335	---	---
1456713_at	25.9	0.0606	Pola2	polymerase (DNA directed), alpha 2
1424217_at	25.83	0.0806	Papola	poly (A) polymerase alpha
1458910_at	25.22	0.0709	---	---
1452178_at	25.1	0.0909	Parp10, Plec	poly (ADP-ribose) polymerase family, member 10, plectin
1440341_at	25.04	0.0859	---	---
1458920_at	25.03	0.0606	---	---
1438265_at	24.81	0.0295	---	---
1453853_a_at	24.7	0.0837	Arhgef12	Rho guanine nucleotide exchange factor (GEF) 12
1419612_at	24.66	0.0586	4632415L05Rik	RRS1 ribosome biogenesis regulator homolog pseudogene
1440034_at	24.54	0.0308	Stam2	signal transducing adaptor molecule (SH3 domain and ITAM motif) 2
1455251_at	24.52	0.0797	Itga1	integrin alpha 1
1446095_at	24.29	0.0606	Airn	antisense Igf2r RNA
1443805_at	24.26	0.097	Dact3	dapper homolog 3, antagonist of beta-catenin (xenopus)
1437101_at	24.22	0.0787	Lats2	large tumor suppressor 2
1444017_at	24.18	0.0433	---	---
1420578_at	24.18	0.0757	Optc	opticin
1419550_a_at	24.16	0.0975	Stk39	serine/threonine kinase 39
1440365_at	23.98	0.0295	---	---
1437047_at	23.98	0.0772	Zfp664	zinc finger protein 664
1420177_at	23.93	0.0787	Igll1	Immunoglobulin lambda-like polypeptide 1
1433388_at	23.91	0.0466	2900022M07Rik	RIKEN cDNA 2900022M07 gene
1437794_at	23.81	0.0686	Cabin1	calcineurin binding protein 1
1439450_x_at	23.77	0.0373	A230046K03Rik	RIKEN cDNA A230046K03 gene
1433945_at	23.71	0.0485	Fam189a1	family with sequence similarity 189, member A1
1437248_at	23.51	0.0433	2700049A03Rik	RIKEN cDNA 2700049A03 gene
1458779_at	23.51	0.0964	8030445P17Rik	RIKEN cDNA 8030445P17 gene
1445604_at	23.48	0.0733	---	---
1430436_at	23.43	0.0652	Fam115a	family with sequence similarity 115, member A
1456099_at	23.32	0.0236	D930017J03Rik	RIKEN cDNA D930017J03 gene
1422177_at	22.97	0.0931	Il13ra2	interleukin 13 receptor, alpha 2
1427267_at	22.74	0.0335	Tnrc18	trinucleotide repeat containing 18
1442063_at	22.49	0.0837	Adamtsl1	ADAMTS-like 1
1456257_at	22.35	0.0188	Fam126b	family with sequence similarity 126, member B
1453988_a_at	22.15	0.0911	Ide	insulin degrading enzyme
1429803_at	22.14	0.0835	1700021F07Rik	RIKEN cDNA 1700021F07 gene
1437544_at	22.05	0.0466	Fubp1	far upstream element (FUSE) binding protein 1
1438824_at	21.97	0.054	Slc20a1	solute carrier family 20, member 1
1459578_at	21.85	0.0505	AA407175	expressed sequence AA407175
1440984_at	21.76	0.0526	Baz2b	bromodomain adjacent to zinc finger domain, 2B
1452115_a_at	21.69	0.05	Plk4	polo-like kinase 4
1459644_at	21.34	0.0652	C2cd3	C2 calcium-dependent domain containing 3
1457150_at	21.3	0.0858	AI428301	expressed sequence AI428301
1430932_at	21.16	0.0939	Slc9a8	solute carrier family 9 (sodium/hydrogen exchanger), member 8
1426541_a_at	21.15	0.0863	Endod1	endonuclease domain containing 1
1450793_at	21.07	0.096	4930550L24Rik	RIKEN cDNA 4930550L24 gene
1441557_at	20.75	0.096	Setd8	SET domain containing (lysine methyltransferase) 8
1447258_at	20.72	0.0692	---	---
1457514_at	20.61	0.0834	Ylpm1	YLP motif containing 1
1453506_at	20.59	0.0937	Fam154a	family with sequence similarity 154, member A
1455499_at	20.58	0.0797	Nrxn2	neurexin II
1446102_at	20.4	0.0714	D9Ertd292e	DNA segment, Chr 9, ERATO Doi 292, expressed
1418536_at	20.34	0.074	H2-Q7, H2-Q8, H2-Q9, LOC68395	histocompatibility 2, Q region locus 7, histocompatibility 2, Q region locus 8, histocompatibility 2, Q region locus 9, histocompatibility 2, Q region locus 6-like
1430568_at	20.3	0.0861	Zc3h13	zinc finger CCCH type containing 13
1451832_at	19.75	0.0346	Cklf	chemokine-like factor
1438662_at	19.74	0.0586	Ajap1	adherens junction associated protein 1
1417623_at	19.68	0.0295	Slc12a2	solute carrier family 12, member 2
1437894_at	19.54	0.0295	Prox1	prospero-related homeobox 1
1446240_at	19.49	0.0915	---	---
1458007_at	19.38	0.0335	Myo1b	myosin IB
1441726_at	18.91	0.0879	---	---
1431686_a_at	18.2	0.0295	Gmfb	glia maturation factor, beta
1434996_at	17.39	0.0766	Slc25a16	solute carrier family 25 (mitochondrial carrier, Graves disease autoantigen), member 16
1416682_at	17.24	0.0659	Ube3a	ubiquitin protein ligase E3A
1447793_x_at	16.92	0.096	Gm9840, Rbx1	predicted gene 9840, ring-box 1
1458389_at	16.54	0.0981	---	---
1425084_at	16.38	0.0787	Gimap7	GTPase, IMAP family member 7
1442569_at	15.94	0.0295	---	---
1442489_at	15.94	0.0723	D1Ertd564e	DNA segment, Chr 1, ERATO Doi 564, expressed
1458408_at	15.85	0.0834	Samd8	sterile alpha motif domain containing 8
1446882_at	15.7	0.0716	---	---
1447517_at	15.58	0.0646	Skiv2l2	superkiller viralicidic activity 2-like 2 (S. cerevisiae)
1427708_a_at	15.39	0.0519	Nf2	neurofibromatosis 2
1427868_x_at	14.98	0.0813	Myh1	myosin, heavy polypeptide 1, skeletal muscle, adult
1436976_a_at	14.29	0.0939	Yod1	YOD1 OTU deubiquitinating enzyme 1 homologue (S. cerevisiae)
1445123_at	14.08	0.0964	---	---
1451799_at	12.56	0.0526	Ccdc25	coiled-coil domain containing 25

## Sheet: 13.5dpc only all PIF
ProbesetID	13.5 d.p.c	13.5 d.p.c	Gene	Gene
	PIF	q.value	Symbol	Description
1419356_at	35.64	0.0001	Klf7	Kruppel-like factor 7 (ubiquitous)
1424398_at	45.17	0.0188	Dhx36	DEAH (Asp-Glu-Ala-His) box polypeptide 36
1453189_at	40.07	0.0188	LOC100044900, Ube2i	SUMO-conjugating enzyme UBC9-like, ubiquitin-conjugating enzyme E2I
1418170_a_at	37.25	0.0188	Zcchc14	zinc finger, CCHC domain containing 14
1451730_at	34.63	0.0188	Zfp62	zinc finger protein 62
1427353_at	28.71	0.0188	Clasp1	CLIP associating protein 1
1445199_at	27.5	0.0188	PATZ1	POZ (BTB) and AT hook containing zinc finger 1
1456398_at	50.83	0.0188	TUG1	taurine upregulated gene 1
1436746_at	50.09	0.0188	Wnk1	WNK lysine deficient protein kinase 1
1417385_at	48.72	0.0188	Npepps	aminopeptidase puromycin sensitive
1433468_at	45.98	0.0188	6430527G18Rik	RIKEN cDNA 6430527G18 gene
1419038_a_at	45.7	0.0188	Csnk2a1	casein kinase 2, alpha 1 polypeptide
1457513_at	31.31	0.0188	Fam40a	family with sequence similarity 40, member A
1437884_at	30.52	0.0188	Arl5b	ADP-ribosylation factor-like 5B
1431326_a_at	28.48	0.0188	Tmod2	tropomodulin 2
1447164_at	27.23	0.0188	rlf	rearranged L-myc fusion sequence
1456257_at	22.35	0.0188	Fam126b	family with sequence similarity 126, member B
1422528_a_at	44.25	0.0188	Zfp36l1	zinc finger protein 36, C3H type-like 1
1431239_at	35.47	0.0188	Nono	non-POU-domain-containing, octamer binding protein
1440314_at	35.17	0.0188	Trip12	thyroid hormone receptor interactor 12
1450849_at	76.6	0.0206	Hnrnpu	heterogeneous nuclear ribonucleoprotein U
1438207_at	40.12	0.0206	Gbf1	golgi-specific brefeldin A-resistance factor 1
1455886_at	38.45	0.0206	Cbl	Casitas B-lineage lymphoma
1437129_at	27.43	0.0206	E330018D03Rik	RIKEN cDNA E330018D03 gene
1426756_at	48.98	0.0206	Galnt2	UDP-N-acetyl-alpha-D-galactosamine:polypeptide N-acetylgalactosaminyltransferase 2
1446031_at	39.03	0.0206	---	---
1430577_at	31.98	0.0206	Haus2	HAUS augmin-like complex, subunit 2
1449118_at	26.42	0.0206	Dbt	dihydrolipoamide branched chain transacylase E2
1425565_at	44.69	0.0206	Rest	RE1-silencing transcription factor
1424504_at	30.38	0.0236	Rab22a	RAB22A, member RAS oncogene family
1456099_at	23.32	0.0236	D930017J03Rik	RIKEN cDNA D930017J03 gene
1440966_at	42.3	0.0236	MARCH7	membrane-associated ring finger (C3HC4) 7
1418188_a_at	51.02	0.0256	Malat1	metastasis associated lung adenocarcinoma transcript 1 (non-coding RNA)
1426777_a_at	29.64	0.0256	Wasl	Wiskott-Aldrich syndrome-like (human)
1429627_at	40.4	0.0274	Ppil3	peptidylprolyl isomerase (cyclophilin)-like 3
1425523_at	52.3	0.0276	Rbm25	RNA binding motif protein 25
1423325_at	35.98	0.0276	Pnn	pinin
1420816_at	26.11	0.0277	Ywhag	tyrosine 3-monooxygenase/tryptophan 5-monooxygenase activation protein, gamma polypeptide
1429415_at	44.53	0.0277	Zmynd8	zinc finger, MYND-type containing 8
1437311_at	41.85	0.0277	Snhg11	small nucleolar RNA host gene 11
1456623_at	39.61	0.0277	Tpm1	tropomyosin 1, alpha
1417084_at	46.04	0.0291	Eif4ebp2	eukaryotic translation initiation factor 4E binding protein 2
1425991_a_at	40.87	0.0291	Kank2	KN motif and ankyrin repeat domains 2
1423065_at	40.61	0.0291	Dnmt3a	DNA methyltransferase 3A
1443522_s_at	37.67	0.0295	Phip	pleckstrin homology domain interacting protein
1423433_at	36.44	0.0295	Trove2	TROVE domain family, member 2
1437497_a_at	72.82	0.0295	Hsp90aa1	heat shock protein 90, alpha (cytosolic), class A member 1
1450522_a_at	63.15	0.0295	H1f0	H1 histone family, member 0
1434375_at	56.27	0.0295	Fam168a	family with sequence similarity 168, member A
1416484_at	55.85	0.0295	Ttc3	tetratricopeptide repeat domain 3
1437001_at	54.15	0.0295	Gsk3b	glycogen synthase kinase 3 beta
1424598_at	51.4	0.0295	Ddx6	DEAD (Asp-Glu-Ala-Asp) box polypeptide 6
1421918_at	46.33	0.0295	Anp32a	acidic (leucine-rich) nuclear phosphoprotein 32 family, member A
1439122_at	45.32	0.0295	Ddx6	DEAD (Asp-Glu-Ala-Asp) box polypeptide 6
1424207_at	45.1	0.0295	Smarca5	SWI/SNF related, matrix associated, actin dependent regulator of chromatin, subfamily a, member 5
1427276_at	38.15	0.0295	Smc4	structural maintenance of chromosomes 4
1427037_at	36.67	0.0295	Eif4g1	eukaryotic translation initiation factor 4, gamma 1
1450051_at	36.63	0.0295	Atrx	alpha thalassemia/mental retardation syndrome X-linked homolog (human)
1439972_at	34.9	0.0295	Etnk1	ethanolamine kinase 1
1416180_a_at	33.37	0.0295	Rdx	radixin
1430820_a_at	33.32	0.0295	Bbx	bobby sox homolog (Drosophila)
1452364_at	32.33	0.0295	Suz12	suppressor of zeste 12 homolog (Drosophila)
1434300_at	32.31	0.0295	2610101N10Rik	RIKEN cDNA 2610101N10 gene
1438645_x_at	29.89	0.0295	Bace2	beta-site APP-cleaving enzyme 2
1422945_a_at	28.95	0.0295	Kif5c	kinesin family member 5C
1438265_at	24.81	0.0295	---	---
1440365_at	23.98	0.0295	---	---
1417623_at	19.68	0.0295	Slc12a2	solute carrier family 12, member 2
1437894_at	19.54	0.0295	Prox1	prospero-related homeobox 1
1431686_a_at	18.2	0.0295	Gmfb	glia maturation factor, beta
1442569_at	15.94	0.0295	---	---
1423249_at	36.15	0.0295	Nktr	natural killer tumor recognition sequence
1452885_at	48.9	0.0298	Scaf11	SR-related CTD-associated factor 11
1455204_at	44.59	0.0303	Pitpnc1	phosphatidylinositol transfer protein, cytoplasmic 1
1438728_at	35.74	0.0303	Nif3l1	Ngg1 interacting factor 3-like 1 (S. pombe)
1429764_at	50.25	0.0306	Fam101b	family with sequence similarity 101, member B
1447869_x_at	37.87	0.0308	Rhobtb3	Rho-related BTB domain containing 3
1433462_a_at	35.08	0.0308	Pi4k2a	phosphatidylinositol 4-kinase type 2 alpha
1455242_at	53.76	0.0308	Foxp1	forkhead box P1
1456112_at	48.42	0.0308	Tpr	translocated promoter region
1429298_at	48.11	0.0308	Ddah1	dimethylarginine dimethylaminohydrolase 1
1434643_at	46.34	0.0308	Tbl1x	transducin (beta)-like 1 X-linked
1456054_a_at	44.19	0.0308	Pum1	pumilio 1 (Drosophila)
1422842_at	43.33	0.0308	Xrn2	5'-3' exoribonuclease 2
1422910_s_at	38.13	0.0308	Smc6	structural maintenance of chromosomes 6
1422733_at	36.54	0.0308	Fjx1	four jointed box 1 (Drosophila)
1418285_at	35.1	0.0308	Efnb1	ephrin B1
1417136_s_at	33.48	0.0308	Srpk2	serine/arginine-rich protein specific kinase 2
1452837_at	30.19	0.0308	Lpin2	lipin 2
1437958_at	29.51	0.0308	Xpr1	xenotropic and polytropic retrovirus receptor 1
1426523_a_at	28.52	0.0308	Gnpda2	glucosamine-6-phosphate deaminase 2
1439075_at	28.15	0.0308	Polr3f	polymerase (RNA) III (DNA directed) polypeptide F
1450906_at	27	0.0308	Plxnc1	plexin C1
1440034_at	24.54	0.0308	Stam2	signal transducing adaptor molecule (SH3 domain and ITAM motif) 2
1450740_a_at	70.22	0.0308	Mapre1	microtubule-associated protein, RP/EB family, member 1
1454295_at	39.55	0.0308	Nrip1	nuclear receptor interacting protein 1
1441274_at	36.04	0.0308	---	---
1416160_at	28.22	0.0308	Nr2f2	nuclear receptor subfamily 2, group F, member 2
1429009_at	47.19	0.031	Snrnp70	small nuclear ribonucleoprotein 70 (U1)
1439470_at	39.15	0.0319	---	---
1426545_at	48.53	0.0323	Tnrc6b	trinucleotide repeat containing 6b
1426366_at	54.77	0.0324	Eif2c2	eukaryotic translation initiation factor 2C, 2
1427143_at	49.95	0.0328	Kdm5b	lysine (K)-specific demethylase 5B
1425610_s_at	45.25	0.0333	Galnt2	UDP-N-acetyl-alpha-D-galactosamine:polypeptide N-acetylgalactosaminyltransferase 2
1436343_at	38.49	0.0333	Chd4	chromodomain helicase DNA binding protein 4
1460191_at	43.13	0.0334	Ykt6	YKT6 homolog (S. Cerevisiae)
1451458_at	46.31	0.0335	Tmem2	transmembrane protein 2
1450397_at	40	0.0335	Mtap1b	microtubule-associated protein 1B
1456281_at	36.28	0.0335	Fbxl18	F-box and leucine-rich repeat protein 18
1436723_at	35.71	0.0335	Cenpi	centromere protein I
1427267_at	22.74	0.0335	Tnrc18	trinucleotide repeat containing 18
1416755_at	54.6	0.0335	Dnajb1	DnaJ (Hsp40) homolog, subfamily B, member 1
1420626_at	47.86	0.0335	Gtf3c6	general transcription factor IIIC, polypeptide 6, alpha
1424663_at	47.63	0.0335	BC017647	cDNA sequence BC017647
1460328_at	46.12	0.0335	Brd3	bromodomain containing 3
1438496_a_at	32.12	0.0335	Ddx26b	DEAD/H (Asp-Glu-Ala-Asp/His) box polypeptide 26B
1437769_at	25.92	0.0335	---	---
1458007_at	19.38	0.0335	Myo1b	myosin IB
1437210_a_at	53.24	0.0335	Brd2	bromodomain containing 2
1426559_at	50.39	0.0335	Sbno1	sno, strawberry notch homolog 1 (Drosophila)
1436790_a_at	45.8	0.0335	Sox11	SRY-box containing gene 11
1457316_at	44.38	0.0335	Mtap6	microtubule-associated protein 6
1419156_at	49.64	0.0339	Sox4	SRY-box containing gene 4
1416081_at	33.11	0.0346	Smad1	SMAD family member 1
1451832_at	19.75	0.0346	Cklf	chemokine-like factor
1452360_a_at	31.91	0.0353	Kdm5a	lysine (K)-specific demethylase 5A
1440547_at	28.27	0.0358	---	---
1417419_at	42.53	0.0358	Ccnd1	cyclin D1
1425526_a_at	39.18	0.036	Prrx1	paired related homeobox 1
1451485_at	46.7	0.0373	Luc7l3	LUC7-like 3 (S. cerevisiae)
1449042_at	45.1	0.0373	Ctcf	CCCTC-binding factor
1425795_a_at	44.25	0.0373	Map3k7	mitogen-activated protein kinase kinase kinase 7
1422705_at	31.04	0.0373	Pmepa1	prostate transmembrane protein, androgen induced 1
1416661_at	28.77	0.0373	Eif3a	eukaryotic translation initiation factor 3, subunit A
1451569_at	36.95	0.0373	Nr2c2	nuclear receptor subfamily 2, group C, member 2
1439450_x_at	23.77	0.0373	A230046K03Rik	RIKEN cDNA A230046K03 gene
1438012_at	38.22	0.0377	Ppm1l	protein phosphatase 1 (formerly 2C)-like
1424486_a_at	34.3	0.0385	Txnrd1	thioredoxin reductase 1
1449999_a_at	33.44	0.0385	Cacna2d1	calcium channel, voltage-dependent, alpha2/delta subunit 1
1427254_at	42.71	0.0385	Zfp445	zinc finger protein 445
1423441_at	39.66	0.0385	Tfb2m	transcription factor B2, mitochondrial
1440001_at	36.47	0.0385	Rian	RNA imprinted and accumulated in nucleus
1429560_at	33.19	0.0385	Zfp955b	zinc finger protein 955B
1442277_at	27.15	0.0395	Chka	choline kinase alpha
1436983_at	50.52	0.0402	Crebbp	CREB binding protein
1451524_at	28.72	0.0404	Fbxw2	F-box and WD-40 domain protein 2
1428741_at	44.61	0.0405	Elavl4	ELAV (embryonic lethal, abnormal vision, Drosophila)-like 4 (Hu antigen D)
1442151_at	28.47	0.0407	D230040A04Rik	RIKEN cDNA D230040A04 gene
1434942_at	41.27	0.0413	Esf1	ESF1, nucleolar pre-rRNA processing protein, homolog (S. cerevisiae)
1437774_at	33.32	0.0413	1700020I14Rik	RIKEN cDNA 1700020I14 gene
1448425_at	66.77	0.042	Eif3a	eukaryotic translation initiation factor 3, subunit A
1424609_a_at	48.59	0.0421	Gm4354	predicted gene 4354
1417832_at	36.15	0.0425	Smc1a	structural maintenance of chromosomes 1A
1451056_at	42.7	0.043	Psmd7	proteasome (prosome, macropain) 26S subunit, non-ATPase, 7
1426485_at	49.95	0.0433	Ubxn4	UBX domain protein 4
1448794_s_at	42.39	0.0433	Dnajc2	DnaJ (Hsp40) homolog, subfamily C, member 2
1459187_at	39.94	0.0433	---	---
1440227_at	29	0.0433	Slc5a3	solute carrier family 5 (inositol transporters), member 3
1437248_at	23.51	0.0433	2700049A03Rik	RIKEN cDNA 2700049A03 gene
1442549_at	37.16	0.0433	Mbnl3	muscleblind-like 3 (Drosophila)
1444017_at	24.18	0.0433	---	---
1423474_at	61.87	0.0436	Top1	topoisomerase (DNA) I
1446190_at	34.37	0.0436	Dclk1	doublecortin-like kinase 1
1434101_at	45.11	0.0436	Nfib	nuclear factor I/B
1436910_at	40.86	0.0437	Rasal2	RAS protein activator like 2
1423117_at	46.74	0.0439	Pum1	pumilio 1 (Drosophila)
1438390_s_at	67.97	0.0444	Pttg1	pituitary tumor-transforming gene 1
1424607_a_at	50.47	0.0444	Gm4354	predicted gene 4354
1437288_at	42.34	0.0444	Impad1	inositol monophosphatase domain containing 1
1453413_at	38.97	0.0444	Gnas	GNAS (guanine nucleotide binding protein, alpha stimulating) complex locus
1418427_at	49.31	0.045	Kif5b	kinesin family member 5B
1426061_x_at	37.27	0.0455	---	---
1430680_a_at	37.37	0.0458	5830417I10Rik, Gon4l	gon-4-like pseudogene, gon-4-like (C.elegans)
1433388_at	23.91	0.0466	2900022M07Rik	RIKEN cDNA 2900022M07 gene
1437544_at	22.05	0.0466	Fubp1	far upstream element (FUSE) binding protein 1
1420917_at	32.44	0.0468	Prpf40a	PRP40 pre-mRNA processing factor 40 homolog A (yeast)
1423250_a_at	43.88	0.0468	Tgfb2	transforming growth factor, beta 2
1430309_at	52.61	0.0485	Nipbl	Nipped-B homolog (Drosophila)
1435166_at	38.35	0.0485	Cntn2	contactin 2
1423072_at	32.16	0.0485	6720475J19Rik	RIKEN cDNA 6720475J19 gene
1425019_at	31.37	0.0485	Ubxn2a	UBX domain protein 2A
1438686_at	31.3	0.0485	Eif4g1	eukaryotic translation initiation factor 4, gamma 1
1454665_at	29.78	0.0485	Irf2bp2	interferon regulatory factor 2 binding protein 2
1435082_at	27.53	0.0485	Sypl	synaptophysin-like protein
1433945_at	23.71	0.0485	Fam189a1	family with sequence similarity 189, member A1
1421809_at	48.21	0.0487	Dgcr2	DiGeorge syndrome critical region gene 2
1438403_s_at	66.91	0.0487	Malat1	metastasis associated lung adenocarcinoma transcript 1 (non-coding RNA)
1438680_at	53.65	0.0487	Auts2	autism susceptibility candidate 2
1436382_at	48.87	0.0487	Zbtb12	zinc finger and BTB domain containing 12
1423432_at	48.03	0.0487	Phip	pleckstrin homology domain interacting protein
1419164_at	47.72	0.0487	Zfp260	zinc finger protein 260
1419640_at	46.57	0.0487	Purb	purine rich element binding protein B
1450400_at	38.7	0.0487	Tgs1	trimethylguanosine synthase homolog (S. cerevisiae)
1450944_at	37.35	0.0487	Cspg4	chondroitin sulfate proteoglycan 4
1431830_at	36.87	0.0487	Zfp329	zinc finger protein 329
1441467_at	30.81	0.0487	---	---
1421908_a_at	50.42	0.0493	Tcf12	transcription factor 12
1450035_a_at	36	0.0493	Prpf40a	PRP40 pre-mRNA processing factor 40 homolog A (yeast)
1426060_at	35.65	0.05	---	---
1443897_at	32.47	0.05	Ddit3	DNA-damage inducible transcript 3
1452115_a_at	21.69	0.05	Plk4	polo-like kinase 4
1424755_at	40.29	0.05	Hip1	huntingtin interacting protein 1
1421323_a_at	57.65	0.0505	G3bp2	GTPase activating protein (SH3 domain) binding protein 2
1451972_at	40.9	0.0505	Glcci1	glucocorticoid induced transcript 1
1426259_at	27.47	0.0505	Pank3	pantothenate kinase 3
1417587_at	38.12	0.0505	Timeless	timeless homolog (Drosophila)
1459578_at	21.85	0.0505	AA407175	expressed sequence AA407175
1449311_at	34.24	0.0506	Bach1	BTB and CNC homology 1
1422769_at	41.47	0.0506	Syncrip	synaptotagmin binding, cytoplasmic RNA interacting protein
1452058_a_at	57.7	0.0511	Rnf11	ring finger protein 11
1450634_at	45.22	0.0511	Atp6v1a	ATPase, H+ transporting, lysosomal V1 subunit A
1426574_a_at	40.4	0.0511	Add3	adducin 3 (gamma)
1438736_at	36.91	0.0511	Thoc2	THO complex 2
1420613_at	66.86	0.0519	Ptp4a2	protein tyrosine phosphatase 4a2
1424142_at	36.7	0.0519	Ikbkap	inhibitor of kappa light polypeptide enhancer in B cells, kinase complex-associated protein
1453470_a_at	31.3	0.0519	Gna13	guanine nucleotide binding protein, alpha 13
1427708_a_at	15.39	0.0519	Nf2	neurofibromatosis 2
1429545_at	36.08	0.0521	LOC100044900, Ube2i	SUMO-conjugating enzyme UBC9-like, ubiquitin-conjugating enzyme E2I
1420937_at	38.07	0.0524	Cpsf2	cleavage and polyadenylation specific factor 2
1416365_at	75.6	0.0524	Hsp90ab1	heat shock protein 90 alpha (cytosolic), class B member 1
1417513_at	57.9	0.0524	Evi5	ecotropic viral integration site 5
1416568_a_at	48.36	0.0524	Acin1	apoptotic chromatin condensation inducer 1
1436985_at	41.58	0.0524	Zfp644	zinc finger protein 644
1432646_a_at	29.47	0.0524	2900097C17Rik	RIKEN cDNA 2900097C17 gene
1426613_a_at	51.54	0.0526	Snrpb2	U2 small nuclear ribonucleoprotein B
1435594_at	30.59	0.0526	Atl2	atlastin GTPase 2
1438039_at	56.79	0.0526	Hectd1	HECT domain containing 1
1449069_at	52.23	0.0526	Zfp148	zinc finger protein 148
1423597_at	43.88	0.0526	Atp8a1	ATPase, aminophospholipid transporter (APLT), class I, type 8A, member 1
1452350_at	32.69	0.0526	Brd8	bromodomain containing 8
1440984_at	21.76	0.0526	Baz2b	bromodomain adjacent to zinc finger domain, 2B
1451799_at	12.56	0.0526	Ccdc25	coiled-coil domain containing 25
1418189_s_at	60.15	0.0526	Malat1	metastasis associated lung adenocarcinoma transcript 1 (non-coding RNA)
1418245_a_at	49.79	0.0526	Rbfox2	RNA binding protein, fox-1 homolog (C. elegans) 2
1456256_at	43.15	0.0527	Eif5	eukaryotic translation initiation factor 5
1455252_at	35.93	0.0527	Tsc1	tuberous sclerosis 1
1455725_a_at	81.92	0.0527	Gm12657, Gm6749, Gm8029, H3f3a, H3f3b, H3f3c	predicted gene 12657, predicted pseudogene 6749, predicted gene 8029, H3 histone, family 3A, H3 histone, family 3B, H3 histone, family 3C
1424657_at	47.85	0.0527	Taok1	TAO kinase 1
1442095_at	46.43	0.0527	Asxl3	additional sex combs like 3 (Drosophila)
1450656_at	42.5	0.0527	Gna13	guanine nucleotide binding protein, alpha 13
1444430_at	31.54	0.0527	---	---
1449446_at	26.96	0.0527	Ccdc59	coiled-coil domain containing 59
1455831_at	37.84	0.0527	Fus	fusion, derived from t(12;16) malignant liposarcoma (human)
1436865_at	34.41	0.054	Slc26a11	solute carrier family 26, member 11
1438824_at	21.97	0.054	Slc20a1	solute carrier family 20, member 1
1424616_s_at	28.57	0.054	Pgap2	post-GPI attachment to proteins 2
1423417_at	42.13	0.054	Smarcc1	SWI/SNF related, matrix associated, actin dependent regulator of chromatin, subfamily c, member 1
1459733_at	28.56	0.0544	---	---
1448378_at	64.52	0.0562	Fscn1	fascin homolog 1, actin bundling protein (Strongylocentrotus purpuratus)
1460393_a_at	25.99	0.0563	Dusp7	dual specificity phosphatase 7
1418258_s_at	60.3	0.0564	Dynll2	dynein light chain LC8-type 2
1426795_at	26.28	0.0566	Ptprs	protein tyrosine phosphatase, receptor type, S
1422751_at	44.33	0.0571	Tle1	transducin-like enhancer of split 1, homolog of Drosophila E(spl)
1443898_at	32.42	0.0575	Bcl7c	B cell CLL/lymphoma 7C
1415773_at	58.42	0.0576	Ncl	nucleolin
1426713_s_at	49.32	0.0576	Eprs	glutamyl-prolyl-tRNA synthetase
1418514_at	46.87	0.0577	Mtf2	metal response element binding transcription factor 2
1429448_s_at	38.22	0.0579	Tet1	tet methylcytosine dioxygenase 1
1416724_x_at	54.7	0.058	Tcf4	transcription factor 4
1416660_at	50.75	0.058	Eif3a	eukaryotic translation initiation factor 3, subunit A
1437110_at	43.38	0.058	2810474O19Rik	RIKEN cDNA 2810474O19 gene
1441643_at	39.29	0.058	2013-03-03	membrane-associated ring finger (C3HC4) 3
1418225_at	36.43	0.058	Orc2	origin recognition complex, subunit 2
1459984_at	30.22	0.058	Mia3	melanoma inhibitory activity 3
1429724_at	46.12	0.058	Prpf4	PRP4 pre-mRNA processing factor 4 homolog (yeast)
1455819_at	53.21	0.0586	Rod1	ROD1 regulator of differentiation 1 (S. pombe)
1452161_at	33.75	0.0586	Tiparp	TCDD-inducible poly(ADP-ribose) polymerase
1420713_a_at	33.03	0.0586	Mdfi	MyoD family inhibitor
1438246_at	27.54	0.0586	Csnk1g1	casein kinase 1, gamma 1
1419612_at	24.66	0.0586	4632415L05Rik	RRS1 ribosome biogenesis regulator homolog pseudogene
1438662_at	19.74	0.0586	Ajap1	adherens junction associated protein 1
1417028_a_at	39.92	0.0589	Trim2	tripartite motif-containing 2
1426544_a_at	36.3	0.0589	Ttc14	tetratricopeptide repeat domain 14
1423137_at	45.86	0.0592	Rala	v-ral simian leukemia viral oncogene homolog A (ras related)
1453753_at	36.12	0.0592	Dtl	denticleless homolog (Drosophila)
1459859_x_at	42.99	0.0592	Chrac1	chromatin accessibility complex 1
1425383_a_at	40.82	0.0592	Pbx1	pre B cell leukemia homeobox 1
1443366_at	28.03	0.0592	Napg	N-ethylmaleimide sensitive fusion protein attachment protein gamma
1444532_at	27.16	0.0592	Ncstn	nicastrin
1427319_at	31.41	0.0594	A230046K03Rik	RIKEN cDNA A230046K03 gene
1434419_s_at	37.04	0.0598	Tardbp	TAR DNA binding protein
1452581_at	35.39	0.0598	Rprd1b	regulation of nuclear pre-mRNA domain containing 1B
1417087_at	58.46	0.0598	Glg1	golgi apparatus protein 1
1449870_a_at	31.87	0.0598	Atp6v0a2	ATPase, H+ transporting, lysosomal V0 subunit A2
1456110_at	45.91	0.0598	Ankrd11	ankyrin repeat domain 11
1453200_at	51.08	0.0606	Rai1	retinoic acid induced 1
1434357_a_at	39.2	0.0606	Kpnb1	karyopherin (importin) beta 1
1450743_s_at	35.14	0.0606	Syncrip	synaptotagmin binding, cytoplasmic RNA interacting protein
1437020_at	31.25	0.0606	Ep400	E1A binding protein p400
1421929_at	31.01	0.0606	Epha4	Eph receptor A4
1456713_at	25.9	0.0606	Pola2	polymerase (DNA directed), alpha 2
1458920_at	25.03	0.0606	---	---
1446095_at	24.29	0.0606	Airn	antisense Igf2r RNA
1455933_at	27.29	0.061	---	---
1450437_a_at	27.51	0.0618	Ncam1	neural cell adhesion molecule 1
1453263_at	36.86	0.0618	Naa35	N(alpha)-acetyltransferase 35, NatC auxiliary subunit
1419031_at	46.65	0.0623	Fads2	fatty acid desaturase 2
1417831_at	40.96	0.0627	Smc1a	structural maintenance of chromosomes 1A
1424296_at	39.02	0.0627	Gclc	glutamate-cysteine ligase, catalytic subunit
1431385_a_at	26.03	0.0631	Mbtps1	membrane-bound transcription factor peptidase, site 1
1456389_at	31.92	0.0632	Zeb2	zinc finger E-box binding homeobox 2
1445499_at	30.41	0.0632	Zc3h13	zinc finger CCCH type containing 13
1429720_at	46.79	0.0632	Naa35	N(alpha)-acetyltransferase 35, NatC auxiliary subunit
1423654_a_at	42.71	0.0633	Rnf4	ring finger protein 4
1439856_at	42.17	0.0636	Acvr2b	activin receptor IIB
1457851_at	28.65	0.0636	---	---
1447517_at	15.58	0.0646	Skiv2l2	superkiller viralicidic activity 2-like 2 (S. cerevisiae)
1422748_at	39.31	0.0647	Zeb2	zinc finger E-box binding homeobox 2
1455546_s_at	65.1	0.0652	Sf3a2	splicing factor 3a, subunit 2
1429707_at	43.83	0.0652	Plaa	phospholipase A2, activating protein
1449492_a_at	31.57	0.0652	Lect2	leukocyte cell-derived chemotaxin 2
1439032_at	30.58	0.0652	Haus2	HAUS augmin-like complex, subunit 2
1430436_at	23.43	0.0652	Fam115a	family with sequence similarity 115, member A
1459644_at	21.34	0.0652	C2cd3	C2 calcium-dependent domain containing 3
1418024_at	49.07	0.0655	Naa15	N(alpha)-acetyltransferase 15, NatA auxiliary subunit
1424349_a_at	42.65	0.0655	Lpgat1	lysophosphatidylglycerol acyltransferase 1
1437521_s_at	52.82	0.0655	Ammecr1l	AMME chromosomal region gene 1-like
1425533_a_at	38.39	0.0655	Stau2	staufen (RNA binding protein) homolog 2 (Drosophila)
1417261_at	40.94	0.0656	Mbtd1	mbt domain containing 1
1426805_at	47.05	0.0657	Smarca4	SWI/SNF related, matrix associated, actin dependent regulator of chromatin, subfamily a, member 4
1416723_at	52.98	0.0659	Tcf4	transcription factor 4
1418761_at	45.16	0.0659	Igf2bp1	insulin-like growth factor 2 mRNA binding protein 1
1429003_at	35.53	0.0659	Snw1	SNW domain containing 1
1416682_at	17.24	0.0659	Ube3a	ubiquitin protein ligase E3A
1447936_at	46.85	0.0659	2410006H16Rik	RIKEN cDNA 2410006H16 gene
1427136_s_at	38.3	0.0659	Srek1	splicing regulatory glutamine/lysine-rich protein 1
1419280_at	30.69	0.0659	Pip4k2a	phosphatidylinositol-5-phosphate 4-kinase, type II, alpha
1433668_at	60.54	0.0671	Pnrc1	proline-rich nuclear receptor coactivator 1
1426477_at	40.83	0.0671	Rasa1	RAS p21 protein activator 1
1427076_at	31.63	0.0671	Mpeg1	macrophage expressed gene 1
1427414_at	29.05	0.0671	Prkar2a	protein kinase, cAMP dependent regulatory, type II alpha
1419950_s_at	53.9	0.0671	Tnpo3	transportin 3
1453993_a_at	47.98	0.0673	Bnip2	BCL2/adenovirus E1B interacting protein 2
1451639_at	31.94	0.0678	Cebpg	CCAAT/enhancer binding protein (C/EBP), gamma
1433434_at	52.25	0.0681	AW551984	expressed sequence AW551984
1422890_at	30.05	0.0681	Pcdh18	protocadherin 18
1453238_s_at	40.93	0.0683	A130040M12Rik	RIKEN cDNA A130040M12 gene
1442352_at	26.42	0.0683	9430091N11Rik	RIKEN cDNA 9430091N11 gene
1424800_at	60.42	0.0686	Enah	enabled homolog (Drosophila)
1424112_at	58.91	0.0686	Igf2r	insulin-like growth factor 2 receptor
1448494_at	54.66	0.0686	Gas1	growth arrest specific 1
1420985_at	44.73	0.0686	Ash1l	ash1 (absent, small, or homeotic)-like (Drosophila)
1420947_at	39.01	0.0686	Atrx	alpha thalassemia/mental retardation syndrome X-linked homolog (human)
1455836_at	38.25	0.0686	Papola	poly (A) polymerase alpha
1429505_at	32.75	0.0686	Nbeal1	neurobeachin like 1
1445143_at	27.43	0.0686	Vash1	vasohibin 1
1437794_at	23.81	0.0686	Cabin1	calcineurin binding protein 1
1421881_a_at	44.52	0.0688	Elavl2	ELAV (embryonic lethal, abnormal vision, Drosophila)-like 2 (Hu antigen B)
1428532_at	39.5	0.0688	Ints7	integrator complex subunit 7
1417248_at	39.19	0.0688	Ralbp1	ralA binding protein 1
1460338_a_at	39.27	0.0688	Crlf3	cytokine receptor-like factor 3
1452497_a_at	25.95	0.0688	Nfatc3	nuclear factor of activated T cells, cytoplasmic, calcineurin dependent 3
1447258_at	20.72	0.0692	---	---
1424077_at	38.87	0.0699	Gdpd1	glycerophosphodiester phosphodiesterase domain containing 1
1427253_s_at	41.52	0.0709	Suz12	suppressor of zeste 12 homolog (Drosophila)
1441071_at	28.04	0.0709	Kcnq5	potassium voltage-gated channel, subfamily Q, member 5
1434374_at	26.13	0.0709	Fam168a	family with sequence similarity 168, member A
1458910_at	25.22	0.0709	---	---
1446102_at	20.4	0.0714	D9Ertd292e	DNA segment, Chr 9, ERATO Doi 292, expressed
1446882_at	15.7	0.0716	---	---
1455283_x_at	65.51	0.0719	Ndufs8	NADH dehydrogenase (ubiquinone) Fe-S protein 8
1448990_a_at	39.61	0.072	Myo1b	myosin IB
1418494_at	36.6	0.0721	Ebf2	early B cell factor 2
1420484_a_at	47.8	0.0723	Vtn	vitronectin
1417519_at	34.58	0.0723	Plagl2	pleiomorphic adenoma gene-like 2
1442489_at	15.94	0.0723	D1Ertd564e	DNA segment, Chr 1, ERATO Doi 564, expressed
1444326_at	27.19	0.0726	---	---
1438781_at	38.45	0.0733	Tet2	Tet methylcytosine dioxygenase 2
1426406_at	39.48	0.0733	Setd8	SET domain containing (lysine methyltransferase) 8
1429205_at	37.72	0.0733	Mllt3	myeloid/lymphoid or mixed-lineage leukemia (trithorax homolog, Drosophila); translocated to, 3
1445897_s_at	34.17	0.0733	Ifi35	interferon-induced protein 35
1417936_at	31.23	0.0733	Ccl9	chemokine (C-C motif) ligand 9
1418760_at	28.08	0.0733	Rdh11	retinol dehydrogenase 11
1419616_at	26.43	0.0733	Bmpr2	bone morphogenic protein receptor, type II (serine/threonine kinase)
1445604_at	23.48	0.0733	---	---
1421060_at	26.21	0.0733	Mllt1	myeloid/lymphoid or mixed-lineage leukemia (trithorax homolog, Drosophila); translocated to, 1
1449876_at	29.59	0.0734	Prkg1	protein kinase, cGMP-dependent, type I
1437082_at	34.45	0.0739	Akap9	A kinase (PRKA) anchor protein (yotiao) 9
1453437_at	34.34	0.0739	Fam115a	family with sequence similarity 115, member A
1449264_at	33.45	0.0739	Syt11	synaptotagmin XI
1449308_at	32.35	0.0739	C6	complement component 6
1419283_s_at	44.16	0.074	Tns1	tensin 1
1418536_at	20.34	0.074	H2-Q7, H2-Q8, H2-Q9, LOC68395	histocompatibility 2, Q region locus 7, histocompatibility 2, Q region locus 8, histocompatibility 2, Q region locus 9, histocompatibility 2, Q region locus 6-like
1456503_at	29.81	0.0741	Nup214	nucleoporin 214
1418239_at	27.36	0.0742	Apof	apolipoprotein F
1420530_at	35.54	0.0753	Dpf1	D4, zinc and double PHD fingers family 1
1417409_at	45.02	0.0753	Jun	Jun oncogene
1450079_at	55.79	0.0753	Nrk	Nik related kinase
1420578_at	24.18	0.0757	Optc	opticin
1426790_at	58.36	0.0764	Ssrp1	structure specific recognition protein 1
1434996_at	17.39	0.0766	Slc25a16	solute carrier family 25 (mitochondrial carrier, Graves disease autoantigen), member 16
1456022_at	50	0.0766	Hipk2	homeodomain interacting protein kinase 2
1424922_a_at	48.2	0.0766	Brd4	bromodomain containing 4
1417129_a_at	51.07	0.0772	Meis2	Meis homeobox 2
1450063_at	31.32	0.0772	Fmn2	formin 2
1452370_s_at	30.43	0.0772	Rabl6	RAB, member of RAS oncogene family-like 6
1437047_at	23.98	0.0772	Zfp664	zinc finger protein 664
1451285_at	74.64	0.0783	Fus	fusion, derived from t(12;16) malignant liposarcoma (human)
1422848_a_at	72.85	0.0783	Pabpn1	poly(A) binding protein, nuclear 1
1434020_at	56.73	0.0783	Pdap1	PDGFA associated protein 1
1439108_at	53.68	0.0783	Mll5	myeloid/lymphoid or mixed-lineage leukemia 5
1456655_at	52.18	0.0783	LOC100505027	uncharacterized LOC100505027
1425293_a_at	42.5	0.0783	Zcchc18	zinc finger, CCHC domain containing 18
1432572_at	32.34	0.0783	4931406H21Rik	RIKEN cDNA 4931406H21 gene
1431646_a_at	29.74	0.0783	Stx6	syntaxin 6
1452968_at	54.29	0.0783	Cthrc1	collagen triple helix repeat containing 1
1429739_a_at	44.45	0.0786	Patz1	POZ (BTB) and AT hook containing zinc finger 1
1419157_at	59.78	0.0787	Sox4	SRY-box containing gene 4
1424442_a_at	56.41	0.0787	Pja2	praja 2, RING-H2 motif containing
1448606_at	55.92	0.0787	Lpar1	lysophosphatidic acid receptor 1
1456752_at	48.08	0.0787	Gm19544	predicted gene, 19544
1442358_at	40.01	0.0787	AA409587	expressed sequence AA409587
1433005_at	32.54	0.0787	4833446E11Rik	RIKEN cDNA 4833446E11 gene
1451839_a_at	30.51	0.0787	Pde7a	phosphodiesterase 7A
1423173_at	30.44	0.0787	Napb	N-ethylmaleimide sensitive fusion protein attachment protein beta
1442061_at	29.13	0.0787	Btbd7	BTB (POZ) domain containing 7
1437101_at	24.22	0.0787	Lats2	large tumor suppressor 2
1420177_at	23.93	0.0787	Igll1	Immunoglobulin lambda-like polypeptide 1
1425084_at	16.38	0.0787	Gimap7	GTPase, IMAP family member 7
1418969_at	42.6	0.0788	Skp2	S-phase kinase-associated protein 2 (p45)
1424089_a_at	51.85	0.0788	Tcf4	transcription factor 4
1426865_a_at	49.4	0.0788	Ncam1	neural cell adhesion molecule 1
1438070_at	31.25	0.0788	Phf3	PHD finger protein 3
1426896_at	28.9	0.0788	Zfp191	zinc finger protein 191
1423667_at	69.78	0.0788	Mat2a	methionine adenosyltransferase II, alpha
1429369_at	36.12	0.0797	Tnpo3	transportin 3
1455499_at	20.58	0.0797	Nrxn2	neurexin II
1415931_at	43.65	0.0797	Igf2	insulin-like growth factor 2
1448395_at	43.42	0.0797	Sfrp1	secreted frizzled-related protein 1
1453386_at	42.46	0.0797	Tusc1	tumor suppressor candidate 1
1428077_at	36.9	0.0797	Tmem163	transmembrane protein 163
1429239_a_at	34.25	0.0797	Stard4	StAR-related lipid transfer (START) domain containing 4
1427677_a_at	33.89	0.0797	Sox6	SRY-box containing gene 6
1451022_at	32.24	0.0797	Lrp6	low density lipoprotein receptor-related protein 6
1450624_at	30.67	0.0797	Bhmt	betaine-homocysteine methyltransferase
1453954_a_at	26.57	0.0797	Mrps5	mitochondrial ribosomal protein S5
1455251_at	24.52	0.0797	Itga1	integrin alpha 1
1441425_at	26.27	0.0806	---	---
1424217_at	25.83	0.0806	Papola	poly (A) polymerase alpha
1427868_x_at	14.98	0.0813	Myh1	myosin, heavy polypeptide 1, skeletal muscle, adult
1415885_at	36.89	0.0815	Chgb	chromogranin B
1450384_at	33.52	0.0815	Bace1	beta-site APP cleaving enzyme 1
1419642_at	55.29	0.0826	Purb	purine rich element binding protein B
1416482_at	36.35	0.0826	Ttc3	tetratricopeptide repeat domain 3
1420650_at	35.31	0.0826	Zfhx3	zinc finger homeobox 3
1416915_at	43.35	0.0834	Msh6	mutS homolog 6 (E. coli)
1452428_a_at	64.05	0.0834	B2m	beta-2 microglobulin
1453448_at	37.58	0.0834	2310067E19Rik	RIKEN cDNA 2310067E19 gene
1433570_s_at	36.03	0.0834	Naa35	N(alpha)-acetyltransferase 35, NatC auxiliary subunit
1435485_at	26.82	0.0834	C230096C10Rik	RIKEN cDNA C230096C10 gene
1457514_at	20.61	0.0834	Ylpm1	YLP motif containing 1
1458408_at	15.85	0.0834	Samd8	sterile alpha motif domain containing 8
1436728_s_at	35.46	0.0835	Rtel1	regulator of telomere elongation helicase 1
1451140_s_at	34.34	0.0835	Prkag2	protein kinase, AMP-activated, gamma 2 non-catalytic subunit
1426184_a_at	31.64	0.0835	Pdcd6ip	programmed cell death 6 interacting protein
1429803_at	22.14	0.0835	1700021F07Rik	RIKEN cDNA 1700021F07 gene
1427248_at	51.46	0.0835	Whsc2	Wolf-Hirschhorn syndrome candidate 2 (human)
1449140_at	29.32	0.0837	Nudcd2	NudC domain containing 2
1450650_at	38.75	0.0837	Myo10	myosin X
1422626_at	32.35	0.0837	Mmp16	matrix metallopeptidase 16
1452103_at	28.28	0.0837	Arl16	ADP-ribosylation factor-like 16
1453853_a_at	24.7	0.0837	Arhgef12	Rho guanine nucleotide exchange factor (GEF) 12
1442063_at	22.49	0.0837	Adamtsl1	ADAMTS-like 1
1422449_s_at	57.59	0.0837	Rcn2	reticulocalbin 2
1424134_at	48.07	0.0837	Rspry1	ring finger and SPRY domain containing 1
1437972_s_at	61.05	0.0844	Sf3b5	splicing factor 3b, subunit 5
1437759_at	28.14	0.0844	Pfkp	Phosphofructokinase, platelet
1437728_at	44.44	0.0847	Alkbh5	alkB, alkylation repair homolog 5 (E. coli)
1437387_at	27.4	0.085	Susd5	sushi domain containing 5
1428154_s_at	38.53	0.0853	Ppapdc1b	phosphatidic acid phosphatase type 2 domain containing 1B
1426165_a_at	35.35	0.0853	Casp3	caspase 3
1428092_at	47.05	0.0853	Cdc5l	cell division cycle 5-like (S. pombe)
1433598_at	44.51	0.0853	Arglu1	arginine and glutamate rich 1
1455682_at	33.18	0.0853	Abl2	v-abl Abelson murine leukemia viral oncogene 2 (arg, Abelson-related gene)
1436519_a_at	40.56	0.0855	1110057K04Rik	RIKEN cDNA 1110057K04 gene
1450605_at	34.61	0.0858	Tas2r108	taste receptor, type 2, member 108
1457150_at	21.3	0.0858	AI428301	expressed sequence AI428301
1440341_at	25.04	0.0859	---	---
1430568_at	20.3	0.0861	Zc3h13	zinc finger CCCH type containing 13
1426824_at	47.51	0.0863	Psme4	proteasome (prosome, macropain) activator subunit 4
1429499_at	47.35	0.0863	Fbxo5	F-box protein 5
1426541_a_at	21.15	0.0863	Endod1	endonuclease domain containing 1
1437118_at	34.83	0.0867	Usp7	ubiquitin specific peptidase 7
1438009_at	90.96	0.0877	Hist1h2ab, Hist1h2ac, Hist1h2ad, Hist1h2ae, Hist1h2ag, Hist1h2ah, Hist1h2ai, Hist1h2an, Hist1h2ao, Hist1h2ap	histone cluster 1, H2ab, histone cluster 1, H2ac, histone cluster 1, H2ad, histone cluster 1, H2ae, histone cluster 1, H2ag, histone cluster 1, H2ah, histone cluster 1, H2ai, histone cluster 1, H2an, histone cluster 1, H2ao, histone cluster 1, H2ap
1416437_a_at	37.73	0.0879	Mapk8ip3	mitogen-activated protein kinase 8 interacting protein 3
1441726_at	18.91	0.0879	---	---
1452021_a_at	39.52	0.0879	Hes6	hairy and enhancer of split 6 (Drosophila)
1444811_at	28.22	0.0879	Sec62	SEC62 homolog (S. cerevisiae)
1428251_at	40.27	0.0882	Smchd1	SMC hinge domain containing 1
1448885_at	40.17	0.0886	Rap2b	RAP2B, member of RAS oncogene family
1449293_a_at	33.93	0.0888	Skp2	S-phase kinase-associated protein 2 (p45)
1434106_at	42.8	0.089	Epm2aip1	EPM2A (laforin) interacting protein 1
1456262_at	44.88	0.089	Rbm5	RNA binding motif protein 5
1431890_a_at	43.1	0.0891	Mllt3	myeloid/lymphoid or mixed-lineage leukemia (trithorax homolog, Drosophila); translocated to, 3
1430875_a_at	46.86	0.0892	Pak1ip1	PAK1 interacting protein 1
1438735_at	39.95	0.0894	Rsf1	remodeling and spacing factor 1
1428551_at	35.56	0.09	Trmt11	tRNA methyltransferase 11 homolog (S. cerevisiae)
1452178_at	25.1	0.0909	Parp10, Plec	poly (ADP-ribose) polymerase family, member 10, plectin
1428291_at	51.63	0.0911	Exosc8	exosome component 8
1420880_a_at	81.02	0.0911	Ywhab	tyrosine 3-monooxygenase/tryptophan 5-monooxygenase activation protein, beta polypeptide
1426407_at	68.61	0.0911	Celf1	CUGBP, Elav-like family member 1
1453313_at	48.88	0.0911	Sesn3	sestrin 3
1451003_at	46.72	0.0911	Tab2	TGF-beta activated kinase 1/MAP3K7 binding protein 2
1426343_at	46.07	0.0911	Stt3b	STT3, subunit of the oligosaccharyltransferase complex, homolog B (S. cerevisiae)
1418633_at	38.61	0.0911	Notch1	notch 1
1448818_at	31.95	0.0911	Wnt5a	wingless-related MMTV integration site 5A
1426514_at	29.5	0.0911	Chst15	carbohydrate (N-acetylgalactosamine 4-sulfate 6-O) sulfotransferase 15
1451849_a_at	26.95	0.0911	Lmnb2	lamin B2
1424614_at	42.68	0.0911	Pgap2	post-GPI attachment to proteins 2
1453988_a_at	22.15	0.0911	Ide	insulin degrading enzyme
1452811_at	37	0.0912	Atic	5-aminoimidazole-4-carboxamide ribonucleotide formyltransferase/IMP cyclohydrolase
1453229_s_at	65.5	0.0914	Uqcrh	ubiquinol-cytochrome c reductase hinge protein
1434005_at	55.69	0.0914	Rbms1	RNA binding motif, single stranded interacting protein 1
1420611_at	48.91	0.0914	Prkacb	protein kinase, cAMP dependent, catalytic, beta
1440942_at	31.05	0.0914	Dact2	dapper homolog 2, antagonist of beta-catenin (xenopus)
1449273_at	34.14	0.0915	Cyfip2	cytoplasmic FMR1 interacting protein 2
1446240_at	19.49	0.0915	---	---
1438888_at	31.41	0.0916	Gmcl1	germ cell-less homolog 1 (Drosophila)
1446868_at	28.82	0.0917	---	---
1458532_at	28.67	0.0918	Mtr	5-methyltetrahydrofolate-homocysteine methyltransferase
1452382_at	52.98	0.0919	Dnm3os	dynamin 3, opposite strand
1426010_a_at	41.85	0.0919	Epb4.1l3	erythrocyte protein band 4.1-like 3
1450401_at	36.09	0.0919	Tgs1	trimethylguanosine synthase homolog (S. cerevisiae)
1457744_at	33.52	0.0919	Ddx46	DEAD (Asp-Glu-Ala-Asp) box polypeptide 46
1419660_at	39.68	0.093	1600012F09Rik	RIKEN cDNA 1600012F09 gene
1422177_at	22.97	0.0931	Il13ra2	interleukin 13 receptor, alpha 2
1439001_at	30.36	0.0933	6030419C18Rik	RIKEN cDNA 6030419C18 gene
1449376_at	40.97	0.0937	Nicn1	nicolin 1
1453506_at	20.59	0.0937	Fam154a	family with sequence similarity 154, member A
1439990_at	27.1	0.0938	---	---
1428889_at	37.88	0.0939	Alkbh3	alkB, alkylation repair homolog 3 (E. coli)
1430932_at	21.16	0.0939	Slc9a8	solute carrier family 9 (sodium/hydrogen exchanger), member 8
1436976_a_at	14.29	0.0939	Yod1	YOD1 OTU deubiquitinating enzyme 1 homologue (S. cerevisiae)
1437213_at	37.01	0.094	Nudt21	nudix (nucleoside diphosphate linked moiety X)-type motif 21
1442673_at	28.73	0.0942	---	---
1437745_at	40.15	0.0949	Chd7	chromodomain helicase DNA binding protein 7
1421043_s_at	40.64	0.0952	Arhgef2	rho/rac guanine nucleotide exchange factor (GEF) 2
1438050_x_at	31.89	0.0955	Gm9222	predicted gene 9222
1416659_at	62.21	0.0957	Eif3a	eukaryotic translation initiation factor 3, subunit A
1452961_at	35.76	0.0957	Tril	TLR4 interactor with leucine-rich repeats
1415798_at	38.44	0.096	Ddr1	discoidin domain receptor family, member 1
1429624_at	35.83	0.096	Sltm	SAFB-like, transcription modulator
1457760_at	31.04	0.096	A930004J17Rik	RIKEN cDNA A930004J17 gene
1415988_at	30.15	0.096	Hdlbp	high density lipoprotein (HDL) binding protein
1421327_at	27.36	0.096	A730034C02, Mtap2	uncharacterized protein A730034C02, microtubule-associated protein 2
1449458_at	26.96	0.096	Foxi1	forkhead box I1
1450793_at	21.07	0.096	4930550L24Rik	RIKEN cDNA 4930550L24 gene
1447793_x_at	16.92	0.096	Gm9840, Rbx1	predicted gene 9840, ring-box 1
1441557_at	20.75	0.096	Setd8	SET domain containing (lysine methyltransferase) 8
1460339_at	69.52	0.0961	Psma4	proteasome (prosome, macropain) subunit, alpha type 4
1451317_at	48.31	0.0961	Ythdf2	YTH domain family 2
1431469_a_at	47.68	0.0961	Cxxc5	CXXC finger 5
1435320_at	45.93	0.0962	Ctdspl2	CTD (carboxy-terminal domain, RNA polymerase II, polypeptide A) small phosphatase like 2
1435176_a_at	46.36	0.0962	Id2	inhibitor of DNA binding 2
1435186_s_at	34.06	0.0962	Lrrcc1	leucine rich repeat and coiled-coil domain containing 1
1458779_at	23.51	0.0964	8030445P17Rik	RIKEN cDNA 8030445P17 gene
1415687_a_at	63.1	0.0964	Psap	prosaposin
1455129_at	54.75	0.0964	Mtdh	metadherin
1427011_a_at	54.12	0.0964	Lancl1	LanC (bacterial lantibiotic synthetase component C)-like 1
1433970_at	43.88	0.0964	Bola3	bolA-like 3 (E. coli)
1428616_at	42.61	0.0964	Zfp131	zinc finger protein 131
1429883_at	39.01	0.0964	Actl6a	actin-like 6A
1454051_at	33.29	0.0964	Fam123a	family with sequence similarity 123, member A
1445123_at	14.08	0.0964	---	---
1446644_at	37.66	0.0969	---	---
1418018_at	32.91	0.0969	Cpd	carboxypeptidase D
1428490_at	29.09	0.0969	C1galt1	core 1 synthase, glycoprotein-N-acetylgalactosamine 3-beta-galactosyltransferase, 1
1456544_at	26.96	0.0969	Tmem38b	transmembrane protein 38B
1443805_at	24.26	0.097	Dact3	dapper homolog 3, antagonist of beta-catenin (xenopus)
1418627_at	53.54	0.0974	Gclm	glutamate-cysteine ligase, modifier subunit
1419550_a_at	24.16	0.0975	Stk39	serine/threonine kinase 39
1434499_a_at	50.79	0.0975	Ldhb	lactate dehydrogenase B
1427877_at	50.47	0.0978	Zc3h15	zinc finger CCCH-type containing 15
1436884_x_at	66.66	0.098	Ewsr1	Ewing sarcoma breakpoint region 1
1423379_at	32.74	0.098	Nfatc4	nuclear factor of activated T cells, cytoplasmic, calcineurin dependent 4
1458389_at	16.54	0.0981	---	---
1430979_a_at	63.27	0.0988	Prdx2	peroxiredoxin 2
1451178_at	49.49	0.0993	Ccdc142, Mrpl53	coiled-coil domain containing 142, mitochondrial ribosomal protein L53
1435752_s_at	36.38	0.0993	Abcc9	ATP-binding cassette, sub-family C (CFTR/MRP), member 9
1415981_at	40.56	0.0993	Herpud2	HERPUD family member 2
1429660_s_at	28.6	0.1004	Smc2	structural maintenance of chromosomes 2
1425911_a_at	47.78	0.1009	Fgfr1	fibroblast growth factor receptor 1
1417141_at	33.17	0.1009	Igtp	interferon gamma induced GTPase
1434092_at	23.1	0.1009	Atg9b	autophagy related 9B
1453155_at	51.84	0.1009	Tmem50a	transmembrane protein 50A
1430045_at	28.52	0.1012	Tsnax	translin-associated factor X
1427640_a_at	35.18	0.1013	Runx1t1	runt-related transcription factor 1; translocated to, 1 (cyclin D-related)
1422850_at	56.99	0.1017	Pabpn1	poly(A) binding protein, nuclear 1
1436449_at	23.34	0.102	Pcdh11x	protocadherin 11 X-linked
1455107_at	46.05	0.102	Srpk1	serine/arginine-rich protein specific kinase 1
1434208_at	25.71	0.102	Rnf169	ring finger protein 169
1417701_at	39.67	0.1021	Ppp1r14c	protein phosphatase 1, regulatory (inhibitor) subunit 14c
1415723_at	69	0.1021	Eif5, LOC100047658	eukaryotic translation initiation factor 5, eukaryotic translation initiation factor 5-like
1431415_a_at	48.1	0.1021	Tbpl1	TATA box binding protein-like 1
1448578_at	47.01	0.1021	Pafah1b1	platelet-activating factor acetylhydrolase, isoform 1b, subunit 1
1456477_at	46.4	0.1021	Ccnt1	cyclin T1
1455057_at	34.62	0.1021	Gmps	guanine monophosphate synthetase
1429661_at	29.83	0.1024	Rhobtb3	Rho-related BTB domain containing 3
1450904_at	55.86	0.1024	Tmem167	transmembrane protein 167
1423633_at	25.26	0.1024	Snrnp48	small nuclear ribonucleoprotein 48 (U11/U12)
1425075_at	42.67	0.1028	Gatad2b	GATA zinc finger domain containing 2B
1441995_at	40.74	0.1028	---	---
1458128_at	37.3	0.1028	Kansl1l	KAT8 regulatory NSL complex subunit 1-like
1436505_at	35.43	0.1028	Ppig	peptidyl-prolyl isomerase G (cyclophilin G)
1438264_a_at	33.96	0.1028	Tpp2	tripeptidyl peptidase II
1459590_at	32.71	0.1028	---	---
1446507_at	25.12	0.1028	---	---
1453727_at	19.99	0.1028	Esf1	ESF1, nucleolar pre-rRNA processing protein, homolog (S. cerevisiae)
1419971_s_at	27.89	0.1029	Slc35a5	solute carrier family 35, member A5
1426645_at	73.5	0.1031	Hsp90aa1	heat shock protein 90, alpha (cytosolic), class A member 1
1426245_s_at	53.95	0.1033	Mapre2	microtubule-associated protein, RP/EB family, member 2
1417559_at	45.78	0.1035	Sfxn1	sideroflexin 1
1446605_at	30.7	0.1036	---	---
1418372_at	41.06	0.104	Adsl	adenylosuccinate lyase
1437612_at	28.79	0.104	Il4i1	Interleukin 4 induced 1
1437545_at	51.03	0.1049	Rcor1	REST corepressor 1
1453095_at	59.39	0.1049	Rab10	RAB10, member RAS oncogene family
1456754_at	34.71	0.1049	Zfyve20	zinc finger, FYVE domain containing 20
1430460_at	13.59	0.1051	Fam188a	family with sequence similarity 188, member A
1449370_at	46.76	0.1051	Sox4	SRY-box containing gene 4
1422272_at	32.93	0.1051	Phxr4	per-hexamer repeat gene 4
1453451_at	30.58	0.1051	6820402I19Rik	RIKEN cDNA 6820402I19 gene
1415811_at	44.6	0.1051	Uhrf1	ubiquitin-like, containing PHD and RING finger domains, 1
1440941_at	40.79	0.1052	LOC552912	uncharacterized LOC552912
1430404_at	24.27	0.1054	LOC75771	uncharacterized LOC75771
1454864_at	37.41	0.1058	Zfp592	zinc finger protein 592
1425461_at	32.26	0.1058	Fbxw11	F-box and WD-40 domain protein 11
1423594_a_at	38.87	0.1063	Ednrb	endothelin receptor type B
1417727_at	65.08	0.1063	Srsf9	serine/arginine-rich splicing factor 9
1416931_at	38.89	0.1063	Nif3l1	Ngg1 interacting factor 3-like 1 (S. pombe)
1454746_at	31.58	0.1063	Plekhm1	pleckstrin homology domain containing, family M (with RUN domain) member 1
1437676_at	15.49	0.1063	Spag9	sperm associated antigen 9
1442445_at	12.95	0.1063	2610027H17Rik	RIKEN cDNA 2610027H17 gene
1430752_at	30.21	0.1063	C330006D17Rik	RIKEN cDNA C330006D17 gene
1453684_s_at	48	0.1065	Zc3h15	zinc finger CCCH-type containing 15
1438276_at	36.99	0.1066	---	---
1430164_a_at	37.1	0.1069	Grb10	growth factor receptor bound protein 10
1424484_at	35.13	0.1072	Mob1a	MOB kinase activator 1A
1451888_a_at	32.28	0.1074	Odz4	odd Oz/ten-m homolog 4 (Drosophila)
1421399_at	29.13	0.1074	Insm1	insulinoma-associated 1
1455151_at	29.06	0.1074	Akap9	A kinase (PRKA) anchor protein (yotiao) 9
1438051_at	24.07	0.1074	Ttc14	tetratricopeptide repeat domain 14
1425981_a_at	25.46	0.1078	Rbl2	retinoblastoma-like 2
1434705_at	47.58	0.1081	Ctbp2	C-terminal binding protein 2
1424832_at	30.54	0.1081	Cd300ld	CD300 molecule-like family member d
1441635_at	31.2	0.1084	---	---
1448725_at	40.4	0.1084	Parg	poly (ADP-ribose) glycohydrolase
1454415_at	27.33	0.1088	Safb	scaffold attachment factor B
1433656_a_at	49.27	0.1089	Gnl3	guanine nucleotide binding protein-like 3 (nucleolar)
1417450_a_at	37.03	0.1089	Tacc3	transforming, acidic coiled-coil containing protein 3
1445212_at	28.69	0.1089	---	---
1441693_at	27.95	0.1089	Adamts3	a disintegrin-like and metallopeptidase (reprolysin type) with thrombospondin type 1 motif, 3
1427102_at	14.82	0.1089	Slfn4	schlafen 4
1426342_at	71.88	0.1091	Stt3b	STT3, subunit of the oligosaccharyltransferase complex, homolog B (S. cerevisiae)
1419701_s_at	36.41	0.1092	Anks3	ankyrin repeat and sterile alpha motif domain containing 3
1420851_at	53.95	0.1093	Pard6g	par-6 partitioning defective 6 homolog gamma (C. elegans)
1447473_at	15.36	0.1093	---	---
1448991_a_at	66.46	0.1104	Ina	internexin neuronal intermediate filament protein, alpha
1451979_at	44.3	0.1104	Kras	v-Ki-ras2 Kirsten rat sarcoma viral oncogene homolog
1452374_at	41.18	0.1104	Zfp322a	zinc finger protein 322A
1450071_at	33.96	0.1104	Ash1l	ash1 (absent, small, or homeotic)-like (Drosophila)
1437202_at	33.71	0.1104	Mysm1	myb-like, SWIRM and MPN domains 1
1418431_at	27.22	0.1104	Kif5b	kinesin family member 5B
1424778_at	41.02	0.1104	Reep3	receptor accessory protein 3
1415781_a_at	83.27	0.1106	Gm13430, Sumo2	predicted gene 13430, SMT3 suppressor of mif two 3 homolog 2 (yeast)
1438753_at	40.84	0.1109	---	---
1453240_a_at	36.09	0.111	Gcap14	granule cell antiserum positive 14
1446295_at	22.9	0.111	Trim24	tripartite motif-containing 24
1419155_a_at	62.94	0.111	Sox4	SRY-box containing gene 4
1419584_at	55.91	0.111	Ttc28	tetratricopeptide repeat domain 28
1426992_at	54.43	0.111	Xpr1	xenotropic and polytropic retrovirus receptor 1
1423220_at	49.88	0.111	Eif4e	eukaryotic translation initiation factor 4E
1423461_a_at	43.69	0.111	Ubl3	ubiquitin-like 3
1449515_at	42.8	0.111	Zfp292	zinc finger protein 292
1455238_at	34.34	0.111	Mum1l1	melanoma associated antigen (mutated) 1-like 1
1441592_at	31.87	0.111	---	---
1434792_at	31.29	0.111	2010320M18Rik	RIKEN cDNA 2010320M18 gene
1455998_at	29.9	0.111	Zbed6	zinc finger, BED domain containing 6
1440464_at	27.91	0.111	Elavl1	ELAV (embryonic lethal, abnormal vision)-like 1 (Hu antigen R)
1449960_at	24.26	0.111	Nptx2	neuronal pentraxin 2
1441986_at	22.57	0.111	Zcchc6	zinc finger, CCHC domain containing 6
1448229_s_at	49.28	0.111	Ccnd2	cyclin D2
1425319_s_at	30.11	0.1111	Snrnp48	small nuclear ribonucleoprotein 48 (U11/U12)
1428909_at	19.83	0.1112	A130040M12Rik	RIKEN cDNA A130040M12 gene
1423723_s_at	51.03	0.1112	Tardbp	TAR DNA binding protein
1446755_at	31.08	0.1112	---	---
1441297_at	22.66	0.1112	---	---
1422849_a_at	88.45	0.1113	Pabpn1	poly(A) binding protein, nuclear 1
1424206_at	57.35	0.1113	Smarca5	SWI/SNF related, matrix associated, actin dependent regulator of chromatin, subfamily a, member 5
1435456_at	46.95	0.1113	Ttc28	tetratricopeptide repeat domain 28
1428153_at	39.39	0.1113	Mrps10	mitochondrial ribosomal protein S10
1419112_at	38.66	0.1116	Nlk	nemo like kinase
1440332_at	37.67	0.1116	Cdv3	carnitine deficiency-associated gene expressed in ventricle 3
1458874_at	30.35	0.1116	---	---
1421329_a_at	24.34	0.1116	Smyd1	SET and MYND domain containing 1
1444101_at	20.62	0.1116	Odf2	outer dense fiber of sperm tails 2
1422525_at	75.17	0.1116	Atp5k	ATP synthase, H+ transporting, mitochondrial F1F0 complex, subunit e
1422896_at	23.66	0.1117	Vamp4	vesicle-associated membrane protein 4
1429458_at	46.83	0.1117	2410127L17Rik	RIKEN cDNA 2410127L17 gene
1446147_at	40.7	0.1117	Rbm39	RNA binding motif protein 39
1425545_x_at	35.55	0.1117	H2-D1	histocompatibility 2, D region locus 1
1456976_at	31.55	0.1117	Wnt5a	wingless-related MMTV integration site 5A
1424431_at	29.56	0.1117	Csgalnact2	chondroitin sulfate N-acetylgalactosaminyltransferase 2
1456421_at	26.32	0.1117	4930578M01Rik	RIKEN cDNA 4930578M01 gene
1417651_at	25.62	0.1117	Cyp2c29	cytochrome P450, family 2, subfamily c, polypeptide 29
1437719_x_at	20.13	0.1117	A230046K03Rik	RIKEN cDNA A230046K03 gene
1422305_at	20.02	0.1117	Ifnb1	interferon beta 1, fibroblast
1438677_at	35.95	0.1118	Pkp4	plakophilin 4
1455137_at	43.11	0.1131	Rapgef5	Rap guanine nucleotide exchange factor (GEF) 5
1420522_at	31.61	0.1131	Ccdc50	coiled-coil domain containing 50
1423089_at	28.14	0.1131	Tmod3	tropomodulin 3
1431028_a_at	24.99	0.1131	Pank1	pantothenate kinase 1
1454404_at	33.04	0.1138	2610011E03Rik	RIKEN cDNA 2610011E03 gene
1452735_at	54.93	0.114	Pcnp	PEST proteolytic signal containing nuclear protein
1443348_at	20.92	0.114	D030028M11Rik	RIKEN cDNA D030028M11 gene
1434185_at	49.22	0.1142	Acaca, LOC100503180	acetyl-Coenzyme A carboxylase alpha, acetyl-CoA carboxylase 1-like
1416812_at	54.86	0.1142	Tia1	cytotoxic granule-associated RNA binding protein 1
1449209_a_at	30.67	0.1142	Rdh11	retinol dehydrogenase 11
1441683_at	23.07	0.1144	---	---
1422485_at	52.19	0.1144	Smad4	SMAD family member 4
1456488_at	34.98	0.1144	Wdr33	WD repeat domain 33
1422101_at	30.13	0.1144	Tnfrsf23	tumor necrosis factor receptor superfamily, member 23
1457174_at	25.95	0.1144	AU015680	expressed sequence AU015680
1420863_at	25.74	0.1144	Dctn4	dynactin 4
1438398_at	24.72	0.1144	---	---
1445618_at	22.7	0.1144	---	---
1454267_a_at	20.53	0.1144	Prss32	protease, serine, 32
1458039_at	20.22	0.1144	---	---
1436361_at	42.43	0.1144	Vgll2	vestigial like 2 homolog (Drosophila)
1416594_at	40.23	0.1144	Sfrp1	secreted frizzled-related protein 1
1434721_at	40.21	0.1144	Ankle2	ankyrin repeat and LEM domain containing 2
1426862_at	37.28	0.1144	Aftph	aftiphilin
1441170_a_at	27.13	0.1144	Dab2ip	disabled 2 interacting protein
1426888_at	46.84	0.1147	Ehmt2	euchromatic histone lysine N-methyltransferase 2
1438416_at	48.08	0.1148	Med16	mediator complex subunit 16
1428694_at	44.58	0.1148	Mir17hg	MIR17 host gene 1 (non-protein coding)
1423393_at	57.78	0.115	Clic4	chloride intracellular channel 4 (mitochondrial)
1452560_a_at	45.12	0.115	Nfya	nuclear transcription factor-Y alpha
1428402_at	41.76	0.115	Zcchc3	zinc finger, CCHC domain containing 3
1441371_at	37.37	0.115	Plxna4	plexin A4
1426548_a_at	33.35	0.115	Atpbd4	ATP binding domain 4
1422211_a_at	28.43	0.115	B3gnt3	UDP-GlcNAc:betaGal beta-1,3-N-acetylglucosaminyltransferase 3
1441246_s_at	28.18	0.115	Dpysl5	dihydropyrimidinase-like 5
1456650_at	38.26	0.115	---	---
1457434_s_at	52.14	0.1151	Ptpla	protein tyrosine phosphatase-like (proline instead of catalytic arginine), member a
1423237_at	41.76	0.1161	Galnt1	UDP-N-acetyl-alpha-D-galactosamine:polypeptide N-acetylgalactosaminyltransferase 1
1418186_at	34.45	0.1161	Gstt1	glutathione S-transferase, theta 1
1459307_at	33.79	0.1161	---	---
1417556_at	32.99	0.1161	Fabp1	fatty acid binding protein 1, liver
1419102_at	32.04	0.1161	Sin3a	transcriptional regulator, SIN3A (yeast)
1460099_at	26.39	0.1161	---	---
1457872_at	25.55	0.1161	---	---
1429802_at	21.63	0.1161	Hsd17b14	hydroxysteroid (17-beta) dehydrogenase 14
1417270_at	20.97	0.1161	Wdr12	WD repeat domain 12
1448006_at	40.92	0.1164	Zc3h7b	zinc finger CCCH type containing 7B
1425060_s_at	9.54	0.1164	Clip1	CAP-GLY domain containing linker protein 1
1457458_at	35.98	0.1168	Zc3h4	zinc finger CCCH-type containing 4
1454406_at	34.7	0.117	4930453J04Rik	RIKEN cDNA 4930453J04 gene
1427633_a_at	31.41	0.117	Pappa	pregnancy-associated plasma protein A
1437949_x_at	28.5	0.117	Rnf114	ring finger protein 114
1427927_at	44.7	0.1172	Hscb	HscB iron-sulfur cluster co-chaperone homolog (E. coli)
1415752_at	56.06	0.1172	BC031181	cDNA sequence BC031181
1429478_at	35.92	0.1172	6720463M24Rik	RIKEN cDNA 6720463M24 gene
1448474_at	35.42	0.1172	Nek7	NIMA (never in mitosis gene a)-related expressed kinase 7
1443613_x_at	33.16	0.1172	---	---
1456721_at	30.97	0.1172	Thsd7a	thrombospondin, type I, domain containing 7A
1434447_at	34.02	0.1173	Met	met proto-oncogene
1424572_a_at	62.14	0.1177	H2afy	H2A histone family, member Y
1424028_at	52.7	0.1177	Chtf8	CTF8, chromosome transmission fidelity factor 8
1424342_at	43.97	0.1177	Fyttd1	forty-two-three domain containing 1
1444552_at	26.33	0.1187	---	---
1426484_at	23.5	0.119	Ubxn4	UBX domain protein 4
1428542_at	46.92	0.119	Eif1ad	eukaryotic translation initiation factor 1A domain containing
1424135_at	37.59	0.119	Rspry1	ring finger and SPRY domain containing 1
1455944_at	35.93	0.119	Zfp516	zinc finger protein 516
1427293_a_at	30.82	0.119	Auts2	autism susceptibility candidate 2
1452781_a_at	45.07	0.1196	Gtf3c2	general transcription factor IIIC, polypeptide 2, beta
1426408_at	50.6	0.1196	Celf1	CUGBP, Elav-like family member 1
1445268_at	38.42	0.1196	---	---
1425072_at	33.12	0.1196	Skp2	S-phase kinase-associated protein 2 (p45)
1423162_s_at	32.67	0.1196	Spred1	sprouty protein with EVH-1 domain 1, related sequence
1441520_at	28.1	0.1196	Aspm	asp (abnormal spindle)-like, microcephaly associated (Drosophila)
1424911_a_at	17.21	0.1196	Lyzl4	lysozyme-like 4
1442309_at	23.59	0.1196	---	---
1422851_at	69.33	0.1201	Hmga2	high mobility group AT-hook 2
1422051_a_at	28.74	0.1201	Gabbr1	gamma-aminobutyric acid (GABA) B receptor, 1
1416561_at	27.86	0.1201	Gad1	glutamate decarboxylase 1
1430996_at	24.57	0.1212	Etnk1	ethanolamine kinase 1
1431465_s_at	27.58	0.1217	Fyttd1	forty-two-three domain containing 1
1444089_at	40.73	0.1217	Spnb2	spectrin beta 2
1432338_at	20.78	0.1217	4833419O12Rik	RIKEN cDNA 4833419O12 gene
1434213_x_at	50.16	0.1219	Ndufs8	NADH dehydrogenase (ubiquinone) Fe-S protein 8
1459651_s_at	50.31	0.122	Nup54	nucleoporin 54
1454691_at	45.4	0.122	Nrxn1	neurexin I
1448339_at	41.83	0.122	Tmem30a	transmembrane protein 30A
1448516_at	41.42	0.122	Tsn	translin
1437888_at	31.67	0.122	Wnk1	WNK lysine deficient protein kinase 1
1449983_a_at	30.02	0.122	Nqo2	NAD(P)H dehydrogenase, quinone 2
1429008_at	25.16	0.122	1810074P20Rik	RIKEN cDNA 1810074P20 gene
1442353_at	25.07	0.122	Itpa	inosine triphosphatase (nucleoside triphosphate pyrophosphatase)
1417071_s_at	23.51	0.122	Cyp4v3	cytochrome P450, family 4, subfamily v, polypeptide 3
1444385_at	16.54	0.122	---	---
1434149_at	41.3	0.122	Tcf4	transcription factor 4
1450754_at	37.96	0.122	Cacna2d2	calcium channel, voltage-dependent, alpha 2/delta subunit 2
1456867_x_at	51.24	0.1221	Ergic3	ERGIC and golgi 3
1452478_at	28.9	0.1221	Alpk2	alpha-kinase 2
1448898_at	17.31	0.1221	Ccl9	chemokine (C-C motif) ligand 9
1429257_at	50.48	0.1223	Meg3	maternally expressed 3
1422901_at	45.47	0.1225	Mgea5	meningioma expressed antigen 5 (hyaluronidase)
1450629_at	42.58	0.1232	Lima1	LIM domain and actin binding 1
1449379_at	43.21	0.1237	Kdr	kinase insert domain protein receptor
1456361_at	15.45	0.1237	Afap1	actin filament associated protein 1
1435632_at	24.52	0.1238	Nufip2	nuclear fragile X mental retardation protein interacting protein 2
1429425_at	51.65	0.1238	Rnf139	ring finger protein 139
1417393_a_at	47.56	0.1238	Fam132a	family with sequence similarity 132, member A
1425686_at	24.05	0.1238	Cflar	CASP8 and FADD-like apoptosis regulator
1444020_at	51.53	0.1238	LOC100861688	uncharacterized LOC100861688
1429432_at	17.41	0.124	Prrc2c	proline-rich coiled-coil 2C
1444536_at	25.09	0.1246	Gm15122	predicted gene 15122
1418432_at	25.86	0.1247	Cab39	calcium binding protein 39
1458710_at	38.88	0.1247	---	---
1456514_at	34.68	0.1247	---	---
1438352_at	28.72	0.1247	---	---
1441023_at	26.45	0.1247	Eif2s2, Gm9892	eukaryotic translation initiation factor 2, subunit 2 (beta), predicted gene 9892
1438028_at	40.62	0.1252	Rprd2	regulation of nuclear pre-mRNA domain containing 2
1423030_at	77.46	0.1252	Vcp	valosin containing protein
1454858_x_at	31.98	0.1252	Mettl7a1	methyltransferase like 7A1
1429659_at	18.44	0.1256	Smc2	structural maintenance of chromosomes 2
1448769_at	53.62	0.1257	Slc35b1	solute carrier family 35, member B1
1436165_at	39.61	0.1258	Luc7l2	LUC7-like 2 (S. cerevisiae)
1421907_at	43.66	0.1259	Med1	mediator complex subunit 1
1422164_at	30.47	0.1259	Pou3f4	POU domain, class 3, transcription factor 4
1449546_a_at	30.03	0.126	Zfp617	zinc finger protein 617
1458501_at	34.23	0.1263	Vapb	vesicle-associated membrane protein, associated protein B and C
1424917_a_at	18.51	0.1263	Wipi1	WD repeat domain, phosphoinositide interacting 1
1443701_at	33.67	0.1266	Fam171a2	family with sequence similarity 171, member A2
1457652_x_at	48.15	0.1268	---	---
1434933_at	47.4	0.1268	Rc3h1	RING CCCH (C3H) domains 1
1457988_at	36.43	0.1268	---	---
1460741_x_at	33.14	0.1268	D17Wsu92e	DNA segment, Chr 17, Wayne State University 92, expressed
1429065_at	30.78	0.1268	Ikbip, LOC100862563	IKBKB interacting protein, inhibitor of nuclear factor kappa-B kinase-interacting protein-like
1444675_at	29.01	0.1268	AL023051	expressed sequence AL023051
1443053_at	28.66	0.1268	---	---
1457899_at	14.65	0.1268	Kalrn	kalirin, RhoGEF kinase
1428553_at	75.75	0.1268	Glrx5	glutaredoxin 5 homolog (S. cerevisiae)
1440950_at	29.44	0.1269	Akt1	thymoma viral proto-oncogene 1
1449028_at	42.98	0.1275	Rhou	ras homolog gene family, member U
1416123_at	21.2	0.1276	Ccnd2	cyclin D2
1447467_at	20.17	0.1276	Ptpra	protein tyrosine phosphatase, receptor type, A
1427266_at	48.52	0.1276	Pbrm1	polybromo 1
1451975_at	39.23	0.1276	2810453I06Rik	RIKEN cDNA 2810453I06 gene
1421970_a_at	37.97	0.1276	Gria2	glutamate receptor, ionotropic, AMPA2 (alpha 2)
1442992_at	22.1	0.1276	130004C03	uncharacterized LOC403343
1423567_a_at	54.81	0.1277	Psma7	proteasome (prosome, macropain) subunit, alpha type 7
1427324_at	34.29	0.1277	Tmem120b	transmembrane protein 120B
1446512_at	16.13	0.1277	Zc3h15	zinc finger CCCH-type containing 15
1424606_at	27.18	0.1279	Cplx3	complexin 3
1456193_x_at	59.11	0.1281	Gpx4	glutathione peroxidase 4
1417754_at	36.18	0.1281	Topors	topoisomerase I binding, arginine/serine-rich
1431033_x_at	32.89	0.1281	Agl	amylo-1,6-glucosidase, 4-alpha-glucanotransferase
1420352_at	30.29	0.1281	Prss22	protease, serine, 22
1439615_at	25.8	0.1281	Gan	giant axonal neuropathy
1430032_at	25.3	0.1281	Rbm4b	RNA binding motif protein 4B
1426951_at	31.94	0.1282	Crim1	cysteine rich transmembrane BMP regulator 1 (chordin like)
1452475_at	22.82	0.1283	Pcsk5	proprotein convertase subtilisin/kexin type 5
1427742_a_at	35.74	0.1284	Klf6	Kruppel-like factor 6
1453654_at	24	0.1284	Cnot10	CCR4-NOT transcription complex, subunit 10
1421142_s_at	32.73	0.1287	Foxp1	forkhead box P1
1451230_a_at	75.67	0.1288	Wbp5	WW domain binding protein 5
1425599_a_at	41.6	0.1288	Gatad1	GATA zinc finger domain containing 1
1417288_at	39.97	0.1288	Plekha2	pleckstrin homology domain-containing, family A (phosphoinositide binding specific) member 2
1426001_at	35.27	0.1288	Eomes	eomesodermin homolog (Xenopus laevis)
1449615_s_at	31.47	0.1288	Hdlbp	high density lipoprotein (HDL) binding protein
1424067_at	24.38	0.1289	Icam1	intercellular adhesion molecule 1
1459467_at	29.48	0.129	AA986715	expressed sequence AA986715
1425595_at	20.98	0.1292	Gabbr1	gamma-aminobutyric acid (GABA) B receptor, 1
1448880_at	49.66	0.1292	Gm10015, Gm10145, Gm10705, Gm5858, LOC100045901, Ube2l3	predicted gene 10015, predicted gene 10145, predicted gene 10705, predicted gene 5858, ubiquitin-conjugating enzyme E2 L3-like, ubiquitin-conjugating enzyme E2L 3
1437042_at	33.9	0.1292	Arnt	aryl hydrocarbon receptor nuclear translocator
1439517_at	28.74	0.1292	---	---
1442338_at	37.67	0.1292	---	---
1439928_at	29.85	0.1297	---	---
1426487_a_at	36.87	0.1298	Rbbp6	retinoblastoma binding protein 6
1426849_at	31.55	0.1302	Sec24b	Sec24 related gene family, member B (S. cerevisiae)
1454697_at	44.62	0.1305	Sec62	SEC62 homolog (S. cerevisiae)
1436898_at	55.81	0.1306	Sfpq	splicing factor proline/glutamine rich (polypyrimidine tract binding protein associated)
1424770_at	46.03	0.1306	Cald1	caldesmon 1
1455117_at	22.54	0.1308	Mcm9	minichromosome maintenance complex component 9
1420022_s_at	18.56	0.1308	Suz12	Suppressor of zeste 12 homolog (Drosophila)
1440140_at	19.41	0.1308	---	---
1418227_at	29.05	0.1315	Orc2	origin recognition complex, subunit 2
1435520_at	40.3	0.1316	Msi2	Musashi homolog 2 (Drosophila)
1436137_at	42.38	0.132	Slc6a17	solute carrier family 6 (neurotransmitter transporter), member 17
1420614_at	34.98	0.132	Dynlt3	dynein light chain Tctex-type 3
1423526_at	29.6	0.132	Arid3b	AT rich interactive domain 3B (BRIGHT-like)
1418350_at	28.64	0.132	Hbegf	heparin-binding EGF-like growth factor
1441183_at	27.43	0.132	---	---
1453957_a_at	24.66	0.132	Igf2bp3	insulin-like growth factor 2 mRNA binding protein 3
1427688_a_at	38.61	0.1321	Ptprs	protein tyrosine phosphatase, receptor type, S
1435901_at	41.7	0.1323	Usp40	ubiquitin specific peptidase 40
1437447_s_at	55.57	0.1323	Ercc1	excision repair cross-complementing rodent repair deficiency, complementation group 1
1427368_x_at	35.95	0.1323	Fes	feline sarcoma oncogene
1446050_at	20.6	0.1324	---	---
1415733_a_at	60.82	0.1335	Gm8069, Tomm5	predicted pseudogene 8069, translocase of outer mitochondrial membrane 5 homolog (yeast)
1434701_at	53.99	0.1335	Alkbh5	alkB, alkylation repair homolog 5 (E. coli)
1423622_a_at	52.32	0.1335	Ccnl1	cyclin L1
1435836_at	32.49	0.1335	Pdk1	pyruvate dehydrogenase kinase, isoenzyme 1
1452291_at	29.36	0.1335	Arap2	ArfGAP with RhoGAP domain, ankyrin repeat and PH domain 2
1421276_a_at	28.38	0.1335	Dst	dystonin
1443586_at	25	0.1335	Fip1l1	FIP1 like 1 (S. cerevisiae)
1452462_a_at	38.52	0.1335	Banp	BTG3 associated nuclear protein
1450420_at	38.3	0.1335	Stag1	stromal antigen 1
1422687_at	46.34	0.1336	Nras	neuroblastoma ras oncogene
1427497_at	27.69	0.1336	2610015P09Rik	RIKEN cDNA 2610015P09 gene
1452292_at	48.84	0.1338	Ap2b1	adaptor-related protein complex 2, beta 1 subunit
1456662_at	17.93	0.1339	AA386476, LOC100504975	expressed sequence AA386476, uncharacterized LOC100504975
1418371_at	41.97	0.1342	Dynll2	dynein light chain LC8-type 2
1435232_x_at	51.41	0.1343	Mrpl15	mitochondrial ribosomal protein L15
1426241_a_at	37.71	0.1343	Scmh1	sex comb on midleg homolog 1
1455757_at	33.01	0.1343	D3Ertd254e	DNA segment, Chr 3, ERATO Doi 254, expressed
1435827_at	24.4	0.1343	4933404O12Rik	RIKEN cDNA 4933404O12 gene
1459745_at	17.38	0.1343	---	---
1420138_at	40.94	0.1347	Slc19a1	solute carrier family 19 (folate transporter), member 1
1439036_a_at	38.58	0.1347	Atp1b1	ATPase, Na+/K+ transporting, beta 1 polypeptide
1416211_a_at	64.37	0.1347	Ptn	pleiotrophin
1457333_at	32.04	0.1347	Sdk2	sidekick homolog 2 (chicken)
1425767_a_at	31.15	0.1347	Six4	sine oculis-related homeobox 4 homolog (Drosophila)
1418562_at	57.16	0.1351	Sf3b1	splicing factor 3b, subunit 1
1422555_s_at	48.69	0.1351	Gna13	guanine nucleotide binding protein, alpha 13
1456005_a_at	45.76	0.1351	Bcl2l11	BCL2-like 11 (apoptosis facilitator)
1436068_at	41.13	0.1351	Zbtb10	zinc finger and BTB domain containing 10
1430183_at	35.65	0.1351	---	---
1443969_at	32.25	0.1351	Irs2	insulin receptor substrate 2
1448803_at	31.92	0.1351	Golga4	golgi autoantigen, golgin subfamily a, 4
1439532_s_at	31.12	0.1351	Kif13a	kinesin family member 13A
1451577_at	29.02	0.1351	Zbtb20	zinc finger and BTB domain containing 20
1460407_at	20.86	0.1351	Spib	Spi-B transcription factor (Spi-1/PU.1 related)
1455905_at	29.69	0.1352	2610507B11Rik	RIKEN cDNA 2610507B11 gene
1420659_at	29.39	0.1352	Slamf6	SLAM family member 6
1428187_at	48.8	0.1353	Cd47	CD47 antigen (Rh-related antigen, integrin-associated signal transducer)
1426361_at	36.16	0.1353	Zbed6, Zc3h11a	zinc finger, BED domain containing 6, zinc finger CCCH type containing 11A
1442006_at	51.37	0.1359	---	---
1451621_at	41.74	0.1359	Pppde1	PPPDE peptidase domain containing 1
1451688_s_at	32.36	0.1359	Cant1	calcium activated nucleotidase 1
1459974_x_at	29.66	0.1359	Tbc1d9b	TBC1 domain family, member 9B
1449591_at	15.97	0.1359	Casp4	caspase 4, apoptosis-related cysteine peptidase
1456492_at	39.13	0.1359	Mau2	MAU2 chromatid cohesion factor homolog (C. elegans)
1420474_at	58.24	0.1363	Mtpn	myotrophin
1418447_at	44.22	0.1363	Golga5	golgi autoantigen, golgin subfamily a, 5
1458015_at	26.27	0.1363	Megf11	multiple EGF-like-domains 11
1437657_at	17.94	0.1363	Scaper	S phase cyclin A-associated protein in the ER
1448227_at	35.39	0.1366	Grb7	growth factor receptor bound protein 7
1429734_at	32.97	0.1366	4632434I11Rik	RIKEN cDNA 4632434I11 gene
1426592_a_at	42.98	0.1367	Fbxo22	F-box protein 22
1417420_at	56.42	0.1369	Ccnd1	cyclin D1
1424585_at	46.62	0.1369	Ranbp10	RAN binding protein 10
1424535_at	34.01	0.1369	Tctn3	tectonic family member 3
1429742_at	21.13	0.1369	Rcbtb2	regulator of chromosome condensation (RCC1) and BTB (POZ) domain containing protein 2
1442538_at	32.77	0.1371	---	---
1450747_at	36.01	0.1372	Keap1	kelch-like ECH-associated protein 1
1439827_at	36.15	0.1373	Adamts12	a disintegrin-like and metallopeptidase (reprolysin type) with thrombospondin type 1 motif, 12
1452269_at	48.23	0.1388	Spnb3	spectrin beta 3
1453590_at	24.44	0.139	Arl5b	ADP-ribosylation factor-like 5B
1434098_at	20.37	0.1392	Glra2	glycine receptor, alpha 2 subunit
1458045_at	24.28	0.1393	---	---
1442939_at	21.08	0.1393	Rif1	Rap1 interacting factor 1 homolog (yeast)
1451628_a_at	34.06	0.1393	Ank3	ankyrin 3, epithelial
1446108_at	18.97	0.1393	---	---
1434393_at	37.48	0.1398	Usp34	ubiquitin specific peptidase 34
1437512_x_at	35.41	0.1399	Ebna1bp2	EBNA1 binding protein 2
1436037_at	41.72	0.1407	Itga4	integrin alpha 4
1444630_at	22.84	0.1407	D2Ertd127e	DNA segment, Chr 2, ERATO Doi 127, expressed
1428727_at	40.13	0.1409	Cep192	centrosomal protein 192
1455855_x_at	73.27	0.1409	Hnrnpab	heterogeneous nuclear ribonucleoprotein A/B
1456871_a_at	45.25	0.1409	Phf20l1	PHD finger protein 20-like 1
1441060_at	31.45	0.1409	2900052L18Rik	RIKEN cDNA 2900052L18 gene
1420797_at	29.26	0.1409	Otog	otogelin
1442149_at	37.87	0.1411	Tbc1d16	TBC1 domain family, member 16
1449578_at	34.83	0.1411	Supt16h	suppressor of Ty 16 homolog (S. cerevisiae)
1460005_at	30.04	0.1411	Bod1l	biorientation of chromosomes in cell division 1-like
1444435_at	22.85	0.1411	Vps13b	vacuolar protein sorting 13B (yeast)
1423520_at	46.48	0.1411	Lmnb1	lamin B1
1423536_at	41.75	0.1411	Strn3	striatin, calmodulin binding protein 3
1438780_at	39.56	0.1413	Stx1b	syntaxin 1B
1431726_a_at	41.51	0.1415	Tmem80	transmembrane protein 80
1417901_a_at	39.15	0.1415	Ica1	islet cell autoantigen 1
1448541_at	40.36	0.1416	Klc1	kinesin light chain 1
1452338_s_at	40.04	0.1416	Itsn1	intersectin 1 (SH3 domain protein 1A)
1432488_a_at	39.9	0.1416	Sf3a3	splicing factor 3a, subunit 3
1436896_at	38.91	0.1418	Ints9	integrator complex subunit 9
1418852_at	35.56	0.1418	Chrna1	cholinergic receptor, nicotinic, alpha polypeptide 1 (muscle)
1418429_at	34.56	0.1418	Kif5b	kinesin family member 5B
1441111_at	31.75	0.1418	Mylk4	myosin light chain kinase family, member 4
1430515_s_at	34.96	0.1425	Aasdhppt	aminoadipate-semialdehyde dehydrogenase-phosphopantetheinyl transferase
1454067_a_at	34.75	0.1425	4931406C07Rik	RIKEN cDNA 4931406C07 gene
1460335_at	32.07	0.1425	Lysmd3	LysM, putative peptidoglycan-binding, domain containing 3
1437923_at	43.44	0.1426	AI314760	expressed sequence AI314760
1452378_at	33.45	0.1426	Malat1	metastasis associated lung adenocarcinoma transcript 1 (non-coding RNA)
1456006_at	27.03	0.1426	Bcl2l11	BCL2-like 11 (apoptosis facilitator)
1448061_at	26.56	0.1426	Msr1	macrophage scavenger receptor 1
1424002_at	48.36	0.1426	Pdcl3	phosducin-like 3
1450850_at	40.06	0.1432	Ezr	ezrin
1417105_at	49.7	0.1433	Trappc2l	trafficking protein particle complex 2-like
1421664_a_at	34.37	0.1438	Gm14698, Styx	predicted gene 14698, serine/threonine/tyrosine interaction protein
1428343_at	33.02	0.1438	Rcor3	REST corepressor 3
1438015_at	40.73	0.1444	Dkc1	dyskeratosis congenita 1, dyskerin homolog (human)
1447381_at	13.17	0.1444	---	---
1430127_a_at	67.55	0.1447	Ccnd2	cyclin D2
1417131_at	45.84	0.1447	Cdc25a	cell division cycle 25A
1428354_at	45.58	0.1449	Foxk2	forkhead box K2
1448673_at	38.41	0.1449	Pvrl3	poliovirus receptor-related 3
1436624_at	38.17	0.1449	Dnm3	dynamin 3
1429897_a_at	32.93	0.1449	D16Ertd472e	DNA segment, Chr 16, ERATO Doi 472, expressed
1453999_at	29.07	0.145	Urb1	URB1 ribosome biogenesis 1 homolog (S. cerevisiae)
1452900_at	25.48	0.1451	Dgcr6	DiGeorge syndrome critical region gene 6
1454664_a_at	60.26	0.1451	Eif5, LOC100047658	eukaryotic translation initiation factor 5, eukaryotic translation initiation factor 5-like
1425480_at	53	0.1451	Cnot6l	CCR4-NOT transcription complex, subunit 6-like
1444150_at	29.63	0.1451	Epb4.1	erythrocyte protein band 4.1
1448207_at	28.68	0.1451	Lasp1	LIM and SH3 protein 1
1426271_at	26.42	0.1451	Smc5	structural maintenance of chromosomes 5
1451020_at	40.72	0.1451	Gsk3b	glycogen synthase kinase 3 beta
1422864_at	25.49	0.1451	Runx1	runt related transcription factor 1
1450186_s_at	88.1	0.146	Gnas	GNAS (guanine nucleotide binding protein, alpha stimulating) complex locus
1425918_at	36.9	0.146	---	---
1449102_at	32.48	0.146	Ebf2	early B cell factor 2
1429620_at	32	0.146	8430406I07Rik	RIKEN cDNA 8430406I07 gene
1436933_at	30.81	0.146	---	---
1443330_at	23.98	0.146	D1Ertd646e	DNA segment, Chr 1, ERATO Doi 646, expressed
1448850_a_at	50.77	0.146	Dnajc5	DnaJ (Hsp40) homolog, subfamily C, member 5
1454757_s_at	43.48	0.146	Ifi27l1	interferon, alpha-inducible protein 27 like 1
1417135_at	43.49	0.1461	Srpk2	serine/arginine-rich protein specific kinase 2
1426560_a_at	29.39	0.1461	Npnt	nephronectin
1439642_at	14.6	0.1461	5930403N24Rik	RIKEN cDNA 5930403N24 gene
1416467_at	57.46	0.1464	Ddx3x	DEAD/H (Asp-Glu-Ala-Asp/His) box polypeptide 3, X-linked
1455462_at	41.06	0.1466	Adcy2	adenylate cyclase 2
1451784_x_at	31.26	0.1466	H2-D1	histocompatibility 2, D region locus 1
1454031_at	30.69	0.1466	2310029O18Rik	RIKEN cDNA 2310029O18 gene
1455243_at	36.83	0.1471	Brpf3	bromodomain and PHD finger containing, 3
1448088_at	25.61	0.1471	C78228	expressed sequence C78228
1448852_at	38.39	0.148	Rgn	regucalcin
1447930_at	42.43	0.148	Baz1a	bromodomain adjacent to zinc finger domain 1A
1455983_at	40.76	0.148	Cdca2	cell division cycle associated 2
1426334_a_at	18.15	0.148	Bcl2l11	BCL2-like 11 (apoptosis facilitator)
1453384_at	25.22	0.1481	Dennd1b	DENN/MADD domain containing 1B
1450924_at	37.42	0.1481	Hdgfrp3	hepatoma-derived growth factor, related protein 3
1437198_at	35.44	0.1481	Lig3	ligase III, DNA, ATP-dependent
1435389_at	27.78	0.1481	Reps2	RALBP1 associated Eps domain containing protein 2
1418564_s_at	61.27	0.1483	Serbp1	serpine1 mRNA binding protein 1
1425746_at	20.65	0.1483	D730039F16Rik	RIKEN cDNA D730039F16 gene
1417266_at	19.44	0.1483	Ccl6	chemokine (C-C motif) ligand 6
1421141_a_at	32.2	0.1485	Foxp1	forkhead box P1
1441910_x_at	53.55	0.1488	Ccne1	cyclin E1
1420934_a_at	43.83	0.1488	Srrm1	serine/arginine repetitive matrix 1
1432439_at	16.07	0.1488	Zfp715	zinc finger protein 715
1423674_at	44.61	0.1489	Usp1	ubiquitin specific peptidase 1
1429055_at	29.05	0.1489	4930506M07Rik	RIKEN cDNA 4930506M07 gene
1451961_a_at	25.04	0.1489	Mbp	myelin basic protein
1429537_at	41.91	0.149	Sfrs18	serine/arginine-rich splicing factor 18
1451625_a_at	28.42	0.149	C8g	complement component 8, gamma polypeptide
1455531_at	16.86	0.149	Mfsd4	major facilitator superfamily domain containing 4
1449117_at	62.17	0.1491	Jund	Jun proto-oncogene related gene d
1418567_a_at	52.28	0.1491	LOC100504988, Srp14	signal recognition particle 14 kDa protein-like, signal recognition particle 14
1434478_at	47.14	0.1491	Heca	headcase homolog (Drosophila)
1447728_x_at	41.16	0.1491	Hspa9	heat shock protein 9
1415893_at	31.18	0.1491	Sgpl1	sphingosine phosphate lyase 1
1440081_at	18.19	0.1491	Cep192	Centrosomal protein 192
1429951_at	31.27	0.1494	Ssbp2	single-stranded DNA binding protein 2
1438887_a_at	30.73	0.1495	Gmcl1	germ cell-less homolog 1 (Drosophila)
1427852_x_at	30.56	0.1495	Igh-VJ558	immunoglobulin heavy chain (J558 family)
1427668_at	25.74	0.1496	Siglec1	sialic acid binding Ig-like lectin 1, sialoadhesin
1435931_at	21.02	0.15	---	---
1418610_at	27.32	0.1502	Slc17a6	solute carrier family 17 (sodium-dependent inorganic phosphate cotransporter), member 6
1418623_at	24.8	0.1502	Rab2a	RAB2A, member RAS oncogene family
1420385_at	16.93	0.1502	Gna14	guanine nucleotide binding protein, alpha 14
1450759_at	26.37	0.1503	Bmp6	bone morphogenetic protein 6
1458026_at	33.98	0.1508	Zfp462	zinc finger protein 462
1457409_at	24.01	0.1508	Fut9	fucosyltransferase 9
1441764_at	15.67	0.1508	Prdm10	PR domain containing 10
1435885_s_at	51.78	0.1511	Itsn1	intersectin 1 (SH3 domain protein 1A)
1457281_at	26.93	0.1512	Dnajc21	DnaJ (Hsp40) homolog, subfamily C, member 21
1437196_x_at	95.7	0.1512	Gm8623, LOC100505015, LOC100862433, Rps16, Rps16-ps2	predicted gene 8623, 40S ribosomal protein S16-like, 40S ribosomal protein S16-like, ribosomal protein S16, ribosomal protein S16, pseudogene 2
1439463_x_at	70.34	0.1512	Gm2710, Gm6115, Hmgb1, LOC100046019, LOC100862258, LOC637733	predicted gene 2710, predicted gene 6115, high mobility group box 1, high mobility group protein B1-like, high mobility group protein B1-like, high mobility group protein B1-like
1416687_at	51.37	0.1512	Plod2	procollagen lysine, 2-oxoglutarate 5-dioxygenase 2
1427672_a_at	44.65	0.1512	Kdm6a	lysine (K)-specific demethylase 6A
1459493_at	35.71	0.1512	---	---
1441190_at	31.1	0.1512	Arpc5l	actin related protein 2/3 complex, subunit 5-like
1440500_at	25.83	0.1512	Map3k10	mitogen-activated protein kinase kinase kinase 10
1445612_at	25.02	0.1512	---	---
1431722_a_at	19.67	0.1512	Afmid	arylformamidase
1434704_at	50.23	0.1512	Mll5	myeloid/lymphoid or mixed-lineage leukemia 5
1417191_at	45.77	0.1513	Dnajb9	DnaJ (Hsp40) homolog, subfamily B, member 9
1450272_at	26.37	0.1513	Tnfsf8	tumor necrosis factor (ligand) superfamily, member 8
1447448_s_at	22.07	0.1513	Klf6	Kruppel-like factor 6
1428375_at	25.28	0.1513	4932415G12Rik	RIKEN cDNA 4932415G12 gene
1450935_at	32.94	0.1514	Ercc5	excision repair cross-complementing rodent repair deficiency, complementation group 5
1440625_at	28.48	0.1514	D930015E06Rik	RIKEN cDNA D930015E06 gene
1452708_a_at	25.16	0.1514	Luc7l	Luc7 homolog (S. cerevisiae)-like
1440404_at	21.83	0.1515	---	---
1456019_at	30.53	0.1517	Cwf19l2	CWF19-like 2, cell cycle control (S. pombe)
1422755_at	37.72	0.1517	Btk	Bruton agammaglobulinemia tyrosine kinase
1432080_s_at	37.27	0.1517	Kat8	K(lysine) acetyltransferase 8
1418516_at	53.05	0.1518	Mtf2	metal response element binding transcription factor 2
1449893_a_at	30.67	0.1518	Lrig1	leucine-rich repeats and immunoglobulin-like domains 1
1455879_at	28.92	0.1518	Gcn1l1, LOC100861947	GCN1 general control of amino-acid synthesis 1-like 1 (yeast), translational activator GCN1-like
1426595_at	25.28	0.1518	Slc18a1	solute carrier family 18 (vesicular monoamine), member 1
1450594_at	21.09	0.1518	Magea4	melanoma antigen, family A, 4
1452883_a_at	43.18	0.1518	Bbip1	BBSome interacting protein 1
1454030_at	31.75	0.1527	Ppp6r3	protein phosphatase 6, regulatory subunit 3
1459994_x_at	29.01	0.1529	Tfr2	transferrin receptor 2
1446855_at	28.16	0.153	Vps13d	vacuolar protein sorting 13 D (yeast)
1460586_at	43.41	0.1531	Megf8	multiple EGF-like-domains 8
1441627_at	27.98	0.1531	---	---
1439040_at	21.52	0.1532	Cenpe	centromere protein E
1452097_a_at	44.24	0.1536	Dusp7	dual specificity phosphatase 7
1420612_s_at	40.35	0.1536	Ptp4a2	protein tyrosine phosphatase 4a2
1425495_at	22	0.1536	Zfp62	zinc finger protein 62
1428121_at	62.99	0.1536	Fam125b	family with sequence similarity 125, member B
1453001_at	52.3	0.1536	Rnaseh2b	ribonuclease H2, subunit B
1450986_at	48.7	0.1536	Nop58	NOP58 ribonucleoprotein homolog (yeast)
1423859_a_at	42.68	0.1536	Ptgds	prostaglandin D2 synthase (brain)
1427351_s_at	33.54	0.1536	Ighm	immunoglobulin heavy constant mu
1448700_at	33.46	0.1536	G0s2	G0/G1 switch gene 2
1438495_at	30.65	0.1536	Top1	topoisomerase (DNA) I
1452642_at	21.42	0.1536	Gm17546	predicted gene, 17546
1431032_at	29.84	0.1541	Agl	amylo-1,6-glucosidase, 4-alpha-glucanotransferase
1423168_at	44.8	0.1542	Mob4	MOB family member 4, phocein
1457042_at	36.67	0.1543	AI256396	EST AI256396
1433496_at	36.32	0.1543	Glt25d1	glycosyltransferase 25 domain containing 1
1450311_at	30.31	0.1543	Slc8a3	solute carrier family 8 (sodium/calcium exchanger), member 3
1424243_at	38.94	0.1544	Rwdd4a	RWD domain containing 4A
1457711_at	35.85	0.1544	Ranbp3	RAN binding protein 3
1433816_at	54.48	0.1545	Mcart1	mitochondrial carrier triple repeat 1
1426653_at	48.53	0.1545	Mcm3	minichromosome maintenance deficient 3 (S. cerevisiae)
1416516_at	46.04	0.1545	Fscn1	fascin homolog 1, actin bundling protein (Strongylocentrotus purpuratus)
1460567_at	36.3	0.1545	Rfx7	regulatory factor X, 7
1458447_at	32.91	0.1545	Cenpf	centromere protein F
1453124_at	31.36	0.1545	Tnpo3	transportin 3
1446688_at	31.02	0.1545	---	---
1444693_at	28.12	0.1545	---	---
1424747_at	23.49	0.1545	Kif1c	kinesin family member 1C
1456088_at	23.32	0.1545	Xiap	X-linked inhibitor of apoptosis
1457309_at	17.16	0.1545	AU015228	expressed sequence AU015228
1448335_s_at	53.83	0.1545	Ccni	cyclin I
1440833_at	20.89	0.1545	Cdk13	cyclin-dependent kinase 13
1416641_at	55.92	0.1547	Lig1	ligase I, DNA, ATP-dependent
1460221_at	67.21	0.1547	Gm9769, LOC100048119, Ptges3	predicted pseudogene 9769, prostaglandin E synthase 3-like, prostaglandin E synthase 3 (cytosolic)
1428537_at	62.28	0.1547	Csnk1a1	casein kinase 1, alpha 1
1427236_a_at	46.27	0.1547	Mll5	myeloid/lymphoid or mixed-lineage leukemia 5
1460636_at	37.79	0.1547	Map2k2	mitogen-activated protein kinase kinase 2
1435914_at	30.64	0.1547	Ncor1	nuclear receptor co-repressor 1
1419480_at	27.61	0.1547	Sell	selectin, lymphocyte
1422627_a_at	38.97	0.155	Mkks	McKusick-Kaufman syndrome protein
1451110_at	45.56	0.1551	Egln1	EGL nine homolog 1 (C. elegans)
1458997_at	36.9	0.1551	Iglon5	IgLON family member 5
1455826_a_at	35.12	0.1551	Bace1	beta-site APP cleaving enzyme 1
1420497_a_at	34.99	0.1551	Cebpz	CCAAT/enhancer binding protein zeta
1445315_at	32.33	0.1551	---	---
1459564_at	31.29	0.1552	---	---
1442573_at	26.81	0.1554	Ccdc76	coiled-coil domain containing 76
1438236_at	35.47	0.1554	Nfia	nuclear factor I/A
1431121_at	28.26	0.1555	Amotl1	angiomotin-like 1
1458605_at	20.59	0.1555	---	---
1453744_a_at	23.37	0.1555	Ankrd40	ankyrin repeat domain 40
1437201_at	30.38	0.1556	Lrrc4c	leucine rich repeat containing 4C
1451207_at	51.2	0.1566	Micu1	mitochondrial calcium uptake 1
1437581_at	9.35	0.1567	Zfp800	zinc finger protein 800
1430976_a_at	41.66	0.1569	Mrpl9	mitochondrial ribosomal protein L9
1456159_at	28.9	0.1569	---	---
1452722_a_at	27.77	0.1569	Cul5	cullin 5
1435449_at	28.55	0.1574	Bcl2l11	BCL2-like 11 (apoptosis facilitator)
1441248_at	29.17	0.1577	Clcn3	chloride channel 3
1421185_at	21.44	0.1577	Mettl7a1	methyltransferase like 7A1
1440850_at	29.58	0.158	Rlim	ring finger protein, LIM domain interacting
1450644_at	60.06	0.158	Zfp36l1	zinc finger protein 36, C3H type-like 1
1446327_at	35.72	0.158	---	---
1460620_at	34.43	0.158	Zfp592	zinc finger protein 592
1437528_x_at	32.91	0.158	A730017C20Rik	RIKEN cDNA A730017C20 gene
1455981_at	41.83	0.158	Rps6, Rps6-ps4	ribosomal protein S6, ribosomal protein S6, pseudogene 4
1459389_at	21.56	0.158	---	---
1454666_at	51.22	0.1589	Klf3	Kruppel-like factor 3 (basic)
1452813_a_at	48.27	0.1589	Tmem188	transmembrane protein 188
1446731_at	34.56	0.1594	Fancf	Fanconi anemia, complementation group F
1451092_a_at	49.29	0.1598	Rangap1	RAN GTPase activating protein 1
1419141_at	26.9	0.1598	Crygd	crystallin, gamma D
1459825_x_at	51.56	0.16	Igf2bp1	insulin-like growth factor 2 mRNA binding protein 1
1449058_at	44.05	0.16	Gli1	GLI-Kruppel family member GLI1
1451819_at	29.78	0.16	Zswim6	zinc finger, SWIM domain containing 6
1416201_at	41.87	0.1601	Crk	v-crk sarcoma virus CT10 oncogene homolog (avian)
1422537_a_at	48.26	0.1604	Id2	inhibitor of DNA binding 2
1456298_at	29.32	0.1604	Fam170b	family with sequence similarity 170, member B
1443846_x_at	28.41	0.1604	---	---
1452037_at	44.88	0.1608	Mgat2	mannoside acetylglucosaminyltransferase 2
1423836_at	40.12	0.1608	Zfp503	zinc finger protein 503
1423066_at	43.46	0.1608	Dnmt3a	DNA methyltransferase 3A
1429809_at	39.1	0.1608	Tmtc2	transmembrane and tetratricopeptide repeat containing 2
1429273_at	35.15	0.1608	Bmper	BMP-binding endothelial regulator
1438436_at	34.07	0.1608	6330407J23Rik	RIKEN cDNA 6330407J23 gene
1431316_at	25.8	0.1608	Itch	itchy, E3 ubiquitin protein ligase
1451413_at	23.09	0.1608	Cast	calpastatin
1457836_at	21.22	0.1608	Mfsd11	major facilitator superfamily domain containing 11
1430427_a_at	28.43	0.1617	Pcdh18	protocadherin 18
1434480_at	26.53	0.1617	Pdpr	pyruvate dehydrogenase phosphatase regulatory subunit
1448562_at	24.06	0.1617	Upp1	uridine phosphorylase 1
1460247_a_at	38.7	0.1618	Skp2	S-phase kinase-associated protein 2 (p45)
1432350_at	32.35	0.1621	Sync	syncoilin
1422954_at	22.35	0.1621	Zfp60	zinc finger protein 60
1423555_a_at	16.69	0.1621	Ifi44	interferon-induced protein 44
1454557_at	29.56	0.1626	6720454L07Rik	RIKEN cDNA 6720454L07 gene
1460239_at	51.9	0.1629	Tspan13	tetraspanin 13
1460102_at	31.87	0.1629	Clasp1	CLIP associating protein 1
1427684_at	15.72	0.1631	Zfp264	zinc finger protein 264
1429918_at	23.17	0.1633	Arhgap20	Rho GTPase activating protein 20
1415705_at	38.82	0.1634	9130011J15Rik	RIKEN cDNA 9130011J15 gene
1438401_at	45.79	0.1635	Ubn1	ubinuclein 1
1420454_at	33.18	0.1638	Rai1	retinoic acid induced 1
1448118_a_at	56.76	0.1639	Ctsd	cathepsin D
1452079_s_at	35.81	0.1639	Dcun1d1	DCN1, defective in cullin neddylation 1, domain containing 1 (S. cerevisiae)
1450083_at	35.6	0.1639	Cnot4	CCR4-NOT transcription complex, subunit 4
1425138_at	35.39	0.1639	Guca1b	guanylate cyclase activator 1B
1416489_at	40.78	0.1642	Pi4k2b	phosphatidylinositol 4-kinase type 2 beta
1448851_a_at	38.17	0.1643	Dnajc5	DnaJ (Hsp40) homolog, subfamily C, member 5
1459157_at	29.27	0.1643	---	---
1453462_at	27.91	0.1646	Chst13	carbohydrate (chondroitin 4) sulfotransferase 13
1455310_at	36.4	0.1646	Scaf8	SR-related CTD-associated factor 8
1416983_s_at	34.97	0.1646	Foxo1	forkhead box O1
1458126_at	30.36	0.1646	D030041H20Rik	RIKEN cDNA D030041H20 gene
1457047_at	28.07	0.1646	---	---
1434700_at	28.05	0.1646	G2e3	G2/M-phase specific E3 ubiquitin ligase
1453130_at	27.78	0.1646	Ep400	E1A binding protein p400
1457081_at	26.89	0.1646	D630038D15Rik	RIKEN cDNA D630038D15 gene
1425768_at	26.24	0.1646	Diablo	diablo homolog (Drosophila)
1426327_s_at	26.23	0.1646	U05342, Zfp91	sequence U05342, zinc finger protein 91
1450891_at	55.7	0.1647	Srp19	signal recognition particle 19
1419637_s_at	50.87	0.1647	4833420G17Rik	RIKEN cDNA 4833420G17 gene
1460681_at	43.72	0.1647	Ceacam1	carcinoembryonic antigen-related cell adhesion molecule 1
1424244_at	36.85	0.1647	Rwdd4a	RWD domain containing 4A
1449168_a_at	35.09	0.1647	Akap2	A kinase (PRKA) anchor protein 2
1460650_at	23.08	0.1647	Atp6v0a1	ATPase, H+ transporting, lysosomal V0 subunit A1
1437622_x_at	48.49	0.1647	Mrpl28	mitochondrial ribosomal protein L28
1441769_at	24.18	0.1647	---	---
1440807_at	12.29	0.1647	---	---
1456242_at	27.59	0.1651	Gm7325	predicted gene 7325
1423743_at	43.37	0.1653	Arcn1	archain 1
1430358_at	34.97	0.1653	Becn1	beclin 1, autophagy related
1443755_at	33.97	0.1653	---	---
1450459_at	32.99	0.1653	2010106G01Rik	RIKEN cDNA 2010106G01 gene
1445679_at	30.12	0.1653	---	---
1432235_at	29.41	0.1653	Epsti1	epithelial stromal interaction 1 (breast)
1450453_a_at	23.17	0.1653	Pde6g	phosphodiesterase 6G, cGMP-specific, rod, gamma
1423437_at	14.34	0.1653	Gsta3	glutathione S-transferase, alpha 3
1424050_s_at	49.97	0.166	Fgfr1	fibroblast growth factor receptor 1
1439953_at	17.13	0.166	Pmm2	phosphomannomutase 2
1422950_at	36.48	0.1664	Hes7	hairy and enhancer of split 7 (Drosophila)
1423445_at	36.33	0.1664	Rock1	Rho-associated coiled-coil containing protein kinase 1
1431755_a_at	29.64	0.1664	Cwc25	CWC25 spliceosome-associated protein homolog (S. cerevisiae)
1437204_a_at	22.77	0.1664	Tcf25	transcription factor 25 (basic helix-loop-helix)
1447657_s_at	45.92	0.1664	Synpo2l	synaptopodin 2-like
1447734_x_at	61.93	0.1668	Aldoa, Aldoart1	aldolase A, fructose-bisphosphate, aldolase 1 A retrogene 1
1450802_at	23.87	0.1668	Prss28	protease, serine, 28
1435662_at	39.03	0.1673	Nkap	NFKB activating protein
1431372_at	33.96	0.1673	Srpk2	serine/arginine-rich protein specific kinase 2
1452415_at	38.26	0.1677	Actn1	actinin, alpha 1
1442541_at	35.77	0.1677	Oaz2	Ornithine decarboxylase antizyme 2
1433080_at	31.3	0.1677	4933436P19Rik	RIKEN cDNA 4933436P19 gene
1443849_x_at	64.3	0.1682	Urod	uroporphyrinogen decarboxylase
1435960_at	55.65	0.1682	Pnmal2	PNMA-like 2
1435644_at	53.31	0.1682	Sh3pxd2b	SH3 and PX domains 2B
1460378_a_at	39.08	0.1682	Tes	testis derived transcript
1421028_a_at	39.03	0.1682	Mef2c	myocyte enhancer factor 2C
1448705_at	35.96	0.1682	Zbtb22	zinc finger and BTB domain containing 22
1441238_at	34.33	0.1682	Pds5a	PDS5, regulator of cohesion maintenance, homolog A (S. cerevisiae)
1422124_a_at	25.28	0.1682	Ptprc	protein tyrosine phosphatase, receptor type, C
1456697_x_at	21.64	0.1682	Dmtf1	cyclin D binding myb-like transcription factor 1
1444868_at	19.3	0.1682	Lrrc9	Leucine rich repeat containing 9
1415824_at	37.69	0.1683	Scd2	stearoyl-Coenzyme A desaturase 2
1427706_a_at	36.41	0.1683	Siglec1	sialic acid binding Ig-like lectin 1, sialoadhesin
1419330_a_at	28.07	0.1683	Gpa33	glycoprotein A33 (transmembrane)
1457089_at	24.13	0.1684	---	---
1443248_at	20.96	0.169	Tmco3	transmembrane and coiled-coil domains 3
1435613_x_at	82.51	0.169	Cox5b, LOC100046079	cytochrome c oxidase, subunit Vb, cytochrome c oxidase subunit 5B, mitochondrial-like
1449054_a_at	51.75	0.169	Pcbp4	poly(rC) binding protein 4
1455391_at	49.69	0.169	Rad23a	RAD23a homolog (S. cerevisiae)
1425051_at	45.03	0.169	Isoc1	isochorismatase domain containing 1
1460625_at	37.08	0.169	Gm1568	predicted gene 1568
1429521_at	33.02	0.169	Alkbh8	alkB, alkylation repair homolog 8 (E. coli)
1455181_at	31.13	0.169	Rasa2	RAS p21 protein activator 2
1422977_at	30.07	0.169	Gp1bb	glycoprotein Ib, beta polypeptide
1434656_at	43.75	0.169	Ralgapb	Ral GTPase activating protein, beta subunit (non-catalytic)
1428776_at	35.38	0.1691	Slc10a6	solute carrier family 10 (sodium/bile acid cotransporter family), member 6
1426582_at	33.14	0.1691	Atf2, LOC100047997	activating transcription factor 2, cyclic AMP-dependent transcription factor ATF-2-like
1435169_at	24.62	0.1691	A930001N09Rik	RIKEN cDNA A930001N09 gene
1449712_s_at	57.25	0.1692	Atp6v1e1	ATPase, H+ transporting, lysosomal V1 subunit E1
1449485_at	39.67	0.1692	Ripk1	receptor (TNFRSF)-interacting serine-threonine kinase 1
1432393_a_at	33.17	0.1693	Thg1l	tRNA-histidine guanylyltransferase 1-like (S. cerevisiae)
1421267_a_at	40.25	0.1693	Cited2	Cbp/p300-interacting transactivator, with Glu/Asp-rich carboxy-terminal domain, 2
1437207_at	24.58	0.1697	Rnf170	ring finger protein 170
1419716_a_at	40.1	0.1697	Pou2f1	POU domain, class 2, transcription factor 1
1428522_at	38.88	0.1697	Ttf2	transcription termination factor, RNA polymerase II
1428084_at	38.21	0.1697	Krr1	KRR1, small subunit (SSU) processome component, homolog (yeast)
1427882_at	36.73	0.1697	Dnttip2	deoxynucleotidyltransferase, terminal, interacting protein 2
1446972_at	36.04	0.1697	D15Wsu126e	DNA segment, Chr 15, Wayne State University 126, expressed
1446205_at	31.85	0.1697	---	---
1420981_a_at	48.06	0.1697	Lmo4	LIM domain only 4
1435427_x_at	39.48	0.1697	Fam193a	family with sequence similarity 193, member A
1443142_at	35.41	0.1698	Btrc	beta-transducin repeat containing protein
1426412_at	32.71	0.1701	Neurod1	neurogenic differentiation 1
1452138_a_at	21.77	0.1701	Ace2	angiotensin I converting enzyme (peptidyl-dipeptidase A) 2
1445587_at	18.15	0.1701	---	---
1452349_x_at	16.55	0.1701	Ifi205, Mnda	interferon activated gene 205, myeloid cell nuclear differentiation antigen
1437633_at	40.16	0.1702	Ankrd11	ankyrin repeat domain 11
1422985_at	24.03	0.1702	Fzd1	frizzled homolog 1 (Drosophila)
1457708_at	22.02	0.1702	Mbd4	methyl-CpG binding domain protein 4
1421955_a_at	64.76	0.1702	Nedd4	neural precursor cell expressed, developmentally down-regulated 4
1426531_at	56.04	0.1702	Zmynd11	zinc finger, MYND domain containing 11
1435684_at	38.53	0.1702	Abcc5	ATP-binding cassette, sub-family C (CFTR/MRP), member 5
1419594_at	34.2	0.1702	Ctsg	cathepsin G
1427285_s_at	31.16	0.1702	Malat1	metastasis associated lung adenocarcinoma transcript 1 (non-coding RNA)
1442948_at	14.64	0.1702	C79452	expressed sequence C79452
1456773_at	21.35	0.1702	Nupl2	nucleoporin like 2
1460471_at	37.96	0.1705	Ooep	oocyte expressed protein
1450100_a_at	30.3	0.1705	Tcerg1	transcription elongation regulator 1 (CA150)
1450901_a_at	43.61	0.1706	Smek2	SMEK homolog 2, suppressor of mek1 (Dictyostelium)
1452012_a_at	43.03	0.1706	Exosc1	exosome component 1
1439771_s_at	25.16	0.1707	D13Ertd608e	DNA segment, Chr 13, ERATO Doi 608, expressed
1431303_at	36.2	0.171	Stk38	serine/threonine kinase 38
1441989_at	32.86	0.171	Bnip2	BCL2/adenovirus E1B interacting protein 2
1450480_a_at	32.35	0.171	Grk6	G protein-coupled receptor kinase 6
1457588_at	34.21	0.1712	Vcp	valosin containing protein
1426068_at	41.44	0.1712	Slc7a4	solute carrier family 7 (cationic amino acid transporter, y+ system), member 4
1434752_at	24.52	0.1718	Zfp207	zinc finger protein 207
1448591_at	40.52	0.1719	Ctss	cathepsin S
1438635_x_at	33.48	0.1719	B930041F14Rik	RIKEN cDNA B930041F14 gene
1429210_at	29.89	0.1719	Col23a1	collagen, type XXIII, alpha 1
1445427_at	26.98	0.1719	---	---
1459135_at	25.1	0.1719	---	---
1422111_at	24.31	0.1719	Ccbp2	chemokine binding protein 2
1450508_at	22.21	0.1719	Foxn1	forkhead box N1
1416515_at	54.07	0.1722	Fscn1	fascin homolog 1, actin bundling protein (Strongylocentrotus purpuratus)
1435738_x_at	75.16	0.1723	Serf2	small EDRK-rich factor 2
1420559_a_at	26.7	0.1723	Shox2	short stature homeobox 2
1435698_at	39.01	0.1724	Rictor	RPTOR independent companion of MTOR, complex 2
1435346_at	35.26	0.1724	Ccdc82	coiled-coil domain containing 82
1439153_at	31.71	0.1725	Rnf144b	ring finger protein 144B
1452368_at	37.2	0.1726	Bcr	breakpoint cluster region
1417060_at	37.05	0.1726	Ppp1r11	protein phosphatase 1, regulatory (inhibitor) subunit 11
1435225_s_at	34.41	0.1726	Brpf3	bromodomain and PHD finger containing, 3
1434151_at	30.08	0.1726	Mettl7a1	methyltransferase like 7A1
1438921_at	9.28	0.1726	Atr	Ataxia telangiectasia and Rad3 related
1447896_s_at	79.28	0.1727	Snhg8	small nucleolar RNA host gene 8
1421026_at	35.33	0.1727	Gna12	guanine nucleotide binding protein, alpha 12
1427582_at	25.08	0.1728	Fgf6	fibroblast growth factor 6
1424128_x_at	45.23	0.1728	Aurkb	aurora kinase B
1418289_at	37.46	0.1728	Nes	nestin
1422736_at	37.29	0.1728	Ranbp9	RAN binding protein 9
1439756_at	15.72	0.1728	Slc25a41	solute carrier family 25, member 41
1420021_s_at	49.38	0.173	Suz12	suppressor of zeste 12 homolog (Drosophila)
1415872_at	80.18	0.1734	Hnrnph1	heterogeneous nuclear ribonucleoprotein H1
1437287_at	48.64	0.1734	Nadkd1	NAD kinase domain containing 1
1428052_a_at	37.44	0.1734	Zmym1	zinc finger, MYM domain containing 1
1417626_at	36.7	0.1734	Pde4dip	phosphodiesterase 4D interacting protein (myomegalin)
1446021_at	31.46	0.1734	AU018466	expressed sequence AU018466
1451542_at	30.78	0.1734	Ssbp2	single-stranded DNA binding protein 2
1418950_at	25.49	0.1734	Drd2	dopamine receptor D2
1452629_at	42.7	0.1734	Safb2	scaffold attachment factor B2
1427449_a_at	34.44	0.1737	Adprhl2	ADP-ribosylhydrolase like 2
1444523_s_at	58.73	0.1739	Ube2v1	ubiquitin-conjugating enzyme E2 variant 1
1426631_at	41.32	0.1739	Pus7	pseudouridylate synthase 7 homolog (S. cerevisiae)
1446904_at	23.26	0.1739	---	---
1428495_at	42.67	0.174	2410003K15Rik	RIKEN cDNA 2410003K15 gene
1448698_at	59.34	0.1741	Ccnd1	cyclin D1
1421477_at	46.23	0.1741	Cplx2	complexin 2
1426587_a_at	45.7	0.1741	Stat3	signal transducer and activator of transcription 3
1434212_at	45.17	0.1741	Ndufs8	NADH dehydrogenase (ubiquinone) Fe-S protein 8
1417376_a_at	39.99	0.1741	Cadm1	cell adhesion molecule 1
1418150_at	37.56	0.1741	Mtmr4	myotubularin related protein 4
1431391_at	34.03	0.1741	Ralgps1	Ral GEF with PH domain and SH3 binding motif 1
1437491_at	31.93	0.1741	Bicd2	bicaudal D homolog 2 (Drosophila)
1457252_x_at	29.23	0.1741	Pld2	phospholipase D2
1420144_x_at	20.22	0.1741	Rc3h2	ring finger and CCCH-type zinc finger domains 2
1421249_at	16.81	0.1741	Slc39a9	solute carrier family 39 (zinc transporter), member 9
1424877_a_at	53.58	0.1744	Alad	aminolevulinate, delta-, dehydratase
1417377_at	39.12	0.1744	Cadm1	cell adhesion molecule 1
1451634_at	36.45	0.1744	Airn	antisense Igf2r RNA
1439857_at	31.05	0.1744	---	---
1442312_at	15.74	0.1744	Tbl1xr1	transducin (beta)-like 1X-linked receptor 1
1422330_at	22.69	0.1744	Glp1r	glucagon-like peptide 1 receptor
1425264_s_at	38.73	0.1745	Mbp	myelin basic protein
1446212_at	17.14	0.1745	---	---
1446040_at	38.9	0.1747	---	---
1429052_at	61.24	0.1748	Ptprd	protein tyrosine phosphatase, receptor type, D
1460365_a_at	59.35	0.1748	Dnm1	dynamin 1
1453246_at	28.58	0.1748	Rab39b	RAB39B, member RAS oncogene family
1434619_at	46.68	0.1748	Rptor	regulatory associated protein of MTOR, complex 1
1423726_at	36.44	0.175	Vat1	vesicle amine transport protein 1 homolog (T californica)
1446056_at	17.85	0.175	---	---
1430801_at	24.1	0.1758	Vps13b	vacuolar protein sorting 13B (yeast)
1426854_a_at	77.09	0.1759	Set	SET nuclear oncogene
1419337_at	27.31	0.1761	1700080E11Rik	RIKEN cDNA 1700080E11 gene
1429094_at	32.9	0.1762	Ddi2	DNA-damage inducible protein 2
1449859_at	29.78	0.1764	Golt1b	golgi transport 1 homolog B (S. cerevisiae)
1417792_at	35.57	0.1764	Zfml	zinc finger, matrin-like
1440031_at	29.95	0.1773	Dact3	dapper homolog 3, antagonist of beta-catenin (xenopus)
1452140_at	38.2	0.1774	Tbc1d20	TBC1 domain family, member 20
1448672_a_at	48.48	0.1777	Arfgap2	ADP-ribosylation factor GTPase activating protein 2
1448123_s_at	58.37	0.1777	Tgfbi	transforming growth factor, beta induced
1433878_at	46.07	0.1777	Mrps26	mitochondrial ribosomal protein S26
1421122_at	39.16	0.1777	Cbll1	Casitas B-lineage lymphoma-like 1
1419403_at	38.9	0.1777	BC017612	cDNA sequence BC017612
1436301_at	32.88	0.1777	Dstyk	dual serine/threonine and tyrosine protein kinase
1433976_at	32.4	0.1777	Reep3	receptor accessory protein 3
1436257_at	30.41	0.1777	Ss18	synovial sarcoma translocation, Chromosome 18
1438476_a_at	30.24	0.1777	Chd4	chromodomain helicase DNA binding protein 4
1443226_at	28.4	0.1777	Sike1	suppressor of IKBKE 1
1432853_at	24.58	0.1777	2900057C01Rik	RIKEN cDNA 2900057C01 gene
1448478_at	41.3	0.1779	Med20	mediator complex subunit 20
1435841_s_at	50.81	0.1779	Suclg2	succinate-Coenzyme A ligase, GDP-forming, beta subunit
1417362_at	34.25	0.1779	Rhcg	Rhesus blood group-associated C glycoprotein
1436909_at	30.01	0.1779	Slc25a44	solute carrier family 25, member 44
1421230_a_at	29.08	0.1779	Msi2	Musashi homolog 2 (Drosophila)
1422082_a_at	28.96	0.1779	Nfya	nuclear transcription factor-Y alpha
1449665_at	22.69	0.1779	---	---
1417755_at	22.62	0.1779	Topors	topoisomerase I binding, arginine/serine-rich
1443304_at	22.36	0.1779	Mtl5	metallothionein-like 5, testis-specific (tesmin)
1442121_at	15.9	0.1779	Arpp21	cyclic AMP-regulated phosphoprotein, 21
1437484_at	39.99	0.1779	Zbtb5	zinc finger and BTB domain containing 5
1433992_at	39.99	0.1779	Shroom2	shroom family member 2
1426565_at	42.41	0.1785	Igf1r	insulin-like growth factor I receptor
1456489_at	29.8	0.1795	Pcf11	cleavage and polyadenylation factor subunit homolog (S. cerevisiae)
1424424_at	42.76	0.1795	Slc39a1	solute carrier family 39 (zinc transporter), member 1
1422859_a_at	22.75	0.1795	LOC100044627, LOC100862455, Rpl23	60S ribosomal protein L23-like, 60S ribosomal protein L23-like, ribosomal protein L23
1432816_s_at	25.74	0.1797	4930413G21Rik	RIKEN cDNA 4930413G21 gene
1451131_at	54.9	0.18	Arl6ip1	ADP-ribosylation factor-like 6 interacting protein 1
1442543_at	34.31	0.18	---	---
1457529_x_at	32.9	0.18	---	---
1443518_at	29.7	0.18	Sgce	sarcoglycan, epsilon
1425326_at	47.8	0.18	Acly	ATP citrate lyase
1419089_at	39.04	0.1801	Timp3	tissue inhibitor of metalloproteinase 3
1423970_at	45.4	0.1801	Thoc3	THO complex 3
1428208_at	34.75	0.1801	Bcl7a	B cell CLL/lymphoma 7A
1427365_at	25.91	0.1801	Krt86	keratin 86
1458261_at	19.43	0.1801	---	---
1432899_at	26.71	0.1802	4833408G04Rik	RIKEN cDNA 4833408G04 gene
1455881_at	34.43	0.1802	---	---
1447755_at	14.53	0.1802	---	---
1415691_at	51.5	0.1804	Dlg1	discs, large homolog 1 (Drosophila)
1459860_x_at	47.83	0.1804	Trim2	tripartite motif-containing 2
1424779_at	25.16	0.1805	Reep3	receptor accessory protein 3
1420011_s_at	49.96	0.1807	Xbp1	X-box binding protein 1
1424402_at	48.31	0.1807	Rufy3	RUN and FYVE domain containing 3
1452267_at	39.8	0.1807	Flywch1	FLYWCH-type zinc finger 1
1416302_at	28.68	0.1807	Ebf1	early B cell factor 1
1447901_x_at	25.57	0.1807	LOC100861749, Sfi1	protein SFI1 homolog, Sfi1 homolog, spindle assembly associated (yeast)
1450886_at	23.72	0.1807	Gsg2	germ cell-specific gene 2
1436950_at	53.42	0.1811	Crkl	v-crk sarcoma virus CT10 oncogene homolog (avian)-like
1459476_s_at	41.53	0.1814	Csrp2bp	cysteine and glycine-rich protein 2 binding protein
1433765_at	47.68	0.1814	Ube2o	ubiquitin-conjugating enzyme E2O
1419806_at	33.4	0.1814	Hdlbp	high density lipoprotein (HDL) binding protein
1454338_at	28.93	0.1814	Prrc2c	proline-rich coiled-coil 2C
1441472_at	22.59	0.1814	---	---
1421188_at	19.08	0.1814	Ccr2	chemokine (C-C motif) receptor 2
1455300_at	43.79	0.1816	Tet2	tet methylcytosine dioxygenase 2
1449325_at	46.14	0.1817	Fads2	fatty acid desaturase 2
1441750_x_at	33.01	0.1817	4930447F24Rik	RIKEN cDNA 4930447F24 gene
1415763_a_at	53.31	0.1827	LOC100505293, Tmem234	uncharacterized LOC100505293, transmembrane protein 234
1428886_at	47.3	0.1832	Rbbp5	retinoblastoma binding protein 5
1443593_at	35.15	0.1832	---	---
1425840_a_at	40.07	0.1833	Sema3f	sema domain, immunoglobulin domain (Ig), short basic domain, secreted, (semaphorin) 3F
1455573_at	21.17	0.1833	Krt14	keratin 14
1444382_at	22.95	0.1833	4930579G22Rik	RIKEN cDNA 4930579G22 gene
1422731_at	47.33	0.1834	Limd1	LIM domains containing 1
1438721_a_at	20.12	0.1834	Irf3	interferon regulatory factor 3
1417355_at	70.63	0.1834	Peg3	paternally expressed 3
1450625_at	56.5	0.1834	Col5a2	collagen, type V, alpha 2
1433662_s_at	49.54	0.1834	Timp2	tissue inhibitor of metalloproteinase 2
1424271_at	39.19	0.1834	Dclk1	doublecortin-like kinase 1
1458374_at	36.17	0.1834	Mis18bp1	MIS18 binding protein 1
1459219_at	24.83	0.1834	---	---
1456658_at	16.81	0.1834	Acta2	actin, alpha 2, smooth muscle, aorta
1435514_at	20.11	0.1839	Lztfl1	leucine zipper transcription factor-like 1
1447376_at	38.52	0.1839	Mov10	Moloney leukemia virus 10
1458560_at	36.69	0.1839	Aspm	asp (abnormal spindle)-like, microcephaly associated (Drosophila)
1455323_at	35.55	0.1839	Rbak	RB-associated KRAB repressor
1436941_at	34.46	0.1839	Fam55c	family with sequence similarity 55, member C
1424195_a_at	33.98	0.1839	Inpp5d	inositol polyphosphate-5-phosphatase D
1429769_at	33.94	0.1839	Pggt1b	protein geranylgeranyltransferase type I, beta subunit
1429489_at	31.38	0.1839	Rexo1	REX1, RNA exonuclease 1 homolog (S. cerevisiae)
1424990_at	39.36	0.1842	Orai1	ORAI calcium release-activated calcium modulator 1
1418234_s_at	37.49	0.1842	Bcas2	breast carcinoma amplified sequence 2
1438007_at	31.86	0.1842	Fam19a2	family with sequence similarity 19, member A2
1443678_at	31.83	0.1842	---	---
1446946_at	30.02	0.1842	---	---
1443199_at	29.44	0.1842	Lrch3	Leucine-rich repeats and calponin homology (CH) domain containing 3
1431782_s_at	29.42	0.1842	Ypel1	yippee-like 1 (Drosophila)
1457983_s_at	55.77	0.1843	Rwdd4a	RWD domain containing 4A
1448377_at	38.15	0.1843	Slpi	secretory leukocyte peptidase inhibitor
1452158_at	37.58	0.1843	Eprs	glutamyl-prolyl-tRNA synthetase
1419687_at	31.8	0.1843	Macrod1	MACRO domain containing 1
1425692_a_at	21.83	0.1844	Dnahc8	dynein, axonemal, heavy chain 8
1455024_at	51.99	0.1845	Tlk1	tousled-like kinase 1
1442908_at	27.13	0.1845	---	---
1458912_at	19.48	0.1845	---	---
1417703_at	37.74	0.1847	Pvrl2	poliovirus receptor-related 2
1454614_at	38.08	0.1848	1810013D10Rik	RIKEN cDNA 1810013D10 gene
1417982_at	30.79	0.1848	Insig2	insulin induced gene 2
1425520_a_at	28.67	0.1848	Dhdds	dehydrodolichyl diphosphate synthase
1427334_s_at	40.86	0.1849	2810474O19Rik	RIKEN cDNA 2810474O19 gene
1447917_x_at	56.29	0.1849	Il2, Ntan1	interleukin 2, N-terminal Asn amidase
1444151_at	35.08	0.1849	---	---
1419138_at	34.33	0.1849	B3galt4	UDP-Gal:betaGlcNAc beta 1,3-galactosyltransferase, polypeptide 4
1448703_at	52.54	0.1853	Naa38	N(alpha)-acetyltransferase 38, NatC auxiliary subunit
1430250_at	25.36	0.1853	Sec24c	Sec24 related gene family, member C (S. cerevisiae)
1431126_a_at	42.88	0.1853	0610011F06Rik	RIKEN cDNA 0610011F06 gene
1422034_a_at	31.79	0.1853	Palm	paralemmin
1428896_at	26.73	0.1853	Pdgfrl	platelet-derived growth factor receptor-like
1438435_at	24.88	0.1853	Acer3	alkaline ceramidase 3
1436875_at	22.85	0.1853	Dnm3	dynamin 3
1444904_at	27.82	0.1853	---	---
1425652_s_at	21.06	0.1854	Rbpms	RNA binding protein gene with multiple splicing
1430918_at	24.1	0.1854	2013-03-03	membrane-associated ring finger (C3HC4) 3
1420249_s_at	18.14	0.1854	Ccl6	chemokine (C-C motif) ligand 6
1457030_at	50.39	0.1857	Mirg	miRNA containing gene
1419866_s_at	43.91	0.1858	Atxn2	ataxin 2
1424856_at	26.27	0.1858	Atp1a3	ATPase, Na+/K+ transporting, alpha 3 polypeptide
1423942_a_at	46.41	0.1858	Camk2g	calcium/calmodulin-dependent protein kinase II gamma
1438972_x_at	43.73	0.1858	2810410L24Rik	RIKEN cDNA 2810410L24 gene
1451437_at	25.92	0.1858	Zdhhc20	zinc finger, DHHC domain containing 20
1427733_a_at	18.63	0.1858	Nfia	nuclear factor I/A
1437148_at	68.94	0.1859	Arpc2	actin related protein 2/3 complex, subunit 2
1425336_x_at	49.1	0.1861	H2-K1	histocompatibility 2, K1, K region
1418628_at	44.94	0.1861	Khdrbs1	KH domain containing, RNA binding, signal transduction associated 1
1423043_s_at	64.86	0.1862	Ddx3x	DEAD/H (Asp-Glu-Ala-Asp/His) box polypeptide 3, X-linked
1427997_at	48.62	0.1862	Ndufaf4	NADH dehydrogenase (ubiquinone) 1 alpha subcomplex, assembly factor 4
1441756_at	33.41	0.1862	---	---
1446338_at	28.55	0.1862	---	---
1421556_at	26.98	0.1862	Serpina3a	serine (or cysteine) peptidase inhibitor, clade A, member 3A
1453252_at	19.95	0.1862	Dus4l	dihydrouridine synthase 4-like (S. cerevisiae)
1455966_s_at	48.4	0.1862	Nudt21	nudix (nucleoside diphosphate linked moiety X)-type motif 21
1454904_at	43.67	0.1864	Mtm1	X-linked myotubular myopathy gene 1
1451987_at	42.39	0.1867	Arrb2	arrestin, beta 2
1448992_at	60.58	0.1867	Ina	internexin neuronal intermediate filament protein, alpha
1444056_at	36.27	0.1867	---	---
1446265_at	26.34	0.1867	Dnm3	dynamin 3
1444140_at	24.76	0.1867	---	---
1423194_at	24.61	0.1867	Arhgap5	Rho GTPase activating protein 5
1417293_at	45.49	0.1867	Hs6st1	heparan sulfate 6-O-sulfotransferase 1
1444058_at	24.91	0.1867	Dzip3	DAZ interacting protein 3, zinc finger
1440637_at	40.38	0.1871	---	---
1427310_at	55.94	0.1875	Bptf	bromodomain PHD finger transcription factor
1446012_at	22.59	0.1876	---	---
1456840_at	28.21	0.1877	---	---
1437770_at	20	0.1877	AW557046	expressed sequence AW557046
1421116_a_at	59.93	0.1877	Rtn4	reticulon 4
1451558_at	36.61	0.1877	Fbxw7	F-box and WD-40 domain protein 7
1430216_at	19.78	0.1877	Zfp292	zinc finger protein 292
1431098_at	17.9	0.1877	Clip1	CAP-GLY domain containing linker protein 1
1419086_at	16.39	0.1877	Fgfbp1	fibroblast growth factor binding protein 1
1415771_at	76.57	0.1879	Ncl	nucleolin
1445543_at	33.72	0.1879	Zmym5	zinc finger, MYM-type 5
1459807_x_at	26.89	0.1879	P4htm	prolyl 4-hydroxylase, transmembrane (endoplasmic reticulum)
1448580_at	45.43	0.1881	Glg1	golgi apparatus protein 1
1457492_at	21.53	0.1881	Trio	Triple functional domain (PTPRF interacting)
1455951_at	45.52	0.1881	Mars	methionine-tRNA synthetase
1434446_at	39.61	0.1881	Insr	insulin receptor
1442197_at	31.03	0.1881	---	---
1443061_at	15.47	0.1881	---	---
1449109_at	40.79	0.1882	Socs2	suppressor of cytokine signaling 2
1425225_at	34.62	0.1882	Fcgr4	Fc receptor, IgG, low affinity IV
1440180_x_at	18.08	0.1882	Zbtb3	zinc finger and BTB domain containing 3
1460329_at	32.65	0.1884	B4galt6	UDP-Gal:betaGlcNAc beta 1,4-galactosyltransferase, polypeptide 6
1441579_at	9.56	0.1884	Dmrta1	doublesex and mab-3 related transcription factor like family A1
1416844_at	55.05	0.1885	Prmt2	protein arginine N-methyltransferase 2
1434899_s_at	47.15	0.1885	Tnrc6a	trinucleotide repeat containing 6a
1424516_at	42.24	0.1885	B230354K17Rik	RIKEN cDNA B230354K17 gene
1434576_at	40.19	0.1885	Tsga14	testis specific gene A14
1429658_a_at	38.27	0.1885	Smc2	structural maintenance of chromosomes 2
1427831_s_at	37.26	0.1885	Zfp260	zinc finger protein 260
1452376_at	35.95	0.1885	Zfp444	zinc finger protein 444
1422604_at	27.75	0.1885	Uox	urate oxidase
1430362_at	24.92	0.1885	5730409N24Rik	RIKEN cDNA 5730409N24 gene
1442695_at	24.08	0.1885	---	---
1429712_at	23.37	0.1885	Etohi1, Gm14288, Gm14306, Gm14431, Gm14435, Gm14436, Gm14440, Gm4245, Gm4723, Gm8898	ethanol induced 1, predicted gene 14288, predicted gene 14306, predicted gene 14431, predicted gene 14435, predicted gene 14436, predicted gene 14440, predicted gene 4245, predicted gene 4723, predicted gene 8898
1427594_at	19.22	0.1885	---	---
1446707_at	17.56	0.1885	---	---
1452465_at	16.55	0.1885	Myh1	myosin, heavy polypeptide 1, skeletal muscle, adult
1437146_x_at	41.34	0.1893	Coro7	coronin 7
1438056_x_at	40.34	0.1896	Abcc5	ATP-binding cassette, sub-family C (CFTR/MRP), member 5
1423260_at	54.72	0.1896	Id4	inhibitor of DNA binding 4
1457915_at	21.53	0.1896	4833442J19Rik	RIKEN cDNA 4833442J19 gene
1452864_at	31.47	0.1899	Med12l	mediator of RNA polymerase II transcription, subunit 12 homolog (yeast)-like
1423436_at	19.73	0.19	Gsta3	glutathione S-transferase, alpha 3
1451885_at	35.34	0.1904	---	---
1440817_x_at	53.06	0.1911	Zfp771	zinc finger protein 771
1456852_at	34	0.1911	Paip1	polyadenylate binding protein-interacting protein 1
1440587_at	32.16	0.1911	---	---
1418771_a_at	27.73	0.1911	Cpb2	carboxypeptidase B2 (plasma)
1426754_x_at	48.5	0.1915	Ckap4	cytoskeleton-associated protein 4
1449350_at	41.78	0.1915	Osr1	odd-skipped related 1 (Drosophila)
1439631_at	28.03	0.1915	Zcchc11	zinc finger, CCHC domain containing 11
1428125_at	61.32	0.1923	Atxn7l3b	ataxin 7-like 3B
1415747_s_at	55.7	0.1923	Riok3	RIO kinase 3 (yeast)
1417913_at	42.76	0.1923	Gins4	GINS complex subunit 4 (Sld5 homolog)
1423769_at	39.23	0.1923	Ptcd2	pentatricopeptide repeat domain 2
1450928_at	50.92	0.1924	Id4	inhibitor of DNA binding 4
1416315_at	42.26	0.1924	Abhd4	abhydrolase domain containing 4
1423883_at	41.29	0.1924	Acsl1	acyl-CoA synthetase long-chain family member 1
1425876_a_at	25.2	0.1924	Glce	glucuronyl C5-epimerase
1429902_at	23.44	0.1924	5830443J22Rik	RIKEN cDNA 5830443J22 gene
1415823_at	59.5	0.1924	Scd2	stearoyl-Coenzyme A desaturase 2
1427439_s_at	53.59	0.1924	Prmt5	protein arginine N-methyltransferase 5
1448503_at	50.22	0.1924	Mcl1	myeloid cell leukemia sequence 1
1420475_at	47.15	0.1924	Mtpn	myotrophin
1435761_at	44.66	0.1924	BC100530, Stfa1	cDNA sequence BC100530, stefin A1
1436867_at	40.84	0.1924	Srl	sarcalumenin
1420375_at	39.4	0.1924	Kif3a	kinesin family member 3A
1426311_s_at	36.93	0.1924	Zdhhc5	zinc finger, DHHC domain containing 5
1423240_at	34.58	0.1924	Src	Rous sarcoma oncogene
1437439_at	33.81	0.1924	2410089E03Rik	RIKEN cDNA 2410089E03 gene
1440439_at	32.72	0.1924	---	---
1439336_at	32.41	0.1924	---	---
1421933_at	31.56	0.1924	Cbx5	chromobox 5
1434399_at	28.28	0.1924	Galnt6	UDP-N-acetyl-alpha-D-galactosamine:polypeptide N-acetylgalactosaminyltransferase 6
1459023_at	27.93	0.1924	Nt5e	5' nucleotidase, ecto
1450315_at	26.81	0.1924	Vmn1r148	vomeronasal 1 receptor 148
1438792_at	26.43	0.1924	Ergic1	endoplasmic reticulum-golgi intermediate compartment (ERGIC) 1
1455332_x_at	25.13	0.1924	Fcgr2b	Fc receptor, IgG, low affinity IIb
1447315_at	22.88	0.1924	---	---
1443238_at	22.31	0.1924	---	---
1420470_at	19.73	0.1924	Sult1c1	sulfotransferase family, cytosolic, 1C, member 1
1458924_at	19.7	0.1924	D430013B06Rik	RIKEN cDNA D430013B06 gene
1448571_a_at	19.54	0.1924	Gmfb	glia maturation factor, beta
1422192_at	17.91	0.1924	Gja5	gap junction protein, alpha 5
1452263_at	17.78	0.1924	Slc35f4	solute carrier family 35, member F4
1439765_x_at	48.16	0.1924	Krt42	keratin 42
1455033_at	40.34	0.1924	Fam102b	family with sequence similarity 102, member B
1446953_at	46.79	0.193	---	---
1436894_at	21.67	0.193	Ildr2	immunoglobulin-like domain containing receptor 2
1456762_at	20.71	0.193	Gimap6	GTPase, IMAP family member 6
1434745_at	67.33	0.1932	Ccnd2	cyclin D2
1460506_s_at	63.66	0.1932	LOC635087, LOC675851, Ndufc2	NADH dehydrogenase [ubiquinone] 1 subunit C2-like, NADH dehydrogenase [ubiquinone] 1 subunit C2-like, NADH dehydrogenase (ubiquinone) 1, subcomplex unknown, 2
1447903_x_at	37.87	0.1932	Ap1s2	adaptor-related protein complex 1, sigma 2 subunit
1441415_at	36.14	0.1932	---	---
1446968_at	31.43	0.1932	Picalm	phosphatidylinositol binding clathrin assembly protein
1430782_at	28.35	0.1932	Ncapd3	non-SMC condensin II complex, subunit D3
1456747_x_at	25.68	0.1932	Cd99l2	CD99 antigen-like 2
1442131_at	23.22	0.1932	1700048M11Rik	RIKEN cDNA 1700048M11 gene
1438937_x_at	18.4	0.1932	Ang	angiogenin, ribonuclease, RNase A family, 5
1442609_at	16.69	0.1932	---	---
1453286_at	47.35	0.1936	Plxna2	plexin A2
1433862_at	47.32	0.1938	Espl1	extra spindle poles-like 1 (S. cerevisiae)
1434306_at	29.43	0.1938	Rab3ip	RAB3A interacting protein
1453542_at	22.34	0.1938	2610007B07Rik	RIKEN cDNA 2610007B07 gene
1427456_at	39.59	0.1939	Wdfy3	WD repeat and FYVE domain containing 3
1420789_at	21.95	0.194	Klra5	killer cell lectin-like receptor, subfamily A, member 5
1431818_at	35.5	0.1941	1700012B15Rik	RIKEN cDNA 1700012B15 gene
1420456_at	20.19	0.1948	Gcm2	glial cells missing homolog 2 (Drosophila)
1436808_x_at	63.23	0.1948	Mcm5	minichromosome maintenance deficient 5, cell division cycle 46 (S. cerevisiae)
1422509_at	63.2	0.1948	U2af1	U2 small nuclear ribonucleoprotein auxiliary factor (U2AF) 1
1423395_at	51.71	0.1948	Tsnax	translin-associated factor X
1434444_s_at	51.09	0.1948	Anapc1	anaphase promoting complex subunit 1
1422902_s_at	50.43	0.1948	Mgea5	meningioma expressed antigen 5 (hyaluronidase)
1441682_s_at	47.84	0.1948	Xpot	exportin, tRNA (nuclear export receptor for tRNAs)
1422680_at	39.36	0.1948	Ctr9	Ctr9, Paf1/RNA polymerase II complex component, homolog (S. cerevisiae)
1427084_a_at	39	0.1948	Map4k5	mitogen-activated protein kinase kinase kinase kinase 5
1427019_at	37.5	0.1948	Ptprz1	protein tyrosine phosphatase, receptor type Z, polypeptide 1
1436514_at	35.41	0.1948	Gpc4	glypican 4
1426085_a_at	32.6	0.1948	Pxn	paxillin
1441663_at	29.5	0.1948	---	---
1459845_at	22.83	0.1948	---	---
1457783_at	21.86	0.1948	Rab12	RAB12, member RAS oncogene family
1449338_at	53.05	0.195	Anapc16	anaphase promoting complex subunit 16
1439679_at	28.36	0.195	Cct3	chaperonin containing Tcp1, subunit 3 (gamma)
1445880_at	25.44	0.195	---	---
1429131_at	23.12	0.195	Ube2v2	ubiquitin-conjugating enzyme E2 variant 2
1442943_at	21.66	0.1952	Usp20	Ubiquitin specific peptidase 20
1427974_s_at	19.9	0.1955	Cacna1d	calcium channel, voltage-dependent, L type, alpha 1D subunit
1441680_at	42.86	0.1957	---	---
1419415_a_at	51.51	0.1958	Rarg	retinoic acid receptor, gamma
1431225_at	85.82	0.1958	---	---
1451011_at	43.25	0.1958	Zfp358	zinc finger protein 358
1439506_at	40.18	0.1958	Gm98	predicted gene 98
1421828_at	37.17	0.1958	Kpna3	karyopherin (importin) alpha 3
1442319_at	34.97	0.1958	Usp4	ubiquitin specific peptidase 4 (proto-oncogene)
1452682_at	32.42	0.1958	Fam122b	family with sequence similarity 122, member B
1430357_at	32.32	0.1958	H3f3b	H3 histone, family 3B
1425525_a_at	31.5	0.1958	P2rx4	purinergic receptor P2X, ligand-gated ion channel 4
1420074_at	28.94	0.1958	D8Ertd738e	DNA segment, Chr 8, ERATO Doi 738, expressed
1444457_at	27.04	0.1958	---	---
1445629_at	25.73	0.1958	Slc35d1	Solute carrier family 35 (UDP-glucuronic acid/UDP-N-acetylgalactosamine dual transporter), member D1
1450846_at	55.88	0.1958	Bzw1	basic leucine zipper and W2 domains 1
1451072_a_at	48.93	0.1958	Rnf4	ring finger protein 4
1450164_at	26.26	0.1958	Ascl1	achaete-scute complex homolog 1 (Drosophila)
1448000_at	12.56	0.1958	Cdca3	cell division cycle associated 3
1426418_at	33.37	0.1959	Atoh8	atonal homolog 8 (Drosophila)
1443768_at	14.52	0.1959	Rhoa	Ras homolog gene family, member A
1453913_a_at	25.17	0.1959	Tap2	transporter 2, ATP-binding cassette, sub-family B (MDR/TAP)
1455262_at	40.56	0.196	Thsd4	thrombospondin, type I, domain containing 4
1436888_at	38.61	0.1962	Nhlh2	nescient helix loop helix 2
1449319_at	28.96	0.1962	Rspo1	R-spondin homolog (Xenopus laevis)
1419666_x_at	30.32	0.1964	Nupr1	nuclear protein 1
1434500_at	36.25	0.1967	LOC100862618, Ttyh2	protein tweety homolog 2-like, tweety homolog 2 (Drosophila)
1425544_at	31.74	0.1971	Plekha5	pleckstrin homology domain containing, family A member 5
1452866_at	60.32	0.1973	Nars	asparaginyl-tRNA synthetase
1415748_a_at	51.13	0.198	Dctn5	dynactin 5
1433627_at	47.42	0.198	Sec23ip	Sec23 interacting protein
1450918_s_at	40.98	0.198	Src	Rous sarcoma oncogene
1434571_at	37.44	0.1981	Vps13b	vacuolar protein sorting 13B (yeast)
1424768_at	46.09	0.1984	Cald1	caldesmon 1
1446383_at	37.17	0.1984	---	---
1425393_a_at	25.03	0.1984	Map2k7	mitogen-activated protein kinase kinase 7
1427486_at	28.95	0.1985	Ptprb	protein tyrosine phosphatase, receptor type, B
1419572_a_at	23.11	0.1985	Abcd4	ATP-binding cassette, sub-family D (ALD), member 4
1417649_at	82.69	0.1986	Cdkn1c	cyclin-dependent kinase inhibitor 1C (P57)
1441165_s_at	35.67	0.1986	Clstn2	calsyntenin 2
1451709_at	17.73	0.1986	Oprm1	opioid receptor, mu 1
1435396_at	30.82	0.1988	Stxbp6	syntaxin binding protein 6 (amisyn)
1423506_a_at	88.51	0.1988	Nnat	neuronatin
1429067_at	17.96	0.1988	Capns2	calpain, small subunit 2
1445160_at	9.46	0.1988	Nav3	neuron navigator 3
1417594_at	38.93	0.1989	Gkap1	G kinase anchoring protein 1
1427764_a_at	47.91	0.199	Tcf3	transcription factor 3
1452247_at	37.57	0.199	Fxr1	fragile X mental retardation gene 1, autosomal homolog
1450405_at	35.53	0.199	Mrpl19	mitochondrial ribosomal protein L19
1426975_at	32.39	0.199	Os9	amplified in osteosarcoma
1441406_at	26.2	0.199	1700052N19Rik	RIKEN cDNA 1700052N19 gene
1443317_at	18.65	0.199	D6Ertd47e	DNA segment, Chr 6, ERATO Doi 47, expressed
1439817_at	22.74	0.199	2900064A13Rik	RIKEN cDNA 2900064A13 gene
1456756_at	52.8	0.1992	Zc3hav1l	zinc finger CCCH-type, antiviral 1-like
1447486_at	42.25	0.1992	---	---
1448428_at	40.59	0.1992	Nbl1	neuroblastoma, suppression of tumorigenicity 1
1453589_a_at	20.24	0.1992	2610005L07Rik, 6820431F20Rik, LOC100861653	cadherin 11 pseudogene, cadherin 11 pseudogene, uncharacterized LOC100861653
1455930_at	43.33	0.1994	---	---
1430830_at	33.34	0.1994	A430105J06Rik	RIKEN cDNA A430105J06 gene
1426073_at	23.27	0.1994	Twsg1	twisted gastrulation homolog 1 (Drosophila)
1434230_at	45.75	0.1994	Polb	polymerase (DNA directed), beta
1456955_at	21.3	0.1994	---	---
1424183_at	58.52	0.1996	Acat1	acetyl-Coenzyme A acetyltransferase 1
1423645_a_at	57.51	0.1996	Ddx5	DEAD (Asp-Glu-Ala-Asp) box polypeptide 5
1447349_s_at	55.22	0.1996	Ep400	E1A binding protein p400
1417432_a_at	51.64	0.1996	Gnb1	guanine nucleotide binding protein (G protein), beta 1
1428340_s_at	46.19	0.1996	Atp13a2	ATPase type 13A2
1428457_at	39.94	0.1996	Ttpal	tocopherol (alpha) transfer protein-like
1457485_at	32.29	0.1996	---	---
1436272_at	25.59	0.1996	Rab3gap2	RAB3 GTPase activating protein subunit 2
1449015_at	25.56	0.1996	Retnla	resistin like alpha
1451060_at	19.76	0.1996	Gpr146	G protein-coupled receptor 146
1441701_at	17.12	0.1996	---	---
1426057_a_at	17.05	0.1996	Epha3	Eph receptor A3
1454645_at	46.44	0.1998	Mgrn1	mahogunin, ring finger 1
1435079_at	39.64	0.1998	Sfrs18	serine/arginine-rich splicing factor 18
1446148_x_at	38.21	0.1998	Rbm39	RNA binding motif protein 39
1448103_s_at	77.99	0.2003	Nono	non-POU-domain-containing, octamer binding protein
1452377_at	39.86	0.2004	Mll1	myeloid/lymphoid or mixed-lineage leukemia 1
1460624_at	39.06	0.2004	6330564D18Rik	RIKEN cDNA 6330564D18 gene
1428418_s_at	37.29	0.2004	Fam164a	family with sequence similarity 164, member A
1438038_at	34.43	0.2004	4930402H24Rik	RIKEN cDNA 4930402H24 gene
1443980_at	27.19	0.2004	Agrn	agrin
1459341_at	24.16	0.2004	8030448K23Rik	RIKEN cDNA 8030448K23 gene
1451858_at	23.45	0.2004	Mrgpra2a, Mrgpra2b	MAS-related GPR, member A2A, MAS-related GPR, member A2B
1421503_at	17.18	0.2004	Pcdh15	protocadherin 15
1428624_at	54.66	0.2005	Magt1	magnesium transporter 1
1417975_at	31.69	0.2013	Kpna4	karyopherin (importin) alpha 4
1456137_at	27.16	0.2013	Nrxn3	neurexin III
1435881_at	42.57	0.2015	Pcbp2	poly(rC) binding protein 2
1429882_at	37.93	0.2018	2610005L07Rik	cadherin 11 pseudogene
1425457_a_at	45.19	0.2023	Grb10	growth factor receptor bound protein 10
1434160_at	45.15	0.2023	Zfp592	zinc finger protein 592
1433713_at	39.95	0.2023	Gcn1l1, LOC100861947	GCN1 general control of amino-acid synthesis 1-like 1 (yeast), translational activator GCN1-like
1428904_at	38.61	0.2023	Ammecr1l	AMME chromosomal region gene 1-like
1419942_at	36.11	0.2023	Srxn1	Sulfiredoxin 1 homolog (S. cerevisiae)
1445161_at	33.39	0.2023	Usp6nl	USP6 N-terminal like
1424617_at	30.65	0.2023	Ifi35	interferon-induced protein 35
1452741_s_at	29.15	0.2023	Gpd2	glycerol phosphate dehydrogenase 2, mitochondrial
1451793_at	22.81	0.2023	Klhl24	kelch-like 24 (Drosophila)
1421475_at	20.79	0.2023	Ms4a2	membrane-spanning 4-domains, subfamily A, member 2
1442604_at	11.84	0.2023	Ercc6	excision repair cross-complementing rodent repair deficiency, complementation group 6
1453103_at	32.15	0.2024	Ablim1	actin-binding LIM protein 1
1458633_at	30.45	0.2026	---	---
1443296_at	22.9	0.2026	Cdk16	cyclin-dependent kinase 16
1420581_at	22.85	0.2026	Gpr143	G protein-coupled receptor 143
1418826_at	28.82	0.2031	Ms4a6b	membrane-spanning 4-domains, subfamily A, member 6B
1455815_a_at	75.71	0.2032	Ywhab	tyrosine 3-monooxygenase/tryptophan 5-monooxygenase activation protein, beta polypeptide
1456667_at	42.89	0.2032	Htt	huntingtin
1423995_at	42.25	0.2032	Kif1b	kinesin family member 1B
1425329_a_at	40.65	0.2032	Cyb5r3	cytochrome b5 reductase 3
1452810_at	38.13	0.2032	Ints10	integrator complex subunit 10
1424308_at	36.79	0.2032	Slc24a3	solute carrier family 24 (sodium/potassium/calcium exchanger), member 3
1417301_at	36.21	0.2032	Fzd6	frizzled homolog 6 (Drosophila)
1418389_at	32.63	0.2032	2810453I06Rik	RIKEN cDNA 2810453I06 gene
1433872_at	31.21	0.2032	2410042D21Rik	RIKEN cDNA 2410042D21 gene
1445229_at	30.7	0.2032	Dgat1	diacylglycerol O-acyltransferase 1
1440222_at	28.29	0.2032	---	---
1456181_at	27.91	0.2032	Wdr91	WD repeat domain 91
1418267_at	27.23	0.2032	Mst1	macrophage stimulating 1 (hepatocyte growth factor-like)
1452656_at	22.34	0.2032	Zdhhc2	zinc finger, DHHC domain containing 2
1430667_at	15.94	0.2032	Pcdh10	protocadherin 10
1415935_at	48.44	0.2032	Smoc2	SPARC related modular calcium binding 2
1450674_at	42.34	0.2032	Cdk5	cyclin-dependent kinase 5
1446627_at	26.47	0.2032	---	---
1439244_a_at	62.89	0.2033	Tnrc6a	trinucleotide repeat containing 6a
1435267_at	50.39	0.2033	2610005L07Rik	Cadherin 11 pseudogene
1452251_at	49.17	0.2033	Nbea	neurobeachin
1438231_at	42.26	0.2033	Foxp2	forkhead box P2
1419120_at	38.13	0.2033	Lyl1	lymphoblastomic leukemia 1
1419677_at	29.59	0.2033	Masp1	mannan-binding lectin serine peptidase 1
1459134_at	29.03	0.2033	---	---
1427470_s_at	27.17	0.2033	Napb	N-ethylmaleimide sensitive fusion protein attachment protein beta
1422245_a_at	20.56	0.2033	Mrvi1	MRV integration site 1
1427189_at	39.87	0.2037	Arih1	ariadne ubiquitin-conjugating enzyme E2 binding protein homolog 1 (Drosophila)
1423389_at	42.74	0.204	Smad7	SMAD family member 7
1423060_at	60.62	0.204	Pa2g4	proliferation-associated 2G4
1423407_a_at	53.65	0.2045	Fbln2	fibulin 2
1448237_x_at	58.71	0.2049	Ldhb	lactate dehydrogenase B
1456344_at	19.43	0.205	Tnc	Tenascin C
1460623_at	39.66	0.2052	Skap2	src family associated phosphoprotein 2
1450585_at	25.31	0.2052	Tas2r119	taste receptor, type 2, member 119
1460479_at	23.89	0.2052	A330094K24Rik	RIKEN cDNA A330094K24 gene
1432275_at	44.03	0.2054	Ikbkb	inhibitor of kappaB kinase beta
1419909_at	41.98	0.2054	Mphosph9	M-phase phosphoprotein 9
1436375_at	42.98	0.2055	Srbd1	S1 RNA binding domain 1
1436722_a_at	101.93	0.2055	Actb	actin, beta
1423568_at	60.41	0.2055	Psma7	proteasome (prosome, macropain) subunit, alpha type 7
1444004_at	48.12	0.2055	Thoc2	THO complex 2
1453146_at	47.86	0.2055	Gapvd1	GTPase activating protein and VPS9 domains 1
1460010_a_at	46.28	0.2055	Ptdss2	phosphatidylserine synthase 2
1447750_x_at	43.06	0.2055	Pih1d1	PIH1 domain containing 1
1452347_at	42.29	0.2055	Mef2a	myocyte enhancer factor 2A
1426718_at	42.03	0.2055	Skiv2l2	superkiller viralicidic activity 2-like 2 (S. cerevisiae)
1437891_at	41.71	0.2055	Frs2	fibroblast growth factor receptor substrate 2
1460326_at	39.71	0.2055	Pik3ca	phosphatidylinositol 3-kinase, catalytic, alpha polypeptide
1451240_a_at	38.98	0.2055	Glo1	glyoxalase 1
1416588_at	38.56	0.2055	Ptprn	protein tyrosine phosphatase, receptor type, N
1442129_at	37.73	0.2055	1810058I24Rik	RIKEN cDNA 1810058I24 gene
1418876_at	32.37	0.2055	Foxd1	forkhead box D1
1429843_at	29.32	0.2055	Grrp1	glycine/arginine rich protein 1
1445395_at	29.26	0.2055	---	---
1457462_at	25.98	0.2055	Zfp68	zinc finger protein 68
1425014_at	25.51	0.2055	Nr2c2	nuclear receptor subfamily 2, group C, member 2
1453747_at	25.46	0.2055	2810021J22Rik	RIKEN cDNA 2810021J22 gene
1440662_at	22.56	0.2055	---	---
1430329_at	21.98	0.2055	Cgn	cingulin
1457577_at	21.63	0.2055	---	---
1456023_at	19.22	0.2055	Zfp846	zinc finger protein 846
1420358_at	15.88	0.2055	Krtap13	keratin associated protein 13
1433795_at	50.06	0.2055	Tgfbr3	transforming growth factor, beta receptor III
1457977_at	27.14	0.2055	Meaf6	MYST/Esa1-associated factor 6
1448921_a_at	30.45	0.2056	Mrps9	mitochondrial ribosomal protein S9
1422645_at	30.32	0.2056	Hfe	hemochromatosis
1439795_at	25.46	0.2056	Gpr64	G protein-coupled receptor 64
1454371_at	24.2	0.2056	Sypl2	synaptophysin-like 2
1450163_a_at	22.45	0.2056	Wrn	Werner syndrome homolog (human)
1452820_at	45.73	0.2057	Wdr11	WD repeat domain 11
1424301_at	38.94	0.2058	Zfp219	zinc finger protein 219
1415744_at	58.1	0.2061	H2-Ke2	H2-K region expressed gene 2
1457515_at	20.32	0.2061	---	---
1439422_a_at	24.3	0.2065	Fam132a	family with sequence similarity 132, member A
1449573_at	40.38	0.2065	Alpk3	alpha-kinase 3
1436740_at	37.02	0.2065	2610005L07Rik	cadherin 11 pseudogene
1459288_at	30.61	0.2065	---	---
1435154_at	21.18	0.2065	AU018091	expressed sequence AU018091
1451029_at	20.08	0.2065	Bcl2l2	BCL2-like 2
1433191_at	10.75	0.2065	A430105P17Rik	RIKEN cDNA A430105P17 gene
1439791_at	24.9	0.2065	Gm527	predicted gene 527
1418838_at	42.88	0.2066	Abcd1	ATP-binding cassette, sub-family D (ALD), member 1
1433095_at	38.43	0.2066	Gm13872	predicted gene 13872
1451374_x_at	24.76	0.2066	Cklf	chemokine-like factor
1447894_x_at	30.69	0.2067	Vps52	vacuolar protein sorting 52 (yeast)
1429775_a_at	27.91	0.2067	Gpr137b, Gpr137b-ps	G protein-coupled receptor 137B, G protein-coupled receptor 137B, pseudogene
1429206_at	36.59	0.2071	Rhobtb1	Rho-related BTB domain containing 1
1419999_at	36.05	0.2071	Igbp1	immunoglobulin (CD79A) binding protein 1
1441466_at	29.68	0.2071	Tra2b	transformer 2 beta homolog (Drosophila)
1431402_at	34.38	0.2074	Kirrel3	kin of IRRE like 3 (Drosophila)
1452742_at	33.24	0.2077	Trak1	trafficking protein, kinesin binding 1
1441448_at	9.37	0.2079	Pum2	Pumilio 2 (Drosophila)
1442214_at	47.38	0.2081	---	---
1460448_s_at	26.6	0.2085	Ttc14	tetratricopeptide repeat domain 14
1428572_at	81.47	0.2085	Basp1	brain abundant, membrane attached signal protein 1
1416589_at	73.91	0.2085	Sparc	secreted acidic cysteine rich glycoprotein
1448908_at	48.96	0.2085	Ppap2b	phosphatidic acid phosphatase type 2B
1424313_a_at	48.92	0.2085	Ndufs7	NADH dehydrogenase (ubiquinone) Fe-S protein 7
1415932_x_at	44.81	0.2085	Atp9a	ATPase, class II, type 9A
1443526_at	43.43	0.2085	---	---
1426970_a_at	39.98	0.2085	Uba7	ubiquitin-like modifier activating enzyme 7
1448469_at	38.61	0.2085	Nid1	nidogen 1
1428828_at	36.38	0.2085	Rpain	RPA interacting protein
1434581_at	36.36	0.2085	2410066E13Rik	RIKEN cDNA 2410066E13 gene
1451753_at	35.83	0.2085	Plxna2	plexin A2
1439824_at	32.27	0.2085	Chm	choroidermia
1446245_at	32.26	0.2085	---	---
1431208_a_at	31.71	0.2085	Slc9a3r2	solute carrier family 9 (sodium/hydrogen exchanger), member 3 regulator 2
1454833_at	26.48	0.2085	Rpl35	ribosomal protein L35
1447927_at	25.48	0.2085	Gbp10, Gbp6	guanylate-binding protein 10, guanylate binding protein 6
1458847_at	20.05	0.2085	---	---
1453550_a_at	16.09	0.2085	Far1	fatty acyl CoA reductase 1
1430222_at	10.92	0.2085	9130007G19Rik	RIKEN cDNA 9130007G19 gene
1448768_at	10.65	0.2085	Mog	myelin oligodendrocyte glycoprotein
1417395_at	29.11	0.2085	Klf4	Kruppel-like factor 4 (gut)
1446948_at	13.48	0.2088	---	---
1435794_at	37.85	0.2091	5031425E22Rik	RIKEN cDNA 5031425E22 gene
1432059_x_at	29.54	0.2091	5031425E22Rik	RIKEN cDNA 5031425E22 gene
1450613_x_at	17.36	0.2091	Ifnab	interferon alpha B
1447288_at	20.56	0.2097	---	---
1454213_at	23.73	0.2102	Armc9	armadillo repeat containing 9
1458706_at	21.24	0.2102	---	---
1415702_a_at	67.76	0.2102	Ctbp1	C-terminal binding protein 1
1424143_a_at	59.07	0.2102	Cdt1	chromatin licensing and DNA replication factor 1
1424111_at	51.7	0.2102	Igf2r	insulin-like growth factor 2 receptor
1423160_at	50.42	0.2102	Spred1	sprouty protein with EVH-1 domain 1, related sequence
1428729_at	44.61	0.2102	Krit1	KRIT1, ankyrin repeat containing
1424675_at	37.14	0.2102	Slc39a6	solute carrier family 39 (metal ion transporter), member 6
1428519_at	36.22	0.2102	2610528E23Rik	RIKEN cDNA 2610528E23 gene
1432294_at	33.81	0.2102	9330177L23Rik	RIKEN cDNA 9330177L23 gene
1433655_at	33.76	0.2102	Rnf141	ring finger protein 141
1420558_at	30.18	0.2102	Selp	selectin, platelet
1457069_at	30	0.2102	Ascc3	activating signal cointegrator 1 complex subunit 3
1436929_x_at	29.67	0.2102	Adcy3	adenylate cyclase 3
1421719_at	29.55	0.2102	Vmn2r26	vomeronasal 2, receptor 26
1452482_at	27.93	0.2102	Erbb3	v-erb-b2 erythroblastic leukemia viral oncogene homolog 3 (avian)
1453798_at	27.92	0.2102	Ccdc93	coiled-coil domain containing 93
1436745_at	26.44	0.2102	Gorab	golgin, RAB6-interacting
1459209_at	26.03	0.2102	Rnf10	ring finger protein 10
1443640_at	25.45	0.2102	Zfp882	zinc finger protein 882
1457302_at	24.45	0.2102	Gm17491	Predicted gene, 17491
1432983_at	23.59	0.2102	1700026H06Rik	RIKEN cDNA 1700026H06 gene
1452861_at	23.36	0.2102	2010300C02Rik	RIKEN cDNA 2010300C02 gene
1443376_at	21.5	0.2102	---	---
1422724_at	17.94	0.2102	Mak	male germ cell-associated kinase
1453210_at	17.51	0.2102	5730507C01Rik	RIKEN cDNA 5730507C01 gene
1429552_at	15.46	0.2102	Wdr16	WD repeat domain 16
1443931_at	14.79	0.2102	Zfp882	zinc finger protein 882
1418643_at	56.1	0.2102	Tspan13	tetraspanin 13
1422715_s_at	53.61	0.2102	Acp1, LOC631286	acid phosphatase 1, soluble, low molecular weight phosphotyrosine protein phosphatase-like
1452791_at	49.43	0.2102	Coq2	coenzyme Q2 homolog, prenyltransferase (yeast)
1434516_at	41.08	0.2102	Pstk	phosphoseryl-tRNA kinase
1450678_at	27.45	0.2102	Itgb2	integrin beta 2
1450864_at	42.3	0.2109	Calm1, Calm2, Calm3	calmodulin 1, calmodulin 2, calmodulin 3
1446828_at	15.94	0.2111	---	---
1424093_x_at	43.45	0.2112	Cd151	CD151 antigen
1435011_x_at	75.22	0.2113	Akr1a1	aldo-keto reductase family 1, member A1 (aldehyde reductase)
1436166_at	45.17	0.2113	Stox2	storkhead box 2
1417063_at	40.65	0.2113	C1qb	complement component 1, q subcomponent, beta polypeptide
1429737_a_at	39.66	0.2113	Crls1	cardiolipin synthase 1
1418143_at	37.37	0.2113	Vps45	vacuolar protein sorting 45 (yeast)
1426135_a_at	17.71	0.2113	Park2	Parkinson disease (autosomal recessive, juvenile) 2, parkin
1448230_at	57.36	0.2114	Usp10	ubiquitin specific peptidase 10
1416604_at	69.26	0.2114	Cyc1	cytochrome c-1
1417715_a_at	69.26	0.2114	Got2	glutamate oxaloacetate transaminase 2, mitochondrial
1452265_at	56.24	0.2114	Clasp1	CLIP associating protein 1
1423200_at	51.13	0.2114	Ncor1	nuclear receptor co-repressor 1
1428055_at	41.74	0.2114	Rian	RNA imprinted and accumulated in nucleus
1424105_a_at	38.14	0.2114	Pttg1	pituitary tumor-transforming gene 1
1416797_at	33.65	0.2114	Nck2	non-catalytic region of tyrosine kinase adaptor protein 2
1430673_a_at	24.96	0.2114	2210009G21Rik	RIKEN cDNA 2210009G21 gene
1440325_at	23.35	0.2114	---	---
1457734_at	22.22	0.2114	---	---
1441536_at	19.64	0.2114	Hmgcs1	3-hydroxy-3-methylglutaryl-Coenzyme A synthase 1
1427164_at	16.5	0.2114	Il13ra1	interleukin 13 receptor, alpha 1
1425940_a_at	45.91	0.2115	Ssbp3	single-stranded DNA binding protein 3
1429151_at	58.1	0.2115	Dcaf7	DDB1 and CUL4 associated factor 7
1415671_at	56.51	0.2115	Atp6v0d1	ATPase, H+ transporting, lysosomal V0 subunit D1
1423293_at	51.72	0.2115	Rpa1	replication protein A1
1431094_at	45.99	0.2115	1110006E14Rik	RIKEN cDNA 1110006E14 gene
1421147_at	45.14	0.2115	Terf2	telomeric repeat binding factor 2
1441617_at	35.76	0.2115	Med15	mediator complex subunit 15
1435196_at	32.77	0.2115	Ntrk2	neurotrophic tyrosine kinase, receptor, type 2
1445512_at	31.7	0.2115	Gm4432	predicted gene 4432
1449455_at	29.72	0.2115	Hck	hemopoietic cell kinase
1426597_s_at	25.77	0.2115	Iffo2	intermediate filament family orphan 2
1442324_at	23.92	0.2115	---	---
1450548_at	21.32	0.2115	Htr1f	5-hydroxytryptamine (serotonin) receptor 1F
1435323_a_at	20.03	0.2115	Mboat1	membrane bound O-acyltransferase domain containing 1
1448884_at	49.65	0.2115	Gtf2e2	general transcription factor II E, polypeptide 2 (beta subunit)
1459253_at	21.69	0.2116	1700023H06Rik	RIKEN cDNA 1700023H06 gene
1420440_at	24.45	0.2118	Ppy	pancreatic polypeptide
1440063_at	23.75	0.2121	Farsa	phenylalanyl-tRNA synthetase, alpha subunit
1437687_x_at	63.25	0.2121	Fkbp9	FK506 binding protein 9
1452418_at	47.94	0.2121	---	---
1419256_at	46.09	0.2121	Spnb2	spectrin beta 2
1435338_at	45.99	0.2121	Cdk6	cyclin-dependent kinase 6
1418264_at	42.19	0.2121	Cenpk	centromere protein K
1415715_at	36.86	0.2121	Tmem129	transmembrane protein 129
1446130_at	34.82	0.2121	Mir1931	microRNA 1931
1440387_at	34.49	0.2121	2610005L07Rik	Cadherin 11 pseudogene
1456204_at	32.12	0.2121	2010107H07Rik	RIKEN cDNA 2010107H07 gene
1422661_at	29.25	0.2121	Lgals8	lectin, galactose binding, soluble 8
1419319_at	28.56	0.2121	Saa4	serum amyloid A 4
1449151_at	27.39	0.2121	Cdk18	cyclin-dependent kinase 18
1422275_at	26.94	0.2121	Gpr44	G protein-coupled receptor 44
1428769_at	26.65	0.2121	Tatdn3	TatD DNase domain containing 3
1438081_at	26.61	0.2121	Mcc	mutated in colorectal cancers
1419703_at	26.21	0.2121	Col5a3	collagen, type V, alpha 3
1419896_at	26.21	0.2121	Tet1	tet methylcytosine dioxygenase 1
1441767_at	19.82	0.2121	Zfp142	zinc finger protein 142
1442863_at	17.93	0.2121	Cacna2d4	calcium channel, voltage-dependent, alpha 2/delta subunit 4
1457059_at	15.88	0.2121	Zfp438	zinc finger protein 438
1420112_at	14.21	0.2121	---	---
1435666_at	41.54	0.2121	Mast3	microtubule associated serine/threonine kinase 3
1424421_at	40.91	0.2121	Flad1	RFad1, flavin adenine dinucleotide synthetase, homolog (yeast)
1434616_at	28.73	0.2121	Slc38a10	solute carrier family 38, member 10
1436338_at	38.14	0.2122	---	---
[truncated: 43,039 more rows]

## Sheet: d35 q<0.10 PIF only
ProbesetID	d35	d35	Gene	Gene
	PIF	q.value	Symbol	Description
1423049_a_at	105.15	0.0584	Tpm1	tropomyosin 1, alpha
1417614_at	104.42	0.0645	Ckm	creatine kinase, muscle
1417653_at	101.76	0.0538	Pvalb	parvalbumin
1448371_at	101.03	0.023	Mylpf	myosin light chain, phosphorylatable, fast skeletal muscle
1418677_at	100.56	0.0022	Actn3	actinin alpha 3
1427026_at	98.24	0.0298	Myh4	myosin, heavy polypeptide 4, skeletal muscle
1417951_at	96.84	0.0594	Eno3	enolase 3, beta muscle
1455736_at	96.2	0.0047	Mybpc2	myosin binding protein C, fast-type
1456588_x_at	96.03	0.0271	Cox5b, LOC100046079	cytochrome c oxidase, subunit Vb, cytochrome c oxidase subunit 5B, mitochondrial-like
1450118_a_at	94.88	0.0517	Tnnt3	troponin T3, skeletal, fast
1418373_at	94.26	0.0283	Pgam2	phosphoglycerate mutase 2
1415927_at	93.14	0.0122	Actc1	actin, alpha, cardiac muscle 1
1416624_a_at	92.19	0.0524	2810422J05Rik, Uba52	RIKEN cDNA 2810422J05 gene, ubiquitin A-52 residue ribosomal protein fusion product 1
1417373_a_at	91.83	0.0255	Tuba4a	tubulin, alpha 4A
1435613_x_at	91.48	0.0708	Cox5b, LOC100046079	cytochrome c oxidase, subunit Vb, cytochrome c oxidase subunit 5B, mitochondrial-like
1419737_a_at	91.42	0.0102	Ldha	lactate dehydrogenase A
1418062_at	91.42	0.0121	Eef1a2	eukaryotic translation elongation factor 1 alpha 2
1460561_x_at	90.62	0.0041	Sepw1	selenoprotein W, muscle 1
1427868_x_at	90.48	0.0089	Myh1	myosin, heavy polypeptide 1, skeletal muscle, adult
1426143_at	90.05	0.0358	Trdn	triadin
1438609_x_at	90.02	0.0819	Tnni2	troponin I, skeletal, fast 2
1448602_at	89.97	0.0575	Pygm	muscle glycogen phosphorylase
1460202_at	89.73	0.0049	Myoz1	myozenin 1
1457435_x_at	89.39	0.0374	Myom2	myomesin 2
1422598_at	88.75	0.0283	Casq1	calsequestrin 1
1436757_a_at	88.04	0.0461	Cox6b1	cytochrome c oxidase, subunit VIb polypeptide 1
1438640_x_at	87.64	0.0374	Pgk1	phosphoglycerate kinase 1
1448322_a_at	87.62	0.0067	Cox4i1	cytochrome c oxidase subunit IV isoform 1
1415918_a_at	87.33	0.0142	Tpi1	triosephosphate isomerase 1
1423145_a_at	87.05	0.0764	Tcap	titin-cap
1452927_x_at	85.84	0.0152	Tpi1	triosephosphate isomerase 1
1426144_x_at	85.77	0.0024	Trdn	triadin
1436803_a_at	85.7	0.0682	Ndufb9	NADH dehydrogenase (ubiquinone) 1 beta subcomplex, 9
1428722_at	84.93	0.0265	Ckmt2	creatine kinase, mitochondrial 2
1451002_at	84.83	0.0696	Aco2	aconitase 2, mitochondrial
1451203_at	84.7	4.86e-05	Mb	myoglobin
1416752_at	84.5	0.0827	Ldb3	LIM domain binding 3
1420997_a_at	84.47	0.0038	Gpi1	glucose phosphate isomerase 1
1417308_at	84.35	0.0033	Pkm	pyruvate kinase, muscle
1455972_x_at	84.33	0.0084	Hadh	hydroxyacyl-Coenzyme A dehydrogenase
1448172_at	84.26	0.0106	Mdh1	malate dehydrogenase 1, NAD (soluble)
1417864_at	83.91	0.0181	Pgk1	phosphoglycerate kinase 1
1416902_a_at	83.69	0.0111	Cox5b, LOC100046079	cytochrome c oxidase, subunit Vb, cytochrome c oxidase subunit 5B, mitochondrial-like
1416565_at	83.67	0.0609	Cox6b1	cytochrome c oxidase, subunit VIb polypeptide 1
1425153_at	83.62	0.0003	Myh2	myosin, heavy polypeptide 2, skeletal muscle, adult
1417626_at	83.54	0.064	Pde4dip	phosphodiesterase 4D interacting protein (myomegalin)
1426731_at	83.46	0.0598	Des	desmin
1415701_x_at	83.03	0.0972	LOC100044627, LOC100862455, Rpl23	60S ribosomal protein L23-like, 60S ribosomal protein L23-like, ribosomal protein L23
1416604_at	82.78	0.0921	Cyc1	cytochrome c-1
1436867_at	82.77	0.0685	Srl	sarcalumenin
1424628_a_at	81.63	0.0628	Ndufv3	NADH dehydrogenase (ubiquinone) flavoprotein 3
1456580_s_at	80.94	0.0305	Atp5d	ATP synthase, H+ transporting, mitochondrial F1 complex, delta subunit
1415904_at	80.86	0.022	Lpl	lipoprotein lipase
1454716_x_at	80.79	0.0549	Cox5b, LOC100046079	cytochrome c oxidase, subunit Vb, cytochrome c oxidase subunit 5B, mitochondrial-like
1455645_at	80.76	0.0014	Mybpc1	myosin binding protein C, slow-type
1417374_at	80.34	0.0885	Tuba4a	tubulin, alpha 4A
1428464_at	79.66	0.0458	Ndufa3	NADH dehydrogenase (ubiquinone) 1 alpha subcomplex, 3
1438175_x_at	79.51	0.0506	Myom2	myomesin 2
1416521_at	79.46	0.0071	Sepw1	selenoprotein W, muscle 1
1419109_at	79.15	0.006	Hrc	histidine rich calcium binding protein
1433822_x_at	78.82	0.0084	Anapc5	anaphase-promoting complex subunit 5
1450081_x_at	78.53	0.0004	Gpi1	glucose phosphate isomerase 1
1449710_s_at	78.45	0.0502	Atp5a1	ATP synthase, H+ transporting, mitochondrial F1 complex, alpha subunit 1
1422184_a_at	78.38	0.03	Ak1	adenylate kinase 1
1448327_at	78.1	0.012	Actn2	actinin alpha 2
1455283_x_at	78.08	0.0341	Ndufs8	NADH dehydrogenase (ubiquinone) Fe-S protein 8
1450667_a_at	78.06	0.0273	Cs	citrate synthase
1434814_x_at	78.03	0.0232	Gpi1	glucose phosphate isomerase 1
1447883_x_at	77.93	0.0554	Map1lc3a	microtubule-associated protein 1 light chain 3 alpha
1448198_a_at	77.92	0.0268	Ndufb8	NADH dehydrogenase (ubiquinone) 1 beta subcomplex 8
1415964_at	77.9	0.041	Scd1	stearoyl-Coenzyme A desaturase 1
1458368_at	77.66	0.0022	Myh4	myosin, heavy polypeptide 4, skeletal muscle
1423676_at	77.6	0.0287	Atp5h	ATP synthase, H+ transporting, mitochondrial F0 complex, subunit d
1456695_x_at	77.25	0.0253	Anapc5	anaphase-promoting complex subunit 5
1456616_a_at	77.19	0.0001	Bsg	basigin
1450917_at	76.81	0.002	Myom2	myomesin 2
1417023_a_at	76.72	0.0375	Fabp4	fatty acid binding protein 4, adipocyte
1420693_at	76.54	0.0419	Myom1	myomesin 1
1416567_s_at	76.51	0.0343	Atp5e	ATP synthase, H+ transporting, mitochondrial F1 complex, epsilon subunit
1417417_a_at	76.42	0.0588	Cox6a1	cytochrome c oxidase, subunit VI a, polypeptide 1
1433691_at	76.4	0.0789	Ppp1r3c	protein phosphatase 1, regulatory (inhibitor) subunit 3C
1416056_a_at	76.37	0.0853	Ndufb11	NADH dehydrogenase (ubiquinone) 1 beta subcomplex, 11
1419056_at	76.33	0.0077	Rtn2	reticulon 2 (Z-band associated protein)
1417872_at	76.22	0.0049	Fhl1	four and a half LIM domains 1
1455077_a_at	75.68	0.0847	A730098P11Rik, Gm6747, Morf4l1	mortality factor 4 like 1 pseudogene, predicted gene 6747, mortality factor 4 like 1
1443823_s_at	75.57	0.0924	Atp1a2	ATPase, Na+/K+ transporting, alpha 2 polypeptide
1438839_a_at	75.51	0.045	Ywhae	tyrosine 3-monooxygenase/tryptophan 5-monooxygenase activation protein, epsilon polypeptide
1435659_a_at	75.37	0.0773	Tpi1	triosephosphate isomerase 1
1448292_at	75.2	0.077	Uqcr11	ubiquinol-cytochrome c reductase, complex III subunit XI
1436934_s_at	75.15	0.0218	Aco2	aconitase 2, mitochondrial
1426385_x_at	75.1	0.0025	Ywhae	tyrosine 3-monooxygenase/tryptophan 5-monooxygenase activation protein, epsilon polypeptide
1416240_at	74.87	0.0181	Psmb7	proteasome (prosome, macropain) subunit, beta type 7
1426689_s_at	74.84	0.0179	Sdha	succinate dehydrogenase complex, subunit A, flavoprotein (Fp)
1423716_s_at	74.84	0.0915	Atp5d	ATP synthase, H+ transporting, mitochondrial F1 complex, delta subunit
1434722_at	74.67	0.0032	Ampd1	adenosine monophosphate deaminase 1
1453229_s_at	74.58	0.0427	Uqcrh	ubiquinol-cytochrome c reductase hinge protein
1428181_at	74.54	0.0871	Etfb	electron transferring flavoprotein, beta polypeptide
1444638_at	74.42	0.0067	Ttn	titin
1454137_s_at	74.39	0.0847	Hfe2	hemochromatosis type 2 (juvenile) (human homolog)
1444504_at	74.17	0.001	Dhrs7c	dehydrogenase/reductase (SDR family) member 7C
1451470_s_at	74.14	0.0193	Eif5a	eukaryotic translation initiation factor 5A
1423907_a_at	74.03	0.0627	Ndufs8	NADH dehydrogenase (ubiquinone) Fe-S protein 8
1417364_at	73.84	0.0115	Eef1g	eukaryotic translation elongation factor 1 gamma
1448934_at	73.34	0.005	Ndufa10	NADH dehydrogenase (ubiquinone) 1 alpha subcomplex 10
1430326_s_at	72.99	0.0086	Uqcrq	ubiquinol-cytochrome c reductase, complex III subunit VII
1457434_s_at	72.97	0.0014	Ptpla	protein tyrosine phosphatase-like (proline instead of catalytic arginine), member a
1422525_at	72.79	0.0302	Atp5k	ATP synthase, H+ transporting, mitochondrial F1F0 complex, subunit e
1435112_a_at	72.72	0.0494	Atp5h	ATP synthase, H+ transporting, mitochondrial F0 complex, subunit d
1428159_s_at	72.5	0.0767	Ndufab1	NADH dehydrogenase (ubiquinone) 1, alpha/beta subcomplex, 1
1422578_at	72.34	0.075	Cs	citrate synthase
1455404_at	72.32	0.0002	Jph2	junctophilin 2
1452141_a_at	71.85	0.0144	Sepp1	selenoprotein P, plasma, 1
1416906_at	71.68	0.0128	Anapc5	anaphase-promoting complex subunit 5
1449969_at	71.68	0.038	Tmod4	tropomodulin 4
1426688_at	71.54	0.0797	Sdha	succinate dehydrogenase complex, subunit A, flavoprotein (Fp)
1416090_at	71.43	0.0555	Pdhb	pyruvate dehydrogenase (lipoamide) beta
1423883_at	71.22	0.0108	Acsl1	acyl-CoA synthetase long-chain family member 1
1435813_at	71.2	0.0189	Mypn	myopalladin
1456312_x_at	71.16	0.0041	Gsn	gelsolin
1426522_at	71.12	0.005	Hadhb	hydroxyacyl-Coenzyme A dehydrogenase/3-ketoacyl-Coenzyme A thiolase/enoyl-Coenzyme A hydratase (trifunctional protein), beta subunit
1434053_x_at	71.06	0.0784	Atp5k	ATP synthase, H+ transporting, mitochondrial F1F0 complex, subunit e
1418709_at	70.99	0.0169	Cox7a1	cytochrome c oxidase, subunit VIIa 1
1450970_at	70.96	0.0651	Got1	glutamate oxaloacetate transaminase 1, soluble
1416023_at	70.68	0.014	Fabp3	fatty acid binding protein 3, muscle and heart
1424313_a_at	70.59	0.054	Ndufs7	NADH dehydrogenase (ubiquinone) Fe-S protein 7
1422644_at	70.58	0.0088	Sh3bgr	SH3-binding domain glutamic acid-rich protein
1415687_a_at	70.56	0.0366	Psap	prosaposin
1429681_a_at	70.02	0.0065	Tecr	trans-2,3-enoyl-CoA reductase
1435178_x_at	69.99	0.0152	Anapc5	anaphase-promoting complex subunit 5
1452692_a_at	69.94	0.0035	Ndufv2	NADH dehydrogenase (ubiquinone) flavoprotein 2
1450150_a_at	69.82	0.077	Gm10071, Rpl13	predicted gene 10071, ribosomal protein L13
1415984_at	69.75	0.0258	Acadm	acyl-Coenzyme A dehydrogenase, medium chain
1423368_at	69.62	0.0843	Laptm4a	lysosomal-associated protein transmembrane 4A
1431177_a_at	69.34	0.0764	Rpl10a	ribosomal protein L10A
1454925_x_at	69.27	0.0132	Mdh1	malate dehydrogenase 1, NAD (soluble)
1451149_at	69.24	0.0053	Pgm2	phosphoglucomutase 2
1417066_at	69.17	0.0085	Adck3	aarF domain containing kinase 3
1416101_a_at	69.1	0.0102	Hist1h1c	histone cluster 1, H1c
1452879_at	68.92	0.0906	Synpo2	synaptopodin 2
1415812_at	68.89	0.0098	Gsn	gelsolin
1418624_at	68.75	0.0479	Ybx1	Y box protein 1
1451488_at	68.68	0.036	Fitm1	fat storage-inducing transmembrane protein 1
1451274_at	68.67	0.0829	Ogdh	oxoglutarate dehydrogenase (lipoamide)
1418095_at	68.64	0.044	Smpx	small muscle protein, X-linked
1424184_at	68.56	0.0118	Acadvl	acyl-Coenzyme A dehydrogenase, very long chain
1419487_at	68.53	0.0015	Mybph	myosin binding protein H
1424177_at	68.51	0.052	Tmem38a	transmembrane protein 38A
1415966_a_at	68.45	0.0466	Ndufv1	NADH dehydrogenase (ubiquinone) flavoprotein 1
1416788_a_at	68.35	0.0867	Idh3g	isocitrate dehydrogenase 3 (NAD+), gamma
1418886_s_at	68.28	0.0259	Idh3b	isocitrate dehydrogenase 3 (NAD+) beta
1423890_x_at	68.25	0.002	Atp1b1	ATPase, Na+/K+ transporting, beta 1 polypeptide
1417867_at	68.23	0.0465	Cfd	complement factor D (adipsin)
1420827_a_at	68.22	0.0645	Ccng1	cyclin G1
1437975_a_at	68.14	0.0671	Gm10132, Gm3362, Rpl23a	predicted gene 10132, predicted pseudogene 3362, ribosomal protein L23A
1419421_at	67.97	0.0031	Ank1	ankyrin 1, erythroid
1448987_at	67.9	0.0007	Acadl	acyl-Coenzyme A dehydrogenase, long-chain
1434879_at	67.64	0.0339	Cdc34	cell division cycle 34
1449206_at	67.59	0.0061	Sypl2	synaptophysin-like 2
1438159_x_at	67.45	0.0826	Ndufv2	NADH dehydrogenase (ubiquinone) flavoprotein 2
1421116_a_at	67.21	0.0458	Rtn4	reticulon 4
1417959_at	67.11	0.0001	Pdlim7	PDZ and LIM domain 7
1433643_at	66.95	0.0682	Cacna2d1	calcium channel, voltage-dependent, alpha2/delta subunit 1
1423833_a_at	66.8	0.0975	Brp44	brain protein 44
1451676_at	66.57	0.0019	Drap1	Dr1 associated protein 1 (negative cofactor 2 alpha)
1439410_x_at	66.57	0.0787	Slc25a39	solute carrier family 25, member 39
1416963_at	66.56	0.0029	Ubac1	ubiquitin associated domain containing 1
1427878_at	66.37	0.0302	0610010O12Rik	RIKEN cDNA 0610010O12 gene
1427036_a_at	66.25	0.0408	Eif4g1	eukaryotic translation initiation factor 4, gamma 1
1428286_at	66.22	0.0841	2900097C17Rik, Gm19558	RIKEN cDNA 2900097C17 gene, predicted gene, 19558
1449178_at	66.17	0.0027	Pdlim3	PDZ and LIM domain 3
1425968_s_at	66.17	0.0246	Speg	SPEG complex locus
1448331_at	66.02	0.075	Ndufb7	NADH dehydrogenase (ubiquinone) 1 beta subcomplex, 7
1423057_at	65.87	0.0058	Capza2	capping protein (actin filament) muscle Z-line, alpha 2
1415734_at	65.81	0.0023	Rab7	RAB7, member RAS oncogene family
1455693_x_at	65.78	0.0973	Rps6, Rps6-ps4	ribosomal protein S6, ribosomal protein S6, pseudogene 4
1415831_at	65.72	0.0346	Psmd2	proteasome (prosome, macropain) 26S subunit, non-ATPase, 2
1453095_at	65.65	0.0643	Rab10	RAB10, member RAS oncogene family
1435148_at	65.6	0.0006	Atp1b2	ATPase, Na+/K+ transporting, beta 2 polypeptide
1424151_at	65.46	0.0263	Aimp2	aminoacyl tRNA synthetase complex-interacting multifunctional protein 2
1416547_at	65.41	0.0258	Ndufb3	NADH dehydrogenase (ubiquinone) 1 beta subcomplex 3
1451290_at	65.35	0.0166	Map1lc3a	microtubule-associated protein 1 light chain 3 alpha
1437280_s_at	65.34	0.0968	Serbp1	serpine1 mRNA binding protein 1
1450957_a_at	65.25	0.0318	Sqstm1	sequestosome 1
1428145_at	65.19	0.0374	Acaa2	acetyl-Coenzyme A acyltransferase 2 (mitochondrial 3-oxoacyl-Coenzyme A thiolase)
1434893_at	65.1	0.0738	Atp1a2	ATPase, Na+/K+ transporting, alpha 2 polypeptide
1451714_a_at	65.08	0.0356	Map2k3	mitogen-activated protein kinase kinase 3
1452173_at	64.95	0.004	Hadha	hydroxyacyl-Coenzyme A dehydrogenase/3-ketoacyl-Coenzyme A thiolase/enoyl-Coenzyme A hydratase (trifunctional protein), alpha subunit
1423210_a_at	64.84	0.0302	Nop10	NOP10 ribonucleoprotein homolog (yeast)
1437171_x_at	64.83	0.0086	Gsn	gelsolin
1422651_at	64.71	0.0929	Adipoq	adiponectin, C1Q and collagen domain containing
1451695_a_at	64.65	0.0185	Gpx4	glutathione peroxidase 4
1434396_a_at	64.58	0.0564	Gm5526, Myl6	myosin, light polypeptide 6, alkali, smooth muscle and non-muscle pseudogene, myosin, light polypeptide 6, alkali, smooth muscle and non-muscle
1428146_s_at	64.53	0.0084	Acaa2	acetyl-Coenzyme A acyltransferase 2 (mitochondrial 3-oxoacyl-Coenzyme A thiolase)
1428553_at	64.45	0.004	Glrx5	glutaredoxin 5 homolog (S. cerevisiae)
1451152_a_at	64.43	0.0021	Atp1b1	ATPase, Na+/K+ transporting, beta 1 polypeptide
1416183_a_at	64.34	0.0011	Ldhb	lactate dehydrogenase B
1416085_s_at	64.26	0.0819	Zfand5	zinc finger, AN1-type domain 5
1454650_at	64.24	0.0362	Trim35	tripartite motif-containing 35
1449000_at	64.15	0.0367	D10Jhu81e, LOC100046684	DNA segment, Chr 10, Johns Hopkins University 81 expressed, ES1 protein homolog, mitochondrial-like
1423972_at	64.02	0.0668	Etfa	electron transferring flavoprotein, alpha polypeptide
1417466_at	63.89	0.0128	Rgs5	regulator of G-protein signaling 5
1455640_a_at	63.83	0.0815	Txn2	thioredoxin 2
1448697_s_at	63.69	0.0151	1110034A24Rik, Rpl36a, Rpl36al	RIKEN cDNA 1110034A24 gene, ribosomal protein L36A, ribosomal protein L36A-like
1422743_at	63.64	0.0679	Phka1	phosphorylase kinase alpha 1
1460707_at	63.63	0.0173	Ptp4a2	protein tyrosine phosphatase 4a2
1455235_x_at	63.6	0.001	Ldhb	lactate dehydrogenase B
1419440_at	63.47	0.0331	Trim54	tripartite motif-containing 54
1455976_x_at	63.34	0.064	Dbi	diazepam binding inhibitor
1425274_at	63.31	0.002	Asph	aspartate-beta-hydroxylase
1423238_at	63.26	0.076	Itgb1bp2	integrin beta 1 binding protein 2
1448118_a_at	63.23	0.064	Ctsd	cathepsin D
1418067_at	63.22	0.0705	Cfl2	cofilin 2, muscle
1448222_x_at	63.14	0.0514	Cox8a, LOC100048483	cytochrome c oxidase, subunit VIIIa, cytochrome c oxidase subunit 8A, mitochondrial-like
1425532_a_at	63.07	0.0022	Bin1	bridging integrator 1
1426390_a_at	63.01	0.0588	Arf1	ADP-ribosylation factor 1
1437144_x_at	63	0.0475	Psma6	proteasome (prosome, macropain) subunit, alpha type 6
1424852_at	62.99	0.0287	Mef2c	myocyte enhancer factor 2C
1423608_at	62.96	0.0272	Itm2a	integral membrane protein 2A
1424168_a_at	62.93	0.0188	Capzb	capping protein (actin filament) muscle Z-line, beta
1425275_at	62.81	0.004	Asph	aspartate-beta-hydroxylase
1416112_at	62.81	0.0216	Cox8a, LOC100048483	cytochrome c oxidase, subunit VIIIa, cytochrome c oxidase subunit 8A, mitochondrial-like
1447919_x_at	62.79	0.0132	Ndufab1	NADH dehydrogenase (ubiquinone) 1, alpha/beta subcomplex, 1
1456315_a_at	62.67	0.0067	Ptpla	protein tyrosine phosphatase-like (proline instead of catalytic arginine), member a
1448442_a_at	62.66	0.01	Psma3	proteasome (prosome, macropain) subunit, alpha type 3
1420820_at	62.65	0.0181	Myl12a	myosin, light chain 12A, regulatory, non-sarcomeric
1438426_at	62.63	0.0302	Shisa4	shisa homolog 4 (Xenopus laevis)
1423266_at	62.55	0.0057	2810405K02Rik	RIKEN cDNA 2810405K02 gene
1424178_at	62.54	0.0562	Tmem38a	transmembrane protein 38A
1460184_at	62.48	0.0255	Hadh	hydroxyacyl-Coenzyme A dehydrogenase
1427465_at	62.43	0.0357	Atp1a2	ATPase, Na+/K+ transporting, alpha 2 polypeptide
1436991_x_at	62.38	0.0481	Gsn	gelsolin
1451751_at	62.28	0.0671	Ddit4l	DNA-damage-inducible transcript 4-like
1448135_at	62.25	0.0258	Atf4	activating transcription factor 4
1450934_at	62.22	0.0757	Eif4a2	eukaryotic translation initiation factor 4A2
1428143_a_at	62.18	0.0177	Pnpla2	patatin-like phospholipase domain containing 2
1434944_at	62.09	0.0283	Dmpk	dystrophia myotonica-protein kinase
1424553_at	62.02	0.0084	Hhatl	hedgehog acyltransferase-like
1420442_at	61.84	0.0441	Cacna1s	calcium channel, voltage-dependent, L type, alpha 1S subunit
1417712_at	61.77	0.02	Eif2s2, Gm9892	eukaryotic translation initiation factor 2, subunit 2 (beta), predicted gene 9892
1448491_at	61.7	0.0988	Ech1	enoyl coenzyme A hydratase 1, peroxisomal
1451047_at	61.56	0.0217	Itm2a	integral membrane protein 2A
1456193_x_at	61.55	0.0642	Gpx4	glutathione peroxidase 4
1416728_at	61.5	0.0374	Csnk2b	casein kinase 2, beta polypeptide
1454757_s_at	61.41	0.052	Ifi27l1	interferon, alpha-inducible protein 27 like 1
1416352_s_at	61.34	0.0458	Tecr	trans-2,3-enoyl-CoA reductase
1437080_s_at	61.32	0.0105	Psmd11	proteasome (prosome, macropain) 26S subunit, non-ATPase, 11
1460451_at	61.19	0.009	Tmem52	transmembrane protein 52
1423255_at	61.17	0.0029	Atp6v1g1	ATPase, H+ transporting, lysosomal V1 subunit G1
1415676_a_at	61.1	0.0753	Psmb5	proteasome (prosome, macropain) subunit, beta type 5
1417418_s_at	61.08	0.0318	Cox6a1	cytochrome c oxidase, subunit VI a, polypeptide 1
1451262_a_at	61.05	0.0275	Aimp2	aminoacyl tRNA synthetase complex-interacting multifunctional protein 2
1434008_at	61.04	0.0908	Scn4b	sodium channel, type IV, beta
1449145_a_at	60.95	0.067	Cav1	caveolin 1, caveolae protein
1418695_a_at	60.92	0.0853	Kcmf1	potassium channel modulatory factor 1
1432073_at	60.88	0.0111	Aarsd1, Ptges3l	alanyl-tRNA synthetase domain containing 1, prostaglandin E synthase 3 (cytosolic)-like
1451263_a_at	60.76	0.0381	Fabp4	fatty acid binding protein 4, adipocyte
1422654_at	60.72	0.0213	Sgca	sarcoglycan, alpha (dystrophin-associated glycoprotein)
1428263_a_at	60.68	0.0853	Tceb2	transcription elongation factor B (SIII), polypeptide 2
1423670_a_at	60.53	0.0108	Srpr	signal recognition particle receptor ('docking protein')
1422432_at	60.48	0.035	Dbi	diazepam binding inhibitor
1426351_at	60.47	0.0895	Hspd1	heat shock protein 1 (chaperonin)
1419499_at	60.33	0.025	Gpam	glycerol-3-phosphate acyltransferase, mitochondrial
1417185_at	60.27	0.0079	Ly6a	lymphocyte antigen 6 complex, locus A
1447700_x_at	60.19	0.0013	Ss18l1	synovial sarcoma translocation gene on chromosome 18-like 1
1440253_at	60.08	0.0443	Psmd11	proteasome (prosome, macropain) 26S subunit, non-ATPase, 11
1434909_at	59.98	0.0216	Rragd	Ras-related GTP binding D
1423104_at	59.94	0.0361	Irs1	insulin receptor substrate 1
1454890_at	59.82	0.0297	Amot	angiomotin
1425677_a_at	59.81	0.0193	Ank1	ankyrin 1, erythroid
1448237_x_at	59.67	0.0021	Ldhb	lactate dehydrogenase B
1420088_at	59.58	0.051	Nfkbia	nuclear factor of kappa light polypeptide gene enhancer in B cells inhibitor, alpha
1448319_at	59.52	0.0225	Akr1b3	aldo-keto reductase family 1, member B3 (aldose reductase)
1417285_a_at	59.49	0.0647	Ndufa5	NADH dehydrogenase (ubiquinone) 1 alpha subcomplex, 5
1452143_at	59.48	0.0062	Spnb2	spectrin beta 2
1417225_at	59.4	0.0136	Arl6ip5	ADP-ribosylation factor-like 6 interacting protein 5
1423493_a_at	59.34	0.0807	Nfix	nuclear factor I/X
1433616_a_at	59.29	0.0479	Minos1	mitochondrial inner membrane organizing system 1
1416726_s_at	59.27	0.0682	Ube2s	ubiquitin-conjugating enzyme E2S
1436364_x_at	59.26	0.0684	Nfix	nuclear factor I/X
1417273_at	59.25	0.0258	Pdk4	pyruvate dehydrogenase kinase, isoenzyme 4
1423710_at	59.23	0.0085	Dlst	dihydrolipoamide S-succinyltransferase (E2 component of 2-oxo-glutarate complex)
1429083_at	59.14	0.0045	Agl	amylo-1,6-glucosidase, 4-alpha-glucanotransferase
1435177_a_at	59.11	0.0077	Anapc5	anaphase-promoting complex subunit 5
1435874_at	59.1	0.0053	Prkab2	protein kinase, AMP-activated, beta 2 non-catalytic subunit
1419283_s_at	59.08	0.0277	Tns1	tensin 1
1451422_at	59.07	0.0069	Myo18a	myosin XVIIIA
1448152_at	59.06	0.0001	Igf2	insulin-like growth factor 2
1417598_a_at	59.05	0.0559	Fxr1	fragile X mental retardation gene 1, autosomal homolog
1428465_at	59.02	0.0487	Tmem147	transmembrane protein 147
1430786_at	59.01	0.0443	1110002E22Rik	RIKEN cDNA 1110002E22 gene
1460716_a_at	58.91	0.0127	Cbfb	core binding factor beta
1444643_at	58.88	0.0262	---	---
1451124_at	58.75	0.0439	Sod1	superoxide dismutase 1, soluble
1447657_s_at	58.72	0.0471	Synpo2l	synaptopodin 2-like
1426823_s_at	58.69	0.0223	Psme4	proteasome (prosome, macropain) activator subunit 4
1429223_a_at	58.68	0.049	Hfe2	hemochromatosis type 2 (juvenile) (human homolog)
1423697_at	58.64	0.0502	Psmd6	proteasome (prosome, macropain) 26S subunit, non-ATPase, 6
1439017_x_at	58.6	0.0978	Adipor1	adiponectin receptor 1
1422678_at	58.58	0.0357	Dgat2	diacylglycerol O-acyltransferase 2
1435967_s_at	58.56	0.0991	Hibadh	3-hydroxyisobutyrate dehydrogenase
1416427_at	58.49	0.0373	Ccni	cyclin I
1418321_at	58.48	0.0085	Eci1	enoyl-Coenzyme A delta isomerase 1
1417956_at	58.48	0.0473	Cidea	cell death-inducing DNA fragmentation factor, alpha subunit-like effector A
1437993_x_at	58.46	0.0166	Qdpr	quinoid dihydropteridine reductase
1423254_x_at	58.46	0.0382	Rps27l	ribosomal protein S27-like
1435437_at	58.44	0.0418	Setd7	SET domain containing (lysine methyltransferase) 7
1417389_at	58.41	0.02	Gpc1	glypican 1
1439036_a_at	58.39	0.0048	Atp1b1	ATPase, Na+/K+ transporting, beta 1 polypeptide
1424183_at	58.37	0.0067	Acat1	acetyl-Coenzyme A acetyltransferase 1
1416495_s_at	58.29	0.0423	BC002163, LOC100504968, Ndufs5	NADH dehydrogenase Fe-S protein 5 pseudogene, NADH dehydrogenase [ubiquinone] iron-sulfur protein 5-like, NADH dehydrogenase (ubiquinone) Fe-S protein 5
1444341_at	58.17	0.0604	Mybpc1	myosin binding protein C, slow-type
1419964_s_at	58.03	0.0182	Hdgf	hepatoma-derived growth factor
1457296_at	57.95	0.0547	Cilp	cartilage intermediate layer protein, nucleotide pyrophosphohydrolase
1417365_a_at	57.93	0.0417	Calm1, Calm2, Calm3	calmodulin 1, calmodulin 2, calmodulin 3
1417463_a_at	57.9	0.0056	2400001E08Rik	RIKEN cDNA 2400001E08 gene
1418314_a_at	57.88	0.0296	Rbfox1	RNA binding protein, fox-1 homolog (C. elegans) 1
1448122_at	57.85	0.0601	Tcp1	t-complex protein 1
1418669_at	57.8	0.0827	Hspg2	perlecan (heparan sulfate proteoglycan 2)
1417013_at	57.78	0.003	Hspb8	heat shock protein 8
1422754_at	57.76	0.0251	Tmod1	tropomodulin 1
1435436_at	57.75	0.0049	Epas1	endothelial PAS domain protein 1
1428083_at	57.72	0.0802	Neat1	nuclear paraspeckle assembly transcript 1 (non-protein coding)
1423166_at	57.62	0.0034	Cd36	CD36 antigen
1426710_at	57.56	0.006	Calm1, Calm2, Calm3	calmodulin 1, calmodulin 2, calmodulin 3
1419839_x_at	57.56	0.0305	Prpf19	PRP19/PSO4 pre-mRNA processing factor 19 homolog (S. cerevisiae)
1418328_at	57.56	0.042	BC090627, Chkb, Cpt1b	cDNA sequence BC090627, choline kinase beta, carnitine palmitoyltransferase 1b, muscle
1419518_at	57.54	0.004	Tuba8	tubulin, alpha 8
1452956_a_at	57.51	0.0829	Ifi27l1	interferon, alpha-inducible protein 27 like 1
1448610_a_at	57.49	0.0142	Sod2	superoxide dismutase 2, mitochondrial
1415887_at	57.48	0.0797	Tfg	Trk-fused gene
1435567_at	57.46	0.0393	Phka1	phosphorylase kinase alpha 1
1439270_x_at	57.41	0.0885	LOC100045999, Ran	GTP-binding nuclear protein Ran-like, RAN, member RAS oncogene family
1418874_a_at	57.26	0.0292	Psmd4	proteasome (prosome, macropain) 26S subunit, non-ATPase, 4
1447658_x_at	57.26	0.0684	Synpo2l	synaptopodin 2-like
1451132_at	57.19	0.0118	Pbxip1	pre B cell leukemia transcription factor interacting protein 1
1423916_s_at	57.13	0.0096	Mlf2	myeloid leukemia factor 2
1416551_at	57.07	0.0001	Atp2a2	ATPase, Ca++ transporting, cardiac muscle, slow twitch 2
1431033_x_at	56.99	0.0089	Agl	amylo-1,6-glucosidase, 4-alpha-glucanotransferase
1417002_at	56.96	0.0797	0610012G03Rik	RIKEN cDNA 0610012G03 gene
1423256_a_at	56.88	0.0163	Atp6v1g1	ATPase, H+ transporting, lysosomal V1 subunit G1
1417701_at	56.87	0.0441	Ppp1r14c	protein phosphatase 1, regulatory (inhibitor) subunit 14c
1439658_at	56.78	0.0127	Lmod3	leiomodin 3 (fetal)
1429463_at	56.71	0.0446	Prkaa2	protein kinase, AMP-activated, alpha 2 catalytic subunit
1415897_a_at	56.68	0.0261	Mgst1	microsomal glutathione S-transferase 1
1433991_x_at	56.59	0.0468	Dbi	diazepam binding inhibitor
1417999_at	56.58	0.0142	Itm2b	integral membrane protein 2B
1423772_x_at	56.43	0.0559	Slc25a5	solute carrier family 25 (mitochondrial carrier, adenine nucleotide translocator), member 5
1431032_at	56.41	0.0357	Agl	amylo-1,6-glucosidase, 4-alpha-glucanotransferase
1415700_a_at	56.35	0.002	Ssr3	signal sequence receptor, gamma
1440435_at	56.35	0.0127	Ky	kyphoscoliosis peptidase
1416554_at	56.34	0.0007	Pdlim1	PDZ and LIM domain 1 (elfin)
1437859_x_at	56.32	0.008	Eif5a	eukaryotic translation initiation factor 5A
1423896_a_at	56.29	0.0991	Rnf187	ring finger protein 187
1426384_a_at	56.23	0.0544	Ywhae	tyrosine 3-monooxygenase/tryptophan 5-monooxygenase activation protein, epsilon polypeptide
1423816_at	56.21	0.0374	Cxx1a, Cxx1b	CAAX box 1 homolog A (human), CAAX box 1 homolog B (human)
1439435_x_at	56.08	0.027	Pgk1	phosphoglycerate kinase 1
1423785_at	56.08	0.0427	Egln1	EGL nine homolog 1 (C. elegans)
1434499_a_at	55.95	0.0007	Ldhb	lactate dehydrogenase B
1416335_at	55.9	0.0742	Mif	macrophage migration inhibitory factor
1437405_a_at	55.89	0.0372	Igfbp4	insulin-like growth factor binding protein 4
1450198_at	55.83	0.027	Dusp13	dual specificity phosphatase 13
1457311_at	55.69	0.0368	Camk2a	calcium/calmodulin-dependent protein kinase II alpha
1416825_at	55.69	0.0384	Snta1	syntrophin, acidic 1
1418467_at	55.67	0.0628	Smarcd3	SWI/SNF related, matrix associated, actin dependent regulator of chromatin, subfamily d, member 3
1451311_a_at	55.66	0.0929	Adipor1	adiponectin receptor 1
1451310_a_at	55.62	0.06	Ctsl	cathepsin L
1454704_at	55.6	0.0202	Scarb2	scavenger receptor class B, member 2
1423897_at	55.6	0.0271	Rnf187	ring finger protein 187
1429259_a_at	55.55	0.0964	1190007I07Rik, 1810014B01Rik	RIKEN cDNA 1190007I07 gene, RIKEN cDNA 1810014B01 gene
1418066_at	55.5	0.0519	Cfl2	cofilin 2, muscle
1458087_at	55.49	0.0235	Stac3	SH3 and cysteine rich domain 3
1423148_at	55.44	0.043	Skp1a	S-phase kinase-associated protein 1A
1449005_at	55.32	0.0048	Slc16a3	solute carrier family 16 (monocarboxylic acid transporters), member 3
1416282_at	55.31	0.0074	Psmc3	proteasome (prosome, macropain) 26S subunit, ATPase 3
1431043_at	55.31	0.0843	Kbtbd5	kelch repeat and BTB (POZ) domain containing 5
1449289_a_at	55.28	0.0862	B2m	beta-2 microglobulin
1434120_a_at	55.28	0.0931	Metap2	methionine aminopeptidase 2
1434472_at	55.23	0.0098	Dusp3	dual specificity phosphatase 3 (vaccinia virus phosphatase VH1-related)
1454615_x_at	55.21	0.0897	LOC100504988, Srp14	signal recognition particle 14 kDa protein-like, signal recognition particle 14
1438428_at	55.19	0.0345	Jph1	junctophilin 1
1419367_at	55.14	0.029	Decr1	2,4-dienoyl CoA reductase 1, mitochondrial
1455358_at	55.09	0.0401	Rbfox1	RNA binding protein, fox-1 homolog (C. elegans) 1
1417042_at	55.07	0.0067	Slc37a4	solute carrier family 37 (glucose-6-phosphate transporter), member 4
1416452_at	54.99	0.0666	Oat	ornithine aminotransferase
1443558_s_at	54.94	0.002	Nt5dc3	5'-nucleotidase domain containing 3
1448318_at	54.92	0.0422	Plin2	perilipin 2
1421571_a_at	54.88	0.0298	Ly6c1, Ly6c2	lymphocyte antigen 6 complex, locus C1, lymphocyte antigen 6 complex, locus C2
1438292_x_at	54.81	0.0297	Adk	adenosine kinase
1424251_a_at	54.8	0.0253	Hnrpdl	heterogeneous nuclear ribonucleoprotein D-like
1418511_at	54.77	0.0031	Dpt	dermatopontin
1456743_x_at	54.76	0.0163	Morf4l2	mortality factor 4 like 2
1451803_a_at	54.76	0.0904	Vegfb	vascular endothelial growth factor B
1460194_at	54.74	0.003	Phyh	phytanoyl-CoA hydroxylase
1424064_at	54.7	0.0789	Rab1b	RAB1B, member RAS oncogene family
1439460_a_at	54.69	0.0085	Arfgap2	ADP-ribosylation factor GTPase activating protein 2
1438657_x_at	54.69	0.0546	Gm13363, LOC100044742, Ptp4a1	predicted gene 13363, protein tyrosine phosphatase type IVA 1-like, protein tyrosine phosphatase 4a1
1416381_a_at	54.68	0.0194	Prdx5	peroxiredoxin 5
1436038_a_at	54.66	0.0361	Pigp	phosphatidylinositol glycan anchor biosynthesis, class P
1419428_a_at	54.56	0.0148	Gaa	glucosidase, alpha, acid
1451381_at	54.54	0.0289	1810020D17Rik	RIKEN cDNA 1810020D17 gene
1450017_at	54.5	0.0407	Ccng1	cyclin G1
1420551_at	54.44	0.0089	Murc	muscle-related coiled-coil protein
1434872_x_at	54.43	0.0271	Gm13826, Rpl37	predicted pseudogene 13826, ribosomal protein L37
1419260_a_at	54.42	0.0727	Snrpb	small nuclear ribonucleoprotein B
1423727_at	54.39	0.0281	Cnih	cornichon homolog (Drosophila)
1427768_s_at	54.33	0.0001	Myl3	myosin, light polypeptide 3
1449574_a_at	54.27	0.0671	Cdc42	cell division cycle 42
1448879_at	54.24	0.0053	Gm10015, Gm10145, Gm10705, Gm5858, LOC100045901, Ube2l3	predicted gene 10015, predicted gene 10145, predicted gene 10705, predicted gene 5858, ubiquitin-conjugating enzyme E2 L3-like, ubiquitin-conjugating enzyme E2L 3
1448801_a_at	54.21	0.0181	Timm44	translocase of inner mitochondrial membrane 44
1426977_at	54.2	0.0225	Usp47	ubiquitin specific peptidase 47
1423087_a_at	54.19	0.0996	Prickle4, Tomm6	prickle homolog 4 (Drosophila), translocase of outer mitochondrial membrane 6 homolog (yeast)
1417907_at	54.15	0.0667	Gm10015, Gm10145, Gm10705, Gm5858, LOC100045901, Ube2l3	predicted gene 10015, predicted gene 10145, predicted gene 10705, predicted gene 5858, ubiquitin-conjugating enzyme E2 L3-like, ubiquitin-conjugating enzyme E2L 3
1433723_s_at	54.07	0.0563	Serf2	small EDRK-rich factor 2
1429888_a_at	54.07	0.0723	Hspb2	heat shock protein 2
1416772_at	54.03	0.0025	Cpt2	carnitine palmitoyltransferase 2
1452341_at	54.03	0.0721	Echs1	enoyl Coenzyme A hydratase, short chain, 1, mitochondrial
1428537_at	54.01	0.0438	Csnk1a1	casein kinase 1, alpha 1
1423058_at	53.97	0.0049	Capza2	capping protein (actin filament) muscle Z-line, alpha 2
1416202_at	53.94	0.0772	Phb2	prohibitin 2
1426265_x_at	53.93	0.0954	Dlat	dihydrolipoamide S-acetyltransferase (E2 component of pyruvate dehydrogenase complex)
1429556_at	53.89	0.0057	Tead1	TEA domain family member 1
1451217_a_at	53.88	0.0965	Immp1l	IMP1 inner mitochondrial membrane peptidase-like (S. cerevisiae)
1448394_at	53.75	0.0004	Myl2	myosin, light polypeptide 2, regulatory, cardiac, slow
1452782_a_at	53.75	0.0314	Txn2	thioredoxin 2
1427913_at	53.68	0.0374	Gm12693, Rwdd1	predicted gene 12693, RWD domain containing 1
1437527_x_at	53.67	0.0302	Mcl1	myeloid cell leukemia sequence 1
1418252_at	53.61	0.0328	Padi2	peptidyl arginine deiminase, type II
1442769_at	53.59	0.0135	Mybpc1	myosin binding protein C, slow-type
1460339_at	53.59	0.061	Psma4	proteasome (prosome, macropain) subunit, alpha type 4
1421083_x_at	53.59	0.0838	Banf1	barrier to autointegration factor 1
1428850_x_at	53.57	0.0074	Cd99	CD99 antigen
1438365_x_at	53.56	0.0073	Laptm4b	lysosomal-associated protein transmembrane 4B
1420465_s_at	53.56	0.0715	Gm2083, LOC100861909, Mup1, Mup10, Mup12, Mup13, Mup14, Mup15, Mup16, Mup19, Mup2, Mup7, Mup8, Mup9	major urinary protein LOC100048885, major urinary protein 2-like, major urinary protein 1, major urinary protein 10, major urinary protein 12, major urinary protein 13, major urinary protein 14, major urinary protein 15, major urinary protein 16, major urinary protein 19, major urinary protein 2, major urinary protein 7, major urinary protein 8, major urinary protein 9
1423717_at	53.51	0.0325	Ak3	adenylate kinase 3
1436339_at	53.49	0.0521	1810058I24Rik	RIKEN cDNA 1810058I24 gene
1456617_a_at	53.48	0.0721	Eif2s2, Gm9892	eukaryotic translation initiation factor 2, subunit 2 (beta), predicted gene 9892
1424362_at	53.48	0.0756	Ppapdc3	phosphatidic acid phosphatase type 2 domain containing 3
1452211_at	53.38	0.0094	Psme4	proteasome (prosome, macropain) activator subunit 4
1455958_s_at	53.37	0.0683	Pptc7	PTC7 protein phosphatase homolog (S. cerevisiae)
1455479_a_at	53.36	0.0116	Ube2d3	ubiquitin-conjugating enzyme E2D 3
1424434_at	53.35	0.0888	Mettl22	methyltransferase like 22
1450203_at	53.3	0.0479	Smyd1	SET and MYND domain containing 1
1448492_a_at	53.27	0.0284	Psmd12	proteasome (prosome, macropain) 26S subunit, non-ATPase, 12
1421028_a_at	53.23	0.0752	Mef2c	myocyte enhancer factor 2C
1426885_a_at	53.2	0.0975	Cdk2ap1	CDK2 (cyclin-dependent kinase 2)-associated protein 1
1426142_a_at	53.18	0.0366	Trdn	triadin
1415747_s_at	53.16	0.0371	Riok3	RIO kinase 3 (yeast)
1457031_at	53.14	0.0044	Fsd2	fibronectin type III and SPRY domain containing 2
1416910_at	53.14	0.052	Dnajc15	DnaJ (Hsp40) homolog, subfamily C, member 15
1428942_at	53.13	0.0758	Mt2	metallothionein 2
1416036_at	53.02	0.0234	Fkbp1a	FK506 binding protein 1a
1450668_s_at	52.98	0.004	Hspe1	heat shock protein 1 (chaperonin 10)
1449079_s_at	52.88	0.0153	St3gal6	ST3 beta-galactoside alpha-2,3-sialyltransferase 6
1450908_at	52.86	0.0741	Eif4e	eukaryotic translation initiation factor 4E
1448258_a_at	52.81	0.0135	Spcs1	signal peptidase complex subunit 1 homolog (S. cerevisiae)
1429291_at	52.7	0.0088	Psmd1	proteasome (prosome, macropain) 26S subunit, non-ATPase, 1
1417259_a_at	52.67	0.0127	Capzb	capping protein (actin filament) muscle Z-line, beta
1426824_at	52.66	0.0585	Psme4	proteasome (prosome, macropain) activator subunit 4
1449622_s_at	52.64	0.0786	Atp6ap1	ATPase, H+ transporting, lysosomal accessory protein 1
1436949_a_at	52.62	0.0047	Tceb2	transcription elongation factor B (SIII), polypeptide 2
1417908_s_at	52.6	0.0647	Gm10015, Gm10145, Gm10705, Gm5858, LOC100045901, Ube2l3	predicted gene 10015, predicted gene 10145, predicted gene 10705, predicted gene 5858, ubiquitin-conjugating enzyme E2 L3-like, ubiquitin-conjugating enzyme E2L 3
1426836_s_at	52.59	0.002	Metap1	methionyl aminopeptidase 1
1454754_a_at	52.58	0.0748	Aamp	angio-associated migratory protein
1459784_x_at	52.53	0.0255	Lonp2	lon peptidase 2, peroxisomal
1460708_s_at	52.51	0.0973	Cdc42	cell division cycle 42
1422813_at	52.5	0.0003	Cacng1	calcium channel, voltage-dependent, gamma subunit 1
1418901_at	52.49	0.0067	Cebpb	CCAAT/enhancer binding protein (C/EBP), beta
1435787_at	52.48	0.0584	Ppm1l	protein phosphatase 1 (formerly 2C)-like
1433591_at	52.43	0.01	Ppp3r1	protein phosphatase 3, regulatory subunit B, alpha isoform (calcineurin B, type I)
1453571_at	52.43	0.0165	Deptor	DEP domain containing MTOR-interacting protein
1423583_at	52.4	0.0483	Fem1a	feminization 1 homolog a (C. elegans)
1436320_at	52.4	0.0613	---	---
1423042_at	52.38	0.0506	Ddx3x	DEAD/H (Asp-Glu-Ala-Asp/His) box polypeptide 3, X-linked
1427992_a_at	52.37	0.013	Rab12	RAB12, member RAS oncogene family
1424062_at	52.35	0.0044	Ube2d1	ubiquitin-conjugating enzyme E2D 1, UBC4/5 homolog (yeast)
1437172_x_at	52.3	0.0262	Hadhb	hydroxyacyl-Coenzyme A dehydrogenase/3-ketoacyl-Coenzyme A thiolase/enoyl-Coenzyme A hydratase (trifunctional protein), beta subunit
1424480_s_at	52.25	0.0029	Akt2	thymoma viral proto-oncogene 2
1436342_a_at	52.24	0.0272	Ubxn1	UBX domain protein 1
1436935_x_at	52.24	0.0574	Clns1a	chloride channel, nucleotide-sensitive, 1A
1448909_a_at	52.22	0.0192	Mrpl39	mitochondrial ribosomal protein L39
1435413_x_at	52.2	0.0721	2700060E02Rik	RIKEN cDNA 2700060E02 gene
1429514_at	52.09	0.0122	Ppap2b	phosphatidic acid phosphatase type 2B
1455739_at	51.99	0.0054	Gm4980	predicted gene 4980
1417399_at	51.99	0.0152	Gas6	growth arrest specific 6
1422451_at	51.97	0.0361	Mrps21	mitochondrial ribosomal protein S21
1423108_at	51.95	0.0063	Slc25a20	solute carrier family 25 (mitochondrial carnitine/acylcarnitine translocase), member 20
1418769_at	51.86	0.0029	Myoz2	myozenin 2
1416506_at	51.86	0.0361	Psma6	proteasome (prosome, macropain) subunit, alpha type 6
1441667_s_at	51.83	0.0251	Smyd1	SET and MYND domain containing 1
1452942_at	51.81	0.0773	Tmem65	transmembrane protein 65
1449505_at	51.8	0.0171	Kpna1	karyopherin (importin) alpha 1
1426785_s_at	51.8	0.0177	Mgll	monoglyceride lipase
1452866_at	51.79	0.0555	Nars	asparaginyl-tRNA synthetase
1450978_at	51.75	0.0885	Dvl1	dishevelled, dsh homolog 1 (Drosophila)
1429328_at	51.7	0.0517	Nsfl1c	NSFL1 (p97) cofactor (p47)
1416466_at	51.65	0.0181	Vapa	vesicle-associated membrane protein, associated protein A
1437834_s_at	51.64	0.0404	Pacsin3	protein kinase C and casein kinase substrate in neurons 3
1433605_at	51.62	0.0791	Inpp5a	inositol polyphosphate-5-phosphatase A
1448463_at	51.62	0.0974	4933434E20Rik, Gm7664	RIKEN cDNA 4933434E20 gene, predicted gene 7664
1418506_a_at	51.6	0.002	Prdx2	peroxiredoxin 2
1437030_at	51.58	0.0021	Plcd4	phospholipase C, delta 4
1419170_at	51.58	0.0722	Fam174a	family with sequence similarity 174, member A
1416570_s_at	51.52	0.0077	Gfm1	G elongation factor, mitochondrial 1
1426611_at	51.52	0.0627	Psmc2	proteasome (prosome, macropain) 26S subunit, ATPase 2
1416156_at	51.5	0.0465	Vcl	vinculin
1428650_at	51.49	0.0111	Tns1	tensin 1
1448238_at	51.49	0.0569	2700060E02Rik	RIKEN cDNA 2700060E02 gene
1426648_at	51.46	0.0454	Mapkapk2	MAP kinase-activated protein kinase 2
1435875_at	51.45	0.0329	Prkab2	protein kinase, AMP-activated, beta 2 non-catalytic subunit
1432263_a_at	51.38	0.017	Cox7a2l	cytochrome c oxidase subunit VIIa polypeptide 2-like
1448143_at	51.37	0.0558	Aldh2	aldehyde dehydrogenase 2, mitochondrial
1432264_x_at	51.3	0.0347	Cox7a2l	cytochrome c oxidase subunit VIIa polypeptide 2-like
1418621_at	51.26	0.0297	Rab2a	RAB2A, member RAS oncogene family
1422852_at	51.26	0.0547	Cib2	calcium and integrin binding family member 2
1433816_at	51.26	0.0834	Mcart1	mitochondrial carrier triple repeat 1
1426642_at	51.24	0.0517	Fn1	fibronectin 1
1448842_at	51.22	0.072	Cdo1	cysteine dioxygenase 1, cytosolic
1452156_a_at	51.16	0.0444	Nisch	nischarin
1421754_at	51.15	0.0125	AY036118	cDNA sequence AY036118
1418755_at	51.1	0.005	Tbx15	T-box 15
1424053_a_at	51.1	0.0075	Tcf25	transcription factor 25 (basic helix-loop-helix)
1423296_at	50.99	0.0605	Psmd8	proteasome (prosome, macropain) 26S subunit, non-ATPase, 8
1439432_x_at	50.82	0.0246	Gm19420, Morf4l2	predicted gene, 19420, mortality factor 4 like 2
1418453_a_at	50.81	0.0045	Atp1b1	ATPase, Na+/K+ transporting, beta 1 polypeptide
1423941_at	50.81	0.0288	Camk2g	calcium/calmodulin-dependent protein kinase II gamma
1450914_at	50.77	0.075	Ppp1r14b	protein phosphatase 1, regulatory (inhibitor) subunit 14B
1426264_at	50.71	0.0755	Dlat	dihydrolipoamide S-acetyltransferase (E2 component of pyruvate dehydrogenase complex)
1419263_a_at	50.69	0.028	Adrm1	adhesion regulating molecule 1
1415778_at	50.68	0.0315	Morf4l2	mortality factor 4 like 2
1451084_at	50.63	0.007	Etfdh	electron transferring flavoprotein, dehydrogenase
1440830_at	50.61	0.0084	Gpr116	G protein-coupled receptor 116
1448467_a_at	50.52	0.0381	Ehbp1l1	EH domain binding protein 1-like 1
1428158_at	50.51	0.0353	Akt1s1	AKT1 substrate 1 (proline-rich)
1438012_at	50.48	0.0397	Ppm1l	protein phosphatase 1 (formerly 2C)-like
1437730_at	50.47	0.0755	Ppp2r2a	protein phosphatase 2 (formerly 2A), regulatory subunit B (PR 52), alpha isoform
1424126_at	50.45	0.0069	Alas1	aminolevulinic acid synthase 1
1417481_at	50.41	0.003	Ramp1	receptor (calcitonin) activity modifying protein 1
1433770_at	50.39	0.0031	Dpysl2	dihydropyrimidinase-like 2
1418521_a_at	50.38	0.0381	Mtx1	metaxin 1
1416778_at	50.31	0.0211	Sdpr	serum deprivation response
1449283_a_at	50.3	0.0746	Mapk12	mitogen-activated protein kinase 12
1416979_at	50.29	0.078	Pomp	proteasome maturation protein
1449643_s_at	50.16	0.0715	Btf3	basic transcription factor 3
1453022_at	50.13	0.0819	Gpihbp1	GPI-anchored HDL-binding protein 1
1416479_a_at	50.09	0.0294	Tmem14c	transmembrane protein 14C
1417241_at	50.09	0.0356	Amz2	archaelysin family metallopeptidase 2
1431056_a_at	50.06	0.008	Lpl	lipoprotein lipase
1428065_at	49.98	0.0173	Slc44a2	solute carrier family 44, member 2
1423043_s_at	49.93	0.0077	Ddx3x	DEAD/H (Asp-Glu-Ala-Asp/His) box polypeptide 3, X-linked
1456243_x_at	49.92	0.0196	Mcl1	myeloid cell leukemia sequence 1
1421772_a_at	49.91	0.0173	Cox7a2l	cytochrome c oxidase subunit VIIa polypeptide 2-like
1436812_at	49.91	0.088	Fkrp	fukutin related protein
1421751_a_at	49.89	0.0394	Psmd14	proteasome (prosome, macropain) 26S subunit, non-ATPase, 14
1426833_at	49.82	0.002	Eif4g3	eukaryotic translation initiation factor 4 gamma, 3
1448487_at	49.81	0.0061	Lrrfip1	leucine rich repeat (in FLII) interacting protein 1
1460216_at	49.81	0.0321	Acads	acyl-Coenzyme A dehydrogenase, short chain
1415816_at	49.8	0.0453	Cct7	chaperonin containing Tcp1, subunit 7 (eta)
1416666_at	49.71	0.0365	Serpine2	serine (or cysteine) peptidase inhibitor, clade E, member 2
1447878_s_at	49.69	0.0372	Fgfrl1	fibroblast growth factor receptor-like 1
1435074_at	49.68	0.015	Tmem106b	transmembrane protein 106B
1435261_at	49.53	0.0847	Tmtc1	transmembrane and tetratricopeptide repeat containing 1
1428620_at	49.5	0.0707	Ensa	endosulfine alpha
1422794_at	49.49	0.0194	Cul3	cullin 3
1451271_a_at	49.48	0.006	Acat1	acetyl-Coenzyme A acetyltransferase 1
1433443_a_at	49.47	0.0386	Hmgcs1	3-hydroxy-3-methylglutaryl-Coenzyme A synthase 1
1448569_at	49.45	0.0022	Mlec	malectin
1422407_s_at	49.45	0.0053	Hras1	Harvey rat sarcoma virus oncogene 1
1423362_at	49.44	0.0003	Sort1	sortilin 1
1416533_at	49.43	0.0014	Egln2	EGL nine homolog 2 (C. elegans)
1430885_at	49.41	0.085	Myadml2	myeloid-associated differentiation marker-like 2
1437947_x_at	49.36	0.0929	Vdac1	voltage-dependent anion channel 1
1422801_at	49.35	0.074	G3bp1	Ras-GTPase-activating protein SH3-domain binding protein 1
1428293_at	49.35	0.0866	Bod1	biorientation of chromosomes in cell division 1
1452032_at	49.34	0.0654	Prkar1a	protein kinase, cAMP dependent regulatory, type I, alpha
1449999_a_at	49.33	0.0827	Cacna2d1	calcium channel, voltage-dependent, alpha2/delta subunit 1
1433634_at	49.32	0.0703	Irf2bp2	interferon regulatory factor 2 binding protein 2
1418865_at	49.3	0.0004	Zfp385a	zinc finger protein 385A
1449003_a_at	49.29	0.0786	Vti1b	vesicle transport through interaction with t-SNAREs 1B homolog
1417465_at	49.29	0.0985	Fnta	farnesyltransferase, CAAX box, alpha
1437165_a_at	49.28	0.0441	Pcolce	procollagen C-endopeptidase enhancer protein
1433662_s_at	49.27	0.0593	Timp2	tissue inhibitor of metalloproteinase 2
1433768_at	49.24	0.0219	Palld	palladin, cytoskeletal associated protein
1422429_at	49.24	0.0815	Rnf14	ring finger protein 14
1433447_x_at	49.23	0.0258	Cct4	chaperonin containing Tcp1, subunit 4 (delta)
1450907_at	49.16	0.0012	Spcs2	signal peptidase complex subunit 2 homolog (S. cerevisiae)
1448323_a_at	49.09	0.0597	Bgn	biglycan
1417264_at	49.07	0.0507	Coq5	coenzyme Q5 homolog, methyltransferase (yeast)
1450643_s_at	49.05	0.0023	Acsl1	acyl-CoA synthetase long-chain family member 1
1417228_at	49.05	0.02	Capn1	calpain 1
1451259_at	49.03	0.0031	Rexo2	REX2, RNA exonuclease 2 homolog (S. cerevisiae)
1424048_a_at	49.02	0.0332	Cyb5r1	cytochrome b5 reductase 1
1450910_at	49.01	0.0541	Cap2	CAP, adenylate cyclase-associated protein, 2 (yeast)
1451405_at	49	0.0358	Pcca	propionyl-Coenzyme A carboxylase, alpha polypeptide
1417713_at	48.99	0.0817	Eif2s2, Gm9892	eukaryotic translation initiation factor 2, subunit 2 (beta), predicted gene 9892
1452196_a_at	48.95	0.0523	Nckap1	NCK-associated protein 1
1460211_a_at	48.94	0.0942	Kdelr1	KDEL (Lys-Asp-Glu-Leu) endoplasmic reticulum protein retention receptor 1
1438386_x_at	48.91	0.0274	Mat2a	methionine adenosyltransferase II, alpha
1431928_at	48.9	0.0187	Ttn	titin
1415915_at	48.9	0.0318	Ddx1	DEAD (Asp-Glu-Ala-Asp) box polypeptide 1
1417212_at	48.89	0.0299	Fam195a	family with sequence similarity 195, member A
1425194_a_at	48.85	0.0223	Sfr1	SWI5 dependent recombination repair 1
1416440_at	48.83	0.0786	Cd164	CD164 antigen
1456227_x_at	48.81	0.0834	Rbbp7	retinoblastoma binding protein 7
1419743_s_at	48.79	0.0392	Carm1	coactivator-associated arginine methyltransferase 1
1428266_at	48.76	0.0002	Myl3	myosin, light polypeptide 3
1416842_at	48.75	0.0627	Gstm5	glutathione S-transferase, mu 5
1452363_a_at	48.72	0.0001	Atp2a2	ATPase, Ca++ transporting, cardiac muscle, slow twitch 2
1423664_at	48.7	0.0127	Qdpr	quinoid dihydropteridine reductase
1423133_at	48.7	0.0721	Cwc15	CWC15 homolog (S. cerevisiae)
1436092_at	48.69	0.0092	---	---
1417652_a_at	48.67	0.017	Tbca	tubulin cofactor A
1424681_a_at	48.65	0.0401	Psma5	proteasome (prosome, macropain) subunit, alpha type 5
1437363_at	48.63	0.0248	Homer1	homer homolog 1 (Drosophila)
1435446_a_at	48.59	0.0161	Chpt1	choline phosphotransferase 1
1416220_at	48.59	0.0414	Spcs1	signal peptidase complex subunit 1 homolog (S. cerevisiae)
1456438_x_at	48.58	0.0826	Rpn1	ribophorin I
1422315_x_at	48.56	0.0425	Phkg1	phosphorylase kinase gamma 1
1437687_x_at	48.52	0.0571	Fkbp9	FK506 binding protein 9
1434611_at	48.51	0.0049	Rnf123	ring finger protein 123
1428431_at	48.5	0.0518	Zcchc24	zinc finger, CCHC domain containing 24
1423152_at	48.47	0.0098	Vapb	vesicle-associated membrane protein, associated protein B and C
1423187_at	48.47	0.044	Gabarapl2	gamma-aminobutyric acid (GABA) A receptor-associated protein-like 2
1451366_at	48.46	0.0943	Cops6	COP9 (constitutive photomorphogenic) homolog, subunit 6 (Arabidopsis thaliana)
1416840_at	48.45	0.0118	Mid1ip1	Mid1 interacting protein 1 (gastrulation specific G12-like (zebrafish))
1416405_at	48.44	0.0919	Bgn	biglycan
1428106_at	48.42	0.0105	1300001I01Rik	RIKEN cDNA 1300001I01 gene
1436849_x_at	48.4	0.0244	Gaa	glucosidase, alpha, acid
1426257_a_at	48.35	0.0084	Sars	seryl-aminoacyl-tRNA synthetase
1438761_a_at	48.31	0.088	Odc1	ornithine decarboxylase, structural 1
1426401_at	48.3	0.0332	Ppp3ca	protein phosphatase 3, catalytic subunit, alpha isoform
1421425_a_at	48.29	0.0017	Rcan2	regulator of calcineurin 2
1456581_x_at	48.24	0.0847	Gdi2	guanosine diphosphate (GDP) dissociation inhibitor 2
1428576_at	48.22	0.0281	Hif1an	hypoxia-inducible factor 1, alpha subunit inhibitor
1448672_a_at	48.19	0.0055	Arfgap2	ADP-ribosylation factor GTPase activating protein 2
1460260_s_at	48.17	0.0436	Kpna1	karyopherin (importin) alpha 1
1437838_x_at	48.16	0.0946	Grsf1	G-rich RNA sequence binding factor 1
1417186_at	48.11	0.0145	Ube2k	ubiquitin-conjugating enzyme E2K
1456133_x_at	48.1	0.0819	Itgb5	integrin beta 5
1416924_at	48.03	0.0298	Bri3	brain protein I3
1434918_at	48.03	0.0742	Sox6	SRY-box containing gene 6
1441551_at	48	0.0177	Mypn	myopalladin
1427057_at	47.99	0.0229	Nt5dc3	5'-nucleotidase domain containing 3
1428244_at	47.98	0.0169	Larp1	La ribonucleoprotein domain family, member 1
1454935_at	47.97	0.0767	Fitm2	fat storage-inducing transmembrane protein 2
1444480_at	47.96	0.002	Prkag3	protein kinase, AMP-activated, gamma 3 non-catatlytic subunit
1448553_at	47.89	0.0002	Myh7	myosin, heavy polypeptide 7, cardiac muscle, beta
1423449_a_at	47.84	0.0506	Actn4	actinin alpha 4
1428622_at	47.81	0.0625	Deptor, LOC100505173	DEP domain containing MTOR-interacting protein, uncharacterized LOC100505173
1422433_s_at	47.78	0.0341	Idh1	isocitrate dehydrogenase 1 (NADP+), soluble
1426108_s_at	47.77	0.0188	Cacnb1	calcium channel, voltage-dependent, beta 1 subunit
1422677_at	47.68	0.0917	Dgat2	diacylglycerol O-acyltransferase 2
1429598_at	47.62	0.0022	2310042D19Rik	RIKEN cDNA 2310042D19 gene
1422884_at	47.62	0.051	Snrpd3	small nuclear ribonucleoprotein D3
1435841_s_at	47.61	0.0916	Suclg2	succinate-Coenzyme A ligase, GDP-forming, beta subunit
1422693_a_at	47.6	0.0105	Sub1	SUB1 homolog (S. cerevisiae)
1435740_at	47.57	0.0446	Zmiz1	zinc finger, MIZ-type containing 1
1425185_at	47.52	0.0555	Pppde1	PPPDE peptidase domain containing 1
1416995_at	47.5	0.0098	Pacsin3	protein kinase C and casein kinase substrate in neurons 3
1426916_at	47.5	0.0874	Scrn3	secernin 3
1443762_s_at	47.48	0.0086	Sbf2	SET binding factor 2
1435547_at	47.48	0.0234	Mkl2	MKL/myocardin-like 2
1447849_s_at	47.46	0.0143	Maf	avian musculoaponeurotic fibrosarcoma (v-maf) AS42 oncogene homolog
1418187_at	47.41	0.0761	Ramp2	receptor (calcitonin) activity modifying protein 2
1445888_x_at	47.39	0.0627	Parp3	poly (ADP-ribose) polymerase family, member 3
1419621_at	47.38	0.0469	Ankrd2	ankyrin repeat domain 2 (stretch responsive muscle)
1448411_at	47.33	0.0114	Wfs1	Wolfram syndrome 1 homolog (human)
1448956_at	47.33	0.0818	Stard10	START domain containing 10
1449356_at	47.26	0.0279	Asb5	ankyrin repeat and SOCs box-containing 5
1429159_at	47.26	0.0341	Itih5	inter-alpha (globulin) inhibitor H5
1436361_at	47.25	0.0079	Vgll2	vestigial like 2 homolog (Drosophila)
1460171_at	47.25	0.0802	Cops5	COP9 (constitutive photomorphogenic) homolog, subunit 5 (Arabidopsis thaliana)
1452330_a_at	47.24	0.0255	Mxra8	matrix-remodelling associated 8
1448880_at	47.23	0.0535	Gm10015, Gm10145, Gm10705, Gm5858, LOC100045901, Ube2l3	predicted gene 10015, predicted gene 10145, predicted gene 10705, predicted gene 5858, ubiquitin-conjugating enzyme E2 L3-like, ubiquitin-conjugating enzyme E2L 3
1434538_x_at	47.22	0.0031	Eif2b2	eukaryotic translation initiation factor 2B, subunit 2 beta
1416647_at	47.22	0.044	Bckdha	branched chain ketoacid dehydrogenase E1, alpha polypeptide
1447602_x_at	47.18	0.0404	Sulf2	sulfatase 2
1437733_at	47.17	0.0502	Eif4ebp2	eukaryotic translation initiation factor 4E binding protein 2
1460318_at	47.12	0.0063	Csrp3	cysteine and glycine-rich protein 3
1429141_at	47.12	0.0394	Neurl2	neuralized-like 2 (Drosophila)
1416168_at	47.07	0.0371	Serpinf1	serine (or cysteine) peptidase inhibitor, clade F, member 1
1452157_at	47.05	0.0256	Eprs	glutamyl-prolyl-tRNA synthetase
1416384_a_at	47.05	0.0768	Cope	coatomer protein complex, subunit epsilon
1451083_s_at	47.05	0.0991	Aars	alanyl-tRNA synthetase
1453173_at	47.01	0.0427	Akr1b10	aldo-keto reductase family 1, member B10 (aldose reductase)
1424224_at	46.98	0.005	Asb8	ankyrin repeat and SOCS box-containing 8
1425456_a_at	46.98	0.0426	Map2k3	mitogen-activated protein kinase kinase 3
1429148_at	46.97	0.0068	Nfic	nuclear factor I/C
1417718_at	46.91	0.025	Eif3g	eukaryotic translation initiation factor 3, subunit G
1419256_at	46.91	0.0625	Spnb2	spectrin beta 2
1418433_at	46.9	0.035	Cab39	calcium binding protein 39
1451118_a_at	46.86	0.0366	Fam53a	family with sequence similarity 53, member A
1424154_a_at	46.85	0.0211	Isca2	iron-sulfur cluster assembly 2 homolog (S. cerevisiae)
1439521_at	46.85	0.041	---	---
1453278_a_at	46.82	0.0268	Clip4	CAP-GLY domain containing linker protein family, member 4
1428821_at	46.82	0.0436	Agpat2	1-acylglycerol-3-phosphate O-acyltransferase 2 (lysophosphatidic acid acyltransferase, beta)
1454256_s_at	46.79	0.0127	Aarsd1, Ptges3l	alanyl-tRNA synthetase domain containing 1, prostaglandin E synthase 3 (cytosolic)-like
1433592_at	46.75	0.0459	Calm1, Calm2, Calm3	calmodulin 1, calmodulin 2, calmodulin 3
1432164_a_at	46.72	0.0988	Gcsh, LOC674321	glycine cleavage system protein H (aminomethyl carrier), glycine cleavage system H protein, mitochondrial-like
1449945_at	46.69	0.0332	Ppargc1b	peroxisome proliferative activated receptor, gamma, coactivator 1 beta
1423050_s_at	46.66	0.0471	Hnrnpu	heterogeneous nuclear ribonucleoprotein U
1434190_at	46.6	0.0008	Gm14680, Sms	predicted gene 14680, spermine synthase
1434382_at	46.56	0.0744	Serinc2	serine incorporator 2
1418568_x_at	46.56	0.0819	LOC100504988, Srp14	signal recognition particle 14 kDa protein-like, signal recognition particle 14
1415994_at	46.55	0.0892	Cyp2e1	cytochrome P450, family 2, subfamily e, polypeptide 1
1434134_at	46.52	0.0101	Dcaf8	DDB1 and CUL4 associated factor 8
1441952_x_at	46.48	0.0229	Lynx1	Ly6/neurotoxin 1
1425458_a_at	46.48	0.0291	Grb10	growth factor receptor bound protein 10
1425129_a_at	46.47	0.0539	Taldo1	transaldolase 1
1417059_at	46.47	0.0649	Krtcap2	keratinocyte associated protein 2
1422744_at	46.45	0.0557	Phka1	phosphorylase kinase alpha 1
1452207_at	46.42	0.0807	Cited2	Cbp/p300-interacting transactivator, with Glu/Asp-rich carboxy-terminal domain, 2
1452345_at	46.36	0.0019	Lmod2	leiomodin 2 (cardiac)
1455357_x_at	46.32	0.0536	Tomm20	translocase of outer mitochondrial membrane 20 homolog (yeast)
1416429_a_at	46.3	0.0076	Cat	catalase
1417112_at	46.24	0.0168	Arl2bp	ADP-ribosylation factor-like 2 binding protein
1425090_s_at	46.24	0.0332	Kcnc4	potassium voltage gated channel, Shaw-related subfamily, member 4
1446771_at	46.17	0.0368	Tuba8	tubulin, alpha 8
1460343_at	46.16	0.0512	Neurl1a	neuralized homolog 1A (Drosophila)
1419736_a_at	46.16	0.0752	Eif1ax	eukaryotic translation initiation factor 1A, X-linked
1426830_a_at	46.15	0.0357	Ahcyl1	S-adenosylhomocysteine hydrolase-like 1
1417014_at	46.09	0.0077	Hspb8	heat shock protein 8
1453307_a_at	46.09	0.0591	Anapc5	anaphase-promoting complex subunit 5
1433952_at	46.04	0.0746	Tufm	Tu translation elongation factor, mitochondrial
1436785_a_at	46.04	0.0877	Sec14l3	SEC14-like 3 (S. cerevisiae)
1426705_s_at	46.02	0.0115	Iars	isoleucine-tRNA synthetase
1418370_at	45.95	0.0003	Tnnc1	troponin C, cardiac/slow skeletal
1433708_at	45.89	0.0163	Srp68	signal recognition particle 68
1447833_x_at	45.89	0.0978	Mfap2	microfibrillar-associated protein 2
1415935_at	45.88	0.0332	Smoc2	SPARC related modular calcium binding 2
1418702_a_at	45.87	0.0448	2810428I15Rik	RIKEN cDNA 2810428I15 gene
1416679_at	45.86	0.0142	Abcd3	ATP-binding cassette, sub-family D (ALD), member 3
1434216_a_at	45.78	0.0496	Nudt19	nudix (nucleoside diphosphate linked moiety X)-type motif 19
1438511_a_at	45.77	0.0006	1190002H23Rik	RIKEN cDNA 1190002H23 gene
1416465_a_at	45.77	0.0679	Vapa	vesicle-associated membrane protein, associated protein A
1435339_at	45.71	0.0169	Kctd15	potassium channel tetramerisation domain containing 15
1421453_at	45.7	0.0144	Jph2	junctophilin 2
1452056_s_at	45.7	0.0483	Ppp3ca	protein phosphatase 3, catalytic subunit, alpha isoform
1438267_x_at	45.7	0.0847	Rnps1	ribonucleic acid binding protein S1
1451134_a_at	45.69	0.0094	Tm2d2	TM2 domain containing 2
1417502_at	45.69	0.0562	Tspan7	tetraspanin 7
1417056_at	45.68	0.0569	Psme1	proteasome (prosome, macropain) 28 subunit, alpha
1447780_x_at	45.6	0.0601	Tufm	Tu translation elongation factor, mitochondrial
1451748_a_at	45.59	0.0148	Setd3	SET domain containing 3
1453304_s_at	45.58	0.0877	Ly6e	lymphocyte antigen 6 complex, locus E
1435764_a_at	45.57	0.0373	Gemin7	gem (nuclear organelle) associated protein 7
1419292_at	45.54	0.085	Htra3	HtrA serine peptidase 3
1425730_at	45.53	0.0027	Cacng6	calcium channel, voltage-dependent, gamma subunit 6
1452227_at	45.51	0.0588	Sel1l3	sel-1 suppressor of lin-12-like 3 (C. elegans)
1460341_at	45.49	0.0171	Plekhb2	pleckstrin homology domain containing, family B (evectins) member 2
1438291_x_at	45.49	0.0496	Gm13826, Rpl37	predicted pseudogene 13826, ribosomal protein L37
1437593_x_at	45.49	0.083	Api5	apoptosis inhibitor 5
1448416_at	45.48	0.0921	Mgp	matrix Gla protein
1433509_s_at	45.46	0.0177	Reep1	receptor accessory protein 1
1460633_at	45.46	0.0431	Prpf19	PRP19/PSO4 pre-mRNA processing factor 19 homolog (S. cerevisiae)
1456090_at	45.46	0.0454	Pdhx	pyruvate dehydrogenase complex, component X
1418274_at	45.46	0.0925	Gm10349, Gm9386, Nutf2, Nutf2-ps1	predicted gene 10349, predicted pseudogene 9386, nuclear transport factor 2, nuclear transport factor 2, pseudogene 1
1436797_a_at	45.45	0.0086	Surf4	surfeit gene 4
1428365_a_at	45.35	0.0983	Lonp1	lon peptidase 1, mitochondrial
1416486_at	45.32	0.0069	Aimp1	aminoacyl tRNA synthetase complex-interacting multifunctional protein 1
1451508_at	45.28	0.003	Larp1b	La ribonucleoprotein domain family, member 1B
1427011_a_at	45.28	0.016	Lancl1	LanC (bacterial lantibiotic synthetase component C)-like 1
1438910_a_at	45.28	0.0818	Stom	stomatin
1436703_x_at	45.28	0.0932	Snapc2	small nuclear RNA activating complex, polypeptide 2
1453628_s_at	45.25	0.0077	Lrrc2	leucine rich repeat containing 2
1424223_at	45.25	0.0138	Mtfp1	mitochondrial fission process 1
1435585_at	45.23	0.0015	Tceal7	transcription elongation factor A (SII)-like 7
1426376_at	45.22	0.0496	Reep5	receptor accessory protein 5
1427201_at	45.21	0.0049	Mustn1	musculoskeletal, embryonic nuclear protein 1
1451322_at	45.21	0.0093	Cmbl	carboxymethylenebutenolidase-like (Pseudomonas)
1437250_at	45.18	0.0102	Mreg	melanoregulin
1432270_a_at	45.16	0.0527	Chmp5	charged multivesicular body protein 5
1438758_at	45.16	0.0535	Adi1	acireductone dioxygenase 1
1450522_a_at	45.13	0.0079	H1f0	H1 histone family, member 0
1429318_a_at	45.13	0.0703	Qk	quaking
1455732_at	45.12	0.0199	1700025G04Rik	RIKEN cDNA 1700025G04 gene
1417561_at	45.04	0.022	Apoc1	apolipoprotein C-I
1450386_at	45.04	0.0277	Kpna3	karyopherin (importin) alpha 3
1456888_at	45.03	0.038	Pfkfb4	6-phosphofructo-2-kinase/fructose-2,6-biphosphatase 4
1424345_s_at	45.02	0.0605	Ube2m	ubiquitin-conjugating enzyme E2M
1448769_at	45.01	0.0069	Slc35b1	solute carrier family 35, member B1
1434328_at	45.01	0.0127	Gm10224, Gm4581, Rpl15	predicted pseudogene 10224, predicted gene 4581, ribosomal protein L15
1424700_at	44.99	0.048	Tmem38b	transmembrane protein 38B
1428108_x_at	44.96	0.0203	Tmcc2	transmembrane and coiled-coil domains 2
1448864_at	44.92	0.005	Snrk	SNF related kinase
1436019_a_at	44.89	0.0187	Trappc1	trafficking protein particle complex 1
1427888_a_at	44.87	0.0298	Spna2	spectrin alpha 2
1425323_a_at	44.86	0.0281	Fam173a	family with sequence similarity 173, member A
1448223_at	44.85	0.0428	Fto	fat mass and obesity associated
1417771_a_at	44.84	0.0512	Psmc6	proteasome (prosome, macropain) 26S subunit, ATPase, 6
1452122_at	44.83	0.0673	AI314180	expressed sequence AI314180
1436113_a_at	44.82	0.0749	St13	suppression of tumorigenicity 13
1416727_a_at	44.79	0.0722	Cyb5	cytochrome b-5
1426679_at	44.76	0.0838	Gm10193, Zfp706	predicted gene 10193, zinc finger protein 706
1422505_at	44.75	0.0707	Chrac1	chromatin accessibility complex 1
1422593_at	44.74	0.0736	Ap3s1	adaptor-related protein complex 3, sigma 1 subunit
1438759_x_at	44.72	0.0395	Adi1	acireductone dioxygenase 1
1430738_at	44.72	0.0901	Myoz3	myozenin 3
1420855_at	44.7	0.0627	Eln	elastin
1448820_a_at	44.7	0.0827	Eif2s2, Gm9892	eukaryotic translation initiation factor 2, subunit 2 (beta), predicted gene 9892
1434465_x_at	44.66	0.0885	Vldlr	very low density lipoprotein receptor
1415802_at	44.64	0.0111	Slc16a1	solute carrier family 16 (monocarboxylic acid transporters), member 1
1451230_a_at	44.64	0.0637	Wbp5	WW domain binding protein 5
1423863_at	44.62	0.0851	Abcf2	ATP-binding cassette, sub-family F (GCN20), member 2
1417557_at	44.62	0.0877	Ubxn6	UBX domain protein 6
1456087_at	44.61	0.0709	Nfia	nuclear factor I/A
1416351_at	44.58	0.0555	Map2k1	mitogen-activated protein kinase kinase 1
1428619_at	44.57	0.0105	Fam36a	family with sequence similarity 36, member A
1450883_a_at	44.56	0.0942	Cd36	CD36 antigen
1454997_at	44.55	0.0085	Msrb3	methionine sulfoxide reductase B3
1416770_at	44.53	0.0834	Stk25	serine/threonine kinase 25 (yeast)
1415910_s_at	44.51	0.0129	Ciapin1	cytokine induced apoptosis inhibitor 1
1451136_a_at	44.49	0.0092	Eif2b2	eukaryotic translation initiation factor 2B, subunit 2 beta
1418503_at	44.46	0.0753	Hspa9	heat shock protein 9
1456424_s_at	44.45	0.0105	Pltp	phospholipid transfer protein
1417369_at	44.45	0.0341	Hsd17b4	hydroxysteroid (17-beta) dehydrogenase 4
1416001_a_at	44.45	0.0427	Cotl1	coactosin-like 1 (Dictyostelium)
1436344_at	44.43	0.0755	C2cd2	C2 calcium-dependent domain containing 2
1415934_at	44.42	0.0605	Cops8	COP9 (constitutive photomorphogenic) homolog, subunit 8 (Arabidopsis thaliana)
1423283_at	44.41	0.0298	Pitpna	phosphatidylinositol transfer protein, alpha
1423702_at	44.41	0.0926	H1f0	H1 histone family, member 0
1425983_x_at	44.4	0.083	Hipk2	homeodomain interacting protein kinase 2
1423872_a_at	44.39	0.064	Dag1	dystroglycan 1
1423222_at	44.35	0.011	Cap2	CAP, adenylate cyclase-associated protein, 2 (yeast)
1422009_at	44.28	0.0054	Atp1b2	ATPase, Na+/K+ transporting, beta 2 polypeptide
1419606_a_at	44.27	0.0001	Tnnt1	troponin T1, skeletal, slow
1453960_a_at	44.22	0.0166	Capzb	capping protein (actin filament) muscle Z-line, beta
1439029_at	44.21	0.0373	Gpt2	glutamic pyruvate transaminase (alanine aminotransferase) 2
1422820_at	44.21	0.0606	Lipe, LOC100862213	lipase, hormone sensitive, hormone-sensitive lipase-like
1420612_s_at	44.2	0.0396	Ptp4a2	protein tyrosine phosphatase 4a2
1418468_at	44.18	0.0091	Anxa11, Gm2260, Gm2274	annexin A11, predicted gene 2260, predicted gene 2274
1448159_at	44.17	0.0122	Rab7	RAB7, member RAS oncogene family
1449997_at	44.16	0.0001	Tpm3	tropomyosin 3, gamma
1448533_at	44.15	0.0887	Tbcb	tubulin folding cofactor B
1423456_at	44.13	0.0225	Bzw2	basic leucine zipper and W2 domains 2
1438024_at	44.11	0.0307	Ccdc90a	coiled-coil domain containing 90A
1417933_at	44.08	0.0914	Igfbp6	insulin-like growth factor binding protein 6
1417536_at	44.07	0.007	Zmat2	zinc finger, matrin type 2
1449019_at	44.07	0.0157	Akap1	A kinase (PRKA) anchor protein 1
1436842_at	44.04	0.023	Fam63b	family with sequence similarity 63, member B
1450725_s_at	44.04	0.033	Car14	carbonic anhydrase 14
1422459_a_at	44.04	0.049	Psmd13	proteasome (prosome, macropain) 26S subunit, non-ATPase, 13
1416349_at	44.01	0.0092	Mrpl34	mitochondrial ribosomal protein L34
1437473_at	44.01	0.0244	Maf	avian musculoaponeurotic fibrosarcoma (v-maf) AS42 oncogene homolog
1427278_at	44	0.0319	Clip4	CAP-GLY domain containing linker protein family, member 4
1417291_at	43.98	0.0442	Tnfrsf1a	tumor necrosis factor receptor superfamily, member 1a
1425419_a_at	43.97	0.0829	Raf1	v-raf-leukemia viral oncogene 1
1422526_at	43.93	0.0516	Acsl1	acyl-CoA synthetase long-chain family member 1
1425550_a_at	43.92	0.0438	Prkar1a	protein kinase, cAMP dependent regulatory, type I, alpha
1455206_at	43.91	0.0112	Rps6ka3	ribosomal protein S6 kinase polypeptide 3
1438478_a_at	43.91	0.034	Ppp3ca	protein phosphatase 3, catalytic subunit, alpha isoform
1450504_a_at	43.84	0.0205	Agpat3	1-acylglycerol-3-phosphate O-acyltransferase 3
1454673_at	43.82	0.0521	Wasf2	WAS protein family, member 2
1435630_s_at	43.82	0.0892	Acat2	acetyl-Coenzyme A acetyltransferase 2
1437992_x_at	43.78	0.0922	Gja1	gap junction protein, alpha 1
1448268_at	43.77	0.0029	Tmed9	transmembrane emp24 protein transport domain containing 9
1424408_at	43.77	0.0225	Lims2	LIM and senescent cell antigen like domains 2
1424274_at	43.77	0.0292	Uso1	USO1 homolog, vesicle docking protein (yeast)
1448908_at	43.77	0.0638	Ppap2b	phosphatidic acid phosphatase type 2B
1456186_at	43.73	0.0093	Prdm11	PR domain containing 11
1417810_a_at	43.71	0.0326	Kcnb1, Pacsin2	potassium voltage gated channel, Shab-related subfamily, member 1, protein kinase C and casein kinase substrate in neurons 2
1418444_a_at	43.7	0.038	Gde1	glycerophosphodiester phosphodiesterase 1
1434181_at	43.7	0.087	Fermt2	fermitin family homolog 2 (Drosophila)
1423885_at	43.65	0.0839	Lamc1	laminin, gamma 1
1433916_at	43.64	0.0895	Vamp3	vesicle-associated membrane protein 3
1418413_at	43.63	0.0104	Cav3	caveolin 3
1418885_a_at	43.61	0.0305	Idh3b	isocitrate dehydrogenase 3 (NAD+) beta
1424316_at	43.6	0.0582	Slc25a19	solute carrier family 25 (mitochondrial thiamine pyrophosphate carrier), member 19
1457825_x_at	43.57	0.0421	Tcn2	transcobalamin 2
1452265_at	43.56	0.0347	Clasp1	CLIP associating protein 1
1437406_x_at	43.52	0.0921	Igfbp4	insulin-like growth factor binding protein 4
1418508_a_at	43.51	0.0387	Grb2	growth factor receptor bound protein 2
1455152_at	43.5	0.0654	AI462493	expressed sequence AI462493
1427213_at	43.48	0.0938	Pfkfb1	6-phosphofructo-2-kinase/fructose-2,6-biphosphatase 1
1449686_s_at	43.46	0.066	Scp2	sterol carrier protein 2, liver
1452670_at	43.45	0.0882	Myl9	myosin, light polypeptide 9, regulatory
[truncated: 3,224 more rows]

## Sheet: d35 only all PIF
ProbesetID	d35	d35	Gene	Gene
[truncated: 45,038 more rows]
