# Supplementary material for: Gene Co-Expression Network Analysis Provides Novel Insights into Myostatin Regulation at Three Different Mouse Developmental Timepoints
Source: PLoS One. 2015 Feb 19;10(2):e0117607. doi: 10.1371/journal.pone.0117607 (PMC4335066; doi:10.1371/journal.pone.0117607)
Supplement: S9 Table — (XLSX) [file pone.0117607.s010.xlsx]

## Sheet: DAVID enrichment-13.5 top20 PIF
Category	Term	Count	%	P-Value	Benjamini
SP_PIR_KEYWORDS	acetylation	15	75	7.1e-10	5.6e-08
SP_PIR_KEYWORDS	methylation	6	30	2.1e-06	8.1e-05
SP_PIR_KEYWORDS	phosphoprotein	16	80	4.1e-05	0.00079
SP_PIR_KEYWORDS	cytoplasm	12	60	3.2e-05	0.00084
SP_PIR_KEYWORDS	mrna processing	4	20	0.0017	0.019
SP_PIR_KEYWORDS	rna-binding	5	25	0.0012	0.019
SP_PIR_KEYWORDS	nucleus	11	55	0.0015	0.02
INTERPRO	Nucleotide-binding, alpha-beta plait	4	20	0.0012	0.023
PIR_SUPERFAMILY	PIRSF002101:RNA-binding protein, EWS type	2	10	0.0027	0.032
PIR_SUPERFAMILY	PIRSF002583:Hsp90	2	10	0.0054	0.032
SMART	RRM	4	20	0.003	0.038
INTERPRO	RNA recognition motif, RNP-1	4	20	0.0012	0.046

## Sheet: DAVID enrichment-d35 top20 PIF
Category	Term	Count	%	P-Value	Benjamini
SP_PIR_KEYWORDS	muscle protein	9	45	9e-17	7e-15
GOTERM_BP_FAT	muscle system process	5	25	5.2e-07	3.2e-05
GOTERM_BP_FAT	muscle contraction	5	25	3.3e-07	4.1e-05
GOTERM_CC_FAT	contractile fiber	5	25	4e-06	4.2e-05
GOTERM_CC_FAT	myofibril	5	25	3.4e-06	4.5e-05
SP_PIR_KEYWORDS	actin-binding	6	30	2.3e-06	4.9e-05
GOTERM_CC_FAT	actin cytoskeleton	6	30	3e-06	5.2e-05
SP_PIR_KEYWORDS	methylation	6	30	2.1e-06	6.6e-05
GOTERM_CC_FAT	contractile fiber part	5	25	2.7e-06	7.1e-05
GOTERM_CC_FAT	sarcomere	5	25	2e-06	0.00011
GOTERM_CC_FAT	myosin complex	4	20	4.8e-05	0.00043
GOTERM_CC_FAT	cytoskeletal part	7	35	0.00017	0.001
GOTERM_CC_FAT	cytoskeleton	8	40	0.00016	0.001
GOTERM_CC_FAT	myosin filament	3	15	0.00014	0.0011
SP_PIR_KEYWORDS	thick filament	3	15	7.4e-05	0.0012
GOTERM_MF_FAT	actin binding	6	30	2.3e-05	0.0014
GOTERM_CC_FAT	non-membrane-bounded organelle	9	45	0.00071	0.0037
GOTERM_CC_FAT	intracellular non-membrane-bounded organelle	9	45	0.00071	0.0037
GOTERM_MF_FAT	cytoskeletal protein binding	6	30	0.00013	0.0038
SP_PIR_KEYWORDS	acetylation	9	45	0.0011	0.0095
SP_PIR_KEYWORDS	glycolysis	3	15	0.00081	0.01
SP_PIR_KEYWORDS	myosin	3	15	0.001	0.011
GOTERM_BP_FAT	striated muscle contraction	3	15	0.00027	0.011
SP_PIR_KEYWORDS	isopeptide bond	4	20	0.0025	0.02
GOTERM_BP_FAT	glycolysis	3	15	0.00091	0.027
GOTERM_BP_FAT	monosaccharide catabolic process	3	15	0.0014	0.027
GOTERM_BP_FAT	cellular carbohydrate catabolic process	3	15	0.0017	0.029
GOTERM_BP_FAT	alcohol catabolic process	3	15	0.002	0.03
GOTERM_BP_FAT	glucose catabolic process	3	15	0.0013	0.031
GOTERM_BP_FAT	hexose catabolic process	3	15	0.0013	0.031
GOTERM_MF_FAT	structural molecule activity	5	25	0.0022	0.032
GOTERM_MF_FAT	actin filament binding	3	15	0.0017	0.034
GOTERM_CC_FAT	striated muscle thin filament	2	10	0.0084	0.04
GOTERM_BP_FAT	carbohydrate catabolic process	3	15	0.003	0.041
SP_PIR_KEYWORDS	cytoplasm	9	45	0.0059	0.041
SP_PIR_KEYWORDS	motor protein	3	15	0.0067	0.041
GOTERM_CC_FAT	striated muscle thick filament	2	10	0.0096	0.042
SMART	EFh	3	15	0.0045	0.044
GOTERM_CC_FAT	muscle myosin complex	2	10	0.012	0.048
